# Supplementary material for: Comparative physiological responses and transcriptome analysis reveal the roles of melatonin and serotonin in regulating growth and metabolism in Arabidopsis
Source: BMC Plant Biol. 2018 Dec 18;18:362. doi: 10.1186/s12870-018-1548-2 (PMC6299670; doi:10.1186/s12870-018-1548-2)
Supplement: Supplementary file 6 — Table S1. 10 μM melatonin-regulated genes. (XLSX 824 kb) [file 12870_2018_1548_MOESM6_ESM.xlsx]

## Sheet: Sheet1
Table S1 10 μM melatonin-regulated genes
GeneID	Length	control-Expression	10 μM melatonin-Expression	log2FoldChange(M10/ck)	Padj	Pvalue	Symbol	Cellular Component	Molecular Function	Biological Process	Kegg Orthology	Nr Description
AT1G08645	429	3.66202	35.0129	3.25717	1.95486e-14	1.57245e-16	AT1G08645//AT1G08645	GO:0043231//intracellular membrane-bounded organelle	GO:0004672//protein kinase activity;GO:0032550//purine ribonucleoside binding	GO:0006464//cellular protein modification process	K04515//calcium/calmodulin-dependent protein kinase (CaM kinase) II [EC:2.7.11.17];K08794//calcium/calmodulin-dependent protein kinase I [EC:2.7.11.17]	gi|9802556|gb|AAF99758.1|AC003981_8//F22O13.13 [Arabidopsis thaliana]
AT4G19690	1479	7.74401	58.926	2.92775	1.11893e-15	8.07256e-18	IRT1	GO:0031224//intrinsic component of membrane;GO:0043231//intracellular membrane-bounded organelle	GO:0005375//copper ion transmembrane transporter activity	GO:0009267//cellular response to starvation;GO:0034614//cellular response to reactive oxygen species;GO:0010039//response to iron ion;GO:0009723//response to ethylene;GO:0006829//zinc II ion transport;GO:0006875//cellular metal ion homeostasis;GO:0048528//post-embryonic root development;GO:0040007//growth;GO:0051707//response to other organism;GO:0009755//hormone-mediated signaling pathway;GO:001…	K14709//solute carrier family 39 (zinc transporter), member 1/2/3	gi|79478110|ref|NP_567590.3|//Fe(2+) transport protein 1 [Arabidopsis thaliana];gi|30684857|ref|NP_849546.1|//Fe(2+) transport protein 1 [Arabidopsis thaliana]
AT4G15210	2066	10.0563	53.4398	2.40981	1.21699e-11	1.37756e-13	BAM5	GO:0009536//plastid	GO:0016160//amylase activity;GO:0043167//ion binding	GO:0005982//starch metabolic process;GO:0051707//response to other organism	K01177//beta-amylase [EC:3.2.1.2]	gi|18414404|ref|NP_567460.1|//beta-amylase 5 [Arabidopsis thaliana]
AT2G30766	1608	8.5423	42.3039	2.30809	1.15829e-08	1.89223e-10	AT2G30766//AT2G30766	NA	GO:0016829//lyase activity;GO:0046914//transition metal ion binding;GO:0046906//tetrapyrrole binding;GO:0016491//oxidoreductase activity	GO:0006605//protein targeting;GO:0009700//indole phytoalexin biosynthetic process;GO:0010243//response to organonitrogen compound;GO:0042743//hydrogen peroxide metabolic process;GO:0009581//detection of external stimulus;GO:0009627//systemic acquired resistance;GO:0042742//defense response to bacterium;GO:0009696//salicylic acid metabolic process;GO:0002682//regulation of immune system process;GO…	K00517;K11868//indoleacetaldoxime dehydratase [EC:4.99.1.6]	gi|42569483|ref|NP_180635.2|//cytochrome P450, family 71, subfamily A, polypeptide 13 [Arabidopsis thaliana]
AT5G05250	1500	22.0179	83.974	1.93127	2.8531e-11	3.37148e-13	AT5G05250//AT5G05250	NA	NA	NA	NA	gi|18414834|ref|NP_568152.1|//uncharacterized protein [Arabidopsis thaliana]
AT5G04150	972	6.30513	23.2531	1.88282	2.99609e-05	9.73029e-07	BHLH101	GO:0043231//intracellular membrane-bounded organelle	GO:0005488//binding;GO:0001071//nucleic acid binding transcription factor activity	GO:0009267//cellular response to starvation;GO:0006351//transcription, DNA-templated;GO:0055080//cation homeostasis	K18486//heart-and neural crest derivatives-expressed protein 2	gi|15237636|ref|NP_196035.1|//transcription factor bHLH101 [Arabidopsis thaliana]
AT3G18915	389	2.71441	9.88833	1.86509	0.00012214	4.84143e-06	AT3G18915//AT3G18915	NA	GO:0046914//transition metal ion binding	GO:0009692//ethylene metabolic process	K19041//E3 ubiquitin-protein ligase RNF38/44 [EC:2.3.2.27]	gi|923627090|ref|XP_013749358.1|//PREDICTED: RING-H2 finger protein ATL65-like isoform X1 [Brassica napus]
AT4G13310	1803	7.34567	22.7869	1.63324	0.000342688	1.59281e-05	CYP71A20	GO:0005911//cell-cell junction	GO:0046872//metal ion binding;GO:0046914//transition metal ion binding;GO:0046906//tetrapyrrole binding;GO:0016491//oxidoreductase activity	GO:0044710//single-organism metabolic process	K00517//null;K11868//indoleacetaldoxime dehydratase [EC:4.99.1.6]	gi|42566749|ref|NP_193067.3|//cytochrome P450 71A20 [Arabidopsis thaliana];gi|42572889|ref|NP_974541.1|//cytochrome P450 71A20 [Arabidopsis thaliana]
AT3G47340	2144	1564.14	4708.41	1.58987	3.54143e-79	2.3494e-82	ASN1	GO:0044424//intracellular part	GO:0016884//carbon-nitrogen ligase activity, with glutamine as amido-N-donor;GO:0032550//purine ribonucleoside binding	GO:0009267//cellular response to starvation;GO:0006529//asparagine biosynthetic process;GO:0009746//response to hexose;GO:0009642//response to light intensity;GO:0034285//response to disaccharide	K01953//asparagine synthase (glutamine-hydrolysing) [EC:6.3.5.4]	gi|15232775|ref|NP_190318.1|//asparagine synthetase [glutamine-hydrolyzing] [Arabidopsis thaliana]
AT1G10070	1584	74.655	222.793	1.5774	5.05437e-14	4.37997e-16	BCAT-2	GO:0009536//plastid	GO:0004084//branched-chain-amino-acid transaminase activity	GO:0009404//toxin metabolic process;GO:0006520//cellular amino acid metabolic process;GO:0009746//response to hexose;GO:0034285//response to disaccharide	K00826//branched-chain amino acid aminotransferase [EC:2.6.1.42]	gi|15218409|ref|NP_172478.1|//branched-chain-amino-acid aminotransferase 2 [Arabidopsis thaliana]
AT4G31940	1885	3.20321	8.55173	1.4167	0.00657288	0.00053961	CYP82C4	GO:0009536//plastid	GO:0046914//transition metal ion binding;GO:0046906//tetrapyrrole binding;GO:0016491//oxidoreductase activity	GO:0010039//response to iron ion;GO:0044710//single-organism metabolic process;GO:0001666//response to hypoxia	K00517//null	gi|15236586|ref|NP_194922.1|//cytochrome P450, family 82, subfamily C, polypeptide 4 [Arabidopsis thaliana]
AT1G49570	1509	53.5436	139.23	1.37869	2.10163e-09	3.03246e-11	AT1G49570//AT1G49570	NA	GO:0016209//antioxidant activity;GO:0043169//cation binding;GO:0046906//tetrapyrrole binding;GO:0003824//catalytic activity	GO:0006950//response to stress;GO:0044710//single-organism metabolic process	K00430//peroxidase [EC:1.11.1.7]	gi|30694586|ref|NP_175380.2|//peroxidase [Arabidopsis thaliana]
AT2G39030	1096	2.43442	6.28959	1.36939	0.00782515	0.000667075	NATA1	GO:0009536//plastid	GO:0016407//acetyltransferase activity	NA	NA	gi|18404927|ref|NP_565898.1|//L-ornithine N5-acetyltransferase NATA1 [Arabidopsis thaliana]
AT2G14247	1094	5.52222	13.7698	1.31819	0.0103045	0.000938252	AT2G14247//AT2G14247	GO:0009536//plastid	NA	NA	NA	gi|42570757|ref|NP_973452.1|//uncharacterized protein [Arabidopsis thaliana]
AT5G11410	1333	9.52592	23.4437	1.29927	0.00563466	0.000447867	AT5G11410//AT5G11410	GO:0016020//membrane	GO:0016301//kinase activity;GO:0032550//purine ribonucleoside binding	GO:0006464//cellular protein modification process;GO:0006796//phosphate-containing compound metabolic process	K04733//interleukin-1 receptor-associated kinase 4 [EC:2.7.11.1];K04730//interleukin-1 receptor-associated kinase 1 [EC:2.7.11.1]	gi|15239047|ref|NP_196702.1|//protein kinase family protein [Arabidopsis thaliana]
AT2G28190	1053	3041.33	7484.54	1.29921	3.15229e-54	3.39827e-57	CSD2	GO:0009532//plastid stroma;GO:0005576//extracellular region	GO:0016209//antioxidant activity;GO:0046872//metal ion binding;GO:0003824//catalytic activity	GO:0009404//toxin metabolic process;GO:0072593//reactive oxygen species metabolic process;GO:0010224//response to UV-B;GO:0010193//response to ozone;GO:0009744//response to sucrose;GO:0035194//posttranscriptional gene silencing by RNA;GO:0009651//response to salt stress;GO:0009642//response to light intensity;GO:0010038//response to metal ion	K04565//superoxide dismutase, Cu-Zn family [EC:1.15.1.1]	gi|18401659|ref|NP_565666.1|//copper/zinc superoxide dismutase 2 [Arabidopsis thaliana]
AT3G57520	2797	1152.54	2788.77	1.27482	1.08049e-34	2.37441e-37	SIP2	GO:0044424//intracellular part;GO:0005911//cell-cell junction	GO:0008378//galactosyltransferase activity;GO:0004557//alpha-galactosidase activity	GO:0009313//oligosaccharide catabolic process;GO:0006950//response to stress;GO:0009628//response to abiotic stimulus	K06617//raffinose synthase [EC:2.4.1.82]	gi|30694660|ref|NP_850715.1|//putative galactinol--sucrose galactosyltransferase 2 [Arabidopsis thaliana];gi|42572711|ref|NP_974451.1|//putative galactinol--sucrose galactosyltransferase 2 [Arabidopsis thaliana];gi|15230330|ref|NP_191311.1|//putative galactinol--sucrose galactosyltransferase 2 [Arabidopsis thaliana]
AT1G33720	2045	13.0607	31.0048	1.24726	0.00349725	0.00024999	CYP76C6	GO:0043231//intracellular membrane-bounded organelle	GO:0046872//metal ion binding;GO:0046914//transition metal ion binding;GO:0046906//tetrapyrrole binding;GO:0016491//oxidoreductase activity	GO:0044710//single-organism metabolic process	K00512//steroid 17alpha-monooxygenase / 17alpha-hydroxyprogesterone deacetylase [EC:1.14.14.19 1.14.14.32];K07408//cytochrome P450 family 1 subfamily A polypeptide 1 [EC:1.14.14.1]	gi|15217636|ref|NP_174633.1|//cytochrome P450, family 76, subfamily C, polypeptide 6 [Arabidopsis thaliana]
AT1G52000	2542	125.806	297.569	1.24202	5.47811e-15	4.24748e-17	AT1G52000//AT1G52000	GO:0043231//intracellular membrane-bounded organelle	GO:0005488//binding	GO:0044699//single-organism process;GO:0006950//response to stress	NA	gi|15218112|ref|NP_175612.1|//mannose-binding lectin superfamily protein [Arabidopsis thaliana]
AT1G52890	1361	12.045	28.3974	1.23732	0.00487285	0.000373576	NAC019	GO:0043231//intracellular membrane-bounded organelle	GO:0003676//nucleic acid binding;GO:0046983//protein dimerization activity;GO:0001071//nucleic acid binding transcription factor activity	GO:0006605//protein targeting;GO:0010260//animal organ senescence;GO:0009627//systemic acquired resistance;GO:0006351//transcription, DNA-templated;GO:0009408//response to heat;GO:0006972//hyperosmotic response;GO:0009626//plant-type hypersensitive response;GO:0006984//ER-nucleus signaling pathway;GO:0009755//hormone-mediated signaling pathway;GO:0009694//jasmonic acid metabolic process	K12581//CCR4-NOT transcription complex subunit 7/8;K02437//glycine cleavage system H protein;K13126//polyadenylate-binding protein;K05941//glutathione gamma-glutamylcysteinyltransferase [EC:2.3.2.15];K01054//acylglycerol lipase [EC:3.1.1.23]	gi|15219112|ref|NP_175697.1|//NAC domain-containing protein 19 [Arabidopsis thaliana]
AT1G47395	833	6.00517	13.5884	1.1781	0.0257173	0.00302299	AT1G47395//AT1G47395	NA	NA	NA	NA	NA
AT1G19530	722	39.3804	88.4451	1.1673	3.37072e-05	1.11528e-06	AT1G19530//AT1G19530	GO:0043231//intracellular membrane-bounded organelle	NA	GO:0045333//cellular respiration	NA	gi|18394756|ref|NP_564090.1|//uncharacterized protein [Arabidopsis thaliana]
AT1G12520	1249	767.149	1719.03	1.16402	2.46056e-34	5.50918e-37	CCS	NA	NA	NA	K04569//copper chaperone for superoxide dismutase	gi|145335439|ref|NP_563910.2|//copper chaperone for SOD1 [Arabidopsis thaliana];gi|5815465|gb|AAD52685.1|//Cu/Zn-superoxide dismutase copper chaperone precursor [Arabidopsis thaliana]
AT1G08630	1383	74.1586	166.131	1.16363	2.33575e-08	3.98041e-10	THA1	GO:0044424//intracellular part	GO:0043168//anion binding;GO:0016832//aldehyde-lyase activity	GO:0009746//response to hexose;GO:0034285//response to disaccharide;GO:0006566//threonine metabolic process	K01620//threonine aldolase [EC:4.1.2.48]	gi|145323806|ref|NP_001077492.1|//threonine aldolase [Arabidopsis thaliana];gi|18390920|ref|NP_563822.1|//threonine aldolase [Arabidopsis thaliana]
AT1G69880	797	37.4337	81.8914	1.12937	8.69661e-05	3.30047e-06	TH8	NA	GO:0015036//disulfide oxidoreductase activity	GO:0019725//cellular homeostasis;GO:0018904//ether metabolic process;GO:0006997//nucleus organization;GO:0048285//organelle fission	K03671//thioredoxin 1	gi|15222488|ref|NP_177146.1|//thioredoxin H8 [Arabidopsis thaliana]
AT1G75040	1095	124.329	271.717	1.12793	8.0447e-11	1.02224e-12	PR5	GO:0043231//intracellular membrane-bounded organelle;GO:0030312//external encapsulating structure;GO:0005576//extracellular region	NA	GO:0002252//immune effector process;GO:0048869//cellular developmental process;GO:0009718//anthocyanin-containing compound biosynthetic process;GO:0006470//protein dephosphorylation;GO:0031347//regulation of defense response;GO:0010038//response to metal ion;GO:0009755//hormone-mediated signaling pathway;GO:0006605//protein targeting;GO:0010243//response to organonitrogen compound;GO:0042743//hyd…	K14297//nuclear pore complex protein Nup98-Nup96;K12173//BRCA1-A complex subunit BRE	gi|15222089|ref|NP_177641.1|//pathogenesis-related protein 5 [Arabidopsis thaliana]
AT1G27565	515	2.3193	4.99201	1.10593	0.0276307	0.00330175	AT1G27565//AT1G27565	NA	NA	NA	NA	gi|21618206|gb|AAM67256.1|//unknown [Arabidopsis thaliana]
AT5G52390	1259	6.08757	12.9875	1.09318	0.044953	0.00628313	AT5G52390//AT5G52390	NA	NA	NA	NA	gi|15237149|ref|NP_200052.1|//PAR1 protein [Arabidopsis thaliana]
AT1G52570	2612	6.24883	13.267	1.08618	0.0455727	0.00638864	PLDALPHA2	GO:0016020//membrane;GO:0005911//cell-cell junction;GO:0009526//plastid envelope;GO:0030135//coated vesicle	GO:0004620//phospholipase activity;GO:0046872//metal ion binding;GO:0043168//anion binding	GO:0044707//single-multicellular organism process;GO:0009738//abscisic acid-activated signaling pathway;GO:0006007//glucose catabolic process;GO:0006970//response to osmotic stress;GO:0010118//stomatal movement;GO:0048588//developmental cell growth;GO:0006996//organelle organization;GO:0006650//glycerophospholipid metabolic process;GO:0032787//monocarboxylic acid metabolic process;GO:0010038//res…	K01115//phospholipase D1/2 [EC:3.1.4.4]	gi|15219031|ref|NP_175666.1|//phospholipase D alpha 2 [Arabidopsis thaliana]
AT2G05540	824	1136.26	2408.52	1.08386	1.7697e-27	5.64999e-30	AT2G05540//AT2G05540	NA	NA	NA	NA	gi|227206208|dbj|BAH57159.1|//AT2G05540 [Arabidopsis thaliana]
AT2G42170	1539	66.6555	140.959	1.08048	4.98985e-05	1.75652e-06	AT2G42170//AT2G42170	GO:0016020//membrane;GO:0005856//cytoskeleton;GO:0005911//cell-cell junction;GO:0009532//plastid stroma;GO:0009526//plastid envelope	GO:0032550//purine ribonucleoside binding	GO:0006006//glucose metabolic process;GO:0051603//proteolysis involved in cellular protein catabolic process;GO:0007010//cytoskeleton organization	K10355//actin, other eukaryote	gi|30688915|ref|NP_850363.1|//actin family protein [Arabidopsis thaliana]
AT1G65390	1588	225.539	465.984	1.0469	3.18928e-14	2.6844e-16	PP2-A5	GO:0009536//plastid	GO:0005488//binding	GO:0006952//defense response;GO:0009692//ethylene metabolic process;GO:0006950//response to stress;GO:0007154//cell communication	K16226//disease resistance protein RPS4;K04646//clathrin heavy chain	gi|42572007|ref|NP_974094.1|//protein PHLOEM protein 2-LIKE A5 [Arabidopsis thaliana];gi|30697190|ref|NP_176718.2|//protein PHLOEM protein 2-LIKE A5 [Arabidopsis thaliana]
AT4G19520	5606	289.978	598.312	1.04495	3.63606e-14	3.0906e-16	AT4G19520//AT4G19520	GO:0043231//intracellular membrane-bounded organelle	GO:0032550//purine ribonucleoside binding	GO:0007154//cell communication;GO:0001666//response to hypoxia	K16225//probable WRKY transcription factor 52	gi|334186704|ref|NP_193687.3|//TIR-NBS-LRR class disease resistance protein [Arabidopsis thaliana]
AT3G16710	1611	17.6676	36.3076	1.03917	0.0120038	0.00114275	AT3G16710//AT3G16710	NA	NA	NA	K17964//leucine-rich PPR motif-containing protein, mitochondrial	gi|186510147|ref|NP_188293.2|//pentatricopeptide repeat-containing protein [Arabidopsis thaliana]
AT3G54065	849	10.9747	22.4423	1.03205	0.032105	0.00400404	AT3G54065//AT3G54065	NA	NA	NA	K15502//serine/threonine-protein phosphatase 6 regulatory ankyrin repeat subunit A	gi|15232411|ref|NP_190975.1|//ankyrin repeat-containing protein [Arabidopsis thaliana]
AT3G28770	6285	21.8598	44.5087	1.02581	0.0125657	0.00121707	AT3G28770//AT3G28770	NA	NA	NA	K17046//protein DEK	gi|15228477|ref|NP_189519.1|//uncharacterized protein [Arabidopsis thaliana]
AT5G14180	1357	40.7277	82.7941	1.02352	0.000533126	2.6769e-05	MPL1	NA	GO:0016788//hydrolase activity, acting on ester bonds	GO:0006952//defense response;GO:0009062//fatty acid catabolic process	K01052//lysosomal acid lipase/cholesteryl ester hydrolase [EC:3.1.1.13]	gi|42567840|ref|NP_568295.2|//Myzus persicae-induced lipase 1 [Arabidopsis thaliana];gi|51969556|dbj|BAD43470.1|//unnamed protein product [Arabidopsis thaliana]
AT4G16955	902	91.3113	185.148	1.01981	6e-07	1.34091e-08	AT4G16955//AT4G16955	GO:0043231//intracellular membrane-bounded organelle;GO:0044444//cytoplasmic part	GO:0036094//small molecule binding	GO:0050832//defense response to fungus;GO:0009725//response to hormone;GO:0009627//systemic acquired resistance	K16226//disease resistance protein RPS4;K19613//leucine-rich repeat protein SHOC2	gi|30683875|ref|NP_849398.1|//TIR-NBS-LRR class disease resistance protein [Arabidopsis thaliana]
AT3G28220	1588	128.354	258.744	1.01139	6.02164e-09	9.21297e-11	AT3G28220//AT3G28220	GO:0005911//cell-cell junction;GO:0009526//plastid envelope	NA	GO:0009718//anthocyanin-containing compound biosynthetic process	K10523//speckle-type POZ protein	gi|15232931|ref|NP_189462.1|//TRAF-like family protein [Arabidopsis thaliana]
AT3G56360	1416	903.729	1818.84	1.00906	9.59461e-23	4.01798e-25	AT3G56360//AT3G56360	GO:0043231//intracellular membrane-bounded organelle	NA	NA	NA	gi|15228898|ref|NP_191195.1|//uncharacterized protein [Arabidopsis thaliana]
AT4G24900	1542	27.4089	54.9151	1.00256	0.00560405	0.000444814	TTL	NA	NA	NA	NA	gi|42567120|ref|NP_194220.2|//TITAN-like protein [Arabidopsis thaliana]
AT1G78450	954	201.101	396.465	0.979269	5.16893e-12	5.52941e-14	AT1G78450//AT1G78450	GO:0009536//plastid	NA	NA	NA	gi|18411970|ref|NP_565181.1|//SOUL/heme-binding protein-like protein [Arabidopsis thaliana]
AT5G23240	1713	70.74	138.617	0.970507	1.45925e-05	4.40475e-07	AT5G23240//AT5G23240	GO:0009536//plastid	GO:0005515//protein binding	GO:0044267//cellular protein metabolic process;GO:0050896//response to stimulus	K03686//molecular chaperone DnaJ;K05337//ferredoxin	gi|15237259|ref|NP_197715.1|//DNAJ heat shock N-terminal domain-containing protein [Arabidopsis thaliana]
AT5G18040	1187	26.8765	52.0088	0.952413	0.00991489	0.000896608	AT5G18040//AT5G18040	GO:0043231//intracellular membrane-bounded organelle	NA	GO:0006979//response to oxidative stress;GO:0009628//response to abiotic stimulus	NA	gi|15238718|ref|NP_197305.1|//uncharacterized protein [Arabidopsis thaliana]
AT5G63160	1661	1463.8	2827.59	0.949859	5.25779e-25	2.02742e-27	BT1	GO:0043231//intracellular membrane-bounded organelle	GO:0000989//transcription factor activity, transcription factor binding;GO:0005515//protein binding;GO:0046914//transition metal ion binding;GO:0008080//N-acetyltransferase activity	GO:0014070//response to organic cyclic compound;GO:0048229//gametophyte development;GO:0009725//response to hormone;GO:0006351//transcription, DNA-templated;GO:0016570//histone modification;GO:0000302//response to reactive oxygen species	K00517//null	gi|15242656|ref|NP_201121.1|//BTB and TAZ domain protein 1 [Arabidopsis thaliana]
AT3G27400	1478	76.1679	146.988	0.948444	1.64116e-05	5.01506e-07	AT3G27400//AT3G27400	NA	GO:0016837//carbon-oxygen lyase activity, acting on polysaccharides	NA	K01728//pectate lyase [EC:4.2.2.2]	gi|15232153|ref|NP_189376.1|//putative pectate lyase 11 [Arabidopsis thaliana]
AT5G41740	3656	325.922	621.939	0.932246	6.75156e-15	5.26284e-17	AT5G41740//AT5G41740	GO:0043231//intracellular membrane-bounded organelle	GO:0016462//pyrophosphatase activity;GO:0032550//purine ribonucleoside binding	GO:0007154//cell communication;GO:0006950//response to stress	K03283//heat shock 70kDa protein 1/8;K19613//leucine-rich repeat protein SHOC2	gi|22327500|ref|NP_198989.2|//TIR-NBS-LRR class disease resistance protein [Arabidopsis thaliana];gi|238481459|ref|NP_001154757.1|//TIR-NBS-LRR class disease resistance protein [Arabidopsis thaliana]
AT1G56510	3681	341.724	651.924	0.931874	1.36706e-11	1.55309e-13	WRR4	GO:0043231//intracellular membrane-bounded organelle	GO:0016462//pyrophosphatase activity;GO:0032550//purine ribonucleoside binding	GO:0050832//defense response to fungus;GO:0007154//cell communication	K03283//heat shock 70kDa protein 1/8;K19613//leucine-rich repeat protein SHOC2	gi|15223549|ref|NP_176043.1|//TIR-NB-LRR disease resistance protein [Arabidopsis thaliana]
AT3G44630	4198	676.338	1290.02	0.931572	6.47189e-13	6.35972e-15	AT3G44630//AT3G44630	GO:0012505//endomembrane system;GO:0044424//intracellular part;GO:0031090//organelle membrane	GO:0019904//protein domain specific binding;GO:0016462//pyrophosphatase activity;GO:0032550//purine ribonucleoside binding	GO:0050832//defense response to fungus;GO:0007154//cell communication	K19613//leucine-rich repeat protein SHOC2	gi|15230461|ref|NP_190049.1|//TIR-NBS-LRR class disease resistance protein [Arabidopsis thaliana];gi|30692215|ref|NP_850655.1|//TIR-NBS-LRR class disease resistance protein [Arabidopsis thaliana]
AT1G14520	1293	40.1475	76.4826	0.92982	0.00189593	0.000119095	MIOX1	GO:0044424//intracellular part	GO:0016701//oxidoreductase activity, acting on single donors with incorporation of molecular oxygen;GO:0046914//transition metal ion binding	GO:0048646//anatomical structure formation involved in morphogenesis;GO:0006020//inositol metabolic process	K00469//inositol oxygenase [EC:1.13.99.1]	gi|30683840|ref|NP_172904.2|//inositol oxygenase 1 [Arabidopsis thaliana];gi|238478480|ref|NP_001154337.1|//inositol oxygenase 1 [Arabidopsis thaliana]
AT3G14020	1502	48.1656	90.9993	0.917853	0.00330931	0.000234634	NF-YA6	GO:0005667//transcription factor complex	GO:0001071//nucleic acid binding transcription factor activity;GO:0003676//nucleic acid binding	GO:0006351//transcription, DNA-templated;GO:0009793//embryo development ending in seed dormancy	K08064//nuclear transcription factor Y, alpha	gi|15231767|ref|NP_188018.1|//nuclear transcription factor Y subunit A-6 [Arabidopsis thaliana]
AT4G23600	1738	49.3513	93.2254	0.917635	0.000798867	4.2729e-05	CORI3	GO:0043231//intracellular membrane-bounded organelle;GO:0005576//extracellular region	GO:0047635//alanine-oxo-acid transaminase activity;GO:0070529//L-tryptophan aminotransferase activity;GO:0043168//anion binding;GO:0016846//carbon-sulfur lyase activity;GO:0070547//L-tyrosine aminotransferase activity	GO:0018871//1-aminocyclopropane-1-carboxylate metabolic process;GO:0006090//pyruvate metabolic process;GO:0006351//transcription, DNA-templated;GO:0006753//nucleoside phosphate metabolic process;GO:0048869//cellular developmental process;GO:0009636//response to toxic substance;GO:0006972//hyperosmotic response;GO:0009887//animal organ morphogenesis;GO:0006732//coenzyme metabolic process;GO:000972…	K00815//tyrosine aminotransferase [EC:2.6.1.5]	gi|15236533|ref|NP_194091.1|//cystine lyase CORI3 [Arabidopsis thaliana]
AT3G13750	3493	3410.66	6403.25	0.908753	3.72263e-26	1.31198e-28	BGAL1	GO:0005618//cell wall;GO:0005911//cell-cell junction;GO:0044444//cytoplasmic part	GO:0015925//galactosidase activity;GO:0043167//ion binding	GO:0042743//hydrogen peroxide metabolic process;GO:0008104//protein localization;GO:0044238//primary metabolic process;GO:0048588//developmental cell growth	K12309//beta-galactosidase [EC:3.2.1.23]	gi|15231354|ref|NP_187988.1|//beta galactosidase 1 [Arabidopsis thaliana]
AT2G02990	1120	26.4451	49.243	0.896918	0.0132537	0.00130507	RNS1	GO:0016020//membrane;GO:0030312//external encapsulating structure	GO:0016892//endoribonuclease activity, producing 3'-phosphomonoesters;GO:0003676//nucleic acid binding	GO:0009267//cellular response to starvation;GO:0009813//flavonoid biosynthetic process;GO:0046942//carboxylic acid transport;GO:0006812//cation transport;GO:0009755//hormone-mediated signaling pathway;GO:0044767//single-organism developmental process	K01166//ribonuclease T2 [EC:3.1.27.1]	gi|15227068|ref|NP_178399.1|//ribonuclease 1 [Arabidopsis thaliana]
AT1G03090	2632	629.825	1168.02	0.89104	1.56382e-14	1.25142e-16	MCCA	GO:0043231//intracellular membrane-bounded organelle;GO:0005840//ribosome	GO:0016879//ligase activity, forming carbon-nitrogen bonds;GO:0016421//CoA carboxylase activity;GO:0046914//transition metal ion binding;GO:0032550//purine ribonucleoside binding	GO:0009746//response to hexose;GO:0006551//leucine metabolic process;GO:0034285//response to disaccharide	K01968//3-methylcrotonyl-CoA carboxylase alpha subunit [EC:6.4.1.4]	gi|18379053|ref|NP_563674.1|//methylcrotonoyl-CoA carboxylase subunit alpha [Arabidopsis thaliana];gi|30678473|ref|NP_849583.1|//methylcrotonoyl-CoA carboxylase subunit alpha [Arabidopsis thaliana]
AT3G48360	2035	1755.62	3229.29	0.879238	2.27425e-21	1.02784e-23	BT2	GO:0043231//intracellular membrane-bounded organelle	GO:0000989//transcription factor activity, transcription factor binding;GO:0005515//protein binding;GO:0046914//transition metal ion binding;GO:0008080//N-acetyltransferase activity	GO:0014070//response to organic cyclic compound;GO:0006970//response to osmotic stress;GO:0006351//transcription, DNA-templated;GO:0048511//rhythmic process;GO:0000302//response to reactive oxygen species;GO:0016570//histone modification;GO:0048229//gametophyte development;GO:0051347//positive regulation of transferase activity;GO:0009756//carbohydrate mediated signaling;GO:0010035//response to i…	K00517//null	gi|18408618|ref|NP_566902.1|//TAC1-mediated telomerase activation pathway protein BT2 [Arabidopsis thaliana];gi|4678352|emb|CAB41162.1|//putative protein [Arabidopsis thaliana]
AT2G30600	2727	2913.7	5341.15	0.874298	1.31497e-22	5.56129e-25	AT2G30600//AT2G30600	NA	NA	GO:0022610//biological adhesion;GO:0003006//developmental process involved in reproduction;GO:0003002//regionalization	K10523//speckle-type POZ protein	gi|334184586|ref|NP_001189642.1|//BTB/POZ domain-containing protein [Arabidopsis thaliana];gi|30684653|ref|NP_180618.2|//BTB/POZ domain-containing protein [Arabidopsis thaliana]
AT3G44670	4214	276.188	505.672	0.872551	3.03919e-07	6.33847e-09	AT3G44670//AT3G44670	GO:0012505//endomembrane system;GO:0044424//intracellular part;GO:0031090//organelle membrane	GO:0019904//protein domain specific binding;GO:0016462//pyrophosphatase activity;GO:0032550//purine ribonucleoside binding	GO:0050832//defense response to fungus;GO:0007154//cell communication	K19613//leucine-rich repeat protein SHOC2	gi|145332743|ref|NP_001078237.1|//TIR-NBS-LRR class disease resistance protein [Arabidopsis thaliana]
AT1G02620	1383	47.2453	86.2637	0.868581	0.00214925	0.000138483	AT1G02620//AT1G02620	GO:0043231//intracellular membrane-bounded organelle;GO:0016020//membrane;GO:0044444//cytoplasmic part	GO:0032550//purine ribonucleoside binding	GO:0006605//protein targeting;GO:0043248//proteasome assembly;GO:0006007//glucose catabolic process;GO:0006970//response to osmotic stress;GO:0035966//response to topologically incorrect protein;GO:0015851//nucleobase transport;GO:0019941//modification-dependent protein catabolic process;GO:0006996//organelle organization;GO:0043094//cellular metabolic compound salvage;GO:0016192//vesicle-mediate…	K07953//GTP-binding protein SAR1 [EC:3.6.5.-]	gi|15217820|ref|NP_171762.1|//Ras-related small GTP-binding protein [Arabidopsis thaliana]
AT3G30775	2086	1831.84	3340.06	0.866578	3.5965e-27	1.17806e-29	ERD5	GO:0043231//intracellular membrane-bounded organelle	GO:0016645//oxidoreductase activity, acting on the CH-NH group of donors	GO:0006536//glutamate metabolic process;GO:0006952//defense response;GO:0006560//proline metabolic process	K00318//proline dehydrogenase [EC:1.5.-.-]	gi|42565343|ref|NP_189701.3|//proline dehydrogenase 1 [Arabidopsis thaliana]
AT3G59930	716	39.9802	72.7606	0.863872	0.00571173	0.000455413	AT3G59930//AT3G59930	NA	NA	NA	NA	gi|22331878|ref|NP_191552.2|//defensin-like protein 206 [Arabidopsis thaliana]
AT1G33770	3187	53.9068	97.3442	0.852626	0.00133404	7.84341e-05	AT1G33770//AT1G33770	GO:0043231//intracellular membrane-bounded organelle	GO:0004672//protein kinase activity;GO:0032550//purine ribonucleoside binding	GO:0006464//cellular protein modification process	K08819//cyclin-dependent kinase 12/13 [EC:2.7.11.22 2.7.11.23]	gi|15217643|ref|NP_174637.1|//protein kinase family protein [Arabidopsis thaliana]
AT2G31150	2049	53.4748	96.5407	0.852279	0.00459347	0.000348158	AT2G31150//AT2G31150	NA	GO:0042625//ATPase coupled ion transmembrane transporter activity	GO:0006811//ion transport	NA	gi|30684844|ref|NP_850160.1|//ATP binding / ATPase [Arabidopsis thaliana]
AT2G05510	664	636.631	1146.44	0.848626	1.7515e-15	1.29267e-17	AT2G05510//AT2G05510	NA	NA	NA	NA	gi|79322055|ref|NP_001031334.1|//glycine-rich protein [Arabidopsis thaliana]
AT1G48300	1207	1365.29	2446.84	0.841714	3.30317e-18	1.87633e-20	DGAT3	NA	NA	NA	NA	gi|5733879|gb|AAD49767.1|AC007932_15//ESTs gb|N97074, gb|T13943 and gb|R89965 come from this gene [Arabidopsis thaliana]
AT1G56540	3581	44.3187	79.3072	0.839536	0.00376265	0.000274266	AT1G56540//AT1G56540	GO:0043231//intracellular membrane-bounded organelle	GO:0016462//pyrophosphatase activity;GO:0032550//purine ribonucleoside binding	GO:0050832//defense response to fungus;GO:0007154//cell communication	K03283//heat shock 70kDa protein 1/8;K19613//leucine-rich repeat protein SHOC2	gi|15223555|ref|NP_176047.1|//TIR-NBS-LRR class disease resistance protein [Arabidopsis thaliana]
AT2G44130	1445	2371.06	4231.48	0.835633	5.22214e-13	5.06667e-15	AT2G44130//AT2G44130	GO:0043231//intracellular membrane-bounded organelle	NA	NA	NA	gi|18406458|ref|NP_566009.1|//F-box/kelch-repeat protein [Arabidopsis thaliana]
AT5G41130	2520	29.3817	52.4042	0.834764	0.0281111	0.00337081	AT5G41130//AT5G41130	GO:0009536//plastid	GO:0016746//transferase activity, transferring acyl groups	NA	K12828//splicing factor 3B subunit 1	gi|145358707|ref|NP_198929.2|//Esterase/lipase/thioesterase family protein [Arabidopsis thaliana];gi|334188105|ref|NP_001190445.1|//Esterase/lipase/thioesterase family protein [Arabidopsis thaliana]
AT5G49730	2677	811.263	1442.37	0.8302	4.19071e-16	2.97127e-18	FRO6	GO:0031224//intrinsic component of membrane;GO:0009536//plastid	GO:0000166//nucleotide binding;GO:0016723//oxidoreductase activity, oxidizing metal ions, NAD or NADP as acceptor	GO:0022900//electron transport chain;GO:0009314//response to radiation	K13447//respiratory burst oxidase [EC:1.6.3.- 1.11.1.-]	gi|22327672|ref|NP_199784.2|//ferric reduction oxidase 6 [Arabidopsis thaliana]
AT2G19800	1620	2399.65	4241.69	0.821813	2.10563e-14	1.70245e-16	MIOX2	GO:0044424//intracellular part	GO:0016701//oxidoreductase activity, acting on single donors with incorporation of molecular oxygen;GO:0046914//transition metal ion binding	GO:0048646//anatomical structure formation involved in morphogenesis;GO:0006020//inositol metabolic process	K00469//inositol oxygenase [EC:1.13.99.1]	gi|18399158|ref|NP_565459.1|//myo-inositol oxygenase 2 [Arabidopsis thaliana]
AT1G78290	1555	70.5411	124.625	0.821055	0.000480642	2.37949e-05	SNRK2-8	NA	GO:0004672//protein kinase activity;GO:0032550//purine ribonucleoside binding	GO:0006464//cellular protein modification process	K14498//serine/threonine-protein kinase SRK2 [EC:2.7.11.1]	gi|42572159|ref|NP_974170.1|//serine/threonine-protein kinase SRK2C [Arabidopsis thaliana]
AT5G40910	3708	515.585	910.26	0.820069	1.78939e-12	1.83257e-14	AT5G40910//AT5G40910	GO:0043231//intracellular membrane-bounded organelle;GO:0044464//cell part	GO:0016462//pyrophosphatase activity;GO:0032550//purine ribonucleoside binding	GO:0007154//cell communication;GO:0006950//response to stress	K19613//leucine-rich repeat protein SHOC2	gi|39104560|dbj|BAC41800.2|//putative disease resistance protein [Arabidopsis thaliana];gi|15237516|ref|NP_198907.1|//TIR-NBS-LRR class disease resistance protein [Arabidopsis thaliana]
AT1G71380	1906	35.8439	63.2172	0.818589	0.01084	0.00100543	CEL3	GO:0043231//intracellular membrane-bounded organelle;GO:0016020//membrane;GO:0005618//cell wall;GO:0005911//cell-cell junction;GO:0044444//cytoplasmic part	GO:0016798//hydrolase activity, acting on glycosyl bonds	GO:0044238//primary metabolic process	K01179//endoglucanase [EC:3.2.1.4]	gi|15217446|ref|NP_177294.1|//cellulase 3 [Arabidopsis thaliana]
AT4G35770	998	3801.97	6704.02	0.81828	9.48449e-13	9.51674e-15	SEN1	GO:0043234//protein complex;GO:0009536//plastid	GO:0097159//organic cyclic compound binding;GO:0004549//tRNA-specific ribonuclease activity	GO:0000394//RNA splicing, via endonucleolytic cleavage and ligation;GO:0009746//response to hexose;GO:0006950//response to stress;GO:0009725//response to hormone;GO:0034285//response to disaccharide;GO:0044767//single-organism developmental process	K15692//E3 ubiquitin-protein ligase RNF13 [EC:2.3.2.27]	gi|15233328|ref|NP_195302.1|//senescence-associated protein DIN1 [Arabidopsis thaliana];gi|145334233|ref|NP_001078497.1|//senescence-associated protein DIN1 [Arabidopsis thaliana]
AT1G11260	2483	5227.74	9156.55	0.808617	2.00086e-23	8.04725e-26	STP1	GO:0043231//intracellular membrane-bounded organelle;GO:0031224//intrinsic component of membrane;GO:0005911//cell-cell junction	GO:0005402//cation:sugar symporter activity	GO:0009814//defense response, incompatible interaction;GO:0008643//carbohydrate transport;GO:0009725//response to hormone;GO:0016049//cell growth	K08150//MFS transporter, SP family, solute carrier family 2 (myo-inositol transporter), member 13	gi|15220330|ref|NP_172592.1|//sugar transporter 1 [Arabidopsis thaliana]
AT1G14250	1952	32.0785	56.1307	0.807181	0.020674	0.00230588	AT1G14250//AT1G14250	GO:0043231//intracellular membrane-bounded organelle	GO:0003824//catalytic activity	GO:0044260//cellular macromolecule metabolic process;GO:0044085//cellular component biogenesis	K01510//apyrase [EC:3.6.1.5]	gi|15221007|ref|NP_172877.1|//probable apyrase 5 [Arabidopsis thaliana]
AT5G46470	4997	437.077	764.463	0.80656	2.86671e-06	7.28622e-08	RPS6	GO:0016020//membrane;GO:0031981//nuclear lumen;GO:0005911//cell-cell junction;GO:0009536//plastid;GO:0015935//small ribosomal subunit	GO:0016462//pyrophosphatase activity;GO:0005198//structural molecule activity;GO:0032550//purine ribonucleoside binding	GO:0010467//gene expression;GO:0006952//defense response;GO:0007154//cell communication;GO:0009451//RNA modification	K19613//leucine-rich repeat protein SHOC2	gi|42568353|ref|NP_199459.2|//protein RESISTANT TO P. SYRINGAE 6 [Arabidopsis thaliana]
AT2G01610	1108	69.1661	120.745	0.803828	0.00108378	6.11137e-05	AT2G01610//AT2G01610	GO:0043231//intracellular membrane-bounded organelle	GO:0052689//carboxylic ester hydrolase activity;GO:0004857//enzyme inhibitor activity	GO:0044092//negative regulation of molecular function	K01051//pectinesterase [EC:3.1.1.11]	gi|15226321|ref|NP_178270.1|//invertase/pectin methylesterase inhibitor-like protein [Arabidopsis thaliana]
AT5G10180	2560	1554.59	2700.2	0.796532	4.96842e-21	2.32785e-23	SULTR2%3B1	GO:0031224//intrinsic component of membrane	GO:0015291//secondary active transmembrane transporter activity;GO:0015103//inorganic anion transmembrane transporter activity	GO:0009683//indoleacetic acid metabolic process;GO:0000097//sulfur amino acid biosynthetic process;GO:0019758//glycosinolate biosynthetic process;GO:0006873//cellular ion homeostasis;GO:0030001//metal ion transport;GO:0015698//inorganic anion transport	K17469//sulfate transporter 2, low-affinity	gi|15238085|ref|NP_196580.1|//sulfate transporter 2;1 [Arabidopsis thaliana]
AT4G03205	1522	33.321	57.5809	0.789161	0.0233979	0.00268452	hemf2	GO:0009532//plastid stroma;GO:0005576//extracellular region	GO:0016634//oxidoreductase activity, acting on the CH-CH group of donors, oxygen as acceptor	GO:0042254//ribosome biogenesis;GO:0009887//animal organ morphogenesis;GO:0006089//lactate metabolic process;GO:0000097//sulfur amino acid biosynthetic process;GO:0006351//transcription, DNA-templated;GO:0048869//cellular developmental process;GO:0006779//porphyrin-containing compound biosynthetic process	K00228//coproporphyrinogen III oxidase [EC:1.3.3.3]	gi|727567181|ref|XP_010455983.1|//PREDICTED: coproporphyrinogen-III oxidase 1, chloroplastic-like [Camelina sativa];gi|79462676|ref|NP_567257.2|//coproporphyrinogen III oxidase 2 [Arabidopsis thaliana]
AT2G38400	1731	308.725	532.472	0.786384	5.1895e-10	7.07913e-12	AGT3	GO:0043231//intracellular membrane-bounded organelle	GO:0043168//anion binding;GO:0008483//transaminase activity	NA	K00827//alanine-glyoxylate transaminase / (R)-3-amino-2-methylpropionate-pyruvate transaminase [EC:2.6.1.44 2.6.1.40]	gi|334184788|ref|NP_001189701.1|//alanine:glyoxylate aminotransferase 3 [Arabidopsis thaliana]
AT5G27300	1831	43.2026	74.51	0.786314	0.024795	0.00288476	AT5G27300//AT5G27300	GO:0043231//intracellular membrane-bounded organelle	NA	NA	K20291//conserved oligomeric Golgi complex subunit 4	gi|238481392|ref|NP_001154742.1|//pentatricopeptide (PPR) repeat-containing protein [Arabidopsis thaliana];gi|240256351|ref|NP_198082.4|//pentatricopeptide (PPR) repeat-containing protein [Arabidopsis thaliana]
AT5G43270	1758	110.697	190.263	0.781374	0.00107808	6.07476e-05	SPL2	GO:0009526//plastid envelope	GO:0016879//ligase activity, forming carbon-nitrogen bonds;GO:0046914//transition metal ion binding;GO:0001071//nucleic acid binding transcription factor activity;GO:0003676//nucleic acid binding	GO:0003006//developmental process involved in reproduction;GO:0006351//transcription, DNA-templated;GO:0048506//regulation of timing of meristematic phase transition	K13415//protein brassinosteroid insensitive 1 [EC:2.7.10.1 2.7.11.1]	gi|15239820|ref|NP_199141.1|//squamosa promoter-binding-like protein 2 [Arabidopsis thaliana]
AT4G34138	2082	493.911	848.733	0.781059	2.88441e-08	4.96323e-10	UGT73B1	GO:0009536//plastid	GO:0035251//UDP-glucosyltransferase activity	NA	K13496//UDP-glucosyl transferase 73C [EC:2.4.1.-]	gi|18418382|ref|NP_567955.1|//UDP-glucosyl transferase 73B1 [Arabidopsis thaliana]
AT4G29740	1990	82.0515	140.954	0.780617	0.000600799	3.07897e-05	CKX4	NA	GO:0016616//oxidoreductase activity, acting on the CH-OH group of donors, NAD or NADP as acceptor;GO:0016645//oxidoreductase activity, acting on the CH-NH group of donors;GO:0000166//nucleotide binding;GO:0016641//oxidoreductase activity, acting on the CH-NH2 group of donors, oxygen as acceptor	GO:0009690//cytokinin metabolic process;GO:0044710//single-organism metabolic process	K00279//cytokinin dehydrogenase [EC:1.5.99.12]	gi|11120512|gb|AAG30907.1|AF303980_1//cytokinin oxidase [Arabidopsis thaliana]
AT4G22755	1187	48.1643	82.6498	0.779049	0.00962966	0.000862429	AT4G22755//AT4G22755	GO:0043231//intracellular membrane-bounded organelle	GO:0000254//C-4 methylsterol oxidase activity;GO:0046914//transition metal ion binding	GO:0006631//fatty acid metabolic process	K14423//4,4-dimethyl-9beta,19-cyclopropylsterol-4alpha-methyl oxidase [EC:1.14.13.72]	gi|18416002|ref|NP_567669.1|//sterol 4-alpha methyl oxidase 1-3 [Arabidopsis thaliana]
AT1G63860	3693	332.036	568.693	0.776311	5.64954e-08	1.01428e-09	AT1G63860//AT1G63860	GO:0009536//plastid	GO:0032550//purine ribonucleoside binding	GO:0006952//defense response;GO:0007154//cell communication	K03283//heat shock 70kDa protein 1/8;K19613//leucine-rich repeat protein SHOC2	gi|238478954|ref|NP_001154443.1|//TIR-NBS-LRR class disease resistance protein [Arabidopsis thaliana];gi|238478956|ref|NP_001154444.1|//TIR-NBS-LRR class disease resistance protein [Arabidopsis thaliana]
AT5G20250	2771	9898.35	16934	0.774661	1.41833e-16	9.58573e-19	DIN10	GO:0005911//cell-cell junction;GO:0009536//plastid	NA	GO:0009746//response to hexose;GO:0006950//response to stress;GO:0034285//response to disaccharide;GO:0009628//response to abiotic stimulus	K06617//raffinose synthase [EC:2.4.1.82]	gi|334187792|ref|NP_001190347.1|//putative galactinol--sucrose galactosyltransferase 6 [Arabidopsis thaliana]
AT4G16690	1456	114.354	195.355	0.772592	4.67465e-05	1.63006e-06	MES16	GO:0044444//cytoplasmic part	GO:0052689//carboxylic ester hydrolase activity	NA	K13544//pheophorbidase [EC:3.1.1.82]	gi|15235844|ref|NP_193402.1|//methyl esterase 16 [Arabidopsis thaliana]
AT5G66900	2662	132.998	225.806	0.76368	2.30905e-05	7.29537e-07	AT5G66900//AT5G66900	NA	GO:0032550//purine ribonucleoside binding	GO:0006950//response to stress	K13459//disease resistance protein RPS2;K19613//leucine-rich repeat protein SHOC2;K13457//disease resistance protein RPM1;K00695//sucrose synthase [EC:2.4.1.13];K13415//protein brassinosteroid insensitive 1 [EC:2.7.10.1 2.7.11.1]	gi|15240126|ref|NP_201491.1|//CC-NBS-LRR class disease resistance protein [Arabidopsis thaliana]
AT4G00760	1851	45.0933	76.5288	0.763091	0.0174296	0.00183994	APRR8	GO:0043231//intracellular membrane-bounded organelle	GO:0004871//signal transducer activity	GO:0006351//transcription, DNA-templated;GO:0009755//hormone-mediated signaling pathway;GO:0048511//rhythmic process	K14491//two-component response regulator ARR-B family	gi|2252865|gb|AAB62863.1|//A_TM018A10.20 gene product [Arabidopsis thaliana];gi|334186258|ref|NP_191985.3|//putative two-component response regulator-like APRR8 [Arabidopsis thaliana]
AT5G47500	1454	395.238	669.799	0.761006	1.87088e-07	3.688e-09	PME5	GO:0030312//external encapsulating structure	GO:0052689//carboxylic ester hydrolase activity	GO:0071555//cell wall organization	K01051//pectinesterase [EC:3.1.1.11]	gi|15238111|ref|NP_199561.1|//pectin methylesterase 5 [Arabidopsis thaliana]
AT2G28880	3177	49.1463	83.1483	0.758606	0.0104455	0.000955854	emb1997	GO:0009536//plastid	GO:0008483//transaminase activity;GO:0016830//carbon-carbon lyase activity	GO:0043648//dicarboxylic acid metabolic process;GO:0003006//developmental process involved in reproduction;GO:0009073//aromatic amino acid family biosynthetic process;GO:0009396//folic acid-containing compound biosynthetic process	K13950//para-aminobenzoate synthetase [EC:2.6.1.85]	gi|30684045|ref|NP_850127.1|//aminodeoxychorismate synthase [Arabidopsis thaliana]
AT5G25980	1901	4129.82	6985	0.75818	3.60031e-21	1.64207e-23	TGG2	GO:0005840//ribosome;GO:0005618//cell wall;GO:0005911//cell-cell junction;GO:0005576//extracellular region;GO:0042579//microbody;GO:0009536//plastid	GO:0015926//glucosidase activity;GO:0043167//ion binding	GO:0010118//stomatal movement;GO:0006952//defense response;GO:0009725//response to hormone;GO:0044238//primary metabolic process;GO:0019759//glycosinolate catabolic process;GO:0051707//response to other organism	K01237//myrosinase [EC:3.2.1.147]	gi|18420974|ref|NP_568479.1|//myrosinase 2 [Arabidopsis thaliana]
AT1G70700	1287	466.66	788.605	0.756932	1.41411e-11	1.61241e-13	TIFY7	NA	GO:0005488//binding	GO:0006950//response to stress;GO:0051707//response to other organism;GO:0009755//hormone-mediated signaling pathway;GO:0009694//jasmonic acid metabolic process	K13464//jasmonate ZIM domain-containing protein	gi|240254344|ref|NP_177227.5|//putative jasmonate signaling protein JAZ9 [Arabidopsis thaliana];gi|240254346|ref|NP_001031264.4|//putative jasmonate signaling protein JAZ9 [Arabidopsis thaliana]
AT3G60310	2826	75.4388	127.476	0.756845	0.00124931	7.25196e-05	AT3G60310//AT3G60310	NA	NA	NA	NA	gi|15232298|ref|NP_191590.1|//uncharacterized protein [Arabidopsis thaliana]
AT3G24460	2129	29.3267	49.5145	0.755634	0.0399431	0.00533926	AT3G24460//AT3G24460	NA	NA	NA	NA	gi|42565162|ref|NP_189089.3|//Serinc-domain containing serine and sphingolipid biosynthesis protein [Arabidopsis thaliana]
AT2G39570	1840	2668.58	4495.77	0.752495	1.72719e-15	1.26757e-17	ACR9	NA	GO:0031406//carboxylic acid binding	NA	NA	gi|18405098|ref|NP_565908.1|//ACT domain-containing protein [Arabidopsis thaliana]
AT3G53680	3169	86.9449	146.375	0.751496	0.00602124	0.000487331	AT3G53680//AT3G53680	GO:0043231//intracellular membrane-bounded organelle	GO:0046914//transition metal ion binding	GO:0006351//transcription, DNA-templated	K17586//PHD and RING finger domain-containing protein 1;K03580//ATP-dependent helicase HepA [EC:3.6.4.-]	gi|334185956|ref|NP_190936.2|//Acyl-CoA N-acyltransferase with RING/FYVE/PHD-type zinc finger domain-containing protein [Arabidopsis thaliana]
AT1G18810	1639	68.7589	115.718	0.750999	0.00317807	0.000223485	AT1G18810//AT1G18810	GO:0016020//membrane;GO:0005911//cell-cell junction	NA	NA	NA	gi|18394658|ref|NP_564064.1|//protein phytochrome kinase substrate 3 [Arabidopsis thaliana]
AT1G54260	1111	30.3332	51.028	0.750391	0.0482526	0.00692839	AT1G54260//AT1G54260	GO:0043231//intracellular membrane-bounded organelle;GO:0000785//chromatin	GO:0003676//nucleic acid binding	GO:0034728//nucleosome organization	K09422//myb proto-oncogene protein, plant	gi|15221760|ref|NP_175828.1|//winged-helix DNA-binding transcription factor family protein [Arabidopsis thaliana]
AT4G31800	1297	336.412	564.342	0.746342	9.47576e-08	1.77194e-09	WRKY18	GO:0043231//intracellular membrane-bounded organelle	GO:0003677//DNA binding;GO:0005515//protein binding;GO:0001071//nucleic acid binding transcription factor activity	GO:0006605//protein targeting;GO:0014070//response to organic cyclic compound;GO:0050688//regulation of defense response to virus;GO:0010243//response to organonitrogen compound;GO:0042743//hydrogen peroxide metabolic process;GO:0009581//detection of external stimulus;GO:0009627//systemic acquired resistance;GO:0006351//transcription, DNA-templated;GO:0009696//salicylic acid metabolic process;GO:…	K18835//WRKY transcription factor 2;K18834//WRKY transcription factor 1	gi|79326041|ref|NP_001031766.1|//WRKY DNA-binding protein 18 [Arabidopsis thaliana];gi|13506731|gb|AAK28308.1|AF224698_1//WRKY DNA-binding protein 18 [Arabidopsis thaliana];gi|18417877|ref|NP_567882.1|//WRKY DNA-binding protein 18 [Arabidopsis thaliana]
AT1G70820	2253	941.565	1579.27	0.746126	2.57597e-13	2.42452e-15	AT1G70820//AT1G70820	GO:0009532//plastid stroma	GO:0016866//intramolecular transferase activity	GO:0009414//response to water deprivation;GO:0005982//starch metabolic process;GO:0005984//disaccharide metabolic process	NA	gi|15223252|ref|NP_177239.1|//phosphoglucomutase-like protein [Arabidopsis thaliana]
AT4G31060	1372	57.9893	97.0291	0.74263	0.0219056	0.0024723	AT4G31060//AT4G31060	GO:0043231//intracellular membrane-bounded organelle	GO:0001071//nucleic acid binding transcription factor activity;GO:0003676//nucleic acid binding	GO:0006351//transcription, DNA-templated	K09286//EREBP-like factor	gi|18417729|ref|NP_567867.1|//ethylene-responsive transcription factor ERF015 [Arabidopsis thaliana]
AT4G24230	1511	846.521	1413.17	0.739319	2.4697e-11	2.89794e-13	ACBP3	GO:0044421//extracellular region part	GO:0043168//anion binding	GO:0006869//lipid transport;GO:0006952//defense response;GO:0051707//response to other organism;GO:0009642//response to light intensity	K08762//diazepam-binding inhibitor (GABA receptor modulator, acyl-CoA-binding protein)	gi|186513080|ref|NP_001119041.1|//acyl-CoA-binding domain 3 [Arabidopsis thaliana];gi|30686450|ref|NP_849432.1|//acyl-CoA-binding domain 3 [Arabidopsis thaliana];gi|15233749|ref|NP_194154.1|//acyl-CoA-binding domain 3 [Arabidopsis thaliana]
AT5G58120	3517	283.597	473.355	0.739079	6.26331e-07	1.40495e-08	AT5G58120//AT5G58120	GO:0043231//intracellular membrane-bounded organelle	GO:0016462//pyrophosphatase activity;GO:0032550//purine ribonucleoside binding	GO:0006952//defense response;GO:0007154//cell communication	K03283//heat shock 70kDa protein 1/8;K19613//leucine-rich repeat protein SHOC2	gi|15242954|ref|NP_200620.1|//TIR-NBS-LRR class disease resistance protein [Arabidopsis thaliana]
AT2G30790	1010	30.9438	51.5635	0.7367	0.0458518	0.00644108	PSBP-2	GO:0009523//photosystem II;GO:0009532//plastid stroma;GO:0009526//plastid envelope;GO:0005576//extracellular region;GO:0009534//chloroplast thylakoid	GO:0046872//metal ion binding;GO:0008187//poly-pyrimidine tract binding	GO:0006605//protein targeting;GO:0010243//response to organonitrogen compound;GO:0000097//sulfur amino acid biosynthetic process;GO:0042743//hydrogen peroxide metabolic process;GO:0009627//systemic acquired resistance;GO:0006996//organelle organization;GO:0034285//response to disaccharide;GO:0009696//salicylic acid metabolic process;GO:0042254//ribosome biogenesis;GO:0009626//plant-type hypersens…	K02717//photosystem II oxygen-evolving enhancer protein 2	gi|2880056|gb|AAC02750.1|//photosystem II oxygen-evolving complex 23K protein, putative [Arabidopsis thaliana]
AT5G22690	3720	145.63	242.148	0.733583	0.000362941	1.69978e-05	AT5G22690//AT5G22690	GO:0044424//intracellular part	GO:0032550//purine ribonucleoside binding	GO:0007154//cell communication;GO:0006950//response to stress	K03283//heat shock 70kDa protein 1/8;K19613//leucine-rich repeat protein SHOC2	gi|15242937|ref|NP_197661.1|//TIR-NBS-LRR class disease resistance protein [Arabidopsis thaliana]
AT5G49740	2649	330.432	547.94	0.729663	4.74151e-08	8.37499e-10	FRO7	GO:0031224//intrinsic component of membrane;GO:0009536//plastid	GO:0000166//nucleotide binding;GO:0016723//oxidoreductase activity, oxidizing metal ions, NAD or NADP as acceptor	GO:0022900//electron transport chain;GO:0009314//response to radiation	K13447//respiratory burst oxidase [EC:1.6.3.- 1.11.1.-]	gi|30695741|ref|NP_199785.2|//ferric reduction oxidase 7 [Arabidopsis thaliana]
AT2G31010	3233	189.524	314.204	0.729317	5.65594e-06	1.53136e-07	AT2G31010//AT2G31010	GO:0016020//membrane	GO:0004672//protein kinase activity;GO:0032550//purine ribonucleoside binding	GO:0006464//cellular protein modification process;GO:0006796//phosphate-containing compound metabolic process	K04424//sterile alpha motif and leucine zipper containing kinase AZK [EC:2.7.11.25]	gi|42569496|ref|NP_180658.3|//putative serine/threonine kinase [Arabidopsis thaliana]
AT1G01450	1413	53.9758	89.4775	0.729213	0.0197938	0.00217424	AT1G01450//AT1G01450	GO:0044424//intracellular part	GO:0004672//protein kinase activity;GO:0032550//purine ribonucleoside binding	GO:0006464//cellular protein modification process	K04424//sterile alpha motif and leucine zipper containing kinase AZK [EC:2.7.11.25];K17535//serine/threonine-protein kinase TNNI3K [EC:2.7.11.1];K04422//mitogen-activated protein kinase kinase kinase 13 [EC:2.7.11.25]	gi|15223409|ref|NP_171652.1|//putative serine/threonine/tyrosine kinase [Arabidopsis thaliana]
AT2G43900	4430	77.1288	127.699	0.727406	0.00373882	0.0002719	5PTase12	NA	GO:0004518//nuclease activity	GO:0046488//phosphatidylinositol metabolic process	K20279//synaptojanin [EC:3.1.3.36];K07759//poly(ADP-ribose) glycohydrolase [EC:3.2.1.143];K01099//inositol polyphosphate 5-phosphatase INPP5B/F [EC:3.1.3.36]	gi|240254645|ref|NP_181918.4|//5-inositol-phosphate phosphatase [Arabidopsis thaliana]
AT4G26150	1632	82.616	136.488	0.724278	0.00122569	7.10977e-05	CGA1	GO:0043231//intracellular membrane-bounded organelle	GO:0000975//regulatory region DNA binding;GO:0046914//transition metal ion binding;GO:0001071//nucleic acid binding transcription factor activity	GO:0009908//flower development;GO:0009314//response to radiation;GO:0010476//gibberellin mediated signaling pathway;GO:0009845//seed germination;GO:0006351//transcription, DNA-templated;GO:0048511//rhythmic process;GO:0015995//chlorophyll biosynthetic process	K17895//GATA-binding protein 3	gi|15236131|ref|NP_194345.1|//putative GATA transcription factor 22 [Arabidopsis thaliana]
AT1G74580	2888	36.9022	60.9359	0.723585	0.0324876	0.00407526	AT1G74580//AT1G74580	NA	NA	NA	K17964//leucine-rich PPR motif-containing protein, mitochondrial	gi|15221300|ref|NP_177597.1|//pentatricopeptide repeat-containing protein [Arabidopsis thaliana]
AT1G26150	2760	471.237	777.814	0.722972	2.22647e-05	7.01598e-07	PERK10	GO:0016020//membrane	GO:0004672//protein kinase activity;GO:0032550//purine ribonucleoside binding	GO:0006464//cellular protein modification process	K04733//interleukin-1 receptor-associated kinase 4 [EC:2.7.11.1];K04730//interleukin-1 receptor-associated kinase 1 [EC:2.7.11.1]	gi|79352581|ref|NP_173940.2|//proline-rich extensin-like receptor kinase 10 [Arabidopsis thaliana]
AT1G08550	1870	551.379	909.941	0.72273	1.54666e-09	2.18039e-11	NPQ1	GO:0009523//photosystem II;GO:0009534//chloroplast thylakoid	GO:0005488//binding;GO:0016491//oxidoreductase activity	GO:0006790//sulfur compound metabolic process;GO:0006950//response to stress;GO:0016122//xanthophyll metabolic process;GO:0048869//cellular developmental process;GO:0006779//porphyrin-containing compound biosynthetic process;GO:0042254//ribosome biogenesis;GO:0006732//coenzyme metabolic process;GO:0006544//glycine metabolic process;GO:0006633//fatty acid biosynthetic process;GO:0006007//glucose c…	K09839//violaxanthin de-epoxidase [EC:1.23.5.1]	gi|15223260|ref|NP_172331.1|//Violaxanthin de-epoxidase [Arabidopsis thaliana]
AT3G45750	2267	64.1967	105.915	0.722333	0.00979295	0.000881114	AT3G45750//AT3G45750	GO:0044424//intracellular part	NA	NA	K18060//poly(A) RNA polymerase, mitochondrial [EC:2.7.7.19];K13291//terminal uridylyltransferase [EC:2.7.7.52]	gi|42565594|ref|NP_190161.2|//Nucleotidyltransferase family protein [Arabidopsis thaliana];gi|334185748|ref|NP_001190015.1|//Nucleotidyltransferase family protein [Arabidopsis thaliana]
AT4G19160	2071	1581.25	2606.65	0.721132	1.59721e-13	1.46357e-15	AT4G19160//AT4G19160	GO:0009536//plastid	NA	NA	NA	gi|42572951|ref|NP_974572.1|//uncharacterized protein [Arabidopsis thaliana];gi|79609198|ref|NP_974573.2|//uncharacterized protein [Arabidopsis thaliana]
AT5G65730	1470	785.149	1293.48	0.720215	2.05352e-10	2.7076e-12	XTH6	GO:0030312//external encapsulating structure;GO:0005576//extracellular region	GO:0016758//transferase activity, transferring hexosyl groups;GO:0016798//hydrolase activity, acting on glycosyl bonds	GO:0009414//response to water deprivation;GO:0006970//response to osmotic stress;GO:0009725//response to hormone;GO:0044042//glucan metabolic process	K08235//xyloglucan:xyloglucosyl transferase [EC:2.4.1.207]	gi|18424986|ref|NP_569019.1|//probable xyloglucan endotransglucosylase/hydrolase protein 6 [Arabidopsis thaliana]
AT1G60530	906	35.3449	58.1804	0.719034	0.0469314	0.00663847	DRP4A	GO:0044424//intracellular part	GO:0017111//nucleoside-triphosphatase activity;GO:0032550//purine ribonucleoside binding	GO:0009154//purine ribonucleotide catabolic process	K14754//interferon-induced GTP-binding protein Mx1	gi|15219746|ref|NP_176253.1|//dynamin related protein 4A [Arabidopsis thaliana]
AT1G51270	1919	43.0347	70.7959	0.718164	0.0292576	0.00356167	AT1G51270//AT1G51270	GO:0016020//membrane;GO:0043231//intracellular membrane-bounded organelle;GO:0044444//cytoplasmic part	GO:0005488//binding	GO:0006886//intracellular protein transport;GO:0009072//aromatic amino acid family metabolic process;GO:0006984//ER-nucleus signaling pathway;GO:0006950//response to stress;GO:0006468//protein phosphorylation	K16226//disease resistance protein RPS4;K04646//clathrin heavy chain	gi|238478822|ref|NP_001154418.1|//vesicle-associated protein 1-4 [Arabidopsis thaliana];gi|240254242|ref|NP_001077695.4|//vesicle-associated protein 1-4 [Arabidopsis thaliana];gi|334183223|ref|NP_175538.3|//vesicle-associated protein 1-4 [Arabidopsis thaliana];gi|334183225|ref|NP_001185195.1|//vesicle-associated protein 1-4 [Arabidopsis thaliana]
AT2G43530	252	95.6526	157.263	0.717301	0.00556197	0.000439552	AT2G43530//AT2G43530	NA	GO:0016248//channel inhibitor activity	GO:0005982//starch metabolic process;GO:0005984//disaccharide metabolic process;GO:0006950//response to stress	NA	gi|15224299|ref|NP_181881.1|//defensin-like protein 194 [Arabidopsis thaliana]
AT5G67570	2471	135.047	221.855	0.716159	0.000380507	1.80646e-05	DG1	GO:0009536//plastid	GO:0005488//binding	GO:0009657//plastid organization;GO:0003006//developmental process involved in reproduction;GO:0006351//transcription, DNA-templated	K17710//pentatricopeptide repeat domain-containing protein 1	gi|334188692|ref|NP_201558.3|//pentatricopeptide repeat-containing protein delayed greening 1 [Arabidopsis thaliana]
AT1G66090	1668	256.967	420.562	0.710736	2.67674e-06	6.71459e-08	AT1G66090//AT1G66090	GO:0009536//plastid	GO:0016462//pyrophosphatase activity;GO:0032550//purine ribonucleoside binding	GO:0006605//protein targeting;GO:0009626//plant-type hypersensitive response;GO:0010243//response to organonitrogen compound;GO:0009755//hormone-mediated signaling pathway;GO:0009696//salicylic acid metabolic process	K03283//heat shock 70kDa protein 1/8;K19613//leucine-rich repeat protein SHOC2	gi|15218929|ref|NP_176783.1|//TIR-NBS class of disease resistance protein [Arabidopsis thaliana]
AT1G17420	3086	271.732	444.601	0.710327	1.05483e-06	2.42737e-08	LOX3	NA	GO:0016702//oxidoreductase activity, acting on single donors with incorporation of molecular oxygen, incorporation of two atoms of oxygen;GO:0046914//transition metal ion binding	GO:0003006//developmental process involved in reproduction;GO:0010243//response to organonitrogen compound;GO:0006950//response to stress;GO:0009692//ethylene metabolic process;GO:0055114//oxidation-reduction process;GO:0048229//gametophyte development;GO:0009725//response to hormone;GO:0009642//response to light intensity;GO:0051707//response to other organism;GO:0006633//fatty acid biosynthetic…	K00454//lipoxygenase [EC:1.13.11.12]	gi|18394479|ref|NP_564021.1|//lipoxygenase 3 [Arabidopsis thaliana]
AT3G61060	1441	1431.86	2337.11	0.706841	2.86798e-12	3.00854e-14	PP2-A13	NA	GO:0005488//binding	GO:0009746//response to hexose;GO:0006950//response to stress;GO:0034285//response to disaccharide	K16219//protein N-terminal methyltransferase [EC:2.1.1.244]	gi|30695337|ref|NP_567108.2|//phloem protein 2-A13 [Arabidopsis thaliana];gi|42572749|ref|NP_974470.1|//phloem protein 2-A13 [Arabidopsis thaliana]
AT4G24790	3245	63.3501	103.306	0.705502	0.0121954	0.00116605	AT4G24790//AT4G24790	GO:0043231//intracellular membrane-bounded organelle;GO:0042575//DNA polymerase complex	GO:0034061//DNA polymerase activity;GO:0016462//pyrophosphatase activity;GO:0032550//purine ribonucleoside binding;GO:0003676//nucleic acid binding	GO:0006259//DNA metabolic process	K10755//replication factor C subunit 2/4;K10756//replication factor C subunit 3/5	gi|186513260|ref|NP_194210.2|//AAA-type ATPase family protein [Arabidopsis thaliana]
AT5G65890	1554	59.4672	96.7611	0.702333	0.00982771	0.000886686	ACR1	GO:0043231//intracellular membrane-bounded organelle	GO:0031406//carboxylic acid binding	NA	K03978//GTP-binding protein	gi|145334915|ref|NP_001078803.1|//ACT domain repeat 1 [Arabidopsis thaliana];gi|15239186|ref|NP_201390.1|//ACT domain repeat 1 [Arabidopsis thaliana]
AT1G72520	3046	254.746	414.062	0.700785	1.12886e-05	3.2998e-07	LOX4	NA	GO:0016702//oxidoreductase activity, acting on single donors with incorporation of molecular oxygen, incorporation of two atoms of oxygen;GO:0046914//transition metal ion binding	GO:0003006//developmental process involved in reproduction;GO:0010243//response to organonitrogen compound;GO:0006950//response to stress;GO:0009692//ethylene metabolic process;GO:0055114//oxidation-reduction process;GO:0048229//gametophyte development;GO:0009725//response to hormone;GO:0009642//response to light intensity;GO:0051707//response to other organism;GO:0006633//fatty acid biosynthetic…	K00454//lipoxygenase [EC:1.13.11.12]	gi|15218506|ref|NP_177396.1|//lipoxygenase 4 [Arabidopsis thaliana]
AT1G60260	1634	73.9511	119.948	0.697767	0.00914517	0.00080425	BGLU5	NA	GO:0043167//ion binding;GO:0016798//hydrolase activity, acting on glycosyl bonds	GO:0044238//primary metabolic process;GO:0009628//response to abiotic stimulus	K01188//beta-glucosidase [EC:3.2.1.21]	gi|334183443|ref|NP_176232.2|//beta glucosidase 5 [Arabidopsis thaliana]
AT1G35140	1253	1017.37	1648.74	0.696512	8.89528e-15	7.00764e-17	PHI-1	GO:0043231//intracellular membrane-bounded organelle;GO:0005618//cell wall	NA	GO:0009605//response to external stimulus;GO:0006950//response to stress	K14299//nucleoporin SEH1	gi|15219504|ref|NP_174746.1|//protein EXORDIUM LIKE 1 [Arabidopsis thaliana]
AT5G54710	2026	711.599	1150.71	0.69339	4.1122e-07	8.64451e-09	AT5G54710//AT5G54710	NA	NA	GO:0051707//response to other organism	K19626//inversin;K15502//serine/threonine-protein phosphatase 6 regulatory ankyrin repeat subunit A	gi|30696508|ref|NP_200282.2|//Ankyrin repeat family protein [Arabidopsis thaliana]
AT1G21400	2046	710.215	1148.01	0.692805	8.05215e-11	1.0283e-12	AT1G21400//AT1G21400	GO:0043231//intracellular membrane-bounded organelle	GO:0016903//oxidoreductase activity, acting on the aldehyde or oxo group of donors	NA	K00166//2-oxoisovalerate dehydrogenase E1 component alpha subunit [EC:1.2.4.4]	gi|15218984|ref|NP_173562.1|//thiamin diphosphate-binding fold protein [Arabidopsis thaliana]
AT1G27770	3509	1133.14	1831.57	0.692752	7.11732e-13	7.08249e-15	ACA1	GO:0031224//intrinsic component of membrane;GO:0009528//plastid inner membrane;GO:0009532//plastid stroma	GO:0016836//hydro-lyase activity;GO:0005515//protein binding;GO:0019829//cation-transporting ATPase activity;GO:0046914//transition metal ion binding;GO:0005261//cation channel activity;GO:0032550//purine ribonucleoside binding	GO:0072503//cellular divalent inorganic cation homeostasis;GO:0006816//calcium ion transport;GO:0009152//purine ribonucleotide biosynthetic process;GO:0051707//response to other organism	K01537//Ca2+-transporting ATPase [EC:3.6.3.8]	gi|18396484|ref|NP_564295.1|//autoinhibited Ca2+-ATPase 1 [Arabidopsis thaliana];gi|30690083|ref|NP_849716.1|//autoinhibited Ca2+-ATPase 1 [Arabidopsis thaliana]
AT5G57655	1923	926.191	1496.95	0.692646	7.21741e-11	9.12725e-13	AT5G57655//AT5G57655	GO:0043231//intracellular membrane-bounded organelle;GO:0031090//organelle membrane	GO:0043169//cation binding;GO:0016861//intramolecular oxidoreductase activity, interconverting aldoses and ketoses	GO:0006007//glucose catabolic process;GO:0019321//pentose metabolic process	K01805//xylose isomerase [EC:5.3.1.5]	gi|30696904|ref|NP_568861.3|//xylose isomerase [Arabidopsis thaliana]
AT1G77850	2358	108.023	174.474	0.691681	0.000860732	4.65733e-05	ARF17	GO:0043231//intracellular membrane-bounded organelle	GO:0001071//nucleic acid binding transcription factor activity;GO:0003676//nucleic acid binding	GO:0048229//gametophyte development;GO:0006351//transcription, DNA-templated;GO:0009755//hormone-mediated signaling pathway;GO:0048364//root development	K14486//auxin response factor	gi|12323297|gb|AAG51629.1|AC012193_11//putative auxin response factor; 79762-82020 [Arabidopsis thaliana]
AT5G51690	3183	135.491	218.562	0.689846	0.00209061	0.000133924	ACS12	GO:0044424//intracellular part	GO:0043168//anion binding;GO:0016846//carbon-sulfur lyase activity;GO:0008483//transaminase activity	GO:0018871//1-aminocyclopropane-1-carboxylate metabolic process;GO:0009692//ethylene metabolic process	K14270//aminotransferase	gi|22327726|ref|NP_199982.2|//putative aminotransferase ACS12 [Arabidopsis thaliana]
AT1G18670	2945	124.466	200.757	0.689696	0.00055903	2.82552e-05	IBS1	GO:0016020//membrane;GO:0043231//intracellular membrane-bounded organelle	GO:0004672//protein kinase activity;GO:0032550//purine ribonucleoside binding	GO:0006464//cellular protein modification process	K08819//cyclin-dependent kinase 12/13 [EC:2.7.11.22 2.7.11.23]	gi|6730717|gb|AAF27112.1|AC011809_21//Putative protein kinase [Arabidopsis thaliana];gi|79346260|ref|NP_173302.2|//cyclin-dependent kinase-like protein [Arabidopsis thaliana]
AT4G31000	1972	79.0249	127.176	0.686443	0.0118839	0.00113034	AT4G31000//AT4G31000	NA	GO:0005515//protein binding	NA	NA	gi|334187047|ref|NP_001190876.1|//Calmodulin-binding protein [Arabidopsis thaliana];gi|22329041|ref|NP_194829.2|//Calmodulin-binding protein [Arabidopsis thaliana]
AT3G57530	2412	731.401	1176.66	0.685962	9.82974e-09	1.57729e-10	CPK32	GO:0043231//intracellular membrane-bounded organelle;GO:0016020//membrane;GO:0005911//cell-cell junction	GO:0046872//metal ion binding;GO:0004697//protein kinase C activity;GO:0032550//purine ribonucleoside binding	GO:0006605//protein targeting;GO:0010243//response to organonitrogen compound;GO:0009813//flavonoid biosynthetic process;GO:0009627//systemic acquired resistance;GO:0006972//hyperosmotic response;GO:0009626//plant-type hypersensitive response;GO:0006464//cellular protein modification process;GO:0006984//ER-nucleus signaling pathway;GO:0009755//hormone-mediated signaling pathway;GO:0006796//phosph…	K13412//calcium-dependent protein kinase [EC:2.7.11.1]	gi|30694663|ref|NP_191312.2|//calcium-dependent protein kinase 32 [Arabidopsis thaliana]
AT5G10200	2597	87.129	140.093	0.685162	0.00217238	0.000140604	AT5G10200//AT5G10200	GO:0016020//membrane	NA	NA	K04460//serine/threonine-protein phosphatase 5 [EC:3.1.3.16];K09527//DnaJ homolog subfamily C member 7	gi|79510032|ref|NP_196582.2|//ARM-repeat/tetratricopeptide repeat-like protein [Arabidopsis thaliana]
AT4G09680	4230	109.12	175.437	0.685038	0.0032396	0.000228349	CTC1	GO:0043231//intracellular membrane-bounded organelle;GO:0044427//chromosomal part	GO:0005488//binding	GO:0009409//response to cold;GO:0006259//DNA metabolic process	NA	gi|240255770|ref|NP_192706.5|//CST complex subunit CTC1 [Arabidopsis thaliana];gi|260401919|gb|ACX37401.1|//conserved telomere maintenance component 1 [Arabidopsis thaliana];gi|186511635|ref|NP_001118960.1|//CST complex subunit CTC1 [Arabidopsis thaliana]
AT5G62570	2307	278.244	447.301	0.684899	1.87933e-05	5.82859e-07	AT5G62570//AT5G62570	NA	GO:0005515//protein binding	GO:0006952//defense response;GO:0006984//ER-nucleus signaling pathway	NA	gi|10178088|dbj|BAB11507.1|//unnamed protein product [Arabidopsis thaliana];gi|334188577|ref|NP_001190597.1|//calmodulin binding protein 60a [Arabidopsis thaliana]
AT1G66760	1905	256.105	411.611	0.684543	9.33638e-06	2.67108e-07	AT1G66760//AT1G66760	GO:0016020//membrane	GO:0015291//secondary active transmembrane transporter activity	GO:0044763//single-organism cellular process;GO:0015893//drug transport;GO:0006950//response to stress;GO:0009725//response to hormone;GO:0051707//response to other organism;GO:0009694//jasmonic acid metabolic process	K03327//multidrug resistance protein, MATE family	gi|30697399|ref|NP_849854.1|//MATE efflux family protein [Arabidopsis thaliana]
AT3G13310	1086	1869.65	2999.87	0.682134	2.23486e-10	2.96523e-12	AT3G13310//AT3G13310	NA	GO:0005515//protein binding	GO:0044267//cellular protein metabolic process;GO:0050896//response to stimulus	K03686//molecular chaperone DnaJ;K01956//carbamoyl-phosphate synthase small subunit [EC:6.3.5.5]	gi|15231204|ref|NP_187939.1|//chaperone DnaJ-domain containing protein [Arabidopsis thaliana]
AT5G49360	2890	9734.71	15608	0.681075	4.29187e-21	1.97528e-23	BXL1	GO:0005618//cell wall;GO:0005576//extracellular region	GO:0004553//hydrolase activity, hydrolyzing O-glycosyl compounds	GO:0003006//developmental process involved in reproduction;GO:0044238//primary metabolic process	K15920//beta-D-xylosidase 4 [EC:3.2.1.37]	gi|15239867|ref|NP_199747.1|//bifunctional {beta}-D-xylosidase/{alpha}-L-arabinofuranosidase [Arabidopsis thaliana]
AT2G18050	749	73.3951	117.635	0.680559	0.00980818	0.000883297	HIS1-3	GO:0043231//intracellular membrane-bounded organelle;GO:0000785//chromatin	GO:0031490//chromatin DNA binding	GO:0034728//nucleosome organization;GO:0006950//response to stress	K11275//histone H1/5	gi|15227957|ref|NP_179396.1|//histone H1-3 [Arabidopsis thaliana]
AT3G28270	1524	48.1957	77.2436	0.680512	0.0268639	0.0031953	AT3G28270//AT3G28270	NA	NA	NA	NA	gi|18405710|ref|NP_566836.1|//uncharacterized protein [Arabidopsis thaliana]
AT5G21222	2885	233.146	372.621	0.676475	4.04686e-05	1.37088e-06	AT5G21222//AT5G21222	GO:0043231//intracellular membrane-bounded organelle	GO:0004672//protein kinase activity;GO:0032550//purine ribonucleoside binding	GO:0006464//cellular protein modification process;GO:0006796//phosphate-containing compound metabolic process	K17710//pentatricopeptide repeat domain-containing protein 1	gi|42570531|ref|NP_850859.2|//pentatricopeptide repeat and serine/threonine kinase domain-containing protein [Arabidopsis thaliana]
AT5G66210	2161	459.201	733.502	0.675675	2.12971e-07	4.23859e-09	CPK28	GO:0016020//membrane;GO:0009536//plastid	GO:0046872//metal ion binding;GO:0004674//protein serine/threonine kinase activity;GO:0032550//purine ribonucleoside binding	GO:0006464//cellular protein modification process;GO:0010243//response to organonitrogen compound;GO:0006796//phosphate-containing compound metabolic process	K13412//calcium-dependent protein kinase [EC:2.7.11.1]	gi|15239300|ref|NP_201422.1|//calcium-dependent protein kinase 28 [Arabidopsis thaliana];gi|145334921|ref|NP_001078806.1|//calcium-dependent protein kinase 28 [Arabidopsis thaliana]
AT4G37220	866	76.8346	122.721	0.675556	0.00581546	0.000468188	AT4G37220//AT4G37220	GO:0043231//intracellular membrane-bounded organelle	NA	GO:0009746//response to hexose;GO:0034285//response to disaccharide	K03251//translation initiation factor 3 subunit D;K12189//ESCRT-II complex subunit VPS25	gi|15235477|ref|NP_195439.1|//cold acclimation protein WCOR413 [Arabidopsis thaliana]
AT1G19610	620	116.611	186.077	0.674191	0.00169879	0.000104387	PDF1.4	NA	NA	GO:0006950//response to stress	NA	gi|22329675|ref|NP_173391.2|//defensin-like protein 19 [Arabidopsis thaliana]
AT3G15620	2114	39.9363	63.6817	0.673178	0.0441501	0.00613979	UVR3	GO:0009536//plastid	GO:0003913//DNA photolyase activity	GO:0009416//response to light stimulus;GO:0006259//DNA metabolic process	K02295//cryptochrome	gi|79313247|ref|NP_001030703.1|//(6-4)DNA photolyase [Arabidopsis thaliana];gi|18400841|ref|NP_566520.1|//(6-4)DNA photolyase [Arabidopsis thaliana]
AT4G15990	881	79.6868	127.048	0.672963	0.00598643	0.000484266	AT4G15990//AT4G15990	NA	NA	NA	NA	gi|15234770|ref|NP_193334.1|//uncharacterized protein [Arabidopsis thaliana]
AT3G18320	1363	84.0523	134.001	0.672881	0.0045935	0.000348541	AT3G18320//AT3G18320	GO:0044424//intracellular part	GO:0005488//binding	GO:0009791//post-embryonic development;GO:0045087//innate immune response	K06174//ATP-binding cassette, sub-family E, member 1;K02535//UDP-3-O-[3-hydroxymyristoyl] N-acetylglucosamine deacetylase [EC:3.5.1.108]	gi|15229876|ref|NP_189998.1|//F-box and associated interaction domains-containing protein [Arabidopsis thaliana]
AT4G26288	719	74.0171	117.928	0.67198	0.0146986	0.001485	AT4G26288//AT4G26288	GO:0043231//intracellular membrane-bounded organelle	NA	NA	NA	gi|145334137|ref|NP_001078449.1|//uncharacterized protein [Arabidopsis thaliana]
AT5G44870	4064	154.077	245.389	0.671412	0.00144038	8.62389e-05	LAZ5	NA	GO:0032550//purine ribonucleoside binding	GO:0042743//hydrogen peroxide metabolic process;GO:0006952//defense response;GO:0007154//cell communication;GO:0009627//systemic acquired resistance	K16226//disease resistance protein RPS4	gi|15241609|ref|NP_199300.1|//TIR-NBS-LRR class disease resistance protein LAZ5 [Arabidopsis thaliana]
AT1G68890	4517	146.377	233.073	0.671094	0.00412097	0.000306535	PHYLLO	NA	GO:0046872//metal ion binding;GO:0019842//vitamin binding;GO:0016835//carbon-oxygen lyase activity;GO:0016744//transferase activity, transferring aldehyde or ketonic groups	GO:0009233//menaquinone metabolic process;GO:0006520//cellular amino acid metabolic process	K14759//isochorismate synthase / 2-succinyl-5-enolpyruvyl-6-hydroxy-3-cyclohexene-1-carboxylate synthase / 2-succinyl-6-hydroxy-2,4-cyclohexadiene-1-carboxylate synthase / O-succinylbenzoate synthase [EC:5.4.4.2 2.2.1.9 4.2.99.20 4.2.1.113]	gi|145337303|ref|NP_177055.2|//protein PHYLLO [Arabidopsis thaliana]
AT1G73350	935	79.8489	127.108	0.670705	0.00980818	0.000882919	AT1G73350//AT1G73350	GO:0043231//intracellular membrane-bounded organelle	NA	NA	NA	gi|145327233|ref|NP_001077818.1|//uncharacterized protein [Arabidopsis thaliana];gi|565490339|ref|XP_006302809.1|//hypothetical protein CARUB_v10020934mg [Capsella rubella];gi|145337489|ref|NP_177478.2|//uncharacterized protein [Arabidopsis thaliana]
AT1G69840	1231	549.868	874.752	0.669789	3.36668e-09	5.01135e-11	AT1G69840//AT1G69840	GO:0031090//organelle membrane;GO:0005911//cell-cell junction;GO:0009536//plastid	GO:0019901//protein kinase binding	NA	NA	gi|15222481|ref|NP_177142.1|//Hypersensitive-induced response protein 2 [Arabidopsis thaliana]
AT5G21930	3021	690.762	1098.7	0.669541	7.93345e-08	1.45722e-09	PAA2	GO:0031224//intrinsic component of membrane;GO:0005840//ribosome;GO:0009534//chloroplast thylakoid;GO:0005839//proteasome core complex	GO:0004175//endopeptidase activity;GO:0043169//cation binding;GO:0019829//cation-transporting ATPase activity;GO:0022890//inorganic cation transmembrane transporter activity;GO:0032550//purine ribonucleoside binding	GO:0000041//transition metal ion transport;GO:0019941//modification-dependent protein catabolic process;GO:0009152//purine ribonucleotide biosynthetic process	K01533//Cu2+-exporting ATPase [EC:3.6.3.4]	gi|334187819|ref|NP_001190357.1|//P-type ATPase [Arabidopsis thaliana];gi|42570031|ref|NP_680181.2|//P-type ATPase [Arabidopsis thaliana]
AT5G44660	1553	193.267	307.358	0.669327	0.00182689	0.000113698	AT5G44660//AT5G44660	GO:0043231//intracellular membrane-bounded organelle	NA	NA	K11253//histone H3	gi|15241545|ref|NP_199279.1|//uncharacterized protein [Arabidopsis thaliana]
AT2G34090	1577	131.664	209.371	0.669201	0.000333095	1.54131e-05	MEE18	NA	NA	GO:0003006//developmental process involved in reproduction	K01835//phosphoglucomutase [EC:5.4.2.2];K01365//cathepsin L [EC:3.4.22.15]	gi|42571043|ref|NP_973595.1|//maternal effect embryo arrest 18 protein [Arabidopsis thaliana];gi|334184666|ref|NP_001189670.1|//maternal effect embryo arrest 18 protein [Arabidopsis thaliana];gi|30685922|ref|NP_180956.2|//maternal effect embryo arrest 18 protein [Arabidopsis thaliana]
AT1G25500	1855	59.1087	93.8027	0.666258	0.015524	0.00158729	AT1G25500//AT1G25500	GO:0031224//intrinsic component of membrane;GO:0009536//plastid	NA	NA	K15377//solute carrier family 44 (choline transporter-like protein), member 2/4/5	gi|15222609|ref|NP_173921.1|//plasma-membrane choline transporter-like protein [Arabidopsis thaliana]
AT3G14810	3230	113.617	180.103	0.664649	0.00132324	7.75872e-05	MSL5	GO:0016020//membrane	NA	GO:0044763//single-organism cellular process	NA	gi|334185355|ref|NP_001189895.1|//mechanosensitive channel of small conductance-like 5 [Arabidopsis thaliana];gi|186510070|ref|NP_188099.2|//mechanosensitive channel of small conductance-like 5 [Arabidopsis thaliana]
AT3G05320	1631	136.89	216.916	0.664119	0.000255604	1.14883e-05	AT3G05320//AT3G05320	NA	NA	NA	K07870//Ras homolog gene family, member T1	gi|186509786|ref|NP_187183.3|//O-fucosyltransferase family protein [Arabidopsis thaliana]
AT5G57560	1590	6832.75	10824.1	0.663702	1.05477e-13	9.44648e-16	TCH4	GO:0030312//external encapsulating structure;GO:0005576//extracellular region;GO:0009536//plastid	GO:0016758//transferase activity, transferring hexosyl groups;GO:0016798//hydrolase activity, acting on glycosyl bonds	GO:0009605//response to external stimulus;GO:0010243//response to organonitrogen compound;GO:0006950//response to stress;GO:0009725//response to hormone;GO:0071555//cell wall organization;GO:0044042//glucan metabolic process	K14504//xyloglucan:xyloglucosyl transferase TCH4 [EC:2.4.1.207]	gi|15242781|ref|NP_200564.1|//xyloglucan endotransglucosylase/hydrolase protein 22 [Arabidopsis thaliana]
AT1G73750	1805	261.786	414.592	0.663303	9.58788e-06	2.75098e-07	AT1G73750//AT1G73750	NA	NA	NA	K02563//UDP-N-acetylglucosamine--N-acetylmuramyl-(pentapeptide) pyrophosphoryl-undecaprenol N-acetylglucosamine transferase [EC:2.4.1.227]	gi|18410446|ref|NP_565071.1|//uncharacterized protein [Arabidopsis thaliana]
AT4G19510	4196	283.636	448.816	0.662081	7.36616e-06	2.04938e-07	AT4G19510//AT4G19510	NA	GO:0032550//purine ribonucleoside binding	GO:0006950//response to stress;GO:0007154//cell communication	K16226//disease resistance protein RPS4	gi|30684793|ref|NP_849410.1|//TIR-NBS-LRR class disease resistance protein [Arabidopsis thaliana];gi|240256011|ref|NP_193686.5|//TIR-NBS-LRR class disease resistance protein [Arabidopsis thaliana]
AT5G26570	3897	474.685	749.874	0.659678	5.76039e-08	1.03657e-09	PWD	NA	GO:0030247//polysaccharide binding;GO:0016772//transferase activity, transferring phosphorus-containing groups;GO:0032550//purine ribonucleoside binding	GO:0006796//phosphate-containing compound metabolic process	K15535//phosphoglucan, water dikinase [EC:2.7.9.5]	gi|79521972|ref|NP_198009.3|//phosphoglucan, water dikinase [Arabidopsis thaliana];gi|186525893|ref|NP_001119280.1|//phosphoglucan, water dikinase [Arabidopsis thaliana]
AT1G71720	1725	212.123	335.053	0.659488	3.35215e-05	1.10775e-06	PDE338	NA	GO:0003676//nucleic acid binding	NA	K02945//small subunit ribosomal protein S1	gi|334183835|ref|NP_177317.2|//rbcL RNA S1-binding domain protein [Arabidopsis thaliana]
AT5G36001	1438	44.527	70.3086	0.65902	0.0398038	0.00530761	AT5G36001//AT5G36001	NA	GO:0046914//transition metal ion binding	NA	K19041//E3 ubiquitin-protein ligase RNF38/44 [EC:2.3.2.27]	gi|334188036|ref|NP_001031972.2|//RING/U-box domain-containing protein-like protein [Arabidopsis thaliana];gi|334188038|ref|NP_001190426.1|//RING/U-box domain-containing protein-like protein [Arabidopsis thaliana]
AT1G72940	1785	553.764	873.982	0.658333	9.38793e-09	1.49472e-10	AT1G72940//AT1G72940	GO:0044424//intracellular part	GO:0032550//purine ribonucleoside binding	GO:0006605//protein targeting;GO:0044248//cellular catabolic process;GO:0007165//signal transduction;GO:0009626//plant-type hypersensitive response;GO:0009692//ethylene metabolic process;GO:0009608//response to symbiont;GO:0009627//systemic acquired resistance	K03283//heat shock 70kDa protein 1/8;K19613//leucine-rich repeat protein SHOC2;K00695//sucrose synthase [EC:2.4.1.13]	gi|15218632|ref|NP_177437.1|//Toll-Interleukin-Resistance domain-containing protein [Arabidopsis thaliana]
AT5G66400	943	58.3796	92.018	0.656452	0.0175531	0.0018588	RAB18	NA	NA	GO:1901700//response to oxygen-containing compound;GO:0050896//response to stimulus	NA	gi|79332705|ref|NP_001032162.1|//dehydrin Rab18 [Arabidopsis thaliana];gi|166570|gb|AAA32722.1|//glycine rich protein [Arabidopsis thaliana]
AT2G44850	1423	46.1474	72.6743	0.655196	0.0400713	0.00537376	AT2G44850//AT2G44850	NA	NA	NA	NA	gi|238479579|ref|NP_001154580.1|//uncharacterized protein [Arabidopsis thaliana];gi|15225362|ref|NP_182012.1|//uncharacterized protein [Arabidopsis thaliana]
AT2G37450	1572	146.882	231.093	0.653819	0.00148953	8.97376e-05	UMAMIT13	NA	NA	NA	K07874//Ras-related protein Rab-1A;K01623//fructose-bisphosphate aldolase, class I [EC:4.1.2.13]	gi|18404429|ref|NP_565861.1|//nodulin MtN21 /EamA-like transporter family protein [Arabidopsis thaliana];gi|145330681|ref|NP_001078016.1|//nodulin MtN21 /EamA-like transporter family protein [Arabidopsis thaliana]
AT1G30410	5177	109.226	171.731	0.652831	0.00622042	0.000506289	ABCC12	GO:0031224//intrinsic component of membrane	GO:0015405//P-P-bond-hydrolysis-driven transmembrane transporter activity;GO:0017111//nucleoside-triphosphatase activity;GO:0032550//purine ribonucleoside binding	GO:0044763//single-organism cellular process;GO:0009154//purine ribonucleotide catabolic process;GO:0051234//establishment of localization	K05666//ATP-binding cassette, subfamily C (CFTR/MRP), member 2;K05665//ATP-binding cassette, subfamily C (CFTR/MRP), member 1	gi|75333513|sp|Q9C8H0.1|AB12C_ARATH//RecName: Full=ABC transporter C family member 12; Short=ABC transporter ABCC.12; Short=AtABCC12; AltName: Full=ATP-energized glutathione S-conjugate pump 13; AltName: Full=Glutathione S-conjugate-transporting ATPase 13; AltName: Full=Multidrug resistance-associated protein 13
AT5G45610	2267	74.5194	117.041	0.651326	0.0133206	0.00131339	SUV2	NA	GO:0005515//protein binding	GO:0033554//cellular response to stress;GO:0022402//cell cycle process	K09060//plant G-box-binding factor	gi|240256402|ref|NP_199374.4|//ATR-interacting protein-like protein [Arabidopsis thaliana]
AT4G24040	2321	46.8719	73.5657	0.65031	0.0446714	0.00623267	TRE1	GO:0016020//membrane	GO:0015927//trehalase activity	GO:0005991//trehalose metabolic process	K01194//alpha,alpha-trehalase [EC:3.2.1.28]	gi|15233663|ref|NP_194135.1|//trehalase 1 [Arabidopsis thaliana]
AT5G64840	2874	1766.81	2772.94	0.650271	8.32974e-09	1.30897e-10	ABCF5	NA	GO:0017111//nucleoside-triphosphatase activity;GO:0032550//purine ribonucleoside binding	GO:0009154//purine ribonucleotide catabolic process	K06185//ATP-binding cassette, subfamily F, member 2	gi|15238261|ref|NP_201289.1|//general control non-repressible 5 [Arabidopsis thaliana]
AT5G56870	3812	1739.27	2727.87	0.64929	1.20464e-12	1.21872e-14	BGAL4	NA	GO:0015925//galactosidase activity;GO:0043167//ion binding	GO:0044238//primary metabolic process	K12309//beta-galactosidase [EC:3.2.1.23]	gi|15241969|ref|NP_200498.1|//beta-galactosidase 4 [Arabidopsis thaliana]
AT4G16860	3686	1005.4	1572.14	0.644959	1.17855e-08	1.93021e-10	RPP4	GO:0043231//intracellular membrane-bounded organelle;GO:0044444//cytoplasmic part	GO:0019904//protein domain specific binding;GO:0032550//purine ribonucleoside binding	GO:0050832//defense response to fungus;GO:0007154//cell communication;GO:0009725//response to hormone;GO:0009627//systemic acquired resistance	K19613//leucine-rich repeat protein SHOC2	gi|42566891|ref|NP_193420.2|//protein RECOGNITION OF PERONOSPORA PARASITICA 4 [Arabidopsis thaliana]
AT4G27410	1316	545.805	848.281	0.636156	6.5345e-09	1.0106e-10	RD26	GO:0043231//intracellular membrane-bounded organelle	GO:0001071//nucleic acid binding transcription factor activity;GO:0003676//nucleic acid binding	GO:0032502//developmental process;GO:0006972//hyperosmotic response;GO:0006351//transcription, DNA-templated;GO:0009755//hormone-mediated signaling pathway	K12581//CCR4-NOT transcription complex subunit 7/8;K02437//glycine cleavage system H protein;K13126//polyadenylate-binding protein;K05941//glutathione gamma-glutamylcysteinyltransferase [EC:2.3.2.15];K01054//acylglycerol lipase [EC:3.1.1.23]	gi|18416983|ref|NP_567773.1|//NAC transcription factor RD26 [Arabidopsis thaliana];gi|145334143|ref|NP_001078452.1|//NAC transcription factor RD26 [Arabidopsis thaliana]
AT4G27100	1969	127.231	197.638	0.635409	0.00374686	0.000272804	AT4G27100//AT4G27100	GO:0043231//intracellular membrane-bounded organelle;GO:0044424//intracellular part	NA	NA	K20168//TBC1 domain family member 15	gi|79325285|ref|NP_001031730.1|//RabGAP/TBC domain-containing protein [Arabidopsis thaliana];gi|79487043|ref|NP_194440.2|//RabGAP/TBC domain-containing protein [Arabidopsis thaliana]
AT3G01710	1634	70.8686	109.604	0.629088	0.0167495	0.00175366	AT3G01710//AT3G01710	GO:0043231//intracellular membrane-bounded organelle	NA	NA	NA	gi|186509671|ref|NP_001118552.1|//TPX2 (targeting protein for Xklp2) protein family [Arabidopsis thaliana];gi|186509669|ref|NP_566147.3|//TPX2 (targeting protein for Xklp2) protein family [Arabidopsis thaliana]
AT5G52310	2663	214.334	331.44	0.62889	0.00133636	7.8681e-05	LTI78	GO:0043231//intracellular membrane-bounded organelle	NA	GO:0006972//hyperosmotic response;GO:0010260//animal organ senescence;GO:0009414//response to water deprivation;GO:0009725//response to hormone	K17046//protein DEK	gi|15242967|ref|NP_200044.1|//protein LOW-TEMPERATURE-INDUCED 78 [Arabidopsis thaliana]
AT5G41240	2164	78.5224	121.422	0.62886	0.0134448	0.00133065	GSTT2	GO:0042579//microbody	NA	GO:0014070//response to organic cyclic compound;GO:0009404//toxin metabolic process	K00799//glutathione S-transferase [EC:2.5.1.18]	gi|30693769|ref|NP_198940.3|//glutathione S-transferase THETA 2 [Arabidopsis thaliana]
AT1G35350	2814	284.693	440.073	0.628338	1.63288e-05	4.98299e-07	AT1G35350//AT1G35350	GO:0031224//intrinsic component of membrane	NA	GO:0009267//cellular response to starvation;GO:0015698//inorganic anion transport	K14514//ethylene-insensitive protein 3	gi|79357228|ref|NP_174768.2|//phosphate transporter PHO1-8 [Arabidopsis thaliana]
AT3G12980	5701	216.553	334.261	0.626253	8.46506e-05	3.20099e-06	HAC5	GO:0043231//intracellular membrane-bounded organelle	GO:0000989//transcription factor activity, transcription factor binding;GO:0046914//transition metal ion binding;GO:0008080//N-acetyltransferase activity	GO:0009791//post-embryonic development;GO:0006351//transcription, DNA-templated;GO:0043543//protein acylation;GO:0016570//histone modification	K04498//E1A/CREB-binding protein [EC:2.3.1.48]	gi|15230656|ref|NP_187904.1|//histone acetyltransferase HAC5 [Arabidopsis thaliana]
AT5G41080	1440	763.041	1177.78	0.626233	2.35397e-08	4.02121e-10	GDPD2	NA	GO:0008081//phosphoric diester hydrolase activity	GO:0019400//alditol metabolic process	K18696//glycerophosphodiester phosphodiesterase [EC:3.1.4.46]	gi|15237552|ref|NP_198924.1|//glycerophosphoryl diester phosphodiesterase family protein [Arabidopsis thaliana]
AT4G30690	1107	527.602	814.329	0.626161	9.20195e-08	1.71692e-09	AT4G30690//AT4G30690	GO:0030312//external encapsulating structure;GO:0009536//plastid	GO:0008135//translation factor activity, RNA binding	GO:0006605//protein targeting;GO:0008652//cellular amino acid biosynthetic process;GO:0006090//pyruvate metabolic process;GO:0003006//developmental process involved in reproduction;GO:0006412//translation;GO:0006351//transcription, DNA-templated	K02520//translation initiation factor IF-3	gi|18417644|ref|NP_567851.1|//translation initiation factor IF-3 [Arabidopsis thaliana];gi|334187038|ref|NP_001190874.1|//translation initiation factor IF-3 [Arabidopsis thaliana]
AT5G61040	2455	65.8059	101.472	0.624786	0.0289498	0.00351579	AT5G61040//AT5G61040	GO:0043231//intracellular membrane-bounded organelle	NA	NA	NA	gi|15239506|ref|NP_200912.1|//uncharacterized protein [Arabidopsis thaliana]
AT5G15240	1605	66.8044	102.922	0.62354	0.0194213	0.00212198	AT5G15240//AT5G15240	GO:0031224//intrinsic component of membrane	GO:0046943//carboxylic acid transmembrane transporter activity	GO:0046942//carboxylic acid transport;GO:0006812//cation transport	K15015//solute carrier family 32 (vesicular inhibitory amino acid transporter)	gi|79327891|ref|NP_001031886.1|//transmembrane amino acid transporter family protein [Arabidopsis thaliana];gi|15242252|ref|NP_197028.1|//transmembrane amino acid transporter family protein [Arabidopsis thaliana]
AT5G02940	2865	204.394	314.833	0.623234	0.000317977	1.46477e-05	AT5G02940//AT5G02940	GO:0009526//plastid envelope	GO:0036094//small molecule binding	GO:0005982//starch metabolic process;GO:0005984//disaccharide metabolic process	NA	gi|30679833|ref|NP_195914.2|//uncharacterized protein [Arabidopsis thaliana]
AT4G13575	1707	296.928	457.016	0.622133	2.11195e-05	6.63762e-07	AT4G13575//AT4G13575	GO:0043231//intracellular membrane-bounded organelle	NA	NA	NA	gi|186511735|ref|NP_001118976.1|//uncharacterized protein [Arabidopsis thaliana]
AT5G46510	5092	163.197	251.098	0.621634	0.00115405	6.62722e-05	AT5G46510//AT5G46510	GO:0005911//cell-cell junction;GO:0005622//intracellular	GO:0097159//organic cyclic compound binding;GO:1901363//heterocyclic compound binding;GO:0036094//small molecule binding	GO:0006950//response to stress	K19613//leucine-rich repeat protein SHOC2	gi|15237452|ref|NP_199463.1|//TIR-NBS-LRR class disease resistance protein [Arabidopsis thaliana]
AT1G31290	3774	109.192	167.998	0.621577	0.00574488	0.0004602	AGO3	GO:0044424//intracellular part	GO:0003723//RNA binding	GO:0006952//defense response;GO:0002252//immune effector process	K11593//eukaryotic translation initiation factor 2C	gi|15221662|ref|NP_174414.1|//argonaute 3 [Arabidopsis thaliana]
AT3G54500	2316	1205.92	1853.16	0.619848	4.31548e-07	9.17273e-09	AT3G54500//AT3G54500	GO:0043231//intracellular membrane-bounded organelle	NA	NA	NA	gi|334185979|ref|NP_001190089.1|//uncharacterized protein [Arabidopsis thaliana];gi|7258353|emb|CAB77570.1|//putative protein [Arabidopsis thaliana];gi|334185977|ref|NP_001190088.1|//uncharacterized protein [Arabidopsis thaliana];gi|42565925|ref|NP_191014.2|//uncharacterized protein [Arabidopsis thaliana];gi|145362491|ref|NP_974432.2|//uncharacterized protein [Arabidopsis thaliana]
AT2G24600	2339	545.27	837.729	0.619514	8.70717e-09	1.37189e-10	AT2G24600//AT2G24600	NA	NA	GO:0009814//defense response, incompatible interaction;GO:0009605//response to external stimulus;GO:0009696//salicylic acid metabolic process	K19626//inversin;K15502//serine/threonine-protein phosphatase 6 regulatory ankyrin repeat subunit A	gi|42570909|ref|NP_973528.1|//Ankyrin repeat family protein [Arabidopsis thaliana];gi|18400588|ref|NP_565575.1|//Ankyrin repeat family protein [Arabidopsis thaliana]
AT4G11830	4061	303.574	466.295	0.619197	0.000578943	2.94536e-05	PLDGAMMA2	GO:0016020//membrane;GO:0005840//ribosome;GO:0009536//plastid	GO:0004620//phospholipase activity;GO:0046872//metal ion binding;GO:0043168//anion binding	GO:0006650//glycerophospholipid metabolic process;GO:0003006//developmental process involved in reproduction;GO:0042742//defense response to bacterium;GO:0010038//response to metal ion	K01115//phospholipase D1/2 [EC:3.1.4.4]	gi|30681908|ref|NP_849539.1|//phospholipase D gamma 2 [Arabidopsis thaliana];gi|42566498|ref|NP_192920.3|//phospholipase D gamma 2 [Arabidopsis thaliana]
AT4G05330	1438	78.3994	120.394	0.61885	0.0126796	0.00123022	AGD13	NA	GO:0046914//transition metal ion binding	GO:0032012//regulation of ARF protein signal transduction;GO:0048229//gametophyte development	K12486//stromal membrane-associated protein	gi|18412932|ref|NP_567292.1|//putative ADP-ribosylation factor GTPase-activating protein AGD13 [Arabidopsis thaliana]
AT5G02810	3119	1025.17	1573.19	0.617822	7.54058e-05	2.8045e-06	PRR7	GO:0043231//intracellular membrane-bounded organelle	GO:0004871//signal transducer activity;GO:0003676//nucleic acid binding	GO:0007623//circadian rhythm;GO:0007165//signal transduction;GO:0048571//long-day photoperiodism;GO:0006351//transcription, DNA-templated	K12129//pseudo-response regulator 7	gi|18414032|ref|NP_568107.1|//pseudo-response regulator 7 [Arabidopsis thaliana]
AT3G45140	3002	706.057	1081.95	0.615782	2.86825e-07	5.94628e-09	LOX2	GO:0009532//plastid stroma;GO:0009526//plastid envelope;GO:0009534//chloroplast thylakoid	GO:0016702//oxidoreductase activity, acting on single donors with incorporation of molecular oxygen, incorporation of two atoms of oxygen;GO:0046914//transition metal ion binding	GO:0006790//sulfur compound metabolic process;GO:0005982//starch metabolic process;GO:0009414//response to water deprivation;GO:0006970//response to osmotic stress;GO:0055114//oxidation-reduction process;GO:0006779//porphyrin-containing compound biosynthetic process;GO:0006732//coenzyme metabolic process;GO:0005984//disaccharide metabolic process;GO:0006544//glycine metabolic process;GO:0051707//…	K00454//lipoxygenase [EC:1.13.11.12]	gi|18407921|ref|NP_566875.1|//lipoxygenase 2 [Arabidopsis thaliana]
AT1G03560	2338	103.953	159.074	0.613761	0.00701301	0.000582721	AT1G03560//AT1G03560	NA	NA	NA	K17710//pentatricopeptide repeat domain-containing protein 1	gi|15218855|ref|NP_171855.1|//pentatricopeptide repeat-containing protein [Arabidopsis thaliana]
AT3G54910	2242	59.7923	91.4415	0.61289	0.0399431	0.00533401	AT3G54910//AT3G54910	GO:0043231//intracellular membrane-bounded organelle	NA	NA	K06911//uncharacterized protein;K01728//pectate lyase [EC:4.2.2.2]	gi|42565943|ref|NP_191051.2|//leucine rich repeat and F-Box domain-containing protein [Arabidopsis thaliana]
AT3G22420	2096	206.811	315.918	0.61124	0.00100562	5.59974e-05	WNK2	GO:0043231//intracellular membrane-bounded organelle	GO:0004672//protein kinase activity;GO:0032550//purine ribonucleoside binding	GO:0006464//cellular protein modification process;GO:0009648//photoperiodism	K08867//WNK lysine deficient protein kinase [EC:2.7.11.1]	gi|15228744|ref|NP_188881.1|//serine/threonine-protein kinase WNK2 [Arabidopsis thaliana];gi|42572517|ref|NP_974354.1|//serine/threonine-protein kinase WNK2 [Arabidopsis thaliana]
AT4G32060	1977	1458.39	2223.4	0.608384	9.56705e-07	2.18966e-08	AT4G32060//AT4G32060	GO:0043231//intracellular membrane-bounded organelle	GO:0046872//metal ion binding	NA	NA	gi|145334191|ref|NP_001078476.1|//EF-hand, calcium binding motif-containing protein [Arabidopsis thaliana];gi|15236653|ref|NP_194934.1|//EF-hand, calcium binding motif-containing protein [Arabidopsis thaliana]
AT5G41150	3474	93.8267	143.015	0.608099	0.0117505	0.00111181	UVH1	NA	NA	NA	K10848//DNA excision repair protein ERCC-4 [EC:3.1.-.-]	gi|79329474|ref|NP_001031991.1|//DNA repair endonuclease UVH1 [Arabidopsis thaliana];gi|15237571|ref|NP_198931.1|//DNA repair endonuclease UVH1 [Arabidopsis thaliana]
AT1G27370	2173	76.6425	116.715	0.606773	0.0292027	0.00355014	SPL10	GO:0043231//intracellular membrane-bounded organelle	GO:0001071//nucleic acid binding transcription factor activity;GO:0003676//nucleic acid binding	GO:0006351//transcription, DNA-templated;GO:0009965//leaf morphogenesis;GO:0048506//regulation of timing of meristematic phase transition	K13415//protein brassinosteroid insensitive 1 [EC:2.7.10.1 2.7.11.1]	gi|22329813|ref|NP_174057.2|//squamosa promoter-binding-like protein 10 [Arabidopsis thaliana]
AT1G52040	1751	66.4367	101.112	0.605905	0.0408421	0.00552396	MBP1	GO:0043231//intracellular membrane-bounded organelle	GO:0005488//binding	GO:0044699//single-organism process;GO:0006950//response to stress	K03695//ATP-dependent Clp protease ATP-binding subunit ClpB	gi|15218118|ref|NP_175616.1|//myrosinase-binding protein 1 [Arabidopsis thaliana]
AT1G13350	2556	115.934	176.396	0.605516	0.00969698	0.000870476	AT1G13350//AT1G13350	GO:0043231//intracellular membrane-bounded organelle	GO:0004672//protein kinase activity;GO:0032550//purine ribonucleoside binding	GO:0006464//cellular protein modification process;GO:0006402//mRNA catabolic process	K08827//serine/threonine-protein kinase PRP4 [EC:2.7.11.1]	gi|42562040|ref|NP_563928.3|//Protein kinase superfamily protein [Arabidopsis thaliana];gi|334182549|ref|NP_001184982.1|//Protein kinase superfamily protein [Arabidopsis thaliana]
AT2G33770	4176	900.01	1369.14	0.605253	4.98854e-07	1.0859e-08	PHO2	GO:0043231//intracellular membrane-bounded organelle	GO:0019787//ubiquitin-like protein transferase activity	GO:0072506//trivalent inorganic anion homeostasis;GO:0009267//cellular response to starvation;GO:0006281//DNA repair;GO:0015698//inorganic anion transport;GO:0009639//response to red or far red light	K10581//ubiquitin-conjugating enzyme E2 O [EC:2.3.2.24]	gi|30685832|ref|NP_850218.1|//putative ubiquitin-conjugating enzyme E2 24 [Arabidopsis thaliana]
AT3G57170	2593	151.543	230.381	0.604295	0.00630543	0.000514254	AT3G57170//AT3G57170	GO:0031224//intrinsic component of membrane	GO:0008375//acetylglucosaminyltransferase activity	GO:0006497//protein lipidation	K03860//phosphatidylinositol glycan, class Q	gi|6911887|emb|CAB72187.1|//putative protein [Arabidopsis thaliana]
AT1G50460	2204	169.636	257.546	0.602392	0.000478517	2.36501e-05	HKL1	GO:0031306//intrinsic component of mitochondrial outer membrane	GO:0004396//hexokinase activity;GO:0032550//purine ribonucleoside binding	GO:0006007//glucose catabolic process;GO:0006970//response to osmotic stress;GO:0048468//cell development;GO:0006796//phosphate-containing compound metabolic process	K00844//hexokinase [EC:2.7.1.1]	gi|15222973|ref|NP_175463.1|//hexokinase-like 1 [Arabidopsis thaliana]
AT5G24490	1298	4081.08	6194.24	0.601978	3.86146e-14	3.31421e-16	AT5G24490//AT5G24490	GO:0030529//intracellular ribonucleoprotein complex;GO:0009532//plastid stroma;GO:0031976//plastid thylakoid	NA	GO:0010467//gene expression	NA	gi|10177849|dbj|BAB11201.1|//unnamed protein product [Arabidopsis thaliana]
AT5G49470	2838	82.732	125.56	0.601857	0.0141861	0.00142461	AT5G49470//AT5G49470	GO:0043231//intracellular membrane-bounded organelle	GO:0060089//molecular transducer activity;GO:0004672//protein kinase activity;GO:0032550//purine ribonucleoside binding	GO:0006464//cellular protein modification process;GO:0007154//cell communication;GO:0006351//transcription, DNA-templated;GO:0006796//phosphate-containing compound metabolic process	K04424//sterile alpha motif and leucine zipper containing kinase AZK [EC:2.7.11.25];K14510//serine/threonine-protein kinase CTR1 [EC:2.7.11.1]	gi|334188283|ref|NP_001190501.1|//PAS domain-containing protein tyrosine kinase [Arabidopsis thaliana];gi|79612982|ref|NP_974914.2|//PAS domain-containing protein tyrosine kinase [Arabidopsis thaliana];gi|334188281|ref|NP_001190500.1|//PAS domain-containing protein tyrosine kinase [Arabidopsis thaliana]
AT3G06500	2681	243.5	368.943	0.599475	0.000221256	9.76339e-06	A/N-InvC	NA	GO:0004553//hydrolase activity, hydrolyzing O-glycosyl compounds	NA	K02986//small subunit ribosomal protein S4;K11593//eukaryotic translation initiation factor 2C	gi|976901662|gb|KVH89680.1|//Glycosyl hydrolase family 100 protein [Cynara cardunculus var. scolymus];gi|42563553|ref|NP_187302.2|//protein alkaline/neutral invertase C [Arabidopsis thaliana]
AT4G31330	1197	64.7061	98.0241	0.599236	0.0375591	0.00492732	AT4G31330//AT4G31330	GO:0043231//intracellular membrane-bounded organelle	NA	NA	NA	gi|18417785|ref|NP_567872.1|//uncharacterized protein [Arabidopsis thaliana]
AT4G39560	1562	68.8967	104.348	0.598889	0.0312445	0.00387098	AT4G39560//AT4G39560	GO:0043231//intracellular membrane-bounded organelle	NA	NA	NA	gi|5042172|emb|CAB44691.1|//putative protein [Arabidopsis thaliana]
AT1G15040	1434	116.81	176.621	0.596495	0.00952534	0.000849532	GAT1_2.1	NA	GO:0003824//catalytic activity	GO:0009064//glutamine family amino acid metabolic process	NA	gi|30684146|ref|NP_850943.1|//putative glutamine amidotransferase [Arabidopsis thaliana]
AT2G30470	3402	185.43	280.316	0.59618	0.00100609	5.60654e-05	HSI2	GO:0043231//intracellular membrane-bounded organelle	GO:0046914//transition metal ion binding;GO:0001071//nucleic acid binding transcription factor activity;GO:0003676//nucleic acid binding	GO:0009845//seed germination;GO:0009725//response to hormone;GO:0080050//regulation of seed development;GO:0006351//transcription, DNA-templated;GO:0034285//response to disaccharide	K09287//RAV-like factor	gi|30684597|ref|NP_850146.1|//B3 domain-containing transcription repressor VAL1 [Arabidopsis thaliana]
AT5G17700	2230	90.0218	135.953	0.59476	0.0132009	0.00129775	AT5G17700//AT5G17700	GO:0016020//membrane	GO:0015291//secondary active transmembrane transporter activity	GO:0044763//single-organism cellular process;GO:0015893//drug transport	K03327//multidrug resistance protein, MATE family	gi|22326870|ref|NP_197272.2|//MATE efflux family protein [Arabidopsis thaliana];gi|9759047|dbj|BAB09569.1|//unnamed protein product [Arabidopsis thaliana]
AT4G18010	2562	805.701	1216.28	0.594165	1.23149e-09	1.71564e-11	IP5PII	NA	NA	GO:0046488//phosphatidylinositol metabolic process	K20279//synaptojanin [EC:3.1.3.36]	gi|18415007|ref|NP_567547.1|//Type I inositol-1,4,5-trisphosphate 5-phosphatase 2 [Arabidopsis thaliana]
AT3G10040	2073	179.613	270.995	0.593376	0.00132839	7.79918e-05	AT3G10040//AT3G10040	NA	GO:0001071//nucleic acid binding transcription factor activity	GO:0042743//hydrogen peroxide metabolic process;GO:0009943//adaxial/abaxial axis specification;GO:0006351//transcription, DNA-templated;GO:0009627//systemic acquired resistance;GO:0010073//meristem maintenance;GO:0009799//specification of symmetry;GO:0009933//meristem structural organization	NA	gi|30681119|ref|NP_187615.2|//sequence-specific DNA binding transcription factor [Arabidopsis thaliana]
AT4G10925	1213	154.45	232.845	0.592228	0.0039222	0.000289148	AT4G10925//AT4G10925	GO:0043231//intracellular membrane-bounded organelle	NA	GO:0009648//photoperiodism;GO:0009062//fatty acid catabolic process;GO:0006625//protein targeting to peroxisome	NA	gi|18413398|ref|NP_567369.1|//Nuclear transport factor 2 (NTF2) family protein [Arabidopsis thaliana]
AT1G52870	1494	1298.14	1955.31	0.590953	2.52921e-10	3.37676e-12	AT1G52870//AT1G52870	GO:0031224//intrinsic component of membrane;GO:0009536//plastid	NA	NA	K13348//protein Mpv17	gi|18404224|ref|NP_564616.1|//peroxisomal membrane Mpv17/PMP22 family protein [Arabidopsis thaliana];gi|30695366|ref|NP_564615.3|//peroxisomal membrane Mpv17/PMP22 family protein [Arabidopsis thaliana]
AT1G66100	992	425.887	641.04	0.589944	7.16146e-06	1.98055e-07	AT1G66100//AT1G66100	NA	GO:0005102//receptor binding	GO:0006950//response to stress	NA	gi|15218931|ref|NP_176784.1|//probable thionin-2.4 [Arabidopsis thaliana]
AT1G16110	2550	210.124	316.25	0.589827	0.00104476	5.85235e-05	WAKL6	GO:0031224//intrinsic component of membrane;GO:0043231//intracellular membrane-bounded organelle;GO:0030312//external encapsulating structure	GO:0046872//metal ion binding;GO:0004672//protein kinase activity;GO:0001871//pattern binding;GO:0032550//purine ribonucleoside binding	GO:0006464//cellular protein modification process	K04733//interleukin-1 receptor-associated kinase 4 [EC:2.7.11.1]	gi|15219130|ref|NP_173062.1|//wall associated kinase-like 6 [Arabidopsis thaliana]
AT1G72645	959	147.764	222.34	0.589466	0.0170041	0.00178586	AT1G72645//AT1G72645	GO:0043231//intracellular membrane-bounded organelle	NA	NA	NA	gi|42572083|ref|NP_974132.1|//uncharacterized protein [Arabidopsis thaliana]
AT1G08830	848	2819.05	4240.3	0.588956	6.4435e-09	9.91184e-11	CSD1	GO:0044444//cytoplasmic part	GO:0016209//antioxidant activity;GO:0046914//transition metal ion binding;GO:0003824//catalytic activity	GO:0006801//superoxide metabolic process;GO:0006007//glucose catabolic process;GO:0046688//response to copper ion;GO:0044710//single-organism metabolic process;GO:0010224//response to UV-B;GO:0010193//response to ozone;GO:0035194//posttranscriptional gene silencing by RNA;GO:0009744//response to sucrose;GO:0006952//defense response;GO:0009651//response to salt stress;GO:0009642//response to light…	K04565//superoxide dismutase, Cu-Zn family [EC:1.15.1.1]	gi|15223944|ref|NP_172360.1|//superoxide dismutase [Cu-Zn] [Arabidopsis thaliana]
AT1G63100	3014	109.491	164.554	0.587742	0.0184387	0.00198164	AT1G63100//AT1G63100	GO:0043231//intracellular membrane-bounded organelle	NA	GO:0048447//sepal morphogenesis;GO:0048446//petal morphogenesis;GO:0007010//cytoskeleton organization;GO:0006351//transcription, DNA-templated	K14494//DELLA protein	gi|15221688|ref|NP_176498.1|//scarecrow-like protein 28 [Arabidopsis thaliana]
AT1G15290	5504	1261.9	1894.49	0.586216	7.90853e-07	1.79039e-08	AT1G15290//AT1G15290	GO:0044444//cytoplasmic part	NA	NA	K03255//protein TIF31	gi|186478514|ref|NP_172981.3|//tetratricopeptide repeat-containing protein [Arabidopsis thaliana]
AT2G40690	1594	99.0427	148.623	0.585531	0.015197	0.00154818	GLY1	GO:0043234//protein complex;GO:0009526//plastid envelope	GO:0016616//oxidoreductase activity, acting on the CH-OH group of donors, NAD or NADP as acceptor;GO:0000166//nucleotide binding;GO:0048037//cofactor binding	GO:0009814//defense response, incompatible interaction;GO:0044255//cellular lipid metabolic process;GO:0003006//developmental process involved in reproduction;GO:0006072//glycerol-3-phosphate metabolic process;GO:0008610//lipid biosynthetic process	K00006//glycerol-3-phosphate dehydrogenase (NAD+) [EC:1.1.1.8]	gi|18405476|ref|NP_565939.1|//glycerol-3-phosphate dehydrogenase [NAD(+)] 2 [Arabidopsis thaliana]
AT4G33270	2097	325.394	488.157	0.585159	0.000106035	4.12833e-06	CDC20.1	GO:0043231//intracellular membrane-bounded organelle;GO:0031234//extrinsic component of cytoplasmic side of plasma membrane;GO:0043234//protein complex	GO:0005488//binding	GO:0007154//cell communication	K03363//cell division cycle 20, cofactor of APC complex	gi|15234128|ref|NP_195053.1|//cell division cycle 20.1, cofactor of APC complex [Arabidopsis thaliana]
AT3G06080	2256	537.571	805.75	0.583876	5.82635e-07	1.29485e-08	TBL10	NA	NA	NA	K04427//mitogen-activated protein kinase kinase kinase 7 [EC:2.7.11.25]	gi|18397465|ref|NP_566270.1|//protein TRICHOME BIREFRINGENCE-LIKE 10 [Arabidopsis thaliana];gi|42572279|ref|NP_974235.1|//protein TRICHOME BIREFRINGENCE-LIKE 10 [Arabidopsis thaliana]
AT5G02180	1955	240.237	360.068	0.583806	0.0003317	1.53348e-05	AT5G02180//AT5G02180	GO:0031224//intrinsic component of membrane;GO:0009536//plastid	GO:0046943//carboxylic acid transmembrane transporter activity	GO:0046942//carboxylic acid transport	K15015//solute carrier family 32 (vesicular inhibitory amino acid transporter)	gi|30679549|ref|NP_195838.2|//transmembrane amino acid transporter family protein [Arabidopsis thaliana]
AT4G08040	1818	193.239	289.425	0.582804	0.000371342	1.74909e-05	ACS11	GO:0044424//intracellular part	GO:0043168//anion binding;GO:0042802//identical protein binding;GO:0016846//carbon-sulfur lyase activity	GO:0018871//1-aminocyclopropane-1-carboxylate metabolic process;GO:0003006//developmental process involved in reproduction;GO:0009692//ethylene metabolic process	K01762//1-aminocyclopropane-1-carboxylate synthase [EC:4.4.1.14]	gi|18413071|ref|NP_567330.1|//1-aminocyclopropane-1-carboxylate synthase 11 [Arabidopsis thaliana]
AT1G26810	2458	57.9037	86.7008	0.582389	0.0471032	0.00668807	GALT1	GO:0031224//intrinsic component of membrane;GO:0043231//intracellular membrane-bounded organelle	GO:0035250//UDP-galactosyltransferase activity;GO:0005488//binding	GO:0006464//cellular protein modification process;GO:0033692//cellular polysaccharide biosynthetic process	K14413//beta-1,3-galactosyltransferase [EC:2.4.1.-]	gi|15223352|ref|NP_174003.1|//beta-1,3-galactosyltransferase 1 [Arabidopsis thaliana]
AT3G56140	2638	729.631	1092.35	0.582201	4.1855e-07	8.81597e-09	AT3G56140//AT3G56140	GO:0009534//chloroplast thylakoid	NA	NA	K07562//nonsense-mediated mRNA decay protein 3;K01595//phosphoenolpyruvate carboxylase [EC:4.1.1.31]	gi|22331818|ref|NP_191173.2|//uncharacterized protein [Arabidopsis thaliana]
AT3G13450	1360	368.163	551.068	0.581885	2.99609e-05	9.73934e-07	DIN4	GO:0043231//intracellular membrane-bounded organelle	GO:0016624//oxidoreductase activity, acting on the aldehyde or oxo group of donors, disulfide as acceptor	GO:0009746//response to hexose;GO:0034285//response to disaccharide	K00167//2-oxoisovalerate dehydrogenase E1 component beta subunit [EC:1.2.4.4]	gi|15231242|ref|NP_187954.1|//branched chain alpha-keto acid dehydrogenase E1 beta [Arabidopsis thaliana]
AT3G45970	988	504.352	754.791	0.581646	4.23657e-07	8.95867e-09	EXLA1	GO:0043231//intracellular membrane-bounded organelle;GO:0005618//cell wall;GO:0005911//cell-cell junction;GO:0044444//cytoplasmic part	NA	GO:0000003//reproduction;GO:0000902//cell morphogenesis;GO:0009827//plant-type cell wall modification	NA	gi|15231303|ref|NP_190183.1|//expansin-like A1 [Arabidopsis thaliana];gi|21555265|gb|AAM63819.1|//Expansin-like 1 precursor (At-EXPL1) (Ath-ExpBeta-2.1) [Arabidopsis thaliana]
AT3G62950	864	164.168	245.626	0.581294	0.0018719	0.000117353	AT3G62950//AT3G62950	NA	GO:0015036//disulfide oxidoreductase activity	GO:0019725//cellular homeostasis	K03676//glutaredoxin 3	gi|15229355|ref|NP_191854.1|//glutaredoxin-C11 [Arabidopsis thaliana]
AT2G25050	4264	113.428	169.678	0.581031	0.0095794	0.000856339	AT2G25050//AT2G25050	GO:0044424//intracellular part	GO:0008092//cytoskeletal protein binding	GO:0007010//cytoskeleton organization	K02184//formin 2	gi|334184435|ref|NP_001189597.1|//actin-binding FH2 protein [Arabidopsis thaliana]
AT3G25690	3148	1375.66	2056.34	0.579953	2.8617e-06	7.26162e-08	CHUP1	GO:0009527//plastid outer membrane	NA	GO:0042254//ribosome biogenesis;GO:0019684//photosynthesis, light reaction;GO:0009668//plastid membrane organization;GO:0006470//protein dephosphorylation;GO:0006351//transcription, DNA-templated;GO:0009658//chloroplast organization	K05747//Wiskott-Aldrich syndrome protein	gi|42565189|ref|NP_189197.2|//protein CHUP1 [Arabidopsis thaliana];gi|334185627|ref|NP_001189975.1|//protein CHUP1 [Arabidopsis thaliana]
AT4G04330	726	398.036	594.923	0.579803	3.31025e-05	1.09253e-06	RbcX1	NA	NA	NA	NA	gi|18412539|ref|NP_567263.1|//Chaperonin-like RbcX protein [Arabidopsis thaliana]
AT1G02660	2842	1765.57	2636.99	0.578756	5.02684e-09	7.5659e-11	AT1G02660//AT1G02660	NA	GO:0016298//lipase activity	GO:0044238//primary metabolic process	NA	gi|18378994|ref|NP_563660.1|//alpha/beta-Hydrolases superfamily protein [Arabidopsis thaliana]
AT5G20380	1948	197.308	294.564	0.578133	0.000650015	3.37163e-05	PHT4%3B5	GO:0031224//intrinsic component of membrane;GO:0043231//intracellular membrane-bounded organelle	GO:0015291//secondary active transmembrane transporter activity	GO:0044763//single-organism cellular process;GO:0015698//inorganic anion transport	K08193//MFS transporter, ACS family, solute carrier family 17 (sodium-dependent inorganic phosphate cotransporter), other;K12303//MFS transporter, ACS family, solute carrier family 17 (sodium-dependent inorganic phosphate cotransporter), member 9	gi|42567984|ref|NP_197538.2|//phosphate transporter 4;5 [Arabidopsis thaliana]
AT5G10150	1502	164.427	245.432	0.577875	0.00226731	0.000148545	AT5G10150//AT5G10150	GO:0043231//intracellular membrane-bounded organelle	NA	NA	NA	gi|15238068|ref|NP_196577.1|//uncharacterized protein [Arabidopsis thaliana]
AT3G23080	1550	392.377	585.655	0.577811	1.03801e-05	2.9998e-07	AT3G23080//AT3G23080	GO:0043231//intracellular membrane-bounded organelle	NA	NA	NA	gi|18403635|ref|NP_566722.1|//polyketide cyclase/dehydrase and lipid transport superfamily protein [Arabidopsis thaliana]
AT3G60290	1605	76.164	113.67	0.577672	0.0286543	0.00346565	AT3G60290//AT3G60290	NA	GO:0016705//oxidoreductase activity, acting on paired donors, with incorporation or reduction of molecular oxygen	GO:0044710//single-organism metabolic process;GO:0001666//response to hypoxia	K05278//flavonol synthase [EC:1.14.11.23]	gi|79452907|ref|NP_191588.2|//oxidoreductase [Arabidopsis thaliana]
AT4G03410	1903	97.7178	145.763	0.576935	0.0178086	0.00189694	AT4G03410//AT4G03410	GO:0043231//intracellular membrane-bounded organelle;GO:0031224//intrinsic component of membrane	NA	NA	K13348//protein Mpv17	gi|42572817|ref|NP_974505.1|//peroxisomal membrane (Mpv17/PMP22) family protein [Arabidopsis thaliana]
AT3G61260	1131	2127.16	3171.59	0.57628	5.87479e-11	7.2832e-13	AT3G61260//AT3G61260	GO:0043231//intracellular membrane-bounded organelle;GO:0016020//membrane;GO:0005911//cell-cell junction	NA	NA	NA	gi|15233068|ref|NP_191685.1|//remorin family protein [Arabidopsis thaliana]
AT1G58200	2544	444.32	661.401	0.573926	1.52191e-05	4.6065e-07	MSL3	GO:0031967//organelle envelope	GO:0015075//ion transmembrane transporter activity	GO:0032787//monocarboxylic acid metabolic process;GO:0006950//response to stress;GO:0009725//response to hormone;GO:0009658//chloroplast organization	K16052//MscS family membrane protein	gi|30696227|ref|NP_176116.2|//MSCS-like 3 [Arabidopsis thaliana]
AT3G26310	1660	105.008	156.194	0.572842	0.0151567	0.00154286	CYP71B35	NA	GO:0046914//transition metal ion binding;GO:0046906//tetrapyrrole binding;GO:0016491//oxidoreductase activity	GO:0044710//single-organism metabolic process	K00517//null	gi|15231539|ref|NP_189262.1|//cytochrome P450 71B35 [Arabidopsis thaliana]
AT5G67030	2477	2831	4210.33	0.572619	1.98673e-09	2.84196e-11	ABA1	GO:0009526//plastid envelope	GO:0016709//oxidoreductase activity, acting on paired donors, with incorporation or reduction of molecular oxygen, NAD(P)H as one donor, and incorporation of one atom of oxygen	GO:0009756//carbohydrate mediated signaling;GO:0006950//response to stress;GO:0009687//abscisic acid metabolic process;GO:0016117//carotenoid biosynthetic process;GO:0032958//inositol phosphate biosynthetic process;GO:0009639//response to red or far red light	K09838//zeaxanthin epoxidase [EC:1.14.15.21]	gi|30698274|ref|NP_201504.2|//zeaxanthin epoxidase [Arabidopsis thaliana];gi|30698272|ref|NP_851285.1|//zeaxanthin epoxidase [Arabidopsis thaliana]
AT3G06630	3117	79.6323	118.428	0.572585	0.0303184	0.00373732	AT3G06630//AT3G06630	GO:0043231//intracellular membrane-bounded organelle	GO:0060089//molecular transducer activity;GO:0004672//protein kinase activity;GO:0032550//purine ribonucleoside binding	GO:0007165//signal transduction;GO:0006468//protein phosphorylation;GO:0006351//transcription, DNA-templated;GO:0015992//proton transport;GO:0006402//mRNA catabolic process	K04424//sterile alpha motif and leucine zipper containing kinase AZK [EC:2.7.11.25];K14510//serine/threonine-protein kinase CTR1 [EC:2.7.11.1]	gi|15230754|ref|NP_187315.1|//protein kinase family protein [Arabidopsis thaliana]
AT5G13730	1454	310.518	461.252	0.570877	0.000131209	5.28003e-06	SIG4	GO:0009536//plastid	GO:0034062//5'-3' RNA polymerase activity;GO:0016987//sigma factor activity;GO:0001071//nucleic acid binding transcription factor activity;GO:0003676//nucleic acid binding	GO:0010556//regulation of macromolecule biosynthetic process;GO:0005982//starch metabolic process;GO:0006007//glucose catabolic process;GO:0005984//disaccharide metabolic process;GO:0009416//response to light stimulus;GO:0006351//transcription, DNA-templated;GO:0009451//RNA modification	K03086//RNA polymerase primary sigma factor	gi|15240693|ref|NP_196877.1|//sigma factor 4 [Arabidopsis thaliana]
AT4G04850	3025	470.52	698.855	0.570736	1.24927e-06	2.91625e-08	KEA3	GO:0031224//intrinsic component of membrane;GO:0009536//plastid	GO:0005451//monovalent cation:proton antiporter activity;GO:0046873//metal ion transmembrane transporter activity;GO:0036094//small molecule binding	GO:0044763//single-organism cellular process;GO:0006468//protein phosphorylation;GO:0015992//proton transport;GO:0030001//metal ion transport	NA	gi|334186362|ref|NP_001190675.1|//K+ efflux antiporter 3 [Arabidopsis thaliana]
AT4G04570	2524	449.322	666.84	0.569592	6.96272e-06	1.9227e-07	CRK40	NA	GO:0004672//protein kinase activity;GO:0032550//purine ribonucleoside binding	GO:0006464//cellular protein modification process;GO:0006796//phosphate-containing compound metabolic process	K04733//interleukin-1 receptor-associated kinase 4 [EC:2.7.11.1];K04730//interleukin-1 receptor-associated kinase 1 [EC:2.7.11.1]	gi|15233561|ref|NP_192366.1|//cysteine-rich receptor-like protein kinase 40 [Arabidopsis thaliana];gi|145332971|ref|NP_001078351.1|//cysteine-rich receptor-like protein kinase 40 [Arabidopsis thaliana]
AT1G67310	3051	209.892	311.302	0.568666	0.000436014	2.12782e-05	AT1G67310//AT1G67310	GO:0043231//intracellular membrane-bounded organelle;GO:0044444//cytoplasmic part	GO:0005515//protein binding;GO:0003676//nucleic acid binding	GO:0006351//transcription, DNA-templated	K14674//TAG lipase / steryl ester hydrolase / phospholipase A2 / LPA acyltransferase [EC:3.1.1.3 3.1.1.13 3.1.1.4 2.3.1.51]	gi|79374178|ref|NP_176899.2|//calmodulin-binding transcription activator 4 [Arabidopsis thaliana]
AT2G33830	865	4554.38	6754.14	0.568517	2.27793e-08	3.87243e-10	AT2G33830//AT2G33830	GO:0043231//intracellular membrane-bounded organelle	NA	GO:0009746//response to hexose;GO:0034285//response to disaccharide	NA	gi|18403392|ref|NP_565772.1|//dormancy/auxin associated protein [Arabidopsis thaliana];gi|30685858|ref|NP_850220.1|//dormancy/auxin associated protein [Arabidopsis thaliana]
AT3G46090	1003	183.721	272.442	0.568438	0.00228817	0.000150589	ZAT7	GO:0043231//intracellular membrane-bounded organelle	GO:0046914//transition metal ion binding;GO:0001071//nucleic acid binding transcription factor activity	GO:0010243//response to organonitrogen compound;GO:0006351//transcription, DNA-templated;GO:0040007//growth	NA	gi|15231335|ref|NP_190195.1|//zinc finger protein ZAT7 [Arabidopsis thaliana]
AT1G71240	2793	138.945	206.002	0.568145	0.013042	0.00127889	AT1G71240//AT1G71240	GO:0043231//intracellular membrane-bounded organelle	NA	NA	NA	gi|30698785|ref|NP_177280.2|//uncharacterized protein [Arabidopsis thaliana];gi|145327215|ref|NP_001077809.1|//uncharacterized protein [Arabidopsis thaliana]
AT4G02020	2956	221.341	327.989	0.56738	0.00135882	8.04541e-05	SWN	GO:0043231//intracellular membrane-bounded organelle;GO:0043234//protein complex;GO:0005911//cell-cell junction	GO:0003723//RNA binding;GO:0001071//nucleic acid binding transcription factor activity	GO:0006305//DNA alkylation;GO:0003006//developmental process involved in reproduction;GO:0009409//response to cold;GO:0006479//protein methylation;GO:0007154//cell communication;GO:0006351//transcription, DNA-templated;GO:0006402//mRNA catabolic process;GO:0030422//production of siRNA involved in RNA interference;GO:0009791//post-embryonic development;GO:0035195//gene silencing by miRNA;GO:004508…	K11430//histone-lysine N-methyltransferase EZH2 [EC:2.1.1.43]	gi|18411808|ref|NP_567221.1|//histone-lysine N-methyltransferase EZA1 [Arabidopsis thaliana]
AT5G67480	1643	283.94	420.595	0.566843	0.000189086	8.05955e-06	BT4	GO:0043231//intracellular membrane-bounded organelle;GO:0031090//organelle membrane	GO:0000989//transcription factor activity, transcription factor binding;GO:0005515//protein binding;GO:0046914//transition metal ion binding;GO:0008080//N-acetyltransferase activity	GO:0014070//response to organic cyclic compound;GO:0003006//developmental process involved in reproduction;GO:0006970//response to osmotic stress;GO:0003002//regionalization;GO:0006351//transcription, DNA-templated;GO:0000302//response to reactive oxygen species;GO:0016570//histone modification;GO:0009725//response to hormone	K00517//null	gi|42573822|ref|NP_975007.1|//BTB and TAZ domain protein 4 [Arabidopsis thaliana]
AT5G57610	4193	113.155	167.548	0.566276	0.0162813	0.00168767	AT5G57610//AT5G57610	GO:0043231//intracellular membrane-bounded organelle	GO:0004672//protein kinase activity;GO:0032550//purine ribonucleoside binding	GO:0006464//cellular protein modification process;GO:0006796//phosphate-containing compound metabolic process	K14510//serine/threonine-protein kinase CTR1 [EC:2.7.11.1];K04422//mitogen-activated protein kinase kinase kinase 13 [EC:2.7.11.25]	gi|15242791|ref|NP_200569.1|//octicosapeptide/Phox/Bem1p domain-containing protein kinase [Arabidopsis thaliana]
AT1G72050	1673	130.532	193.221	0.565853	0.0207548	0.00231954	TFIIIA	GO:0031981//nuclear lumen	GO:0000182//rDNA binding;GO:0046914//transition metal ion binding;GO:0019843//rRNA binding;GO:0001071//nucleic acid binding transcription factor activity	GO:0042221//response to chemical;GO:0009987//cellular process	K09191//general transcription factor IIIA	gi|12322204|gb|AAG51140.1|AC069273_11//C2H2-type zinc finger protein, putative [Arabidopsis thaliana];gi|42572075|ref|NP_974128.1|//transcription factor IIIA [Arabidopsis thaliana]
AT4G01330	2043	1003.29	1485.09	0.565816	4.5807e-08	8.07198e-10	AT4G01330//AT4G01330	GO:0016020//membrane;GO:0043231//intracellular membrane-bounded organelle	GO:0004672//protein kinase activity;GO:0032550//purine ribonucleoside binding	GO:0006464//cellular protein modification process;GO:0009725//response to hormone	K04733//interleukin-1 receptor-associated kinase 4 [EC:2.7.11.1];K04730//interleukin-1 receptor-associated kinase 1 [EC:2.7.11.1]	gi|334186273|ref|NP_001190651.1|//protein kinase family protein [Arabidopsis thaliana];gi|240255713|ref|NP_192042.5|//protein kinase family protein [Arabidopsis thaliana]
AT3G01770	2424	324.244	479.648	0.564896	0.00205978	0.000131522	BET10	GO:0043231//intracellular membrane-bounded organelle	GO:0005488//binding	GO:0009648//photoperiodism;GO:0006351//transcription, DNA-templated	K11721//bromodomain-containing protein 3;K11724//bromodomain testis-specific protein	gi|18395937|ref|NP_566151.1|//bromodomain and extraterminal domain protein 10 [Arabidopsis thaliana]
AT1G42470	4533	242.021	357.502	0.562823	0.000904446	4.9267e-05	AT1G42470//AT1G42470	GO:0031224//intrinsic component of membrane;GO:0005911//cell-cell junction	GO:0004888//transmembrane signaling receptor activity	GO:0015918//sterol transport	K12385//Niemann-Pick C1 protein	gi|565497926|ref|XP_006306602.1|//hypothetical protein CARUB_v10008106mg [Capsella rubella]
AT1G58807	4078	345.901	510.592	0.561809	7.41746e-05	2.75564e-06	AT1G58807//AT1G58807	NA	GO:0032550//purine ribonucleoside binding	GO:0006950//response to stress	K13457//disease resistance protein RPM1	gi|30696286|ref|NP_176151.2|//putative disease resistance protein [Arabidopsis thaliana];gi|22330316|ref|NP_683446.1|//putative disease resistance protein RDL5 [Arabidopsis thaliana]
AT1G59124	4078	345.901	510.592	0.561809	7.41746e-05	2.75564e-06	AT1G59124//AT1G59124	NA	GO:0032550//purine ribonucleoside binding	GO:0006950//response to stress	K13457//disease resistance protein RPM1	gi|30696286|ref|NP_176151.2|//putative disease resistance protein [Arabidopsis thaliana];gi|22330316|ref|NP_683446.1|//putative disease resistance protein RDL5 [Arabidopsis thaliana]
AT5G14090	1593	136.799	201.893	0.561536	0.00570711	0.000454798	AT5G14090//AT5G14090	NA	NA	NA	NA	gi|79513090|ref|NP_196913.2|//uncharacterized protein [Arabidopsis thaliana]
AT3G51910	1159	178.959	263.865	0.560173	0.00434315	0.000326663	HSFA7A	GO:0043231//intracellular membrane-bounded organelle	GO:0003677//DNA binding;GO:0001071//nucleic acid binding transcription factor activity	GO:0044267//cellular protein metabolic process;GO:0031323//regulation of cellular metabolic process;GO:0006351//transcription, DNA-templated;GO:0009642//response to light intensity;GO:0000302//response to reactive oxygen species	K09419//heat shock transcription factor, other eukaryote	gi|15231071|ref|NP_190759.1|//heat stress transcription factor A-7a [Arabidopsis thaliana]
AT3G54460	4333	262.414	386.899	0.560115	0.000104789	4.07111e-06	AT3G54460//AT3G54460	GO:0043231//intracellular membrane-bounded organelle;GO:0005911//cell-cell junction	GO:0017111//nucleoside-triphosphatase activity;GO:0046914//transition metal ion binding;GO:0032550//purine ribonucleoside binding;GO:0003676//nucleic acid binding	NA	K15505//DNA repair protein RAD5 [EC:3.6.4.-]	gi|22331785|ref|NP_680129.1|//SNF2, helicase and F-box domain-containing protein [Arabidopsis thaliana]
AT1G30520	2187	189.973	280.027	0.559766	0.0027594	0.000188094	AAE14	GO:0009536//plastid;GO:0042579//microbody	GO:0016405//CoA-ligase activity;GO:0032550//purine ribonucleoside binding	GO:0042374//phylloquinone metabolic process	K14760//acyl-activating enzyme 14 [EC:6.2.1.26]	gi|22329863|ref|NP_174340.2|//2-succinylbenzoate--CoA ligase [Arabidopsis thaliana]
AT5G04810	3166	644.159	949.015	0.559014	3.10822e-05	1.01812e-06	AT5G04810//AT5G04810	GO:0009536//plastid	GO:0097159//organic cyclic compound binding;GO:0036094//small molecule binding	NA	K17964//leucine-rich PPR motif-containing protein, mitochondrial	gi|42567647|ref|NP_568141.2|//pentatricopeptide (PPR) repeat-containing protein [Arabidopsis thaliana]
AT1G29395	1021	575.174	846.968	0.558308	6.50201e-07	1.46388e-08	COR413IM1	GO:0009534//chloroplast thylakoid;GO:0009706//chloroplast inner membrane	NA	GO:0006972//hyperosmotic response;GO:0009414//response to water deprivation;GO:0009409//response to cold;GO:0009725//response to hormone;GO:0006873//cellular ion homeostasis;GO:0030001//metal ion transport	K03251//translation initiation factor 3 subunit D	gi|18397077|ref|NP_564328.1|//cold regulated 314 inner membrane 1 [Arabidopsis thaliana]
AT5G17440	1621	89.349	131.56	0.558201	0.0264383	0.0031303	AT5G17440//AT5G17440	GO:0043231//intracellular membrane-bounded organelle;GO:0044444//cytoplasmic part	NA	NA	NA	gi|674876465|emb|CDY55939.1|//BnaC02g44170D [Brassica napus];gi|18418301|ref|NP_568347.1|//LUC7 related protein [Arabidopsis thaliana]
AT4G24810	1669	82.0496	120.797	0.558016	0.0276022	0.00329721	AT4G24810//AT4G24810	GO:0016020//membrane;GO:0009536//plastid	GO:0016301//kinase activity;GO:0032550//purine ribonucleoside binding	GO:0006464//cellular protein modification process;GO:0009451//RNA modification;GO:0045491//xylan metabolic process	K08869//aarF domain-containing kinase	gi|79325247|ref|NP_001031709.1|//protein kinase family protein [Arabidopsis thaliana]
AT2G03530	1604	148.325	217.998	0.555545	0.00693078	0.00057474	UPS2	GO:0016020//membrane	NA	GO:0071702//organic substance transport	NA	gi|145328256|ref|NP_001077874.1|//ureide permease 2 [Arabidopsis thaliana]
AT3G24490	1802	109.029	160.216	0.555302	0.0132537	0.00130515	AT3G24490//AT3G24490	NA	GO:0001071//nucleic acid binding transcription factor activity	GO:0006464//cellular protein modification process;GO:0006351//transcription, DNA-templated	K09903//uridylate kinase [EC:2.7.4.22]	gi|15230124|ref|NP_189092.1|//alcohol dehydrogenase transcription factor myb/SANT-like protein [Arabidopsis thaliana]
AT4G31870	1698	119.238	174.939	0.553011	0.0285244	0.00344521	GPX7	GO:0009536//plastid	GO:0004601//peroxidase activity	GO:0009404//toxin metabolic process;GO:0006950//response to stress;GO:0009628//response to abiotic stimulus	K00432//glutathione peroxidase [EC:1.11.1.9]	gi|22329066|ref|NP_194915.2|//glutathione peroxidase 7 [Arabidopsis thaliana]
AT5G11700	5258	511.209	749.732	0.552463	3.72035e-05	1.247e-06	AT5G11700//AT5G11700	GO:0043231//intracellular membrane-bounded organelle;GO:0005911//cell-cell junction	NA	GO:0006464//cellular protein modification process	NA	gi|334187625|ref|NP_001154709.2|//uncharacterized protein [Arabidopsis thaliana];gi|334187623|ref|NP_196731.2|//uncharacterized protein [Arabidopsis thaliana]
AT4G17970	2101	207.419	304.082	0.551914	0.00165089	0.000100691	ALMT12	GO:0016020//membrane;GO:0044464//cell part	GO:0015075//ion transmembrane transporter activity	GO:0044763//single-organism cellular process;GO:0015740//C4-dicarboxylate transport	NA	gi|15236718|ref|NP_193531.1|//aluminum-activated, malate transporter 12 [Arabidopsis thaliana]
AT2G34930	2839	259.54	380.084	0.550359	0.000927929	5.08633e-05	AT2G34930//AT2G34930	GO:0030312//external encapsulating structure	NA	GO:0006952//defense response;GO:0007154//cell communication	K13466//EIX receptor 1/2;K13420//LRR receptor-like serine/threonine-protein kinase FLS2 [EC:2.7.11.1]	gi|15226862|ref|NP_181039.1|//disease resistance family protein / LRR family protein [Arabidopsis thaliana]
AT5G47240	1528	482.77	706.895	0.550159	7.64598e-06	2.13674e-07	NUDT8	GO:0044444//cytoplasmic part	GO:0003824//catalytic activity	GO:0006950//response to stress	K16911//ATP-dependent RNA helicase DDX21 [EC:3.6.4.13]	gi|18422772|ref|NP_568680.1|//nudix hydrolase 8 [Arabidopsis thaliana]
AT4G02260	3291	376.566	551.293	0.549917	8.42087e-05	3.17729e-06	RSH1	GO:0009536//plastid	GO:0043169//cation binding;GO:0042578//phosphoric ester hydrolase activity	GO:0009150//purine ribonucleotide metabolic process;GO:0006950//response to stress	NA	gi|42572809|ref|NP_974501.1|//RelA-SpoT like protein RSH1 [Arabidopsis thaliana];gi|18411893|ref|NP_567226.1|//RelA-SpoT like protein RSH1 [Arabidopsis thaliana];gi|42570124|ref|NP_849287.2|//RelA-SpoT like protein RSH1 [Arabidopsis thaliana]
AT2G39580	5154	229.39	335.722	0.549464	0.00653305	0.000535798	AT2G39580//AT2G39580	GO:0043231//intracellular membrane-bounded organelle	NA	NA	NA	gi|240254612|ref|NP_181490.5|//uncharacterized protein [Arabidopsis thaliana]
AT4G24972	1342	287.95	421.411	0.549406	0.000149649	6.1366e-06	TPD1	GO:0043231//intracellular membrane-bounded organelle	GO:0005488//binding	GO:0045165//cell fate commitment;GO:0003006//developmental process involved in reproduction	NA	gi|42573031|ref|NP_974612.1|//protein TAPETUM DETERMINANT 1 [Arabidopsis thaliana]
AT5G13740	1943	282.187	412.97	0.549386	0.000202497	8.72353e-06	ZIF1	GO:0031224//intrinsic component of membrane;GO:0000325//plant-type vacuole	GO:0005402//cation:sugar symporter activity	GO:0044763//single-organism cellular process;GO:0072507//divalent inorganic cation homeostasis;GO:0051707//response to other organism;GO:0010038//response to metal ion	K17866//diphthamide biosynthesis protein 2;K12670//oligosaccharyltransferase complex subunit beta;K12818//ATP-dependent RNA helicase DHX8/PRP22 [EC:3.6.4.13]	gi|22326785|ref|NP_196878.2|//zinc induced facilitator 1 proetin [Arabidopsis thaliana]
AT1G63750	3649	312.559	457.218	0.548757	0.000690292	3.6292e-05	AT1G63750//AT1G63750	GO:0043231//intracellular membrane-bounded organelle	GO:0016462//pyrophosphatase activity;GO:0032550//purine ribonucleoside binding	GO:0006952//defense response;GO:0007154//cell communication	K19613//leucine-rich repeat protein SHOC2	gi|145326644|ref|NP_001077769.1|//TIR-NBS-LRR class disease resistance protein [Arabidopsis thaliana]
AT1G17220	3792	1776.77	2598.99	0.548697	3.48446e-06	9.07306e-08	FUG1	GO:0009532//plastid stroma;GO:0009526//plastid envelope	GO:0008135//translation factor activity, RNA binding;GO:0017111//nucleoside-triphosphatase activity;GO:0032550//purine ribonucleoside binding	GO:0006090//pyruvate metabolic process;GO:0006468//protein phosphorylation;GO:0006351//transcription, DNA-templated;GO:0009658//chloroplast organization;GO:0009668//plastid membrane organization;GO:0006412//translation;GO:0009154//purine ribonucleotide catabolic process;GO:0015992//proton transport	K02519//translation initiation factor IF-2	gi|15220055|ref|NP_173165.1|//translation initiation factor IF-2 [Arabidopsis thaliana]
AT2G42030	2137	286.831	419.479	0.5484	0.000971036	5.37496e-05	AT2G42030//AT2G42030	NA	GO:0046914//transition metal ion binding	NA	K10666//E3 ubiquitin-protein ligase RNF5 [EC:2.3.2.27]	gi|15227484|ref|NP_181733.1|//putative zinc ion binding protein [Arabidopsis thaliana]
AT3G27110	1471	190.132	277.583	0.54592	0.00106931	6.01648e-05	AT3G27110//AT3G27110	GO:0016020//membrane	GO:0004175//endopeptidase activity	GO:0019538//protein metabolic process	K07393//putative glutathione S-transferase	gi|18405231|ref|NP_566808.1|//peptidase family M48 family protein [Arabidopsis thaliana]
AT5G53490	939	1916.12	2797.04	0.54571	8.83537e-09	1.39575e-10	AT5G53490//AT5G53490	GO:0009532//plastid stroma;GO:0009534//chloroplast thylakoid;GO:0044436//thylakoid part	GO:0005488//binding	GO:0042254//ribosome biogenesis;GO:0006090//pyruvate metabolic process;GO:0009668//plastid membrane organization;GO:0006873//cellular ion homeostasis;GO:0006633//fatty acid biosynthetic process;GO:0030001//metal ion transport;GO:0006779//porphyrin-containing compound biosynthetic process;GO:0016109//tetraterpenoid biosynthetic process	NA	gi|334188366|ref|NP_001190531.1|//thylakoid lumenal protein-17.4 [Arabidopsis thaliana];gi|30696347|ref|NP_200161.2|//thylakoid lumenal protein-17.4 [Arabidopsis thaliana];gi|30696344|ref|NP_851183.1|//thylakoid lumenal protein-17.4 [Arabidopsis thaliana]
AT3G17510	2094	801.055	1169.2	0.545551	9.98733e-07	2.28999e-08	CIPK1	GO:0016020//membrane	GO:0004672//protein kinase activity;GO:0032550//purine ribonucleoside binding	GO:0006464//cellular protein modification process;GO:0019932//second-messenger-mediated signaling;GO:0006970//response to osmotic stress;GO:0009725//response to hormone;GO:0006796//phosphate-containing compound metabolic process	K07198//5'-AMP-activated protein kinase, catalytic alpha subunit [EC:2.7.11.11]	gi|42572465|ref|NP_974328.1|//CBL-interacting serine/threonine-protein kinase 1 [Arabidopsis thaliana];gi|18401539|ref|NP_566580.1|//CBL-interacting serine/threonine-protein kinase 1 [Arabidopsis thaliana]
AT1G56520	3694	153.922	224.635	0.54538	0.00379181	0.000277334	AT1G56520//AT1G56520	GO:0043231//intracellular membrane-bounded organelle;GO:0005622//intracellular	GO:0016462//pyrophosphatase activity;GO:0032550//purine ribonucleoside binding	GO:0050832//defense response to fungus;GO:0007154//cell communication	K03283//heat shock 70kDa protein 1/8;K19613//leucine-rich repeat protein SHOC2	gi|9954759|gb|AAG09110.1|AC009323_21//Putative disease resistance protein - partial protein [Arabidopsis thaliana];gi|15223551|ref|NP_176044.1|//TIR-NBS-LRR class disease resistance protein [Arabidopsis thaliana];gi|334183385|ref|NP_001185252.1|//TIR-NBS-LRR class disease resistance protein [Arabidopsis thaliana]
AT1G05630	3912	162.544	237.107	0.544714	0.00570711	0.000454808	5PTASE13	GO:0043231//intracellular membrane-bounded organelle	GO:0046030//inositol trisphosphate phosphatase activity	GO:0009888//tissue development;GO:0006950//response to stress;GO:0009416//response to light stimulus;GO:0022622//root system development;GO:0046838//phosphorylated carbohydrate dephosphorylation;GO:0009664//plant-type cell wall organization;GO:0046488//phosphatidylinositol metabolic process;GO:0031667//response to nutrient levels;GO:0009756//carbohydrate mediated signaling;GO:0009725//response to…	K20279//synaptojanin [EC:3.1.3.36];K07759//poly(ADP-ribose) glycohydrolase [EC:3.2.1.143];K01099//inositol polyphosphate 5-phosphatase INPP5B/F [EC:3.1.3.36]	gi|79336245|ref|NP_172054.3|//Type I inositol-1,4,5-trisphosphate 5-phosphatase 13 [Arabidopsis thaliana];gi|79316928|ref|NP_001030976.1|//Type I inositol-1,4,5-trisphosphate 5-phosphatase 13 [Arabidopsis thaliana]
AT2G36720	3591	227.652	332.024	0.544459	0.00307175	0.000214225	AT2G36720//AT2G36720	GO:0043231//intracellular membrane-bounded organelle	GO:0046914//transition metal ion binding	GO:0006351//transcription, DNA-templated;GO:0009606//tropism	K11643//chromodomain-helicase-DNA-binding protein 4 [EC:3.6.4.12];K03580//ATP-dependent helicase HepA [EC:3.6.4.-]	gi|30686882|ref|NP_850270.1|//acyl-CoA N-acyltransferase with RING/FYVE/PHD-type zinc finger domain-containing protein [Arabidopsis thaliana]
AT1G68580	2628	550.669	802.842	0.543932	8.05943e-05	3.02087e-06	AT1G68580//AT1G68580	GO:0043231//intracellular membrane-bounded organelle;GO:0005911//cell-cell junction	GO:0003676//nucleic acid binding	GO:0006325//chromatin organization	NA	gi|30697711|ref|NP_177025.2|//agenet and bromo-adjacent homology domain-containing protein [Arabidopsis thaliana]
AT1G12780	2028	1220.93	1780.02	0.543908	2.15509e-07	4.29802e-09	UGE1	GO:0016020//membrane;GO:0043231//intracellular membrane-bounded organelle;GO:0044444//cytoplasmic part	GO:0005515//protein binding;GO:0048037//cofactor binding;GO:0016857//racemase and epimerase activity, acting on carbohydrates and derivatives;GO:0036094//small molecule binding	GO:0006012//galactose metabolic process	K01784//UDP-glucose 4-epimerase [EC:5.1.3.2]	gi|15222072|ref|NP_172738.1|//bifunctional UDP-glucose 4-epimerase and UDP-xylose 4-epimerase 1 [Arabidopsis thaliana]
AT5G54080	1684	491.512	714.761	0.540233	1.21991e-05	3.5862e-07	HGO	GO:0044444//cytoplasmic part	GO:0016702//oxidoreductase activity, acting on single donors with incorporation of molecular oxygen, incorporation of two atoms of oxygen	GO:0006558//L-phenylalanine metabolic process;GO:0009746//response to hexose;GO:0006787//porphyrin-containing compound catabolic process;GO:0009062//fatty acid catabolic process;GO:0006625//protein targeting to peroxisome;GO:0034285//response to disaccharide;GO:0006570//tyrosine metabolic process	K00451//homogentisate 1,2-dioxygenase [EC:1.13.11.5]	gi|15239545|ref|NP_200219.1|//homogentisate 1,2-dioxygenase [Arabidopsis thaliana]
AT1G53440	3198	438.013	636.805	0.539878	0.000131209	5.29048e-06	AT1G53440//AT1G53440	GO:0016020//membrane	GO:0004672//protein kinase activity;GO:0032550//purine ribonucleoside binding	GO:0006464//cellular protein modification process	K04733//interleukin-1 receptor-associated kinase 4 [EC:2.7.11.1]	gi|15220790|ref|NP_175749.1|//putative LRR receptor-like serine/threonine-protein kinase [Arabidopsis thaliana]
AT1G65070	2940	135.534	196.993	0.539487	0.0209243	0.00234334	AT1G65070//AT1G65070	GO:0043231//intracellular membrane-bounded organelle	GO:0016462//pyrophosphatase activity;GO:0003690//double-stranded DNA binding;GO:0032550//purine ribonucleoside binding	GO:0006281//DNA repair	K07456//DNA mismatch repair protein MutS2	gi|334183641|ref|NP_001185315.1|//DNA mismatch repair protein MutS2 [Arabidopsis thaliana];gi|15217840|ref|NP_176687.1|//DNA mismatch repair protein MutS2 [Arabidopsis thaliana]
AT3G54000	1970	81.0578	117.79	0.539195	0.0354895	0.00457193	AT3G54000//AT3G54000	GO:0043231//intracellular membrane-bounded organelle	NA	NA	NA	gi|7630020|emb|CAB88362.1|//hypothetical protein [Arabidopsis thaliana]
AT1G11820	2019	670.365	973.705	0.538537	1.35289e-06	3.18619e-08	AT1G11820//AT1G11820	GO:0016020//membrane	GO:0043167//ion binding;GO:0016798//hydrolase activity, acting on glycosyl bonds	GO:0044238//primary metabolic process	K19891//glucan endo-1,3-beta-glucosidase 1/2/3 [EC:3.2.1.39]	gi|334182485|ref|NP_001184967.1|//O-glycosyl hydrolases family 17 protein [Arabidopsis thaliana];gi|3157949|gb|AAC17632.1|//Similar to glucan endo-1,3-beta-D-glucosidase precursor gb|Z28697 from Nicotiana tabacum. ESTs gb|Z18185 and gb|AA605362 come from this gene [Arabidopsis thaliana];gi|79342176|ref|NP_172647.2|//O-glycosyl hydrolases family 17 protein [Arabidopsis thaliana]
AT1G19720	3069	309.076	448.788	0.538074	0.00645222	0.000528366	AT1G19720//AT1G19720	GO:0009536//plastid	NA	NA	K17285//selenium-binding protein 1;K17710//pentatricopeptide repeat domain-containing protein 1	gi|30686506|ref|NP_173402.2|//pentatricopeptide repeat-containing protein [Arabidopsis thaliana]
AT2G40420	1711	305.858	444.085	0.537973	0.000594715	3.04533e-05	AT2G40420//AT2G40420	GO:0031224//intrinsic component of membrane;GO:0031090//organelle membrane	NA	GO:0009746//response to hexose;GO:0046942//carboxylic acid transport;GO:0034285//response to disaccharide;GO:0046474//glycerophospholipid biosynthetic process	K14993//solute carrier family 38 (sodium-coupled neutral amino acid transporter), member 6;K14207//solute carrier family 38 (sodium-coupled neutral amino acid transporter), member 2;K14996//solute carrier family 38 (sodium-coupled neutral amino acid transporter), member 10;K14997//solute carrier family 38 (sodium-coupled neutral amino acid transporter), member 11	gi|42569800|ref|NP_181573.3|//transmembrane amino acid transporter-like protein [Arabidopsis thaliana]
AT1G63180	1478	119.637	173.652	0.537541	0.0313033	0.00388597	UGE3	GO:0043231//intracellular membrane-bounded organelle	GO:0005515//protein binding;GO:0048037//cofactor binding;GO:0016857//racemase and epimerase activity, acting on carbohydrates and derivatives;GO:0036094//small molecule binding	GO:0048229//gametophyte development;GO:0019318//hexose metabolic process	K01784//UDP-glucose 4-epimerase [EC:5.1.3.2]	gi|18407751|ref|NP_564811.1|//UDP-glucose 4-epimerase [Arabidopsis thaliana]
AT4G35440	2563	217.738	316.039	0.537509	0.00110791	6.27957e-05	CLC-E	GO:0031224//intrinsic component of membrane;GO:0009534//chloroplast thylakoid	GO:0005254//chloride channel activity	GO:0044763//single-organism cellular process;GO:0015698//inorganic anion transport;GO:0009886//post-embryonic animal morphogenesis	K05012//chloride channel 3/4/5	gi|334187188|ref|NP_001190924.1|//chloride channel protein CLC-e [Arabidopsis thaliana];gi|18418749|ref|NP_567985.1|//chloride channel protein CLC-e [Arabidopsis thaliana]
AT3G17040	2179	820.631	1190.78	0.537097	4.45486e-07	9.53683e-09	HCF107	GO:0031090//organelle membrane;GO:0009526//plastid envelope	NA	GO:0006351//transcription, DNA-templated;GO:0009658//chloroplast organization;GO:0048869//cellular developmental process;GO:0042254//ribosome biogenesis;GO:0009887//animal organ morphogenesis;GO:0019684//photosynthesis, light reaction;GO:0009668//plastid membrane organization;GO:0006412//translation;GO:0006470//protein dephosphorylation	K12855//pre-mRNA-processing factor 6;K20310//trafficking protein particle complex subunit 13;K12869//crooked neck	gi|7670028|dbj|BAA94982.1|//unnamed protein product [Arabidopsis thaliana];gi|334185406|ref|NP_001189914.1|//protein high chlorophyll fluorescent 107 [Arabidopsis thaliana];gi|15228944|ref|NP_188329.1|//protein high chlorophyll fluorescent 107 [Arabidopsis thaliana]
AT4G16950	4634	1890.43	2739.69	0.5353	1.74207e-06	4.22552e-08	RPP5	GO:0043231//intracellular membrane-bounded organelle;GO:0044444//cytoplasmic part	GO:0019904//protein domain specific binding;GO:0016462//pyrophosphatase activity;GO:0032550//purine ribonucleoside binding	GO:0050832//defense response to fungus;GO:0007154//cell communication;GO:0009725//response to hormone;GO:0009627//systemic acquired resistance;GO:0042742//defense response to bacterium	K19613//leucine-rich repeat protein SHOC2	gi|30683875|ref|NP_849398.1|//TIR-NBS-LRR class disease resistance protein [Arabidopsis thaliana];gi|30683870|ref|NP_193428.2|//TIR-NBS-LRR class disease resistance protein [Arabidopsis thaliana]
AT3G03040	1960	183.953	266.573	0.535193	0.00438101	0.000330056	AT3G03040//AT3G03040	GO:0043231//intracellular membrane-bounded organelle	NA	GO:0009791//post-embryonic development;GO:0009648//photoperiodism;GO:0045087//innate immune response	K06911//uncharacterized protein	gi|15228447|ref|NP_186954.1|//F-box protein [Arabidopsis thaliana]
AT5G24930	1089	2592.09	3755.64	0.534945	2.29328e-07	4.61167e-09	COL4	GO:0044464//cell part	GO:0046914//transition metal ion binding;GO:0001071//nucleic acid binding transcription factor activity	GO:0006605//protein targeting;GO:0042743//hydrogen peroxide metabolic process;GO:0009627//systemic acquired resistance;GO:0006873//cellular ion homeostasis;GO:0006351//transcription, DNA-templated;GO:0030001//metal ion transport;GO:0048869//cellular developmental process;GO:0009887//animal organ morphogenesis;GO:0009626//plant-type hypersensitive response;GO:0006470//protein dephosphorylation;GO:…	K12135//zinc finger protein CONSTANS	gi|30689668|ref|NP_197875.2|//zinc finger protein CONSTANS-LIKE 4 [Arabidopsis thaliana]
AT5G23570	2451	86.2289	124.928	0.534852	0.0413188	0.0056107	SGS3	GO:0043231//intracellular membrane-bounded organelle;GO:0044444//cytoplasmic part	NA	GO:0009791//post-embryonic development;GO:0035195//gene silencing by miRNA;GO:0002252//immune effector process;GO:0006633//fatty acid biosynthetic process;GO:0045087//innate immune response;GO:0030422//production of siRNA involved in RNA interference	K03283//heat shock 70kDa protein 1/8	gi|15237789|ref|NP_197747.1|//protein SUPPRESSOR OF GENE SILENCING 3 [Arabidopsis thaliana]
AT1G51110	1490	585.341	847.857	0.534545	0.000202497	8.70757e-06	AT1G51110//AT1G51110	GO:0009526//plastid envelope;GO:0009534//chloroplast thylakoid	NA	GO:0006007//glucose catabolic process;GO:0009668//plastid membrane organization	NA	gi|30694898|ref|NP_175522.2|//putative plastid-lipid-associated protein 12 [Arabidopsis thaliana]
AT5G02880	5115	219.833	318.252	0.533761	0.00175757	0.000108874	UPL4	GO:0043231//intracellular membrane-bounded organelle;GO:0043234//protein complex	GO:0019787//ubiquitin-like protein transferase activity	GO:0032446//protein modification by small protein conjugation	K10590//E3 ubiquitin-protein ligase TRIP12 [EC:2.3.2.26]	gi|15242560|ref|NP_195908.1|//E3 ubiquitin-protein ligase UPL4 [Arabidopsis thaliana]
AT1G59910	3310	602.505	871.793	0.533014	2.68873e-05	8.63988e-07	AT1G59910//AT1G59910	GO:0043231//intracellular membrane-bounded organelle;GO:0016020//membrane	GO:0008092//cytoskeletal protein binding	GO:0007010//cytoskeleton organization	K18875//enhanced disease susceptibility 1 protein;K19984//exocyst complex component 5;K02184//formin 2	gi|15218954|ref|NP_176199.1|//formin-like protein 7 [Arabidopsis thaliana]
AT2G39340	3740	166.66	240.914	0.531614	0.0146986	0.00148522	SAC3A	NA	NA	NA	K13210//far upstream element-binding protein	gi|42569765|ref|NP_181466.2|//SAC3/GANP/Nin1/mts3/eIF-3 p25-family protein [Arabidopsis thaliana]
AT3G61010	2075	165.402	239.007	0.531072	0.0108907	0.0010133	AT3G61010//AT3G61010	GO:0009536//plastid	GO:0016787//hydrolase activity;GO:0005506//iron ion binding;GO:0016798//hydrolase activity, acting on glycosyl bonds	GO:0000041//transition metal ion transport;GO:0006875//cellular metal ion homeostasis;GO:0044710//single-organism metabolic process	K01227//mannosyl-glycoprotein endo-beta-N-acetylglucosaminidase [EC:3.2.1.96]	gi|334186170|ref|NP_001190147.1|//Ferritin/ribonucleotide reductase-like family protein [Arabidopsis thaliana];gi|334186168|ref|NP_191660.3|//Ferritin/ribonucleotide reductase-like family protein [Arabidopsis thaliana]
AT1G50040	1769	187.024	270.117	0.530362	0.00352132	0.000252586	AT1G50040//AT1G50040	GO:0043231//intracellular membrane-bounded organelle	NA	NA	NA	gi|15222861|ref|NP_175426.1|//uncharacterized protein [Arabidopsis thaliana]
AT4G18740	1027	209.661	302.719	0.529924	0.00290249	0.000199653	AT4G18740//AT4G18740	GO:0009536//plastid	NA	GO:0006351//transcription, DNA-templated	NA	gi|42572945|ref|NP_974569.1|//Rho termination factor [Arabidopsis thaliana];gi|30684516|ref|NP_193609.2|//Rho termination factor [Arabidopsis thaliana]
AT1G73920	2678	818.887	1182.17	0.529698	2.7454e-06	6.92099e-08	AT1G73920//AT1G73920	NA	GO:0016788//hydrolase activity, acting on ester bonds	GO:0044238//primary metabolic process	K01052//lysosomal acid lipase/cholesteryl ester hydrolase [EC:3.1.1.13]	gi|18410487|ref|NP_565075.1|//alpha/beta-hydrolase domain-containing protein [Arabidopsis thaliana]
AT2G27980	4070	163.342	235.778	0.529532	0.00969837	0.000872201	AT2G27980//AT2G27980	NA	GO:0046914//transition metal ion binding	GO:0035194//posttranscriptional gene silencing by RNA;GO:0006342//chromatin silencing	K11643//chromodomain-helicase-DNA-binding protein 4 [EC:3.6.4.12]	gi|334184527|ref|NP_180365.6|//acyl-CoA N-acyltransferase with RING/FYVE/PHD-type zinc finger domain-containing protein [Arabidopsis thaliana]
AT4G22990	2491	136.437	196.924	0.529404	0.0105772	0.000973604	AT4G22990//AT4G22990	GO:0043231//intracellular membrane-bounded organelle;GO:0031224//intrinsic component of membrane	NA	GO:0044763//single-organism cellular process	K12307//MFS transporter, ceroid-lipofuscinosis neuronal protein 7;K08150//MFS transporter, SP family, solute carrier family 2 (myo-inositol transporter), member 13	gi|18416049|ref|NP_567674.1|//SPX domain-containing membrane protein [Arabidopsis thaliana];gi|334186827|ref|NP_001190805.1|//SPX domain-containing membrane protein [Arabidopsis thaliana]
AT1G16780	2793	84.555	121.99	0.528799	0.0468515	0.00662137	VHP2%3B2	GO:0016020//membrane;GO:0043231//intracellular membrane-bounded organelle	GO:0015405//P-P-bond-hydrolysis-driven transmembrane transporter activity;GO:0016462//pyrophosphatase activity	GO:0006818//hydrogen transport	K01507//inorganic pyrophosphatase [EC:3.6.1.1]	gi|334182631|ref|NP_173122.2|//type II H+-Ppase VHP2;2 [Arabidopsis thaliana]
AT2G24120	3606	147.876	213.214	0.52792	0.0203626	0.00225848	SCA3	GO:0009536//plastid	GO:0034062//5'-3' RNA polymerase activity;GO:0003676//nucleic acid binding	GO:0010467//gene expression	K10908//DNA-directed RNA polymerase, mitochondrial [EC:2.7.7.6]	gi|15224093|ref|NP_179989.1|//DNA-directed RNA polymerase 3 [Arabidopsis thaliana]
AT5G35450	3944	115.439	166.379	0.527344	0.027672	0.00330784	AT5G35450//AT5G35450	GO:0016020//membrane	GO:0032550//purine ribonucleoside binding	GO:0033554//cellular response to stress;GO:0009314//response to radiation;GO:0002252//immune effector process;GO:0009607//response to biotic stimulus	K13457//disease resistance protein RPM1	gi|15238507|ref|NP_198395.1|//disease resistance RPP8-like protein 3 [Arabidopsis thaliana]
AT5G52120	1491	137.973	198.852	0.527307	0.00701713	0.000583645	PP2-A14	NA	GO:0005488//binding	NA	NA	gi|15242282|ref|NP_200025.1|//F-box protein PP2-A14 [Arabidopsis thaliana]
AT3G14980	3777	126.406	182.175	0.527259	0.0381465	0.00502336	ROS4	NA	GO:0046914//transition metal ion binding;GO:0016407//acetyltransferase activity	NA	K11643//chromodomain-helicase-DNA-binding protein 4 [EC:3.6.4.12];K02964//small subunit ribosomal protein S18e;K03580//ATP-dependent helicase HepA [EC:3.6.4.-]	gi|15232453|ref|NP_188116.1|//histone H3 acetyltransferase IDM1 [Arabidopsis thaliana]
AT3G17860	1677	351.529	506.28	0.526291	0.00022638	1.00434e-05	JAZ3	NA	GO:0005515//protein binding	GO:0006952//defense response;GO:0009755//hormone-mediated signaling pathway;GO:0009694//jasmonic acid metabolic process	K13464//jasmonate ZIM domain-containing protein	gi|18401669|ref|NP_566590.1|//jasmonate-zim-domain protein 3 [Arabidopsis thaliana];gi|42572469|ref|NP_974330.1|//jasmonate-zim-domain protein 3 [Arabidopsis thaliana]
AT1G13650	1406	209.505	301.561	0.525462	0.00133856	7.8866e-05	AT1G13650//AT1G13650	GO:0043231//intracellular membrane-bounded organelle	NA	GO:0006090//pyruvate metabolic process	K12471//epsin	gi|30683402|ref|NP_849655.1|//uncharacterized protein [Arabidopsis thaliana];gi|8920570|gb|AAF81292.1|AC027656_9//F21F23.9 [Arabidopsis thaliana]
AT1G52290	2192	163.668	235.522	0.525087	0.0045143	0.000341928	PERK15	NA	GO:0016301//kinase activity;GO:0032550//purine ribonucleoside binding	GO:0006464//cellular protein modification process;GO:0006796//phosphate-containing compound metabolic process	K04730//interleukin-1 receptor-associated kinase 1 [EC:2.7.11.1]	gi|15218207|ref|NP_175639.1|//proline-rich receptor-like protein kinase PERK15 [Arabidopsis thaliana]
AT1G22870	3275	180.323	259.352	0.524324	0.00702469	0.000584566	AT1G22870//AT1G22870	GO:0044444//cytoplasmic part	GO:0004672//protein kinase activity;GO:0032550//purine ribonucleoside binding	GO:0006464//cellular protein modification process;GO:0006796//phosphate-containing compound metabolic process	K17541//SCY1-like protein 2	gi|42562253|ref|NP_173700.2|//protein kinase family protein [Arabidopsis thaliana];gi|2462837|gb|AAB72172.1|//hypothetical protein [Arabidopsis thaliana]
AT1G36070	1856	110.206	158.432	0.523666	0.0356364	0.00459676	AT1G36070//AT1G36070	GO:0031234//extrinsic component of cytoplasmic side of plasma membrane;GO:0031461//cullin-RING ubiquitin ligase complex	NA	GO:0006498//N-terminal protein lipidation	K18643//katanin p80 WD40 repeat-containing subunit B1	gi|18400003|ref|NP_564469.1|//transducin/WD-40 repeat-containing protein [Arabidopsis thaliana];gi|334183047|ref|NP_001185142.1|//transducin/WD-40 repeat-containing protein [Arabidopsis thaliana]
AT5G55600	2934	222.831	320.276	0.523366	0.0038686	0.000283863	AT5G55600//AT5G55600	GO:0043231//intracellular membrane-bounded organelle	GO:0003676//nucleic acid binding	GO:0006486//protein glycosylation;GO:0006402//mRNA catabolic process	NA	gi|22327858|ref|NP_200371.2|//agenet domain-containing protein / bromo-adjacent homology (BAH) domain-containing protein [Arabidopsis thaliana]
AT1G07970	2680	207.838	298.52	0.522365	0.00204384	0.000130335	AT1G07970//AT1G07970	GO:0043231//intracellular membrane-bounded organelle	NA	NA	NA	gi|15223059|ref|NP_172275.1|//uncharacterized protein [Arabidopsis thaliana]
AT5G37710	2148	154.023	221.072	0.521377	0.00590799	0.000476695	AT5G37710//AT5G37710	GO:0016020//membrane	GO:0005515//protein binding;GO:0052689//carboxylic ester hydrolase activity;GO:0016298//lipase activity	GO:0006629//lipid metabolic process	K13806//sn1-specific diacylglycerol lipase [EC:3.1.1.-]	gi|9757980|dbj|BAB08316.1|//calmodulin-binding heat-shock protein [Arabidopsis thaliana]
AT1G76110	1420	244.418	350.078	0.51833	0.00116129	6.69771e-05	AT1G76110//AT1G76110	GO:0043231//intracellular membrane-bounded organelle	GO:0003676//nucleic acid binding;GO:0001071//nucleic acid binding transcription factor activity	GO:0006605//protein targeting;GO:0042743//hydrogen peroxide metabolic process;GO:0009627//systemic acquired resistance;GO:0006351//transcription, DNA-templated;GO:0048869//cellular developmental process;GO:0009887//animal organ morphogenesis;GO:0009626//plant-type hypersensitive response;GO:0006325//chromatin organization;GO:0006470//protein dephosphorylation;GO:0009755//hormone-mediated signalin…	K10802//high mobility group protein B1;K09272//structure-specific recognition protein 1;K15223//upstream activation factor subunit UAF30	gi|15222957|ref|NP_177738.1|//high mobility group B protein 9 [Arabidopsis thaliana]
AT1G60800	2323	623.647	893.011	0.517947	2.09648e-06	5.13732e-08	NIK3	GO:0031224//intrinsic component of membrane	GO:0004672//protein kinase activity;GO:0032550//purine ribonucleoside binding	GO:0000226//microtubule cytoskeleton organization;GO:0003006//developmental process involved in reproduction;GO:0006464//cellular protein modification process;GO:0006796//phosphate-containing compound metabolic process;GO:0010073//meristem maintenance	K13418//somatic embryogenesis receptor kinase 1 [EC:2.7.10.1 2.7.11.1]	gi|15219817|ref|NP_176279.1|//NSP-interacting kinase 3 [Arabidopsis thaliana]
AT5G56780	1760	106.234	152.086	0.517643	0.0288668	0.00350332	ET2	GO:0043231//intracellular membrane-bounded organelle	NA	NA	NA	gi|145359333|ref|NP_200489.2|//effector of transcription2 [Arabidopsis thaliana]
AT2G30575	2353	190.746	272.915	0.516795	0.0031835	0.000223999	LGT5	NA	GO:0008194//UDP-glycosyltransferase activity	GO:0044723//single-organism carbohydrate metabolic process	K13648//alpha-1,4-galacturonosyltransferase [EC:2.4.1.43]	gi|30684642|ref|NP_850150.1|//probable galacturonosyltransferase 5 [Arabidopsis thaliana]
AT1G18030	1449	95.7199	136.898	0.516213	0.0454117	0.00636043	AT1G18030//AT1G18030	GO:0044424//intracellular part	GO:0004721//phosphoprotein phosphatase activity	NA	K17500//integrin-linked kinase-associated serine/threonine phosphatase 2C [EC:3.1.3.16]	gi|18394565|ref|NP_564045.1|//putative protein phosphatase 2C 8 [Arabidopsis thaliana]
AT5G22700	2754	90.8106	129.837	0.515764	0.0471032	0.00668566	AT5G22700//AT5G22700	GO:0043231//intracellular membrane-bounded organelle	NA	NA	K06911//uncharacterized protein	gi|10178244|dbj|BAB11676.1|//unnamed protein product [Arabidopsis thaliana]
AT1G19715	2072	529.96	757.664	0.515674	8.68614e-05	3.29179e-06	AT1G19715//AT1G19715	NA	NA	NA	K03695//ATP-dependent Clp protease ATP-binding subunit ClpB	gi|30686497|ref|NP_849691.1|//Mannose-binding lectin superfamily protein [Arabidopsis thaliana];gi|334182701|ref|NP_001185041.1|//Mannose-binding lectin superfamily protein [Arabidopsis thaliana]
AT2G05160	2587	112.42	160.712	0.515581	0.0241013	0.00278407	AT2G05160//AT2G05160	GO:0043231//intracellular membrane-bounded organelle	GO:0046914//transition metal ion binding;GO:0003676//nucleic acid binding	NA	NA	gi|15224480|ref|NP_178588.1|//zinc finger CCCH domain-containing protein 18 [Arabidopsis thaliana]
AT4G16890	4360	1985.5	2838.33	0.51554	2.79917e-06	7.09136e-08	SNC1	GO:0043231//intracellular membrane-bounded organelle;GO:0044444//cytoplasmic part	GO:0005515//protein binding;GO:0019904//protein domain specific binding;GO:0016462//pyrophosphatase activity;GO:0032550//purine ribonucleoside binding	GO:0050832//defense response to fungus;GO:0007154//cell communication;GO:0009725//response to hormone;GO:0009627//systemic acquired resistance;GO:0042742//defense response to bacterium	K19613//leucine-rich repeat protein SHOC2	gi|15235924|ref|NP_193422.1|//protein SUPPRESSOR OF npr1-1, CONSTITUTIVE 1 [Arabidopsis thaliana]
AT3G26890	2537	609.095	870.711	0.515527	0.000182503	7.72599e-06	AT3G26890//AT3G26890	GO:0009536//plastid	NA	NA	NA	gi|9279679|dbj|BAB01236.1|//unnamed protein product [Arabidopsis thaliana]
AT5G46910	3340	143.672	205.372	0.515458	0.0147451	0.00149052	AT5G46910//AT5G46910	GO:0043231//intracellular membrane-bounded organelle	GO:0001071//nucleic acid binding transcription factor activity	GO:0010243//response to organonitrogen compound;GO:0006351//transcription, DNA-templated	K11446//histone demethylase JARID1 [EC:1.14.11.-]	gi|334188234|ref|NP_199502.2|//transcription factor jumonji (jmj) family protein / zinc finger (C5HC2 type) family protein [Arabidopsis thaliana]
AT1G06570	1394	1064.63	1520.62	0.5143	5.05555e-08	8.95067e-10	PDS1	GO:0009536//plastid	GO:0016702//oxidoreductase activity, acting on single donors with incorporation of molecular oxygen, incorporation of two atoms of oxygen;GO:0043169//cation binding;GO:0005515//protein binding	GO:0018130//heterocycle biosynthetic process;GO:0006520//cellular amino acid metabolic process;GO:0016109//tetraterpenoid biosynthetic process	K00457//4-hydroxyphenylpyruvate dioxygenase [EC:1.13.11.27]	gi|30679736|ref|NP_172144.2|//4-hydroxyphenylpyruvate dioxygenase [Arabidopsis thaliana]
AT3G47570	3430	163.838	233.959	0.513981	0.00482763	0.000368728	AT3G47570//AT3G47570	GO:0031224//intrinsic component of membrane	GO:0004672//protein kinase activity;GO:0032550//purine ribonucleoside binding	GO:0006464//cellular protein modification process;GO:0007167//enzyme linked receptor protein signaling pathway;GO:0006796//phosphate-containing compound metabolic process	K13428//LRR receptor-like serine/threonine-protein kinase EFR [EC:2.7.11.1]	gi|18408454|ref|NP_566892.1|//putative LRR receptor-like serine/threonine-protein kinase [Arabidopsis thaliana]
AT5G27360	1758	138.734	198.105	0.513939	0.0117693	0.00111408	SFP2	GO:0031224//intrinsic component of membrane	GO:0005402//cation:sugar symporter activity	GO:0044763//single-organism cellular process;GO:0010035//response to inorganic substance;GO:0051707//response to other organism;GO:0015698//inorganic anion transport	K08145//MFS transporter, SP family, solute carrier family 2 (facilitated glucose transporter), member 8	gi|18421108|ref|NP_568494.1|//sugar transporter ERD6-like 18 [Arabidopsis thaliana]
AT5G47660	1715	121.921	174.074	0.513749	0.0344235	0.00437898	AT5G47660//AT5G47660	GO:0043231//intracellular membrane-bounded organelle	GO:0001071//nucleic acid binding transcription factor activity;GO:0003676//nucleic acid binding	GO:0006351//transcription, DNA-templated	NA	gi|15238160|ref|NP_199577.1|//DNA-binding protein-like protein [Arabidopsis thaliana]
AT4G36730	1505	735.462	1049.9	0.513525	3.02133e-06	7.72934e-08	GBF1	GO:0043231//intracellular membrane-bounded organelle	GO:0003677//DNA binding;GO:0005515//protein binding;GO:0001071//nucleic acid binding transcription factor activity	GO:0042743//hydrogen peroxide metabolic process;GO:0006351//transcription, DNA-templated;GO:0050793//regulation of developmental process	K09060//plant G-box-binding factor	gi|15234506|ref|NP_195391.1|//G-box binding factor 1 [Arabidopsis thaliana];gi|30690752|ref|NP_849510.1|//G-box binding factor 1 [Arabidopsis thaliana]
AT2G46450	2349	341.266	487.106	0.513339	0.00477427	0.000363841	CNGC12	GO:0031224//intrinsic component of membrane	GO:0005216//ion channel activity;GO:0005515//protein binding;GO:0000166//nucleotide binding	GO:0044763//single-organism cellular process;GO:0051707//response to other organism;GO:0044765//single-organism transport	K05391//cyclic nucleotide gated channel, other eukaryote	gi|240254657|ref|NP_850454.5|//cyclic nucleotide-gated channel 12 [Arabidopsis thaliana];gi|334184939|ref|NP_001189759.1|//cyclic nucleotide-gated channel 12 [Arabidopsis thaliana]
AT3G14770	1666	428.83	612.012	0.513154	0.000122269	4.85162e-06	SWEET2	GO:0031224//intrinsic component of membrane	NA	GO:0044765//single-organism transport	K15382//solute carrier family 50 (sugar transporter)	gi|18400517|ref|NP_566493.1|//bidirectional sugar transporter SWEET2 [Arabidopsis thaliana]
AT2G43400	2348	257.18	366.864	0.512467	0.00100852	5.62424e-05	ETFQO	GO:0043231//intracellular membrane-bounded organelle;GO:0031967//organelle envelope	GO:0016649//oxidoreductase activity, acting on the CH-NH group of donors, quinone or similar compound as acceptor	GO:0006089//lactate metabolic process;GO:0006551//leucine metabolic process;GO:0006772//thiamine metabolic process;GO:0009642//response to light intensity	K00311//electron-transferring-flavoprotein dehydrogenase [EC:1.5.5.1]	gi|15224277|ref|NP_181868.1|//electron-transfer flavoprotein--ubiquinone oxidoreductase [Arabidopsis thaliana]
AT1G11410	2753	132.866	189.489	0.51214	0.0110981	0.00103673	AT1G11410//AT1G11410	GO:0016020//membrane	GO:0004672//protein kinase activity;GO:0032550//purine ribonucleoside binding	GO:0006464//cellular protein modification process;GO:0008037//cell recognition;GO:0006796//phosphate-containing compound metabolic process	K04733//interleukin-1 receptor-associated kinase 4 [EC:2.7.11.1];K04730//interleukin-1 receptor-associated kinase 1 [EC:2.7.11.1]	gi|334182470|ref|NP_172608.2|//G-type lectin S-receptor-like serine/threonine-protein kinase [Arabidopsis thaliana]
AT5G50160	2525	301.275	429.64	0.512045	0.00111983	6.36818e-05	FRO8	GO:0043231//intracellular membrane-bounded organelle;GO:0031224//intrinsic component of membrane	GO:0000166//nucleotide binding;GO:0016723//oxidoreductase activity, oxidizing metal ions, NAD or NADP as acceptor	GO:0006694//steroid biosynthetic process;GO:0005982//starch metabolic process;GO:0005984//disaccharide metabolic process;GO:0019758//glycosinolate biosynthetic process;GO:0016104//triterpenoid biosynthetic process	K13447//respiratory burst oxidase [EC:1.6.3.- 1.11.1.-]	gi|22327681|ref|NP_199827.2|//ferric reduction oxidase 8 [Arabidopsis thaliana];gi|727622949|ref|XP_010482321.1|//PREDICTED: ferric reduction oxidase 8, mitochondrial-like isoform X2 [Camelina sativa]
AT5G18610	2076	228.012	324.984	0.51126	0.0025747	0.000173583	AT5G18610//AT5G18610	GO:0016020//membrane	GO:0004672//protein kinase activity;GO:0032550//purine ribonucleoside binding	GO:0006464//cellular protein modification process;GO:0006796//phosphate-containing compound metabolic process	K13430//serine/threonine-protein kinase PBS1 [EC:2.7.11.1]	gi|15238886|ref|NP_197362.1|//protein kinase family protein [Arabidopsis thaliana]
AT5G11720	3056	562.257	801.239	0.511003	0.000146612	5.98166e-06	AT5G11720//AT5G11720	GO:0043231//intracellular membrane-bounded organelle;GO:0005618//cell wall;GO:0005576//extracellular region;GO:0044444//cytoplasmic part	GO:0005488//binding;GO:0016798//hydrolase activity, acting on glycosyl bonds	GO:0000097//sulfur amino acid biosynthetic process;GO:0008380//RNA splicing	K01187//alpha-glucosidase [EC:3.2.1.20]	gi|15239154|ref|NP_196733.1|//glycosyl hydrolases family 31 protein [Arabidopsis thaliana]
AT1G73170	2105	274.942	391.639	0.5104	0.00129979	7.58271e-05	AT1G73170//AT1G73170	GO:0009536//plastid	GO:0004175//endopeptidase activity;GO:0042623//ATPase activity, coupled;GO:0032550//purine ribonucleoside binding	GO:0009247//glycolipid biosynthetic process;GO:0009267//cellular response to starvation;GO:0019538//protein metabolic process	NA	gi|22330595|ref|NP_177460.2|//P-loop containing nucleoside triphosphate hydrolases superfamily protein [Arabidopsis thaliana]
AT1G31540	4211	426.724	607.26	0.509012	0.000196773	8.44432e-06	AT1G31540//AT1G31540	GO:0044424//intracellular part;GO:0005911//cell-cell junction	GO:0016462//pyrophosphatase activity;GO:0032550//purine ribonucleoside binding	GO:0007154//cell communication;GO:0006950//response to stress	K19613//leucine-rich repeat protein SHOC2	gi|22329895|ref|NP_174439.2|//TIR-NBS-LRR class disease resistance protein [Arabidopsis thaliana];gi|186479099|ref|NP_001117396.1|//TIR-NBS-LRR class disease resistance protein [Arabidopsis thaliana]
AT1G01040	6137	171.048	243.302	0.508344	0.0197938	0.00217204	DCL1	GO:0016604//nuclear body	GO:0003723//RNA binding;GO:0016891//endoribonuclease activity, producing 5'-phosphomonoesters;GO:0042623//ATPase activity, coupled;GO:0032550//purine ribonucleoside binding	GO:0006305//DNA alkylation;GO:0035196//production of miRNAs involved in gene silencing by miRNA;GO:0007154//cell communication;GO:0080050//regulation of seed development;GO:0002252//immune effector process;GO:0009606//tropism;GO:0030422//production of siRNA involved in RNA interference;GO:0007010//cytoskeleton organization;GO:0009790//embryo development;GO:0006379//mRNA cleavage;GO:0045087//innat…	K11592//endoribonuclease Dicer [EC:3.1.26.-]	gi|15223286|ref|NP_171612.1|//endoribonuclease Dicer-like 1 [Arabidopsis thaliana];gi|334182203|ref|NP_001184881.1|//endoribonuclease Dicer-like 1 [Arabidopsis thaliana]
AT2G32150	1223	1847.72	2627.42	0.507903	7.36372e-08	1.34646e-09	AT2G32150//AT2G32150	NA	GO:0003824//catalytic activity	NA	K07025//putative hydrolase of the HAD superfamily	gi|18402886|ref|NP_565738.1|//haloacid dehalogenase-like hydrolase domain-containing protein [Arabidopsis thaliana]
AT3G59210	2104	155.752	221.454	0.507754	0.00993001	0.000898386	AT3G59210//AT3G59210	NA	NA	NA	K06911//uncharacterized protein	gi|7801671|emb|CAB91591.1|//putative protein [Arabidopsis thaliana]
AT4G26700	2519	466.407	663.119	0.507679	8.06058e-05	3.02464e-06	FIM1	GO:0043231//intracellular membrane-bounded organelle	GO:0046872//metal ion binding;GO:0008092//cytoskeletal protein binding	GO:0051640//organelle localization;GO:0006928//movement of cell or subcellular component;GO:0048511//rhythmic process	K17275//plastin-1	gi|2905893|gb|AAC39359.1|//fimbrin-like protein [Arabidopsis thaliana];gi|15236837|ref|NP_194400.1|//fimbrin 1 [Arabidopsis thaliana];gi|79325279|ref|NP_001031727.1|//fimbrin 1 [Arabidopsis thaliana]
AT2G17780	1670	109.483	155.637	0.507485	0.0361637	0.00468427	MCA2	GO:0016020//membrane;GO:0043231//intracellular membrane-bounded organelle;GO:0016021//integral component of membrane	NA	GO:0070588//calcium ion transmembrane transport;GO:0009612//response to mechanical stimulus;GO:0000226//microtubule cytoskeleton organization;GO:0046471//phosphatidylglycerol metabolic process;GO:0007165//signal transduction;GO:0000097//sulfur amino acid biosynthetic process;GO:0009791//post-embryonic development;GO:0048878//chemical homeostasis	K03283//heat shock 70kDa protein 1/8;K04730//interleukin-1 receptor-associated kinase 1 [EC:2.7.11.1];K08242//24-methylenesterol C-methyltransferase [EC:2.1.1.143]	gi|79322448|ref|NP_001031368.1|//protein MID1-complementing activity 2 [Arabidopsis thaliana];gi|79322438|ref|NP_001031367.1|//protein MID1-complementing activity 2 [Arabidopsis thaliana];gi|79322429|ref|NP_001031366.1|//protein MID1-complementing activity 2 [Arabidopsis thaliana];gi|30680112|ref|NP_179369.2|//protein MID1-complementing activity 2 [Arabidopsis thaliana]
AT5G04480	3671	272.381	387.169	0.507339	0.00368241	0.00026689	AT5G04480//AT5G04480	GO:0043231//intracellular membrane-bounded organelle	GO:0016740//transferase activity	GO:0008152//metabolic process	NA	gi|334187426|ref|NP_001190226.1|//UDP-glycosyltransferase family protein [Arabidopsis thaliana];gi|18414574|ref|NP_568137.1|//UDP-glycosyltransferase family protein [Arabidopsis thaliana]
AT5G14120	2490	4722.33	6708.31	0.506451	3.22141e-11	3.83342e-13	AT5G14120//AT5G14120	GO:0031090//organelle membrane	NA	GO:0000097//sulfur amino acid biosynthetic process;GO:0010035//response to inorganic substance;GO:0015698//inorganic anion transport	K14794//ribosomal RNA-processing protein 12	gi|15241312|ref|NP_196916.1|//major facilitator protein [Arabidopsis thaliana]
AT2G35920	3377	202.713	287.94	0.506329	0.0077026	0.00065535	AT2G35920//AT2G35920	GO:0044424//intracellular part	GO:0032550//purine ribonucleoside binding;GO:0042623//ATPase activity, coupled	GO:0006498//N-terminal protein lipidation	K14442//ATP-dependent RNA helicase DHX36 [EC:3.6.4.13]	gi|30686606|ref|NP_850255.1|//RNA helicase family protein [Arabidopsis thaliana]
AT5G53450	2394	367.71	522.249	0.506167	0.000283818	1.29329e-05	ORG1	GO:0009536//plastid	GO:0016301//kinase activity;GO:0032550//purine ribonucleoside binding	GO:0006464//cellular protein modification process	K02206//cyclin-dependent kinase 2 [EC:2.7.11.22];K07760//cyclin-dependent kinase [EC:2.7.11.22]	gi|30696335|ref|NP_851182.1|//OBP3-responsive protein 1 [Arabidopsis thaliana]
AT5G06690	986	360.296	511.713	0.506152	0.00430006	0.000322353	WCRKC1	GO:0009532//plastid stroma;GO:0031976//plastid thylakoid	GO:0015036//disulfide oxidoreductase activity	GO:0018904//ether metabolic process;GO:0019725//cellular homeostasis	K03671//thioredoxin 1	gi|18415285|ref|NP_568172.1|//WCRKC thioredoxin 1 [Arabidopsis thaliana];gi|79327164|ref|NP_001031844.1|//WCRKC thioredoxin 1 [Arabidopsis thaliana]
AT5G11250	3800	219.343	311.517	0.506125	0.00507769	0.000393911	AT5G11250//AT5G11250	NA	GO:0032550//purine ribonucleoside binding	GO:0006950//response to stress;GO:0007154//cell communication	K19613//leucine-rich repeat protein SHOC2	gi|15238999|ref|NP_196686.1|//TIR-NBS-LRR class disease resistance protein [Arabidopsis thaliana]
AT1G03520	1681	173.416	246.275	0.506036	0.0109073	0.00101529	AT1G03520//AT1G03520	NA	GO:0008194//UDP-glycosyltransferase activity	GO:0044723//single-organism carbohydrate metabolic process	K00771//protein xylosyltransferase [EC:2.4.2.26]	gi|15218824|ref|NP_171851.1|//core-2/I-branching beta-1,6-N-acetylglucosaminyltransferase family protein [Arabidopsis thaliana]
AT1G06630	1666	157.375	223.456	0.50578	0.0103373	0.000942945	AT1G06630//AT1G06630	GO:0043231//intracellular membrane-bounded organelle;GO:0031090//organelle membrane	NA	NA	K06911//uncharacterized protein;K11883//RNA-binding protein NOB1	gi|238478373|ref|NP_001154312.1|//F-box/LRR-repeat protein [Arabidopsis thaliana];gi|6692693|gb|AAF24827.1|AC007592_20//F12K11.6 [Arabidopsis thaliana];gi|240254023|ref|NP_563769.4|//F-box/LRR-repeat protein [Arabidopsis thaliana]
AT5G10030	1695	251.949	357.721	0.505703	0.00440783	0.000332442	TGA4	GO:0043231//intracellular membrane-bounded organelle	GO:0003677//DNA binding;GO:0005515//protein binding;GO:0001071//nucleic acid binding transcription factor activity	GO:0042221//response to chemical;GO:0006952//defense response;GO:0006984//ER-nucleus signaling pathway;GO:0006351//transcription, DNA-templated;GO:0015833//peptide transport	K14431//transcription factor TGA	gi|15238046|ref|NP_196565.1|//transcription factor TGA4 [Arabidopsis thaliana]
AT3G19480	2070	436.608	619.892	0.505676	0.000177675	7.50688e-06	AT3G19480//AT3G19480	GO:0009532//plastid stroma	GO:0016616//oxidoreductase activity, acting on the CH-OH group of donors, NAD or NADP as acceptor;GO:0000166//nucleotide binding;GO:0031406//carboxylic acid binding	GO:0006563//L-serine metabolic process	K00058//D-3-phosphoglycerate dehydrogenase [EC:1.1.1.95]	gi|42565022|ref|NP_566637.2|//D-3-phosphoglycerate dehydrogenase [Arabidopsis thaliana]
AT2G35800	3195	953.424	1352.7	0.504656	3.09345e-05	1.01071e-06	SAMTL	GO:0031224//intrinsic component of membrane	GO:0046872//metal ion binding	GO:0044763//single-organism cellular process;GO:0051234//establishment of localization	K05857//phosphatidylinositol phospholipase C, delta [EC:3.1.4.11];K15111//solute carrier family 25 (mitochondrial S-adenosylmethionine transporter), member 26;K14684//solute carrier family 25 (mitochondrial phosphate transporter), member 23/24/25/41	gi|30686563|ref|NP_850252.1|//S-adenosyl methionine transporter-like protein [Arabidopsis thaliana]
AT3G07550	1609	102.984	146.076	0.504304	0.0461371	0.00649264	AT3G07550//AT3G07550	GO:0043231//intracellular membrane-bounded organelle	GO:0003824//catalytic activity	GO:0019941//modification-dependent protein catabolic process	K10268//F-box and leucine-rich repeat protein 2/20	gi|18397984|ref|NP_566312.1|//RNI-like superfamily protein [Arabidopsis thaliana]
AT2G17550	3289	148.855	211.129	0.504217	0.0142822	0.00143841	TRM26	NA	NA	NA	NA	gi|334184273|ref|NP_179346.2|//uncharacterized protein [Arabidopsis thaliana]
AT4G36050	2009	148.746	210.965	0.504149	0.0229982	0.00262327	AT4G36050//AT4G36050	GO:0043231//intracellular membrane-bounded organelle	GO:0046914//transition metal ion binding;GO:0004518//nuclease activity	GO:0009648//photoperiodism;GO:0006259//DNA metabolic process	K10772//AP endonuclease 2 [EC:4.2.99.18]	gi|79610414|ref|NP_974691.2|//endonuclease/exonuclease/phosphatase family protein [Arabidopsis thaliana]
AT2G35130	1946	116.792	165.643	0.504138	0.0326014	0.00409735	AT2G35130//AT2G35130	GO:0043231//intracellular membrane-bounded organelle	NA	NA	K17710//pentatricopeptide repeat domain-containing protein 1	gi|334184699|ref|NP_001189682.1|//pentatricopeptide repeat-containing protein [Arabidopsis thaliana];gi|15226907|ref|NP_181058.1|//pentatricopeptide repeat-containing protein [Arabidopsis thaliana]
AT1G10760	4680	1400.78	1986.39	0.503924	4.5235e-05	1.56235e-06	SEX1	GO:0009532//plastid stroma;GO:0009526//plastid envelope	GO:0016301//kinase activity;GO:0032550//purine ribonucleoside binding	GO:0005982//starch metabolic process;GO:0009409//response to cold;GO:0009608//response to symbiont;GO:0006796//phosphate-containing compound metabolic process;GO:0048511//rhythmic process	K08244//alpha-glucan, water dikinase [EC:2.7.9.4]	gi|18391200|ref|NP_563877.1|//alpha-glucan water dikinase 1 [Arabidopsis thaliana]
AT3G50560	1281	265.074	375.803	0.503582	0.00391002	0.000287764	AT3G50560//AT3G50560	NA	GO:0003824//catalytic activity;GO:0036094//small molecule binding	GO:0044710//single-organism metabolic process	K04708//3-dehydrosphinganine reductase [EC:1.1.1.102]	gi|18409128|ref|NP_566935.1|//Rossmann-fold NAD(P)-binding domain-containing protein [Arabidopsis thaliana]
AT5G42620	3322	384.438	544.92	0.503294	0.000629536	3.24713e-05	AT5G42620//AT5G42620	GO:0016020//membrane	GO:0004175//endopeptidase activity;GO:0046914//transition metal ion binding	GO:0022610//biological adhesion;GO:0019538//protein metabolic process	K01404//leishmanolysin [EC:3.4.24.36]	gi|334188145|ref|NP_001190451.1|//metalloendopeptidase / zinc ion binding protein [Arabidopsis thaliana];gi|42568277|ref|NP_568608.2|//metalloendopeptidase / zinc ion binding protein [Arabidopsis thaliana]
AT3G13740	1250	353.751	501.179	0.502594	0.00140577	8.39918e-05	AT3G13740//AT3G13740	GO:0043231//intracellular membrane-bounded organelle;GO:0009536//plastid	GO:0016891//endoribonuclease activity, producing 5'-phosphomonoesters;GO:0003676//nucleic acid binding	GO:0010467//gene expression	K11145//ribonuclease III family protein [EC:3.1.26.-]	gi|18400144|ref|NP_566463.1|//ribonuclease III family protein [Arabidopsis thaliana]
AT5G15570	1753	140.859	199.383	0.501289	0.0142991	0.0014407	AT5G15570//AT5G15570	GO:0043231//intracellular membrane-bounded organelle	NA	GO:0003006//developmental process involved in reproduction	K14649//transcription initiation factor TFIID subunit 8	gi|15242340|ref|NP_197061.1|//Bromodomain transcription factor [Arabidopsis thaliana]
AT2G20050	3885	600.584	849.769	0.500705	0.000304528	1.39524e-05	AT2G20050//AT2G20050	GO:0016020//membrane;GO:0043234//protein complex	GO:0043169//cation binding;GO:0019887//protein kinase regulator activity;GO:0004721//phosphoprotein phosphatase activity;GO:0016301//kinase activity;GO:0032550//purine ribonucleoside binding	GO:0006468//protein phosphorylation	K19584//protein kinase X [EC:2.7.11.11];K04739//cAMP-dependent protein kinase regulator;K19477//cGMP-dependent protein kinase 2 [EC:2.7.11.12]	gi|334184318|ref|NP_001189557.1|//protein phosphatase 2C and cyclic nucleotide-binding/kinase domain-containing protein [Arabidopsis thaliana];gi|240254485|ref|NP_179595.5|//protein phosphatase 2C and cyclic nucleotide-binding/kinase domain-containing protein [Arabidopsis thaliana]
AT2G40020	1027	110.747	156.668	0.500438	0.0399431	0.00533584	AT2G40020//AT2G40020	NA	NA	NA	NA	gi|42571139|ref|NP_973643.1|//Nucleolar histone methyltransferase-related protein [Arabidopsis thaliana];gi|145330703|ref|NP_001078027.1|//Nucleolar histone methyltransferase-related protein [Arabidopsis thaliana]
AT3G02690	1458	446.161	630.929	0.499912	0.000418529	2.02687e-05	AT3G02690//AT3G02690	GO:0009536//plastid	NA	NA	NA	gi|18396278|ref|NP_566180.1|//nucleotide/sugar transporter family protein [Arabidopsis thaliana]
AT5G51150	2162	400.634	566.434	0.49962	0.000126348	5.05016e-06	AT5G51150//AT5G51150	GO:0031224//intrinsic component of membrane	NA	NA	NA	gi|15241391|ref|NP_199928.1|//mitochondrial import inner membrane translocase subunit Tim17/Tim22/Tim23 family protein [Arabidopsis thaliana]
AT4G11980	1155	139.618	197.262	0.498629	0.0195637	0.0021431	NUDX14	GO:0009532//plastid stroma	GO:0019144//ADP-sugar diphosphatase activity	NA	K18447//ADP-sugar diphosphatase [EC:3.6.1.21]	gi|18413722|ref|NP_567384.1|//nudix hydrolase 14 [Arabidopsis thaliana]
AT1G54730	1808	155.666	219.899	0.49839	0.0106479	0.000982761	AT1G54730//AT1G54730	GO:0031224//intrinsic component of membrane	GO:0005402//cation:sugar symporter activity	GO:0044763//single-organism cellular process;GO:0051234//establishment of localization	K08145//MFS transporter, SP family, solute carrier family 2 (facilitated glucose transporter), member 8	gi|3776581|gb|AAC64898.1|//Similar to Beta integral membrane protein homolog gb|U43629 from A. thaliana [Arabidopsis thaliana];gi|30695810|ref|NP_850964.1|//sugar transporter ERD6-like 5 [Arabidopsis thaliana]
AT1G33050	2643	446.457	630.573	0.498142	0.000938721	5.16495e-05	AT1G33050//AT1G33050	GO:0009536//plastid	NA	GO:0006486//protein glycosylation;GO:0007165//signal transduction	NA	gi|15223369|ref|NP_174581.1|//uncharacterized protein [Arabidopsis thaliana];gi|186488067|ref|NP_849743.2|//uncharacterized protein [Arabidopsis thaliana]
AT5G27970	5202	268.47	379.032	0.497559	0.00396856	0.000292895	AT5G27970//AT5G27970	NA	NA	NA	K13462//guanine nucleotide-exchange factor	gi|334187991|ref|NP_001190414.1|//ARM repeat superfamily protein [Arabidopsis thaliana];gi|334187989|ref|NP_198149.2|//ARM repeat superfamily protein [Arabidopsis thaliana]
AT5G24150	1975	194.038	273.938	0.497509	0.00946187	0.000841517	SQP1	GO:0031224//intrinsic component of membrane	GO:0016709//oxidoreductase activity, acting on paired donors, with incorporation or reduction of molecular oxygen, NAD(P)H as one donor, and incorporation of one atom of oxygen;GO:0000166//nucleotide binding	GO:0006694//steroid biosynthetic process;GO:0016104//triterpenoid biosynthetic process	K00511//squalene monooxygenase [EC:1.14.14.17]	gi|15237902|ref|NP_197803.1|//Squalene monooxygenase 5 [Arabidopsis thaliana]
AT4G00050	1372	414.544	585.216	0.497443	6.51534e-05	2.38267e-06	UNE10	GO:0043231//intracellular membrane-bounded organelle;GO:0005911//cell-cell junction	GO:0005515//protein binding;GO:0001071//nucleic acid binding transcription factor activity	GO:0009566//fertilization;GO:0006351//transcription, DNA-templated	K16189//phytochrome-interacting factor 4;K12126//phytochrome-interacting factor 3	gi|30678541|ref|NP_191916.3|//transcription factor UNE10 [Arabidopsis thaliana]
AT3G59490	996	90.1256	127.22	0.497318	0.0460169	0.00647282	AT3G59490//AT3G59490	GO:0043231//intracellular membrane-bounded organelle	NA	NA	K02987//small subunit ribosomal protein S4e	gi|186511192|ref|NP_001118858.1|//uncharacterized protein [Arabidopsis thaliana]
AT5G16630	3016	116.074	163.835	0.4972	0.0311458	0.00385739	RAD4	GO:0009536//plastid	GO:0003677//DNA binding	GO:0006281//DNA repair	K10838//xeroderma pigmentosum group C-complementing protein	gi|22326854|ref|NP_197166.2|//DNA repair protein Rad4 [Arabidopsis thaliana]
AT5G17490	2258	136.457	192.529	0.496626	0.0284881	0.0034348	RGL3	GO:0043231//intracellular membrane-bounded organelle	GO:0005488//binding;GO:0001071//nucleic acid binding transcription factor activity	GO:0009845//seed germination;GO:0006351//transcription, DNA-templated;GO:0006972//hyperosmotic response;GO:0009685//gibberellin metabolic process;GO:0006631//fatty acid metabolic process;GO:0009312//oligosaccharide biosynthetic process;GO:0031323//regulation of cellular metabolic process;GO:0009740//gibberellic acid mediated signaling pathway;GO:2000034//regulation of seed maturation	K14494//DELLA protein	gi|15237971|ref|NP_197251.1|//DELLA protein RGL3 [Arabidopsis thaliana]
AT4G08500	2591	364.922	514.762	0.496317	0.000220981	9.73055e-06	MEKK1	GO:0043231//intracellular membrane-bounded organelle	GO:0004702//signal transducer, downstream of receptor, with serine/threonine kinase activity;GO:0019899//enzyme binding;GO:0003676//nucleic acid binding;GO:0032550//purine ribonucleoside binding	GO:0006605//protein targeting;GO:0009555//pollen development;GO:0006970//response to osmotic stress;GO:0006468//protein phosphorylation;GO:0009627//systemic acquired resistance;GO:0009696//salicylic acid metabolic process;GO:0009626//plant-type hypersensitive response;GO:0006984//ER-nucleus signaling pathway;GO:0052386//cell wall thickening;GO:0009755//hormone-mediated signaling pathway;GO:001003…	K13414//mitogen-activated protein kinase kinase kinase 1 [EC:2.7.11.25]	gi|15236515|ref|NP_192590.1|//mitogen-activated protein kinase kinase kinase 1 [Arabidopsis thaliana]
AT5G22850	2104	288.887	407.496	0.496281	0.00114838	6.58518e-05	AT5G22850//AT5G22850	NA	GO:0004175//endopeptidase activity	GO:0019538//protein metabolic process	K00924	gi|10177232|dbj|BAB10606.1|//protease-like protein [Arabidopsis thaliana]
AT4G38760	6331	406.02	572.709	0.496251	0.00581546	0.000468111	AT4G38760//AT4G38760	GO:0043231//intracellular membrane-bounded organelle	NA	NA	K14311//nuclear pore complex protein Nup188	gi|334187295|ref|NP_195587.5|//uncharacterized protein [Arabidopsis thaliana]
AT1G26580	2712	516.267	727.773	0.495372	0.000338254	1.57079e-05	AT1G26580//AT1G26580	GO:0043231//intracellular membrane-bounded organelle	GO:0005488//binding	GO:0006402//mRNA catabolic process	K02470//DNA gyrase subunit B [EC:5.99.1.3]	gi|15222736|ref|NP_173980.1|//uncharacterized protein [Arabidopsis thaliana]
AT5G26742	2670	3778.75	5325.64	0.495046	4.45486e-07	9.56803e-09	emb1138	GO:0009532//plastid stroma;GO:0009526//plastid envelope	GO:0046914//transition metal ion binding;GO:0042623//ATPase activity, coupled;GO:0003676//nucleic acid binding;GO:0032550//purine ribonucleoside binding	GO:0003006//developmental process involved in reproduction	K16911//ATP-dependent RNA helicase DDX21 [EC:3.6.4.13]	gi|30690260|ref|NP_680225.2|//DEAD-box ATP-dependent RNA helicase 3 [Arabidopsis thaliana];gi|79328737|ref|NP_001031943.1|//DEAD-box ATP-dependent RNA helicase 3 [Arabidopsis thaliana]
AT1G11350	2929	208.164	293.176	0.494048	0.00715685	0.000598234	SD1-13	GO:0016020//membrane	GO:0004672//protein kinase activity;GO:0032550//purine ribonucleoside binding	GO:0009416//response to light stimulus;GO:0006468//protein phosphorylation;GO:0009451//RNA modification;GO:0008037//cell recognition;GO:0015992//proton transport	K04733//interleukin-1 receptor-associated kinase 4 [EC:2.7.11.1];K04730//interleukin-1 receptor-associated kinase 1 [EC:2.7.11.1]	gi|15220353|ref|NP_172602.1|//G-type lectin S-receptor-like serine/threonine-protein kinase SD1-13 [Arabidopsis thaliana]
AT3G45300	1632	537.349	756.747	0.49395	0.000141106	5.73386e-06	IVD	GO:0044429//mitochondrial part	GO:0000166//nucleotide binding;GO:0003995//acyl-CoA dehydrogenase activity;GO:0032550//purine ribonucleoside binding	GO:0009063//cellular amino acid catabolic process;GO:0009746//response to hexose;GO:0006551//leucine metabolic process;GO:0034285//response to disaccharide	K00253//isovaleryl-CoA dehydrogenase [EC:1.3.8.4]	gi|15230664|ref|NP_190116.1|//isovaleryl-CoA-dehydrogenase [Arabidopsis thaliana]
AT4G33000	1129	255.231	359.379	0.493703	0.0013626	8.07346e-05	CBL10	GO:0016020//membrane;GO:0009536//plastid;GO:0000325//plant-type vacuole	GO:0046872//metal ion binding	GO:0009826//unidimensional cell growth;GO:0006813//potassium ion transport;GO:0048588//developmental cell growth;GO:0005976//polysaccharide metabolic process;GO:0006972//hyperosmotic response;GO:0019932//second-messenger-mediated signaling;GO:0032844//regulation of homeostatic process;GO:0045229//external encapsulating structure organization;GO:0043479//pigment accumulation in tissues in response…	K06268//serine/threonine-protein phosphatase 2B regulatory subunit	gi|30689575|ref|NP_849485.1|//calcineurin B-like protein 10 [Arabidopsis thaliana];gi|15234011|ref|NP_195026.1|//calcineurin B-like protein 10 [Arabidopsis thaliana]
AT5G43470	3336	803.962	1131.36	0.492864	4.21236e-06	1.11256e-07	RPP8	GO:0016020//membrane	GO:0032550//purine ribonucleoside binding	GO:0033554//cellular response to stress;GO:0009314//response to radiation;GO:0002252//immune effector process;GO:0009607//response to biotic stimulus	K13457//disease resistance protein RPM1	gi|15239876|ref|NP_199160.1|//disease resistance protein RPP8 [Arabidopsis thaliana]
AT1G01320	6033	2650.94	3728.31	0.492018	1.26623e-05	3.75386e-07	AT1G01320//AT1G01320	NA	NA	GO:0009451//RNA modification	K03255//protein TIF31	gi|334182214|ref|NP_001184884.1|//tetratricopeptide repeat-containing protein [Arabidopsis thaliana];gi|42561588|ref|NP_171639.3|//tetratricopeptide repeat-containing protein [Arabidopsis thaliana]
AT1G22570	1881	458.548	644.513	0.491138	0.000171151	7.18864e-06	AT1G22570//AT1G22570	GO:0031224//intrinsic component of membrane	NA	GO:0015833//peptide transport	K14638//solute carrier family 15 (peptide/histidine transporter), member 3/4	gi|15219907|ref|NP_173672.1|//putative peptide/nitrate transporter [Arabidopsis thaliana]
AT2G29670	2341	2015.4	2832.01	0.490761	6.20304e-08	1.12652e-09	AT2G29670//AT2G29670	NA	NA	NA	NA	gi|18402115|ref|NP_565685.1|//tetratricopeptide repeat-containing protein [Arabidopsis thaliana]
AT3G55630	1625	108.845	152.93	0.490601	0.0403596	0.00542895	DFD	GO:0044444//cytoplasmic part	GO:0016881//acid-amino acid ligase activity;GO:0032550//purine ribonucleoside binding	GO:0006760//folic acid-containing compound metabolic process;GO:0009059//macromolecule biosynthetic process	K01930//folylpolyglutamate synthase [EC:6.3.2.17]	gi|30694284|ref|NP_851017.1|//folylpolyglutamate synthase 3 [Arabidopsis thaliana];gi|30694288|ref|NP_567026.3|//folylpolyglutamate synthase 3 [Arabidopsis thaliana];gi|30694286|ref|NP_851018.1|//folylpolyglutamate synthase 3 [Arabidopsis thaliana]
AT3G53540	3308	458.615	644.332	0.490521	0.000204684	8.83474e-06	TRM19	NA	NA	NA	NA	gi|42565898|ref|NP_190922.3|//uncharacterized protein [Arabidopsis thaliana]
AT4G36140	5265	237.687	333.866	0.490207	0.00811063	0.000695783	AT4G36140//AT4G36140	GO:0043231//intracellular membrane-bounded organelle	GO:0016462//pyrophosphatase activity;GO:0032550//purine ribonucleoside binding	GO:0006950//response to stress;GO:0007154//cell communication	K19613//leucine-rich repeat protein SHOC2;K16225//probable WRKY transcription factor 52	gi|15234300|ref|NP_195337.1|//putative TIR-NBS-LRR class disease resistance protein [Arabidopsis thaliana]
AT4G27800	1510	1236.29	1734.35	0.488378	2.22059e-07	4.44707e-09	TAP38	GO:0031981//nuclear lumen;GO:0009532//plastid stroma;GO:0043234//protein complex	GO:0043169//cation binding;GO:0004721//phosphoprotein phosphatase activity	GO:0022900//electron transport chain;GO:0006464//cellular protein modification process;GO:0006796//phosphate-containing compound metabolic process;GO:0010109//regulation of photosynthesis	K04457//protein phosphatase 1A [EC:3.1.3.16];K14803//protein phosphatase PTC2/3 [EC:3.1.3.16];K17499//protein phosphatase 1G [EC:3.1.3.16]	gi|15234274|ref|NP_194509.1|//protein phosphatase TAP38/PPH1 [Arabidopsis thaliana]
AT1G54350	2338	584.717	820.238	0.488304	3.57415e-05	1.18852e-06	ABCD2	GO:0031224//intrinsic component of membrane	GO:0015405//P-P-bond-hydrolysis-driven transmembrane transporter activity;GO:0017111//nucleoside-triphosphatase activity;GO:0032550//purine ribonucleoside binding	GO:0044763//single-organism cellular process;GO:0009154//purine ribonucleotide catabolic process;GO:0051234//establishment of localization	K05677//ATP-binding cassette, subfamily D (ALD), member 3	gi|22330243|ref|NP_175837.2|//ABC transporter family protein [Arabidopsis thaliana]
AT5G66810	2160	189.449	265.747	0.488249	0.0200608	0.00221864	AT5G66810//AT5G66810	GO:0043231//intracellular membrane-bounded organelle	NA	GO:0006605//protein targeting;GO:0006464//cellular protein modification process	NA	gi|30698257|ref|NP_201482.2|//uncharacterized protein [Arabidopsis thaliana]
AT5G44510	3712	174.491	244.736	0.488078	0.0259995	0.00306263	TAO1	NA	GO:0032550//purine ribonucleoside binding	GO:0006952//defense response;GO:0007154//cell communication	K19613//leucine-rich repeat protein SHOC2	gi|154424270|gb|ABS82020.1|//TAO1 [Arabidopsis thaliana];gi|15241520|ref|NP_199264.1|//target of AVRB operation1 protein [Arabidopsis thaliana]
AT4G28080	6117	4104.76	5756.04	0.48778	0.00033463	1.54981e-05	AT4G28080//AT4G28080	NA	NA	GO:0046471//phosphatidylglycerol metabolic process;GO:0006090//pyruvate metabolic process;GO:0009725//response to hormone;GO:0009451//RNA modification;GO:0009886//post-embryonic animal morphogenesis	K03255//protein TIF31	gi|334186990|ref|NP_194537.7|//tetratricopeptide repeat domain protein [Arabidopsis thaliana]
AT1G77060	1312	709.14	994.127	0.487358	5.41227e-06	1.46314e-07	AT1G77060//AT1G77060	GO:0009532//plastid stroma	GO:0016833//oxo-acid-lyase activity	GO:0019758//glycosinolate biosynthetic process	K01637//isocitrate lyase [EC:4.1.3.1];K11816//indole-3-pyruvate monooxygenase [EC:1.14.13.168]	gi|18411340|ref|NP_565148.1|//carboxyvinyl-carboxyphosphonate phosphorylmutase [Arabidopsis thaliana]
AT5G49640	680	139.392	195.337	0.486823	0.041237	0.00559276	AT5G49640//AT5G49640	GO:0043231//intracellular membrane-bounded organelle	NA	NA	NA	gi|15240524|ref|NP_199775.1|//uncharacterized protein [Arabidopsis thaliana]
AT2G23390	1784	418.821	586.681	0.486244	0.000104789	4.069e-06	AT2G23390//AT2G23390	NA	NA	GO:0006090//pyruvate metabolic process;GO:0005982//starch metabolic process;GO:0005984//disaccharide metabolic process;GO:0009416//response to light stimulus;GO:0006468//protein phosphorylation;GO:0015992//proton transport;GO:0044093//positive regulation of molecular function	K09919//uncharacterized protein	gi|15227826|ref|NP_179920.1|//uncharacterized protein [Arabidopsis thaliana]
AT1G28330	775	4391.63	6150.97	0.486057	5.41176e-09	8.23499e-11	DYL1	GO:0043231//intracellular membrane-bounded organelle	NA	GO:0009746//response to hexose;GO:0034285//response to disaccharide	NA	gi|334182913|ref|NP_001185105.1|//dormancy-associated protein-like 1 [Arabidopsis thaliana];gi|238478661|ref|NP_001154378.1|//dormancy-associated protein-like 1 [Arabidopsis thaliana];gi|18396748|ref|NP_564305.1|//dormancy-associated protein-like 1 [Arabidopsis thaliana]
AT3G61080	1318	330.29	462.592	0.486008	0.000387278	1.84823e-05	AT3G61080//AT3G61080	GO:0009536//plastid	GO:0016772//transferase activity, transferring phosphorus-containing groups	GO:0006787//porphyrin-containing compound catabolic process;GO:0006796//phosphate-containing compound metabolic process	NA	gi|22331896|ref|NP_191667.2|//protein kinase superfamily protein [Arabidopsis thaliana]
AT3G18390	3126	915.772	1282.21	0.485572	0.000730724	3.87509e-05	EMB1865	GO:0009536//plastid	GO:0003676//nucleic acid binding	GO:0016070//RNA metabolic process;GO:0046471//phosphatidylglycerol metabolic process;GO:0003006//developmental process involved in reproduction;GO:0006090//pyruvate metabolic process;GO:0009668//plastid membrane organization;GO:0009725//response to hormone;GO:0009658//chloroplast organization;GO:0016109//tetraterpenoid biosynthetic process	K01148//poly(A)-specific ribonuclease [EC:3.1.13.4]	gi|15229636|ref|NP_188468.1|//CRS1 / YhbY domain-containing protein EMB1865 [Arabidopsis thaliana]
AT3G11560	3081	1217.86	1705.16	0.485557	2.45804e-05	7.82726e-07	AT3G11560//AT3G11560	GO:0009526//plastid envelope	NA	GO:0010073//meristem maintenance	K07897//Ras-related protein Rab-7A	gi|30681773|ref|NP_851000.1|//LETM1-like protein [Arabidopsis thaliana];gi|30681769|ref|NP_850999.1|//LETM1-like protein [Arabidopsis thaliana]
AT5G01100	2473	136.535	191.119	0.485205	0.0233979	0.00268435	FRB1	NA	NA	NA	K13506//glycerol-3-phosphate O-acyltransferase 3/4 [EC:2.3.1.15];K12868//pre-mRNA-splicing factor SYF2	gi|15240890|ref|NP_195730.1|//O-fucosyltransferase family protein [Arabidopsis thaliana]
AT5G19500	1893	170.253	238.27	0.484921	0.0113131	0.00106104	AT5G19500//AT5G19500	GO:0009528//plastid inner membrane	NA	GO:0046942//carboxylic acid transport;GO:0015851//nucleobase transport	K03834//tyrosine-specific transport protein	gi|42567960|ref|NP_197451.2|//putative amino acid transporter [Arabidopsis thaliana]
AT4G23180	2306	825.074	1154.58	0.484774	0.00066255	3.45038e-05	CRK10	GO:0016020//membrane	GO:0004672//protein kinase activity;GO:0032550//purine ribonucleoside binding	GO:0009267//cellular response to starvation;GO:0006464//cellular protein modification process	K04733//interleukin-1 receptor-associated kinase 4 [EC:2.7.11.1];K04730//interleukin-1 receptor-associated kinase 1 [EC:2.7.11.1]	gi|30686087|ref|NP_567679.2|//cysteine-rich receptor-like protein kinase 10 [Arabidopsis thaliana]
AT5G02830	2855	175.9	246.111	0.484553	0.0126494	0.00122675	AT5G02830//AT5G02830	NA	NA	NA	K17710//pentatricopeptide repeat domain-containing protein 1	gi|30679784|ref|NP_195903.2|//pentatricopeptide repeat-containing protein [Arabidopsis thaliana]
AT1G78510	1643	256.637	359.074	0.484549	0.00572694	0.000458288	SPS1	GO:0043231//intracellular membrane-bounded organelle	GO:0016765//transferase activity, transferring alkyl or aryl (other than methyl) groups	GO:0006720//isoprenoid metabolic process;GO:0006743//ubiquinone metabolic process	K05356//all-trans-nonaprenyl-diphosphate synthase [EC:2.5.1.84 2.5.1.85]	gi|30699332|ref|NP_177972.2|//solanesyl diphosphate synthase 1 [Arabidopsis thaliana]
AT3G22760	2209	158.97	222.299	0.483744	0.033065	0.00417185	SOL1	GO:0043231//intracellular membrane-bounded organelle	GO:0046914//transition metal ion binding;GO:0008235//metalloexopeptidase activity;GO:0001071//nucleic acid binding transcription factor activity	GO:0045165//cell fate commitment;GO:0008283//cell proliferation;GO:0019538//protein metabolic process;GO:0010015//root morphogenesis;GO:0009886//post-embryonic animal morphogenesis	K14861//nucleolar pre-ribosomal-associated protein 1;K06174//ATP-binding cassette, sub-family E, member 1;K02535//UDP-3-O-[3-hydroxymyristoyl] N-acetylglucosamine deacetylase [EC:3.5.1.108];K13173//arginine and glutamate-rich protein 1	gi|18403510|ref|NP_566717.1|//CXC domain containing TSO1-like protein 1 [Arabidopsis thaliana]
AT2G21370	1656	299.286	418.432	0.483468	0.00172932	0.000106693	XK-1	GO:0009536//plastid	GO:0016773//phosphotransferase activity, alcohol group as acceptor	GO:0044238//primary metabolic process	NA	gi|30681377|ref|NP_179732.2|//xylulose kinase-1 [Arabidopsis thaliana]
AT3G06850	1895	416.459	582.159	0.483241	0.000177333	7.48507e-06	BCE2	GO:0043231//intracellular membrane-bounded organelle	GO:0046914//transition metal ion binding;GO:0030523//dihydrolipoamide S-acyltransferase activity	GO:0009746//response to hexose;GO:0034285//response to disaccharide;GO:0035337//fatty-acyl-CoA metabolic process	K09699//2-oxoisovalerate dehydrogenase E2 component (dihydrolipoyl transacylase) [EC:2.3.1.168]	gi|15231314|ref|NP_187341.1|//dihydrolipoamide branched chain acyltransferase [Arabidopsis thaliana]
AT5G44750	3841	166.52	232.751	0.483096	0.0418238	0.00570356	REV1	GO:0043231//intracellular membrane-bounded organelle	GO:0034061//DNA polymerase activity;GO:0003677//DNA binding;GO:0046872//metal ion binding	GO:0070646//protein modification by small protein removal;GO:0033554//cellular response to stress;GO:0022610//biological adhesion;GO:0003006//developmental process involved in reproduction;GO:0009411//response to UV;GO:0042743//hydrogen peroxide metabolic process;GO:0006259//DNA metabolic process;GO:0007015//actin filament organization;GO:0000904//cell morphogenesis involved in differentiation	K03515//DNA repair protein REV1 [EC:2.7.7.-]	gi|79529581|ref|NP_199288.4|//DNA repair protein REV1 [Arabidopsis thaliana];gi|186529382|ref|NP_001119373.1|//DNA repair protein REV1 [Arabidopsis thaliana]
AT3G51740	3234	409.755	572.637	0.482858	0.000213804	9.30814e-06	IMK2	GO:0031224//intrinsic component of membrane;GO:0005618//cell wall;GO:0005911//cell-cell junction	GO:0004672//protein kinase activity;GO:0016491//oxidoreductase activity;GO:0032550//purine ribonucleoside binding	GO:0006464//cellular protein modification process;GO:0007167//enzyme linked receptor protein signaling pathway	K20359//PRA1 family protein 1;K13415//protein brassinosteroid insensitive 1 [EC:2.7.10.1 2.7.11.1]	gi|15231029|ref|NP_190742.1|//probably inactive leucine-rich repeat receptor-like protein kinase IMK2 [Arabidopsis thaliana]
AT5G13590	5188	341.043	476.467	0.482424	0.0018706	0.000117193	AT5G13590//AT5G13590	GO:0043231//intracellular membrane-bounded organelle;GO:0005911//cell-cell junction	NA	NA	NA	gi|334187666|ref|NP_196863.5|//uncharacterized protein [Arabidopsis thaliana]
AT2G36990	2044	1015.01	1417.6	0.481956	2.7041e-05	8.70048e-07	SIGF	GO:0009536//plastid	GO:0034062//5'-3' RNA polymerase activity;GO:0016987//sigma factor activity;GO:0003676//nucleic acid binding;GO:0001071//nucleic acid binding transcription factor activity	GO:0009887//animal organ morphogenesis;GO:0009791//post-embryonic development;GO:0006090//pyruvate metabolic process;GO:0009637//response to blue light;GO:0009668//plastid membrane organization;GO:0006351//transcription, DNA-templated;GO:0009658//chloroplast organization;GO:0048869//cellular developmental process;GO:0016109//tetraterpenoid biosynthetic process	K01872//alanyl-tRNA synthetase [EC:6.1.1.7];K03086//RNA polymerase primary sigma factor	gi|18404292|ref|NP_565856.1|//RNA polymerase sigma factor sigF [Arabidopsis thaliana]
AT4G37080	2362	162.673	227.155	0.481702	0.0199679	0.00220393	AT4G37080//AT4G37080	GO:0043231//intracellular membrane-bounded organelle	NA	NA	K20495//long-chain fatty acid omega-monooxygenase [EC:1.14.13.205];K10756//replication factor C subunit 3/5	gi|42573203|ref|NP_974698.1|//uncharacterized protein [Arabidopsis thaliana];gi|30690854|ref|NP_195425.2|//uncharacterized protein [Arabidopsis thaliana]
AT2G02710	1770	658.664	919.645	0.481536	0.00019002	8.10723e-06	PLPB	GO:0016020//membrane	GO:0060089//molecular transducer activity;GO:0004673//protein histidine kinase activity	GO:0007165//signal transduction;GO:0006468//protein phosphorylation;GO:0006351//transcription, DNA-templated;GO:0015992//proton transport	K08282//non-specific serine/threonine protein kinase [EC:2.7.11.1]	gi|18395411|ref|NP_565288.1|//PAS/LOV protein B [Arabidopsis thaliana];gi|30678020|ref|NP_849928.1|//PAS/LOV protein B [Arabidopsis thaliana]
AT5G25630	2166	398.242	556.025	0.481506	0.000727043	3.85256e-05	AT5G25630//AT5G25630	GO:0009536//plastid	NA	NA	K17710//pentatricopeptide repeat domain-containing protein 1	gi|334187948|ref|NP_001190400.1|//pentatricopeptide repeat-containing protein [Arabidopsis thaliana];gi|30689969|ref|NP_197945.2|//pentatricopeptide repeat-containing protein [Arabidopsis thaliana]
AT2G32800	2728	393.056	548.734	0.481373	0.00201295	0.000128198	AP4.3A	GO:0016020//membrane	GO:0004672//protein kinase activity;GO:0032550//purine ribonucleoside binding	GO:0006464//cellular protein modification process	K04730//interleukin-1 receptor-associated kinase 1 [EC:2.7.11.1]	gi|30685443|ref|NP_180839.2|//serine/threonine protein kinase AP4.3A [Arabidopsis thaliana]
AT5G24450	2088	243.005	339.095	0.480701	0.004958	0.000382982	AT5G24450//AT5G24450	GO:0043231//intracellular membrane-bounded organelle	NA	GO:0006486//protein glycosylation	K15202//general transcription factor 3C polypeptide 5 (transcription factor C subunit 1)	gi|145358394|ref|NP_197833.2|//transcription factor IIIC, subunit 5 [Arabidopsis thaliana]
AT4G01800	3281	1510.15	2106.77	0.480341	0.000157553	6.54566e-06	AGY1	GO:0016020//membrane;GO:0009532//plastid stroma;GO:0009526//plastid envelope	GO:0032550//purine ribonucleoside binding	GO:0006886//intracellular protein transport;GO:0009668//plastid membrane organization;GO:0009642//response to light intensity;GO:0000904//cell morphogenesis involved in differentiation;GO:0015979//photosynthesis	K03070//preprotein translocase subunit SecA	gi|334186279|ref|NP_001190653.1|//protein translocase subunit secA [Arabidopsis thaliana];gi|15234320|ref|NP_192089.1|//protein translocase subunit secA [Arabidopsis thaliana]
AT3G07700	2360	461.037	643.173	0.480325	0.00176339	0.00010938	AT3G07700//AT3G07700	GO:0009536//plastid	GO:0016740//transferase activity	NA	K08869//aarF domain-containing kinase;K13457//disease resistance protein RPM1	gi|334185170|ref|NP_001189839.1|//ABC1 kinase [Arabidopsis thaliana];gi|18398032|ref|NP_566315.1|//ABC1 kinase [Arabidopsis thaliana]
AT5G46880	3087	108.599	151.464	0.479965	0.041217	0.00558834	HB-7	GO:0043231//intracellular membrane-bounded organelle	GO:0003677//DNA binding;GO:0001071//nucleic acid binding transcription factor activity	GO:0006972//hyperosmotic response;GO:0006351//transcription, DNA-templated;GO:0009755//hormone-mediated signaling pathway	K09338//homeobox-leucine zipper protein	gi|334188232|ref|NP_199499.3|//homeobox-leucine zipper protein HDG5 [Arabidopsis thaliana]
AT2G18700	2945	1316.46	1835.34	0.479377	0.000152751	6.31449e-06	TPS11	GO:0043231//intracellular membrane-bounded organelle;GO:0044444//cytoplasmic part	GO:0019203//carbohydrate phosphatase activity;GO:0035251//UDP-glucosyltransferase activity	GO:0005991//trehalose metabolic process	K16055//trehalose 6-phosphate synthase/phosphatase [EC:2.4.1.15 3.1.3.12]	gi|15224213|ref|NP_179460.1|//putative alpha,alpha-trehalose-phosphate synthase [UDP-forming] 11 [Arabidopsis thaliana]
AT3G13225	3088	148.249	206.502	0.478131	0.0349238	0.00446865	AT3G13225//AT3G13225	NA	NA	NA	NA	gi|238479758|ref|NP_001154613.1|//WW domain-containing protein [Arabidopsis thaliana]
AT5G56750	1708	350.608	488.339	0.478026	0.00510972	0.000397244	NDL1	GO:0044424//intracellular part	NA	GO:0009914//hormone transport;GO:0048869//cellular developmental process	K18266//protein NDRG1	gi|15241926|ref|NP_200486.1|//N-MYC downregulated-like 1 protein [Arabidopsis thaliana]
AT1G76580	3859	109.167	152.007	0.47759	0.0400841	0.00538268	AT1G76580//AT1G76580	GO:0016020//membrane;GO:0043231//intracellular membrane-bounded organelle	GO:0001071//nucleic acid binding transcription factor activity;GO:0003676//nucleic acid binding	GO:0006351//transcription, DNA-templated	K13415//protein brassinosteroid insensitive 1 [EC:2.7.10.1 2.7.11.1]	gi|12323976|gb|AAG51947.1|AC015450_8//unknown protein; 70902-74753 [Arabidopsis thaliana]
AT5G02970	2290	181.586	252.789	0.477284	0.0226335	0.00257135	AT5G02970//AT5G02970	GO:0044424//intracellular part	GO:0003824//catalytic activity	GO:0006464//cellular protein modification process	NA	gi|15242576|ref|NP_195917.1|//hydrolase, alpha/beta fold family protein [Arabidopsis thaliana]
AT1G05200	3224	328.198	456.884	0.477261	0.00707431	0.000589868	GLR3.4	GO:0031224//intrinsic component of membrane;GO:0030313//cell envelope;GO:0009536//plastid	GO:0005231//excitatory extracellular ligand-gated ion channel activity;GO:0005488//binding;GO:0005261//cation channel activity;GO:0004930//G-protein coupled receptor activity	GO:0043200//response to amino acid;GO:0009612//response to mechanical stimulus;GO:0009409//response to cold;GO:0009737//response to abscisic acid;GO:0010034//response to acetate;GO:0006875//cellular metal ion homeostasis;GO:0009314//response to radiation;GO:0019932//second-messenger-mediated signaling;GO:0007215//glutamate receptor signaling pathway;GO:0070838//divalent metal ion transport	K05387//glutamate receptor, ionotropic, plant	gi|30679161|ref|NP_172012.2|//glutamate receptor 3.4 [Arabidopsis thaliana];gi|26451458|dbj|BAC42828.1|//putative ligand-gated ion channel protein [Arabidopsis thaliana]
AT5G64240	1500	613.288	853.654	0.477086	8.32394e-05	3.13727e-06	MC3	GO:0043231//intracellular membrane-bounded organelle	GO:0004175//endopeptidase activity	GO:0019538//protein metabolic process	NA	gi|15237654|ref|NP_201229.1|//metacaspase 3 [Arabidopsis thaliana]
AT5G45030	2887	149.243	207.642	0.47643	0.0179369	0.00191581	AT5G45030//AT5G45030	GO:0009536//plastid	NA	NA	K08906//cytochrome c6	gi|15241646|ref|NP_199316.1|//trypsin-like protein [Arabidopsis thaliana]
AT5G62360	965	275.364	383.112	0.476424	0.00499583	0.000386733	AT5G62360//AT5G62360	NA	GO:0052689//carboxylic ester hydrolase activity;GO:0004857//enzyme inhibitor activity	GO:0044092//negative regulation of molecular function	K01051//pectinesterase [EC:3.1.1.11]	gi|30697666|ref|NP_201042.2|//plant invertase/pectin methylesterase inhibitor superfamily protein [Arabidopsis thaliana]
AT1G50030	8051	342.725	476.555	0.475591	0.00626666	0.000510313	TOR	GO:0043231//intracellular membrane-bounded organelle	GO:0052742//phosphatidylinositol kinase activity;GO:0001067//regulatory region nucleic acid binding;GO:0005515//protein binding;GO:0032550//purine ribonucleoside binding	GO:0007059//chromosome segregation;GO:0003006//developmental process involved in reproduction;GO:0009404//toxin metabolic process;GO:0016049//cell growth;GO:0007015//actin filament organization;GO:0009791//post-embryonic development;GO:0006914//autophagy;GO:0006796//phosphate-containing compound metabolic process;GO:0000904//cell morphogenesis involved in differentiation;GO:0048764//trichoblast m…	K07203//serine/threonine-protein kinase mTOR [EC:2.7.11.1]	gi|22330143|ref|NP_175425.2|//serine/threonine-protein kinase TOR [Arabidopsis thaliana];gi|186489926|ref|NP_001117459.1|//serine/threonine-protein kinase TOR [Arabidopsis thaliana]
AT1G22740	1059	212.85	295.963	0.47558	0.00552179	0.000434774	RABG3B	GO:0043231//intracellular membrane-bounded organelle;GO:0016020//membrane	GO:0003824//catalytic activity;GO:0032550//purine ribonucleoside binding	GO:0051169//nuclear transport;GO:0012501//programmed cell death;GO:0009154//purine ribonucleotide catabolic process;GO:0006914//autophagy;GO:0035556//intracellular signal transduction;GO:0015031//protein transport;GO:0010087//phloem or xylem histogenesis	K07897//Ras-related protein Rab-7A	gi|15219943|ref|NP_173688.1|//GTP-binding protein Rab7 [Arabidopsis thaliana]
AT1G72150	2361	7375.43	10241.2	0.47358	3.54934e-08	6.19567e-10	PATL1	GO:0031224//intrinsic component of membrane;GO:0005911//cell-cell junction;GO:0005576//extracellular region;GO:0009536//plastid	GO:0019899//enzyme binding	GO:0006007//glucose catabolic process;GO:0006970//response to osmotic stress;GO:0048588//developmental cell growth;GO:0010038//response to metal ion;GO:0006996//organelle organization;GO:0000904//cell morphogenesis involved in differentiation;GO:0042044//fluid transport	K19996//phosphatidylinositol transfer protein SFH5	gi|15218382|ref|NP_177360.1|//patellin-1 [Arabidopsis thaliana]
AT5G03720	1874	171.902	238.686	0.47353	0.0166875	0.00174361	HSFA3	GO:0043231//intracellular membrane-bounded organelle	GO:0003677//DNA binding;GO:0001071//nucleic acid binding transcription factor activity	GO:0010243//response to organonitrogen compound;GO:0006950//response to stress;GO:0006351//transcription, DNA-templated	K09419//heat shock transcription factor, other eukaryote	gi|22326589|ref|NP_195992.2|//heat shock transcription factor A3 [Arabidopsis thaliana]
AT5G46490	2330	115.992	161.055	0.473523	0.0407779	0.00551189	AT5G46490//AT5G46490	GO:0044424//intracellular part;GO:0005911//cell-cell junction	GO:0016462//pyrophosphatase activity;GO:0032550//purine ribonucleoside binding	GO:0007154//cell communication;GO:0006950//response to stress	K03283//heat shock 70kDa protein 1/8;K19613//leucine-rich repeat protein SHOC2;K14309//nuclear pore complex protein Nup93	gi|42573596|ref|NP_974894.1|//TIR-NBS-LRR class disease resistance protein [Arabidopsis thaliana];gi|18422680|ref|NP_568664.1|//TIR-NBS-LRR class disease resistance protein [Arabidopsis thaliana]
AT3G20080	3300	153.185	212.688	0.473465	0.0260435	0.00307213	CYP705A15	GO:0043231//intracellular membrane-bounded organelle	GO:0046914//transition metal ion binding;GO:0046906//tetrapyrrole binding;GO:0016491//oxidoreductase activity	GO:0044710//single-organism metabolic process	K00517//null;K00512//steroid 17alpha-monooxygenase / 17alpha-hydroxyprogesterone deacetylase [EC:1.14.14.19 1.14.14.32]	gi|18402480|ref|NP_566654.1|//cytochrome P450, family 705, subfamily A, polypeptide 15 [Arabidopsis thaliana]
AT3G30300	2588	264.373	367.047	0.473391	0.00812581	0.000697422	AT3G30300//AT3G30300	GO:0043231//intracellular membrane-bounded organelle	GO:0016740//transferase activity	GO:0000097//sulfur amino acid biosynthetic process;GO:0008380//RNA splicing	K13506//glycerol-3-phosphate O-acyltransferase 3/4 [EC:2.3.1.15]	gi|30689848|ref|NP_189649.2|//O-fucosyltransferase family protein [Arabidopsis thaliana]
AT5G49430	5359	186.808	259.254	0.472809	0.0281367	0.00337654	AT5G49430//AT5G49430	GO:0043231//intracellular membrane-bounded organelle;GO:0031461//cullin-RING ubiquitin ligase complex	NA	NA	K11797//PH-interacting protein	gi|42568419|ref|NP_199754.2|//WD40/YVTN repeat and Bromo-WDR9-I-like domain-containing protein [Arabidopsis thaliana]
AT1G63240	2502	227.685	315.939	0.472611	0.00552179	0.000434657	AT1G63240//AT1G63240	GO:0043231//intracellular membrane-bounded organelle	NA	NA	NA	gi|18407770|ref|NP_564812.1|//uncharacterized protein [Arabidopsis thaliana]
AT1G58290	2311	5055.98	7015.47	0.472549	5.15345e-05	1.82266e-06	HEMA1	GO:0009536//plastid	GO:0016620//oxidoreductase activity, acting on the aldehyde or oxo group of donors, NAD or NADP as acceptor;GO:0000166//nucleotide binding	GO:0006979//response to oxidative stress;GO:0009314//response to radiation;GO:0055080//cation homeostasis;GO:0044710//single-organism metabolic process;GO:0010038//response to metal ion;GO:0006779//porphyrin-containing compound biosynthetic process	K02492//glutamyl-tRNA reductase [EC:1.2.1.70]	gi|15217924|ref|NP_176125.1|//glutamyl-tRNA reductase 1 [Arabidopsis thaliana]
AT1G25440	1737	876.152	1215.64	0.472463	1.418e-05	4.26846e-07	BBX15	GO:0044464//cell part	GO:0046914//transition metal ion binding	NA	K12135//zinc finger protein CONSTANS	gi|12321500|gb|AAG50803.1|AC079281_5//zinc finger protein, putative [Arabidopsis thaliana]
AT1G07135	908	1165.4	1616.8	0.472315	3.56994e-06	9.31045e-08	AT1G07135//AT1G07135	GO:0031224//intrinsic component of membrane	NA	GO:0009605//response to external stimulus;GO:0010243//response to organonitrogen compound;GO:0006950//response to stress;GO:0009642//response to light intensity	NA	gi|22329386|ref|NP_172193.2|//glycine-rich protein [Arabidopsis thaliana]
AT3G24740	1851	231.319	320.895	0.472219	0.011651	0.00109767	AT3G24740//AT3G24740	GO:0043231//intracellular membrane-bounded organelle	NA	GO:0006402//mRNA catabolic process	K01191//alpha-mannosidase [EC:3.2.1.24]	gi|15230170|ref|NP_189118.1|//uncharacterized protein [Arabidopsis thaliana]
AT3G26932	2031	224.634	311.522	0.471755	0.0393088	0.0052302	DRB3	GO:0044464//cell part	GO:0003723//RNA binding	GO:0035195//gene silencing by miRNA;GO:0002252//immune effector process;GO:0030422//production of siRNA involved in RNA interference	NA	gi|79420704|ref|NP_189329.3|//dsRNA-binding protein 3 [Arabidopsis thaliana]
AT3G57930	1454	243.254	337.185	0.471077	0.00951002	0.000847066	AT3G57930//AT3G57930	GO:0043231//intracellular membrane-bounded organelle	NA	NA	NA	gi|15230905|ref|NP_191352.1|//uncharacterized protein [Arabidopsis thaliana]
AT1G76460	2210	479.727	664.646	0.470373	0.000417174	2.01858e-05	AT1G76460//AT1G76460	GO:0043231//intracellular membrane-bounded organelle	GO:0036094//small molecule binding;GO:0003676//nucleic acid binding	GO:0009648//photoperiodism	K12741//heterogeneous nuclear ribonucleoprotein A1/A3	gi|22330665|ref|NP_565132.2|//RNA recognition motif-containing protein [Arabidopsis thaliana]
AT4G39620	1718	155.221	215.053	0.470373	0.016908	0.00177367	EMB2453	NA	NA	GO:0003006//developmental process involved in reproduction	K17710//pentatricopeptide repeat domain-containing protein 1	gi|15235161|ref|NP_195672.1|//pentatricopeptide repeat-containing protein [Arabidopsis thaliana]
AT1G75380	1490	3530.71	4891.38	0.470286	1.01088e-08	1.63045e-10	BBD1	NA	GO:0003677//DNA binding;GO:0016788//hydrolase activity, acting on ester bonds	GO:0006952//defense response;GO:0006351//transcription, DNA-templated;GO:0016575//histone deacetylation	K08999//uncharacterized protein	gi|15222221|ref|NP_177671.1|//bifunctional nuclease 1 [Arabidopsis thaliana]
AT2G31960	6437	717.485	993.715	0.469884	0.000113842	4.47005e-06	GSL03	GO:0016020//membrane;GO:0005911//cell-cell junction;GO:0043234//protein complex;GO:0044444//cytoplasmic part	GO:0035251//UDP-glucosyltransferase activity	GO:0070646//protein modification by small protein removal;GO:0003006//developmental process involved in reproduction;GO:0009555//pollen development;GO:0042743//hydrogen peroxide metabolic process;GO:0006074//(1->3)-beta-D-glucan metabolic process;GO:0052386//cell wall thickening	K11000//callose synthase [EC:2.4.1.-]	gi|334184624|ref|NP_850178.2|//glucan synthase-like 3 [Arabidopsis thaliana]
AT1G18690	2884	110.559	153.112	0.469774	0.0392991	0.00522504	XXT4	GO:0012505//endomembrane system;GO:0043231//intracellular membrane-bounded organelle;GO:0031224//intrinsic component of membrane	GO:0042285//xylosyltransferase activity;GO:0005488//binding	GO:0006006//glucose metabolic process;GO:0006073//cellular glucan metabolic process;GO:0048588//developmental cell growth	K08238//xyloglucan 6-xylosyltransferase [EC:2.4.2.39]	gi|186478616|ref|NP_173304.2|//putative glycosyltransferase 4 [Arabidopsis thaliana]
AT5G65630	3569	584.263	808.998	0.469519	0.00097541	5.40322e-05	GTE7	GO:0043231//intracellular membrane-bounded organelle	NA	GO:0009292//genetic transfer	K11721//bromodomain-containing protein 3	gi|8978291|dbj|BAA98182.1|//unnamed protein product [Arabidopsis thaliana]
AT2G25660	7915	223.607	309.554	0.469223	0.0090251	0.000790658	emb2410	GO:0005576//extracellular region;GO:0009536//plastid	NA	GO:0003006//developmental process involved in reproduction;GO:0009606//tropism	NA	gi|334184459|ref|NP_180137.3|//embryo defective 2410 protein [Arabidopsis thaliana]
AT1G57980	1538	130.187	180.214	0.469128	0.0341838	0.00433853	AT1G57980//AT1G57980	GO:0016020//membrane;GO:0009536//plastid	GO:0015205//nucleobase transmembrane transporter activity	GO:0015851//nucleobase transport	NA	gi|15217802|ref|NP_176099.1|//Nucleotide-sugar transporter family protein [Arabidopsis thaliana]
AT2G32970	2558	154.365	213.657	0.468952	0.0150392	0.00152712	AT2G32970//AT2G32970	NA	NA	NA	NA	gi|334184648|ref|NP_001189662.1|//uncharacterized protein [Arabidopsis thaliana]
AT3G43220	3237	327.847	453.701	0.468717	0.00239384	0.000159801	AT3G43220//AT3G43220	GO:0043231//intracellular membrane-bounded organelle;GO:0005911//cell-cell junction	GO:0016788//hydrolase activity, acting on ester bonds	GO:0043647//inositol phosphate metabolic process;GO:0045491//xylan metabolic process;GO:0046838//phosphorylated carbohydrate dephosphorylation	K12127//pseudo-response regulator 1;K04482//DNA repair protein RAD51;K02891//large subunit ribosomal protein L22e	gi|238479961|ref|NP_001154661.1|//phosphoinositide phosphatase family protein [Arabidopsis thaliana];gi|22331537|ref|NP_189908.2|//phosphoinositide phosphatase family protein [Arabidopsis thaliana]
AT5G55220	2042	866.578	1198.86	0.468257	0.000149649	6.12604e-06	AT5G55220//AT5G55220	GO:0009532//plastid stroma;GO:0009526//plastid envelope	GO:0016859//cis-trans isomerase activity	GO:0045184//establishment of protein localization;GO:0005982//starch metabolic process;GO:0006090//pyruvate metabolic process;GO:0009668//plastid membrane organization;GO:0005984//disaccharide metabolic process;GO:0018208//peptidyl-proline modification;GO:0009451//RNA modification;GO:0009658//chloroplast organization;GO:0009886//post-embryonic animal morphogenesis;GO:0016109//tetraterpenoid biosy…	NA	gi|22327852|ref|NP_200333.2|//trigger factor type chaperone family protein [Arabidopsis thaliana]
AT5G55230	2268	881.975	1220.06	0.468137	8.69661e-05	3.30297e-06	MAP65-1	GO:0043231//intracellular membrane-bounded organelle;GO:0055028//cortical microtubule;GO:0005819//spindle	GO:0015631//tubulin binding	GO:0009791//post-embryonic development;GO:0000097//sulfur amino acid biosynthetic process;GO:0030865//cortical cytoskeleton organization;GO:0071555//cell wall organization;GO:0031112//positive regulation of microtubule polymerization or depolymerization;GO:0016192//vesicle-mediated transport;GO:0030243//cellulose metabolic process	K16732//protein regulator of cytokinesis 1	gi|15240485|ref|NP_200334.1|//microtubule-associated protein 65-1 [Arabidopsis thaliana];gi|334188417|ref|NP_001190542.1|//microtubule-associated protein 65-1 [Arabidopsis thaliana]
AT1G01240	1514	224.377	310.373	0.468077	0.00492768	0.000379783	AT1G01240//AT1G01240	NA	NA	NA	NA	gi|18378816|ref|NP_563623.1|//uncharacterized protein [Arabidopsis thaliana]
AT1G74330	2398	133.241	184.25	0.467634	0.0327373	0.00412372	AT1G74330//AT1G74330	GO:0043231//intracellular membrane-bounded organelle	GO:0004672//protein kinase activity;GO:0032550//purine ribonucleoside binding	GO:0006464//cellular protein modification process	K08819//cyclin-dependent kinase 12/13 [EC:2.7.11.22 2.7.11.23]	gi|79379990|ref|NP_177573.2|//putative serine/threonine kinase [Arabidopsis thaliana];gi|238479065|ref|NP_001154470.1|//putative serine/threonine kinase [Arabidopsis thaliana]
AT5G65380	1973	1240.86	1715.82	0.467559	2.3432e-06	5.78076e-08	AT5G65380//AT5G65380	GO:0016020//membrane	GO:0015291//secondary active transmembrane transporter activity	GO:0044763//single-organism cellular process;GO:0015893//drug transport;GO:0003006//developmental process involved in reproduction	K03327//multidrug resistance protein, MATE family	gi|15238439|ref|NP_201341.1|//MATE efflux family protein [Arabidopsis thaliana]
AT3G13490	2178	348.781	482.238	0.467426	0.00408788	0.000303227	OVA5	GO:0009536//plastid	GO:0004812//aminoacyl-tRNA ligase activity;GO:0032550//purine ribonucleoside binding	GO:0042254//ribosome biogenesis;GO:0003006//developmental process involved in reproduction;GO:0006418//tRNA aminoacylation for protein translation;GO:0009668//plastid membrane organization	K04567//lysyl-tRNA synthetase, class II [EC:6.1.1.6]	gi|15231261|ref|NP_187958.1|//Lysyl-tRNA synthetase, class II [Arabidopsis thaliana]
AT1G63880	3500	751.852	1039.21	0.466972	0.000247238	1.11014e-05	AT1G63880//AT1G63880	GO:0043231//intracellular membrane-bounded organelle	GO:0016462//pyrophosphatase activity;GO:0032550//purine ribonucleoside binding	GO:0006952//defense response;GO:0007154//cell communication	K03283//heat shock 70kDa protein 1/8;K19613//leucine-rich repeat protein SHOC2	gi|15222558|ref|NP_176572.1|//TIR-NBS-LRR class disease resistance protein [Arabidopsis thaliana]
AT1G19660	1483	1501.69	2074.65	0.466283	4.35578e-07	9.28299e-09	AT1G19660//AT1G19660	NA	GO:0003677//DNA binding;GO:0016788//hydrolase activity, acting on ester bonds	GO:0006952//defense response;GO:0006351//transcription, DNA-templated;GO:0016575//histone deacetylation	K08999//uncharacterized protein	gi|9795589|gb|AAF98407.1|AC024609_8//Unknown protein [Arabidopsis thaliana];gi|18394770|ref|NP_564093.1|//putative wound-responsive protein [Arabidopsis thaliana]
AT4G36850	1517	549.738	759.299	0.465924	0.000675393	3.53126e-05	AT4G36850//AT4G36850	NA	NA	NA	NA	gi|240256209|ref|NP_568009.5|//PQ-loop repeat family protein / transmembrane family protein [Arabidopsis thaliana];gi|227204229|dbj|BAH56966.1|//AT4G36850 [Arabidopsis thaliana]
AT3G08510	2325	1992.01	2751.1	0.465779	1.94377e-06	4.73088e-08	PLC2	GO:0016020//membrane	GO:0046872//metal ion binding;GO:0060089//molecular transducer activity;GO:0004629//phospholipase C activity	GO:0051640//organelle localization;GO:0006928//movement of cell or subcellular component;GO:0007165//signal transduction;GO:0044238//primary metabolic process	K05857//phosphatidylinositol phospholipase C, delta [EC:3.1.4.11]	gi|15231929|ref|NP_187464.1|//phosphoinositide phospholipase C 2 [Arabidopsis thaliana];gi|238479688|ref|NP_001154596.1|//phosphoinositide phospholipase C 2 [Arabidopsis thaliana]
AT1G11720	3652	351.336	485.016	0.465179	0.00268292	0.00018188	SS3	GO:0005618//cell wall;GO:0009536//plastid	GO:0046527//glucosyltransferase activity;GO:0030247//polysaccharide binding;GO:0016843//amine-lyase activity	GO:0005982//starch metabolic process;GO:0046942//carboxylic acid transport	K00703//starch synthase [EC:2.4.1.21]	gi|334182477|ref|NP_172637.2|//starch synthase 3 [Arabidopsis thaliana];gi|334182479|ref|NP_001184965.1|//starch synthase 3 [Arabidopsis thaliana]
AT1G70290	2971	2294.92	3168.07	0.465159	0.00010746	4.19272e-06	TPS8	GO:0043231//intracellular membrane-bounded organelle	GO:0019203//carbohydrate phosphatase activity;GO:0035251//UDP-glucosyltransferase activity	GO:0009746//response to hexose;GO:0034285//response to disaccharide;GO:0005991//trehalose metabolic process	K16055//trehalose 6-phosphate synthase/phosphatase [EC:2.4.1.15 3.1.3.12]	gi|30698024|ref|NP_177186.2|//putative alpha,alpha-trehalose-phosphate synthase [UDP-forming] 8 [Arabidopsis thaliana]
AT3G01370	3363	563.723	778.197	0.46515	0.000517301	2.58672e-05	CFM2	GO:0009536//plastid	NA	GO:0000376//RNA splicing, via transesterification reactions with guanosine as nucleophile;GO:0000377//RNA splicing, via transesterification reactions with bulged adenosine as nucleophile	K01148//poly(A)-specific ribonuclease [EC:3.1.13.4]	gi|30678323|ref|NP_186786.2|//CRM family member 2 [Arabidopsis thaliana]
AT1G23480	2183	380.723	525.401	0.464679	0.0011391	6.51258e-05	CSLA03	NA	GO:0046527//glucosyltransferase activity	NA	K13680//beta-mannan synthase [EC:2.4.1.32]	gi|30688411|ref|NP_850952.1|//putative mannan synthase 3 [Arabidopsis thaliana]
AT5G50670	1682	372.473	514.015	0.464673	0.00115979	6.67946e-05	SPL13B	GO:0043231//intracellular membrane-bounded organelle	GO:0003676//nucleic acid binding	NA	K13415//protein brassinosteroid insensitive 1 [EC:2.7.10.1 2.7.11.1]	gi|18423163|ref|NP_568731.1|//squamosa promoter-binding-like protein 13 [Arabidopsis thaliana]
AT4G00270	1476	187.547	258.754	0.464328	0.0142455	0.00143239	AT4G00270//AT4G00270	NA	NA	GO:0006351//transcription, DNA-templated	NA	gi|18411272|ref|NP_567163.1|//DNA-binding storekeeper protein-related transcriptional regulator [Arabidopsis thaliana]
AT4G17150	2394	191.551	264.24	0.464124	0.0131866	0.00129526	AT4G17150//AT4G17150	GO:0043231//intracellular membrane-bounded organelle	NA	GO:0019538//protein metabolic process	K06889//uncharacterized protein	gi|79476960|ref|NP_193448.2|//alpha/beta-Hydrolases superfamily protein [Arabidopsis thaliana]
AT1G61100	2883	823.929	1136.21	0.463641	0.00183865	0.000114506	AT1G61100//AT1G61100	NA	NA	GO:0006950//response to stress	K02184//formin 2	gi|334183462|ref|NP_001185276.1|//TIR class disease resistance protein [Arabidopsis thaliana];gi|30696524|ref|NP_176305.2|//TIR class disease resistance protein [Arabidopsis thaliana]
AT1G77500	3434	166.683	229.837	0.463503	0.0207548	0.00232091	AT1G77500//AT1G77500	NA	NA	GO:0006952//defense response	NA	gi|15223973|ref|NP_177874.1|//uncharacterized protein [Arabidopsis thaliana]
AT3G23670	4330	178.878	246.62	0.46331	0.0439625	0.00609547	KINESIN-12B	GO:0015630//microtubule cytoskeleton;GO:0044444//cytoplasmic part	GO:0003777//microtubule motor activity;GO:0032550//purine ribonucleoside binding	GO:0000911//cytokinesis by cell plate formation;GO:0006928//movement of cell or subcellular component;GO:0000226//microtubule cytoskeleton organization;GO:0048447//sepal morphogenesis;GO:0009555//pollen development;GO:0048446//petal morphogenesis	K10400//kinesin family member 15	gi|22331291|ref|NP_189009.2|//kinesin-like protein KIN12B [Arabidopsis thaliana];gi|79313341|ref|NP_001030750.1|//kinesin-like protein KIN12B [Arabidopsis thaliana]
AT5G10690	2078	405.514	558.947	0.462958	0.000650959	3.37922e-05	AT5G10690//AT5G10690	GO:0044444//cytoplasmic part	NA	GO:0006090//pyruvate metabolic process;GO:0009451//RNA modification	K17964//leucine-rich PPR motif-containing protein, mitochondrial;K17669//pentatricopeptide repeat-containing protein PET309	gi|18416350|ref|NP_568233.1|//pentatricopeptide repeat-containing protein [Arabidopsis thaliana]
AT4G33470	1562	384.293	529.509	0.462449	0.000720089	3.80974e-05	HDA14	GO:0009536//plastid	GO:0015631//tubulin binding;GO:0019903//protein phosphatase binding;GO:0016811//hydrolase activity, acting on carbon-nitrogen (but not peptide) bonds, in linear amides	GO:0019757//glycosinolate metabolic process;GO:0005982//starch metabolic process;GO:0006090//pyruvate metabolic process;GO:0006007//glucose catabolic process;GO:0009668//plastid membrane organization;GO:0005984//disaccharide metabolic process;GO:0009451//RNA modification;GO:0006476//protein deacetylation	K11407//histone deacetylase 6 [EC:3.5.1.98]	gi|18418220|ref|NP_567921.1|//histone deacetylase 14 [Arabidopsis thaliana]
AT2G22980	1759	197.798	272.525	0.462359	0.0363213	0.00472126	SCPL13	GO:0005618//cell wall	GO:0004180//carboxypeptidase activity	GO:0019538//protein metabolic process	K16296//serine carboxypeptidase-like clade I [EC:3.4.16.-]	gi|145329595|ref|NP_001077947.1|//serine carboxypeptidase-like 13 [Arabidopsis thaliana];gi|79560571|ref|NP_179881.3|//serine carboxypeptidase-like 13 [Arabidopsis thaliana];gi|145329593|ref|NP_001077946.1|//serine carboxypeptidase-like 13 [Arabidopsis thaliana]
AT1G64430	2054	568.856	783.398	0.461684	9.35535e-05	3.57255e-06	AT1G64430//AT1G64430	GO:0009536//plastid	NA	NA	NA	gi|22330422|ref|NP_176624.2|//pentatricopeptide repeat-containing protein [Arabidopsis thaliana]
AT3G54880	1060	383.392	527.712	0.46093	0.00555566	0.000438592	AT3G54880//AT3G54880	GO:0043231//intracellular membrane-bounded organelle	NA	NA	NA	gi|15233112|ref|NP_191048.1|//uncharacterized protein [Arabidopsis thaliana]
AT1G64860	2197	973.319	1339.43	0.460638	0.000125778	5.02214e-06	SIGA	GO:0009536//plastid	GO:0034062//5'-3' RNA polymerase activity;GO:0016987//sigma factor activity;GO:0001071//nucleic acid binding transcription factor activity;GO:0003676//nucleic acid binding	GO:0051775//response to redox state;GO:0010556//regulation of macromolecule biosynthetic process;GO:0006970//response to osmotic stress;GO:0009746//response to hexose;GO:0009416//response to light stimulus;GO:0006351//transcription, DNA-templated;GO:0010109//regulation of photosynthesis;GO:0042044//fluid transport	K03086//RNA polymerase primary sigma factor	gi|15217767|ref|NP_176666.1|//RNA polymerase sigma subunit 1 [Arabidopsis thaliana];gi|334183639|ref|NP_001185314.1|//RNA polymerase sigma subunit 1 [Arabidopsis thaliana]
AT3G44970	1880	185.625	255.436	0.460575	0.0336912	0.00426763	AT3G44970//AT3G44970	GO:0009536//plastid	GO:0046914//transition metal ion binding;GO:0004497//monooxygenase activity;GO:0046906//tetrapyrrole binding	GO:0000041//transition metal ion transport;GO:0009267//cellular response to starvation;GO:0010683//tricyclic triterpenoid metabolic process;GO:0048528//post-embryonic root development;GO:0010035//response to inorganic substance;GO:0040007//growth;GO:0015698//inorganic anion transport;GO:0048764//trichoblast maturation	K07437//cytochrome P450 family 26 subfamily A	gi|42565543|ref|NP_190083.2|//cytochrome P450 family protein [Arabidopsis thaliana]
AT1G21600	1548	630.433	867.412	0.460376	2.91941e-05	9.42955e-07	PTAC6	GO:0009536//plastid;GO:0000229//cytoplasmic chromosome	NA	GO:0006351//transcription, DNA-templated;GO:0009658//chloroplast organization;GO:0048869//cellular developmental process;GO:0042254//ribosome biogenesis;GO:0009887//animal organ morphogenesis;GO:0019684//photosynthesis, light reaction;GO:0009668//plastid membrane organization;GO:0006412//translation;GO:0006470//protein dephosphorylation	NA	gi|18395008|ref|NP_564144.1|//plastid transcriptionally active 6 [Arabidopsis thaliana]
AT4G32480	1313	978.563	1346.07	0.460015	4.55595e-05	1.58489e-06	AT4G32480//AT4G32480	GO:0043231//intracellular membrane-bounded organelle	NA	NA	NA	gi|15236814|ref|NP_194974.1|//uncharacterized protein [Arabidopsis thaliana]
AT5G16180	2377	132.962	182.884	0.459913	0.0469048	0.00663178	CRS1	GO:0009536//plastid	GO:0003676//nucleic acid binding	GO:0000377//RNA splicing, via transesterification reactions with bulged adenosine as nucleophile	K01148//poly(A)-specific ribonuclease [EC:3.1.13.4]	gi|186523322|ref|NP_197122.2|//chloroplast splicing factor CRS1-like protein [Arabidopsis thaliana]
AT3G01310	3723	788.807	1084.95	0.45989	6.21034e-05	2.25826e-06	AT3G01310//AT3G01310	GO:0016020//membrane;GO:0044424//intracellular part	GO:0046872//metal ion binding;GO:0016791//phosphatase activity	GO:0048511//rhythmic process;GO:0044710//single-organism metabolic process	K13024//inositol-hexakisphosphate/diphosphoinositol-pentakisphosphate 1-kinase [EC:2.7.4.24]	gi|79295367|ref|NP_001030614.1|//phosphoglycerate mutase-like protein [Arabidopsis thaliana];gi|42563399|ref|NP_186780.3|//phosphoglycerate mutase-like protein [Arabidopsis thaliana]
AT1G16720	2189	3530.36	4855.14	0.459696	5.49771e-07	1.20814e-08	HCF173	GO:0009532//plastid stroma;GO:0009526//plastid envelope	GO:0036094//small molecule binding	GO:0006468//protein phosphorylation;GO:0006412//translation;GO:0015992//proton transport	NA	gi|15219328|ref|NP_173116.1|//high chlorophyll fluorescence phenotype 173 protein [Arabidopsis thaliana]
AT4G00800	5943	358.852	493.485	0.459617	0.00313043	0.000219816	SETH5	NA	NA	NA	K20178//vacuolar protein sorting-associated protein 8	gi|334186260|ref|NP_567189.6|//transducin family protein / WD-40 repeat family protein [Arabidopsis thaliana]
AT4G13640	1337	229.986	316.176	0.459178	0.0047179	0.000359349	UNE16	NA	GO:0001071//nucleic acid binding transcription factor activity;GO:0003676//nucleic acid binding	GO:0009566//fertilization	K12741//heterogeneous nuclear ribonucleoprotein A1/A3;K06236//collagen, type I, alpha;K14491//two-component response regulator ARR-B family;K14317//nuclear pore complex protein Nup214	gi|79325083|ref|NP_001031626.1|//unfertilized embryo sac 16 protein / transcription factor [Arabidopsis thaliana];gi|18414049|ref|NP_567408.1|//unfertilized embryo sac 16 protein / transcription factor [Arabidopsis thaliana]
AT4G20310	1943	117.654	161.732	0.459062	0.0487931	0.0070332	AT4G20310//AT4G20310	GO:0043231//intracellular membrane-bounded organelle	GO:0004175//endopeptidase activity	GO:0019538//protein metabolic process	K07765//S2P endopeptidase [EC:3.4.24.85]	gi|765684328|sp|F4JUU5.2|S2P_ARATH//RecName: Full=Membrane-bound transcription factor site-2 protease homolog; AltName: Full=Endopeptidase S2P
AT3G24050	1410	513.818	706.075	0.458565	0.00232734	0.000153919	GATA1	GO:0043231//intracellular membrane-bounded organelle	GO:0000975//regulatory region DNA binding;GO:0001071//nucleic acid binding transcription factor activity	GO:0048511//rhythmic process	K19027//zinc finger FYVE domain-containing protein 26;K17895//GATA-binding protein 3	gi|15229571|ref|NP_189047.1|//GATA transcription factor 1 [Arabidopsis thaliana]
AT1G66330	1610	691.186	949.661	0.458339	4.11768e-05	1.39828e-06	AT1G66330//AT1G66330	GO:0009536//plastid	NA	GO:0006979//response to oxidative stress;GO:0003006//developmental process involved in reproduction;GO:0010260//animal organ senescence;GO:0032958//inositol phosphate biosynthetic process	NA	gi|18408486|ref|NP_564872.1|//protein AAF [Arabidopsis thaliana]
AT1G61340	980	180.111	247.413	0.458037	0.0187339	0.00202812	FBS1	NA	NA	NA	NA	gi|15219910|ref|NP_176329.1|//F-box stress induced 1 [Arabidopsis thaliana]
AT3G19780	3263	153.583	210.754	0.456541	0.048082	0.00689193	AT3G19780//AT3G19780	NA	NA	NA	K18081//myotubularin-related protein 1/2 [EC:3.1.3.64 3.1.3.95];K07735//putative transcriptional regulator;K12861//pre-mRNA-splicing factor SPF27	gi|334185477|ref|NP_001189936.1|//uncharacterized protein [Arabidopsis thaliana];gi|240255369|ref|NP_566646.5|//uncharacterized protein [Arabidopsis thaliana]
AT5G04670	3613	227.42	312.058	0.456456	0.0343931	0.00437365	AT5G04670//AT5G04670	GO:0035267//NuA4 histone acetyltransferase complex;GO:0009536//plastid	GO:0046914//transition metal ion binding;GO:0046906//tetrapyrrole binding;GO:0016491//oxidoreductase activity	GO:0009409//response to cold;GO:0006631//fatty acid metabolic process	K00517;K11322//enhancer of polycomb-like protein;K15399//cytochrome P450 family 77 subfamily A polypeptide 6 [EC:1.14.-.-]	gi|15238266|ref|NP_196087.1|//Enhancer of polycomb-like transcription factor protein [Arabidopsis thaliana]
AT1G49730	2233	421.641	578.524	0.456359	0.00494155	0.000381506	AT1G49730//AT1G49730	GO:0016020//membrane	GO:0004672//protein kinase activity;GO:0032550//purine ribonucleoside binding	GO:0006464//cellular protein modification process;GO:0006796//phosphate-containing compound metabolic process	K04733//interleukin-1 receptor-associated kinase 4 [EC:2.7.11.1];K13430//serine/threonine-protein kinase PBS1 [EC:2.7.11.1];K04730//interleukin-1 receptor-associated kinase 1 [EC:2.7.11.1];K13415//protein brassinosteroid insensitive 1 [EC:2.7.10.1 2.7.11.1]	gi|79319625|ref|NP_001031164.1|//probable receptor-like protein kinase [Arabidopsis thaliana];gi|186489859|ref|NP_849788.2|//probable receptor-like protein kinase [Arabidopsis thaliana]
AT1G53090	2853	193.949	266.082	0.456192	0.0112794	0.00105741	SPA4	GO:0043231//intracellular membrane-bounded organelle;GO:0031234//extrinsic component of cytoplasmic side of plasma membrane;GO:0031461//cullin-RING ubiquitin ligase complex	GO:0005515//protein binding;GO:0060089//molecular transducer activity;GO:0016301//kinase activity;GO:0032550//purine ribonucleoside binding	GO:0003006//developmental process involved in reproduction;GO:0006464//cellular protein modification process;GO:0009640//photomorphogenesis;GO:0006259//DNA metabolic process	K16240//protein suppressor of PHYA-105 1;K10143//E3 ubiquitin-protein ligase RFWD2 [EC:2.3.2.27]	gi|75335085|sp|Q9LJR3.1|SPA3_ARATH//RecName: Full=Protein SPA1-RELATED 3;gi|15219179|ref|NP_175717.1|//SPA1-related 4 protein [Arabidopsis thaliana]
AT5G12950	3437	1086.2	1489.92	0.455939	1.80749e-05	5.56831e-07	AT5G12950//AT5G12950	GO:0043231//intracellular membrane-bounded organelle;GO:0005618//cell wall	NA	NA	K09955//uncharacterized protein	gi|15239944|ref|NP_196799.1|//uncharacterized protein [Arabidopsis thaliana]
AT5G11580	2077	650.607	892.153	0.455505	2.68019e-05	8.60131e-07	AT5G11580//AT5G11580	GO:0016020//membrane	GO:0017016//Ras GTPase binding	NA	K10615//E3 ubiquitin-protein ligase HERC4 [EC:2.3.2.26]	gi|18416604|ref|NP_568250.1|//regulator of chromosome condensation repeat-containing protein [Arabidopsis thaliana]
AT3G62700	4973	767.288	1052.04	0.455355	0.000836876	4.50049e-05	ABCC14	GO:0031224//intrinsic component of membrane	GO:0015405//P-P-bond-hydrolysis-driven transmembrane transporter activity;GO:0017111//nucleoside-triphosphatase activity;GO:0032550//purine ribonucleoside binding	GO:0044763//single-organism cellular process;GO:0009154//purine ribonucleotide catabolic process;GO:0051234//establishment of localization	K05665//ATP-binding cassette, subfamily C (CFTR/MRP), member 1	gi|15228832|ref|NP_191829.1|//ABC transporter C family member 14 [Arabidopsis thaliana]
AT1G72650	2483	171.502	235.123	0.455194	0.0167495	0.00175426	TRFL6	GO:0043231//intracellular membrane-bounded organelle	GO:0001071//nucleic acid binding transcription factor activity;GO:0003676//nucleic acid binding	GO:0006970//response to osmotic stress;GO:0009409//response to cold;GO:0006351//transcription, DNA-templated;GO:0010038//response to metal ion;GO:0006402//mRNA catabolic process	K09422//myb proto-oncogene protein, plant;K11111//telomeric repeat-binding factor 2;K03255//protein TIF31	gi|42572085|ref|NP_974133.1|//myb family transcription factor TRFL6 [Arabidopsis thaliana];gi|18410146|ref|NP_565045.1|//myb family transcription factor TRFL6 [Arabidopsis thaliana]
AT3G11490	2064	213.358	292.446	0.454891	0.0106626	0.00098491	AT3G11490//AT3G11490	GO:0009536//plastid	NA	GO:0007154//cell communication	NA	gi|15229771|ref|NP_187756.1|//rac GTPase activating protein [Arabidopsis thaliana]
AT5G55700	1995	293.422	402.148	0.454751	0.00222553	0.000144958	BAM4	GO:0009536//plastid	GO:0016160//amylase activity;GO:0043167//ion binding	GO:0044248//cellular catabolic process;GO:0005982//starch metabolic process	K01177//beta-amylase [EC:3.2.1.2]	gi|727624405|ref|XP_010483040.1|//PREDICTED: inactive beta-amylase 4, chloroplastic-like isoform X2 [Camelina sativa];gi|79537398|ref|NP_568829.2|//inactive beta-amylase 4 [Arabidopsis thaliana]
AT1G66980	3863	442.126	605.861	0.45453	0.00713423	0.000595752	SNC4	GO:0005576//extracellular region;GO:0009536//plastid;GO:0031225//anchored component of membrane	GO:0008081//phosphoric diester hydrolase activity;GO:0004672//protein kinase activity;GO:0032550//purine ribonucleoside binding	GO:0019400//alditol metabolic process;GO:0006464//cellular protein modification process;GO:0005982//starch metabolic process;GO:0005984//disaccharide metabolic process;GO:0006950//response to stress;GO:0009451//RNA modification;GO:0006796//phosphate-containing compound metabolic process;GO:0072502//cellular trivalent inorganic anion homeostasis	K01126//glycerophosphoryl diester phosphodiesterase [EC:3.1.4.46]	gi|334183690|ref|NP_176870.2|//suppressor of npr1-1 constitutive 4 [Arabidopsis thaliana]
AT4G10060	3040	418.615	573.599	0.45442	0.00169871	0.000104312	AT4G10060//AT4G10060	GO:0043231//intracellular membrane-bounded organelle;GO:0031224//intrinsic component of membrane	GO:0004553//hydrolase activity, hydrolyzing O-glycosyl compounds	GO:0006678//glucosylceramide metabolic process;GO:0009886//post-embryonic animal morphogenesis	K17108//non-lysosomal glucosylceramidase [EC:3.2.1.45]	gi|240255774|ref|NP_192744.6|//beta-glucosidase, GBA2 type family protein [Arabidopsis thaliana]
AT1G42550	3076	1349.11	1848.38	0.45426	1.36344e-05	4.09028e-07	PMI1	GO:0016020//membrane;GO:0009536//plastid	NA	GO:0042254//ribosome biogenesis;GO:0019684//photosynthesis, light reaction;GO:0009668//plastid membrane organization;GO:0007010//cytoskeleton organization;GO:0006470//protein dephosphorylation;GO:0006351//transcription, DNA-templated;GO:0009658//chloroplast organization	NA	gi|240254220|ref|NP_174979.5|//plastid movement impaired1 [Arabidopsis thaliana]
AT3G44480	4215	491.938	673.972	0.454212	0.00160062	9.72237e-05	RPP1	GO:0012505//endomembrane system;GO:0044424//intracellular part;GO:0031090//organelle membrane	GO:0019904//protein domain specific binding;GO:0016462//pyrophosphatase activity;GO:0032550//purine ribonucleoside binding	GO:0050832//defense response to fungus;GO:0007154//cell communication	K19613//leucine-rich repeat protein SHOC2	gi|30692151|ref|NP_190034.2|//TIR-NBS-LRR class disease resistance protein [Arabidopsis thaliana]
AT1G71810	2487	259.396	355.333	0.454014	0.0121895	0.00116469	AT1G71810//AT1G71810	GO:0016020//membrane;GO:0009570//chloroplast stroma	GO:0016301//kinase activity;GO:0032550//purine ribonucleoside binding	GO:0006464//cellular protein modification process	K08869//aarF domain-containing kinase	gi|18409920|ref|NP_565025.1|//bc1 complex kinase ABC1K5 [Arabidopsis thaliana]
AT1G50410	3458	150.222	205.751	0.453805	0.044598	0.00621872	AT1G50410//AT1G50410	GO:0043231//intracellular membrane-bounded organelle	GO:0017111//nucleoside-triphosphatase activity;GO:0046914//transition metal ion binding;GO:0003676//nucleic acid binding;GO:0032550//purine ribonucleoside binding	GO:0006486//protein glycosylation;GO:0006342//chromatin silencing;GO:0006305//DNA alkylation;GO:0007154//cell communication;GO:0009799//specification of symmetry;GO:0009933//meristem structural organization;GO:0006402//mRNA catabolic process;GO:0030422//production of siRNA involved in RNA interference;GO:0009791//post-embryonic development;GO:0035195//gene silencing by miRNA;GO:0051726//regulatio…	K15173//transcription termination factor 2 [EC:3.6.4.-];K15083//DNA repair protein RAD16	gi|18403061|ref|NP_564568.1|//SNF2 and helicase domain-containing protein [Arabidopsis thaliana]
AT5G57940	2370	662.83	907.226	0.452824	5.46629e-05	1.95144e-06	CNGC5	GO:0031224//intrinsic component of membrane	GO:0005515//protein binding;GO:0000166//nucleotide binding;GO:0005261//cation channel activity	GO:0044763//single-organism cellular process;GO:0044765//single-organism transport	K05391//cyclic nucleotide gated channel, other eukaryote	gi|30696976|ref|NP_851209.1|//cyclic nucleotide gated channel 5 [Arabidopsis thaliana];gi|42573714|ref|NP_974953.1|//cyclic nucleotide gated channel 5 [Arabidopsis thaliana]
AT4G33500	2526	377.325	516.128	0.451919	0.00180493	0.000112181	AT4G33500//AT4G33500	GO:0009536//plastid	GO:0004721//phosphoprotein phosphatase activity	GO:0005982//starch metabolic process;GO:0005984//disaccharide metabolic process;GO:0009416//response to light stimulus;GO:0006468//protein phosphorylation;GO:0015992//proton transport;GO:0044093//positive regulation of molecular function	K17508//protein phosphatase PTC7 [EC:3.1.3.16]	gi|18418226|ref|NP_567923.1|//putative protein phosphatase 2C 62 [Arabidopsis thaliana]
AT5G46450	3836	401.323	548.888	0.451747	0.00314585	0.000221089	AT5G46450//AT5G46450	GO:0016020//membrane;GO:0031981//nuclear lumen;GO:0005911//cell-cell junction;GO:0009536//plastid;GO:0015935//small ribosomal subunit	GO:0016462//pyrophosphatase activity;GO:0005198//structural molecule activity;GO:0032550//purine ribonucleoside binding	GO:0010467//gene expression;GO:0006952//defense response;GO:0007154//cell communication;GO:0009451//RNA modification	K03283//heat shock 70kDa protein 1/8;K19613//leucine-rich repeat protein SHOC2	gi|15237438|ref|NP_199457.1|//TIR-NBS-LRR class disease resistance protein [Arabidopsis thaliana]
AT5G40380	2607	203.377	278.14	0.451656	0.0146404	0.00147812	CRK42	NA	GO:0004672//protein kinase activity;GO:0032550//purine ribonucleoside binding	GO:0006464//cellular protein modification process	K04733//interleukin-1 receptor-associated kinase 4 [EC:2.7.11.1];K04730//interleukin-1 receptor-associated kinase 1 [EC:2.7.11.1]	gi|334188090|ref|NP_198854.3|//cysteine-rich receptor-like protein kinase 42 [Arabidopsis thaliana]
AT4G20430	3077	253.927	347.246	0.451547	0.0240989	0.0027828	AT4G20430//AT4G20430	NA	NA	NA	K13199//plasminogen activator inhibitor 1 RNA-binding protein;K12663//Delta(3,5)-Delta(2,4)-dienoyl-CoA isomerase [EC:5.3.3.-];K09338//homeobox-leucine zipper protein	gi|18415500|ref|NP_567601.1|//Subtilase family protein [Arabidopsis thaliana];gi|334186734|ref|NP_001190781.1|//Subtilase family protein [Arabidopsis thaliana]
AT1G73655	861	613.057	838.325	0.451488	0.000184864	7.83447e-06	AT1G73655//AT1G73655	GO:0031224//intrinsic component of membrane;GO:0009536//plastid	GO:0016859//cis-trans isomerase activity;GO:0016491//oxidoreductase activity	GO:0005982//starch metabolic process;GO:0005984//disaccharide metabolic process;GO:0018208//peptidyl-proline modification	K01802//peptidylprolyl isomerase [EC:5.2.1.8]	gi|240254365|ref|NP_565069.4|//peptidyl-prolyl cis-trans isomerase FKBP17-3 [Arabidopsis thaliana]
AT1G19400	1615	711.725	973.214	0.451437	7.76833e-05	2.89887e-06	AT1G19400//AT1G19400	GO:0043231//intracellular membrane-bounded organelle	NA	NA	NA	gi|8778440|gb|AAF79448.1|AC025808_30//F18O14.16 [Arabidopsis thaliana]
AT1G80650	1051	214.465	293.215	0.451218	0.00984932	0.000889452	RTL1	GO:0043231//intracellular membrane-bounded organelle	GO:0003723//RNA binding;GO:0016891//endoribonuclease activity, producing 5'-phosphomonoesters	GO:0010467//gene expression	K11592//endoribonuclease Dicer [EC:3.1.26.-]	gi|15220196|ref|NP_178180.1|//RNAse THREE-like protein 1 [Arabidopsis thaliana]
AT1G55350	7347	479.631	655.626	0.450947	0.00559821	0.000443576	DEK1	GO:0043231//intracellular membrane-bounded organelle;GO:0016020//membrane	GO:0004197//cysteine-type endopeptidase activity	GO:0045165//cell fate commitment;GO:0022610//biological adhesion;GO:0007059//chromosome segregation;GO:0003006//developmental process involved in reproduction;GO:0035264//multicellular organism growth;GO:0044702//single organism reproductive process;GO:0007015//actin filament organization;GO:0019538//protein metabolic process;GO:0009790//embryo development;GO:0045229//external encapsulating struc…	K08582//calpain-15 [EC:3.4.22.-]	gi|22330261|ref|NP_175932.2|//calpain-type cysteine protease DEK1 [Arabidopsis thaliana];gi|334183339|ref|NP_001185238.1|//calpain-type cysteine protease DEK1 [Arabidopsis thaliana]
AT2G22300	3603	475.823	650.36	0.450812	0.00163779	9.97454e-05	SR1	GO:0016020//membrane;GO:0043231//intracellular membrane-bounded organelle;GO:0005911//cell-cell junction	GO:0005515//protein binding;GO:0004672//protein kinase activity;GO:0003676//nucleic acid binding;GO:0032550//purine ribonucleoside binding	GO:0010260//animal organ senescence;GO:0006464//cellular protein modification process;GO:0019932//second-messenger-mediated signaling;GO:0006952//defense response;GO:0006351//transcription, DNA-templated	K20032//palmitoyltransferase ZDHHC13/17 [EC:2.3.1.225];K12271//signal recognition particle 43 kDa protein;K14674//TAG lipase / steryl ester hydrolase / phospholipase A2 / LPA acyltransferase [EC:3.1.1.3 3.1.1.13 3.1.1.4 2.3.1.51];K01803//triosephosphate isomerase (TIM) [EC:5.3.1.1]	gi|30681670|ref|NP_850023.1|//calmodulin-binding transcription activator 3 [Arabidopsis thaliana]
AT1G56240	1275	233.937	319.603	0.450165	0.00790319	0.000675366	PP2-B13	GO:0043231//intracellular membrane-bounded organelle	GO:0005488//binding	NA	K15747//beta-ring hydroxylase [EC:1.14.-.-]	gi|15223489|ref|NP_176020.1|//phloem protein 2-B13 [Arabidopsis thaliana]
AT1G53780	3400	217.074	296.533	0.450007	0.0135661	0.00134997	AT1G53780//AT1G53780	GO:0016020//membrane;GO:0043231//intracellular membrane-bounded organelle;GO:0005838//proteasome regulatory particle;GO:0044444//cytoplasmic part	GO:0017111//nucleoside-triphosphatase activity;GO:0016859//cis-trans isomerase activity;GO:0032550//purine ribonucleoside binding	GO:0018208//peptidyl-proline modification;GO:0019941//modification-dependent protein catabolic process	K03061//26S proteasome regulatory subunit T1	gi|334183287|ref|NP_001185217.1|//26S protease regulatory subunit 7-like B [Arabidopsis thaliana]
AT1G03610	1901	830.19	1133.84	0.4497	1.36344e-05	4.09291e-07	AT1G03610//AT1G03610	GO:0043231//intracellular membrane-bounded organelle	NA	NA	K18643//katanin p80 WD40 repeat-containing subunit B1	gi|18379117|ref|NP_563688.1|//uncharacterized protein [Arabidopsis thaliana];gi|9280648|gb|AAF86517.1|AC002560_10//F21B7.22 [Arabidopsis thaliana]
AT1G77220	2111	127.407	173.946	0.449192	0.0438927	0.00608216	AT1G77220//AT1G77220	NA	NA	NA	NA	gi|672126197|ref|XP_008786541.1|//PREDICTED: transmembrane protein 184 homolog DDB_G0279555 isoform X1 [Phoenix dactylifera];gi|18411404|ref|NP_565152.1|//uncharacterized protein [Arabidopsis thaliana]
AT5G06100	2238	185.014	252.532	0.448836	0.0314984	0.00391542	MYB33	GO:0043231//intracellular membrane-bounded organelle	GO:0003676//nucleic acid binding;GO:0001071//nucleic acid binding transcription factor activity	GO:0014070//response to organic cyclic compound;GO:0009738//abscisic acid-activated signaling pathway;GO:0003006//developmental process involved in reproduction;GO:0006351//transcription, DNA-templated;GO:0009685//gibberellin metabolic process;GO:0012501//programmed cell death;GO:0010476//gibberellin mediated signaling pathway;GO:0040007//growth	K09422//myb proto-oncogene protein, plant	gi|15239926|ref|NP_196228.1|//myb domain protein 33 [Arabidopsis thaliana];gi|30681268|ref|NP_850779.1|//myb domain protein 33 [Arabidopsis thaliana]
AT1G63090	1449	264.393	360.859	0.448752	0.0100786	0.000915174	PP2-A11	NA	GO:0005488//binding	NA	NA	gi|15221677|ref|NP_176497.1|//phloem protein 2-A11 [Arabidopsis thaliana]
AT1G06410	3405	1305.43	1781.65	0.448689	4.05698e-05	1.37599e-06	TPS7	GO:0043231//intracellular membrane-bounded organelle;GO:0044444//cytoplasmic part	GO:0019203//carbohydrate phosphatase activity;GO:0035251//UDP-glucosyltransferase activity	GO:0006006//glucose metabolic process;GO:0005991//trehalose metabolic process	K16055//trehalose 6-phosphate synthase/phosphatase [EC:2.4.1.15 3.1.3.12]	gi|15221478|ref|NP_172129.1|//putative alpha,alpha-trehalose-phosphate synthase [UDP-forming] 7 [Arabidopsis thaliana]
AT5G10550	1746	495.226	675.867	0.448651	0.00501933	0.000388968	GTE2	GO:0043231//intracellular membrane-bounded organelle	NA	GO:0009292//genetic transfer	K11721//bromodomain-containing protein 3	gi|15238195|ref|NP_196617.1|//global transcription factor group E2 [Arabidopsis thaliana]
AT1G70200	2021	423.124	577.262	0.448145	0.000713276	3.77074e-05	AT1G70200//AT1G70200	GO:0009536//plastid	GO:0097159//organic cyclic compound binding	GO:0006605//protein targeting;GO:0042254//ribosome biogenesis;GO:0009668//plastid membrane organization;GO:0034660//ncRNA metabolic process	NA	gi|30698005|ref|NP_177177.2|//RNA recognition motif-containing protein [Arabidopsis thaliana]
AT1G06645	1499	143.743	196.01	0.447436	0.0445799	0.0062125	AT1G06645//AT1G06645	GO:0044444//cytoplasmic part	GO:0016705//oxidoreductase activity, acting on paired donors, with incorporation or reduction of molecular oxygen	GO:0006694//steroid biosynthetic process	K06892//feruloyl-CoA ortho-hydroxylase [EC:1.14.11.-];K13229//2,4-dihydroxy-1,4-benzoxazin-3-one-glucoside dioxygenase [EC:1.14.20.2]	gi|238478379|ref|NP_001154315.1|//2-oxoglutarate (2OG) and Fe(II)-dependent oxygenase-like protein [Arabidopsis thaliana]
AT1G24160	2342	1150.75	1568.74	0.447027	0.00250183	0.000168151	AT1G24160//AT1G24160	GO:0043231//intracellular membrane-bounded organelle;GO:0005911//cell-cell junction	NA	NA	NA	gi|15221682|ref|NP_173826.1|//uncharacterized protein [Arabidopsis thaliana]
AT5G50950	1703	541.786	738.403	0.446686	0.000174313	7.34313e-06	FUM2	GO:0043231//intracellular membrane-bounded organelle;GO:0043234//protein complex;GO:0044444//cytoplasmic part	GO:0016836//hydro-lyase activity;GO:0005488//binding	GO:0043648//dicarboxylic acid metabolic process;GO:0003006//developmental process involved in reproduction;GO:0006970//response to osmotic stress;GO:0042126//nitrate metabolic process;GO:0009060//aerobic respiration	K01679//fumarate hydratase, class II [EC:4.2.1.2]	gi|30695976|ref|NP_851166.1|//fumarate hydratase 2 [Arabidopsis thaliana];gi|15241331|ref|NP_199908.1|//fumarate hydratase 2 [Arabidopsis thaliana]
AT1G70060	4511	342.404	466.589	0.446452	0.0116733	0.00110179	SNL4	GO:0043231//intracellular membrane-bounded organelle	NA	GO:0048437//floral organ development;GO:0009409//response to cold;GO:0006351//transcription, DNA-templated;GO:0043479//pigment accumulation in tissues in response to UV light	K11644//paired amphipathic helix protein Sin3a	gi|334183798|ref|NP_177163.3|//paired amphipathic helix protein Sin3-like 4 [Arabidopsis thaliana]
AT5G52882	3557	1116.2	1520.69	0.446134	0.000135693	5.49119e-06	AT5G52882//AT5G52882	GO:0016020//membrane	GO:0016462//pyrophosphatase activity;GO:0032550//purine ribonucleoside binding	NA	K13254//spastin [EC:3.6.4.3];K03231//elongation factor 1-alpha	gi|145334803|ref|NP_001078747.1|//P-loop containing nucleoside triphosphate hydrolases superfamily protein [Arabidopsis thaliana]
AT3G49780	1642	844.135	1149.95	0.446021	0.00111126	6.30317e-05	PSK4	GO:0043231//intracellular membrane-bounded organelle	NA	GO:0032502//developmental process;GO:0044699//single-organism process	NA	gi|18408948|ref|NP_566926.1|//phytosulfokine 3 [Arabidopsis thaliana]
AT5G16820	1931	198.964	270.989	0.445725	0.0127267	0.00123583	HSF3	GO:0043231//intracellular membrane-bounded organelle	GO:0003677//DNA binding;GO:0001071//nucleic acid binding transcription factor activity	GO:0006950//response to stress;GO:0006351//transcription, DNA-templated	K09419//heat shock transcription factor, other eukaryote	gi|3256068|emb|CAA74397.1|//Heat Shock Factor 3 [Arabidopsis thaliana]
AT3G48390	2364	184.096	250.721	0.445621	0.0171882	0.00180876	AT3G48390//AT3G48390	GO:0043231//intracellular membrane-bounded organelle	NA	GO:0044260//cellular macromolecule metabolic process;GO:0009746//response to hexose;GO:0034285//response to disaccharide;GO:0009755//hormone-mediated signaling pathway	K16865//programmed cell death protein 4	gi|15228376|ref|NP_190411.1|//MA3 domain-containing protein [Arabidopsis thaliana]
AT4G18210	2587	167.068	227.457	0.445159	0.0209202	0.002342	PUP10	GO:0031224//intrinsic component of membrane;GO:0044424//intracellular part	GO:0015205//nucleobase transmembrane transporter activity	GO:0015851//nucleobase transport;GO:0051707//response to other organism	NA	gi|30684325|ref|NP_193555.3|//purine permease 10 [Arabidopsis thaliana]
AT2G38330	1753	239.088	325.41	0.444718	0.014002	0.00140266	AT2G38330//AT2G38330	GO:0016020//membrane	GO:0015291//secondary active transmembrane transporter activity	GO:0044763//single-organism cellular process;GO:0015893//drug transport	K03327//multidrug resistance protein, MATE family;K20456//oxysterol-binding protein 1	gi|30687474|ref|NP_181367.2|//MATE efflux family protein [Arabidopsis thaliana]
AT5G02250	3086	272.409	370.752	0.44468	0.0108752	0.00101087	EMB2730	GO:0009536//plastid	GO:0008408//3'-5' exonuclease activity;GO:0003676//nucleic acid binding	GO:0042254//ribosome biogenesis;GO:0003006//developmental process involved in reproduction;GO:0009668//plastid membrane organization;GO:0034660//ncRNA metabolic process;GO:0009658//chloroplast organization	K01147//exoribonuclease II [EC:3.1.13.1]	gi|42567593|ref|NP_195845.2|//ribonuclease II [Arabidopsis thaliana]
AT5G58200	1065	234.802	319.561	0.444642	0.0112679	0.00105587	AT5G58200//AT5G58200	NA	GO:0003824//catalytic activity	NA	NA	gi|334188478|ref|NP_001190565.1|//Calcineurin-like metallo-phosphoesterase superfamily protein [Arabidopsis thaliana]
AT2G35060	2793	573.357	780.082	0.444191	0.000532877	2.67345e-05	KUP11	GO:0016020//membrane	GO:0046873//metal ion transmembrane transporter activity	GO:0048229//gametophyte development;GO:0034220//ion transmembrane transport;GO:0030001//metal ion transport	K03549//KUP system potassium uptake protein	gi|79324347|ref|NP_001031484.1|//potassium transporter 11 [Arabidopsis thaliana];gi|15226892|ref|NP_181051.1|//potassium transporter 11 [Arabidopsis thaliana]
AT5G60170	3503	448.395	610.012	0.444068	0.0129357	0.00126472	AT5G60170//AT5G60170	GO:0043231//intracellular membrane-bounded organelle	GO:0046914//transition metal ion binding;GO:0036094//small molecule binding;GO:0003676//nucleic acid binding	GO:0070646//protein modification by small protein removal;GO:0003006//developmental process involved in reproduction;GO:0042743//hydrogen peroxide metabolic process	K10643//CCR4-NOT transcription complex subunit 4 [EC:2.3.2.27]	gi|110737331|dbj|BAF00611.1|//hypothetical protein [Arabidopsis thaliana]
AT5G28770	1269	733.604	997.93	0.443937	0.000149649	6.13662e-06	BZO2H3	GO:0043231//intracellular membrane-bounded organelle	GO:0003677//DNA binding;GO:0046983//protein dimerization activity;GO:0001071//nucleic acid binding transcription factor activity	GO:0001678//cellular glucose homeostasis;GO:0006984//ER-nucleus signaling pathway;GO:0006351//transcription, DNA-templated;GO:0009737//response to abscisic acid	NA	gi|30691973|ref|NP_851088.1|//basic leucine zipper 63 [Arabidopsis thaliana];gi|30691978|ref|NP_568508.2|//basic leucine zipper 63 [Arabidopsis thaliana]
AT1G08930	1838	3034.83	4127.96	0.443814	9.26564e-06	2.63931e-07	ERD6	GO:0031224//intrinsic component of membrane;GO:0043231//intracellular membrane-bounded organelle	GO:0005402//cation:sugar symporter activity	GO:0044763//single-organism cellular process;GO:0009814//defense response, incompatible interaction;GO:0009683//indoleacetic acid metabolic process;GO:0010243//response to organonitrogen compound;GO:0006970//response to osmotic stress;GO:0006568//tryptophan metabolic process;GO:0009725//response to hormone;GO:0051234//establishment of localization	K08145//MFS transporter, SP family, solute carrier family 2 (facilitated glucose transporter), member 8	gi|18390959|ref|NP_563830.1|//sugar transporter ERD6 [Arabidopsis thaliana]
AT5G03940	2022	987.954	1343.2	0.443162	1.75244e-05	5.36967e-07	CPSRP54	GO:0009532//plastid stroma;GO:0048500//signal recognition particle	GO:0003723//RNA binding;GO:0017111//nucleoside-triphosphatase activity;GO:0042277//peptide binding;GO:0032550//purine ribonucleoside binding	GO:0006614//SRP-dependent cotranslational protein targeting to membrane;GO:0006090//pyruvate metabolic process;GO:0009154//purine ribonucleotide catabolic process;GO:0035195//gene silencing by miRNA;GO:0002252//immune effector process;GO:0030422//production of siRNA involved in RNA interference	K03106//signal recognition particle subunit SRP54 [EC:3.6.5.4]	gi|15237580|ref|NP_196014.1|//chloroplast signal recognition particle 54 [Arabidopsis thaliana]
AT5G16030	1101	1303.07	1771.59	0.443127	0.00207534	0.000132688	AT5G16030//AT5G16030	GO:0043231//intracellular membrane-bounded organelle	NA	NA	NA	gi|186523274|ref|NP_001119233.1|//uncharacterized protein [Arabidopsis thaliana];gi|79327915|ref|NP_001031889.1|//uncharacterized protein [Arabidopsis thaliana];gi|18417858|ref|NP_568324.1|//uncharacterized protein [Arabidopsis thaliana]
AT3G06620	3303	226.935	308.481	0.4429	0.0223395	0.00253294	AT3G06620//AT3G06620	GO:0043231//intracellular membrane-bounded organelle	GO:0060089//molecular transducer activity;GO:0004672//protein kinase activity;GO:0032550//purine ribonucleoside binding	GO:0007154//cell communication;GO:0006468//protein phosphorylation;GO:0006351//transcription, DNA-templated;GO:0015992//proton transport;GO:0006402//mRNA catabolic process	K04424//sterile alpha motif and leucine zipper containing kinase AZK [EC:2.7.11.25];K14510//serine/threonine-protein kinase CTR1 [EC:2.7.11.1]	gi|15230753|ref|NP_187314.1|//PAS domain-containing tyrosine kinase-like protein [Arabidopsis thaliana]
AT3G29290	2406	250.168	340.023	0.442736	0.00857224	0.000743913	emb2076	NA	NA	GO:0003006//developmental process involved in reproduction	K17964//leucine-rich PPR motif-containing protein, mitochondrial	gi|42565284|ref|NP_189575.2|//pentatricopeptide repeat-containing protein EMB2076 [Arabidopsis thaliana]
AT1G78070	2031	177.222	240.87	0.442694	0.0174609	0.0018463	AT1G78070//AT1G78070	GO:0031461//cullin-RING ubiquitin ligase complex	NA	NA	K14963//COMPASS component SWD3	gi|240254394|ref|NP_565168.4|//transducin/WD40 repeat-like superfamily protein [Arabidopsis thaliana]
AT5G23380	1192	140.069	190.368	0.442648	0.0381642	0.00502727	AT5G23380//AT5G23380	GO:0043231//intracellular membrane-bounded organelle	NA	NA	K18643//katanin p80 WD40 repeat-containing subunit B1	gi|15237306|ref|NP_197729.1|//uncharacterized protein [Arabidopsis thaliana]
AT1G01790	4242	1380.51	1876.18	0.442597	7.24357e-06	2.00927e-07	KEA1	GO:0031224//intrinsic component of membrane;GO:0009526//plastid envelope	GO:0005451//monovalent cation:proton antiporter activity;GO:0046873//metal ion transmembrane transporter activity;GO:0036094//small molecule binding	GO:0044763//single-organism cellular process;GO:0030001//metal ion transport	K12472//epidermal growth factor receptor substrate 15;K20478//golgin subfamily B member 1	gi|186478038|ref|NP_171684.2|//K efflux antiporter KEA1 [Arabidopsis thaliana]
AT4G13530	1175	627.102	852.239	0.442558	0.000465698	2.29393e-05	AT4G13530//AT4G13530	GO:0043231//intracellular membrane-bounded organelle	NA	NA	NA	gi|18414026|ref|NP_567407.1|//uncharacterized protein [Arabidopsis thaliana];gi|30682515|ref|NP_849374.1|//uncharacterized protein [Arabidopsis thaliana]
AT5G48620	3411	637.272	866.029	0.442507	0.000834888	4.48634e-05	AT5G48620//AT5G48620	GO:0016020//membrane	GO:0032550//purine ribonucleoside binding	GO:0033554//cellular response to stress;GO:0009314//response to radiation;GO:0002252//immune effector process;GO:0009607//response to biotic stimulus	K13457//disease resistance protein RPM1	gi|15239027|ref|NP_199673.1|//putative disease resistance RPP8-like protein 4 [Arabidopsis thaliana]
AT4G18810	2173	491.664	668.087	0.442363	0.000283071	1.28871e-05	AT4G18810//AT4G18810	GO:0009532//plastid stroma	GO:0036094//small molecule binding	GO:0009451//RNA modification;GO:0009886//post-embryonic animal morphogenesis	K18159//NADH dehydrogenase [ubiquinone] 1 alpha subcomplex assembly factor 1	gi|22328777|ref|NP_193616.2|//NAD(P)-binding Rossmann-fold superfamily protein [Arabidopsis thaliana];gi|334186678|ref|NP_001190764.1|//NAD(P)-binding Rossmann-fold superfamily protein [Arabidopsis thaliana]
AT5G37990	1089	720.256	978.597	0.442205	0.000465942	2.29706e-05	AT5G37990//AT5G37990	GO:0009536//plastid	GO:0008168//methyltransferase activity	GO:0008152//metabolic process;GO:0030001//metal ion transport	K12844//U4/U6 small nuclear ribonucleoprotein PRP31;K18848//indole-3-acetate O-methyltransferase [EC:2.1.1.278]	gi|79527254|ref|NP_198615.2|//probable S-adenosylmethionine-dependent methyltransferase [Arabidopsis thaliana]
AT4G31780	2035	908.448	1234.16	0.442048	2.64727e-05	8.47373e-07	MGD1	GO:0009528//plastid inner membrane	GO:0035250//UDP-galactosyltransferase activity;GO:0005488//binding	GO:0009247//glycolipid biosynthetic process;GO:0006950//response to stress;GO:0030258//lipid modification;GO:0009668//plastid membrane organization;GO:0007275//multicellular organism development;GO:0009725//response to hormone;GO:0051707//response to other organism;GO:0009694//jasmonic acid metabolic process	K03715//1,2-diacylglycerol 3-beta-galactosyltransferase [EC:2.4.1.46]	gi|15236072|ref|NP_194906.1|//Monogalactosyldiacylglycerol synthase 1 [Arabidopsis thaliana]
AT4G38060	1384	176.025	239.115	0.44192	0.0285235	0.00344178	AT4G38060//AT4G38060	GO:0009536//plastid	NA	NA	NA	gi|30691679|ref|NP_195519.3|//uncharacterized protein [Arabidopsis thaliana];gi|42573211|ref|NP_974702.1|//uncharacterized protein [Arabidopsis thaliana]
AT2G28350	2764	237.597	322.647	0.44144	0.0331682	0.00418862	ARF10	GO:0043231//intracellular membrane-bounded organelle	GO:0003723//RNA binding;GO:0005515//protein binding;GO:0001071//nucleic acid binding transcription factor activity	GO:0048827//phyllome development;GO:0048437//floral organ development;GO:0040007//growth;GO:0006351//transcription, DNA-templated;GO:0009755//hormone-mediated signaling pathway;GO:0048364//root development;GO:0009718//anthocyanin-containing compound biosynthetic process	K14486//auxin response factor	gi|15226389|ref|NP_180402.1|//auxin response factor 10 [Arabidopsis thaliana]
AT3G25500	3640	718.442	975.503	0.441275	0.00872868	0.000761108	AFH1	GO:0043231//intracellular membrane-bounded organelle;GO:0016020//membrane;GO:0030312//external encapsulating structure	GO:0003779//actin binding	GO:0051693//actin filament capping;GO:0009826//unidimensional cell growth;GO:0045229//external encapsulating structure organization;GO:0048588//developmental cell growth;GO:0005976//polysaccharide metabolic process;GO:0043479//pigment accumulation in tissues in response to UV light	K19984//exocyst complex component 5;K02184//formin 2	gi|15230845|ref|NP_189177.1|//formin-like protein 1 [Arabidopsis thaliana]
AT5G24420	1321	259.581	352.426	0.441133	0.0173166	0.00182658	PGL5	GO:0009536//plastid	GO:0052689//carboxylic ester hydrolase activity	GO:0006007//glucose catabolic process	K01057//6-phosphogluconolactonase [EC:3.1.1.31]	gi|15238526|ref|NP_197830.1|//6-phosphogluconolactonase 5 [Arabidopsis thaliana]
AT1G06150	2982	189.648	257.47	0.441082	0.0411919	0.00558323	EMB1444	GO:0009536//plastid	GO:0005515//protein binding;GO:0001071//nucleic acid binding transcription factor activity	GO:0006351//transcription, DNA-templated	K08867//WNK lysine deficient protein kinase [EC:2.7.11.1]	gi|334182335|ref|NP_001184921.1|//conserved peptide upstream open reading frame 8 [Arabidopsis thaliana]
AT2G26540	1469	453.024	614.989	0.440972	0.00529863	0.000415225	HEMD	GO:0009536//plastid	GO:0016836//hydro-lyase activity	GO:0006779//porphyrin-containing compound biosynthetic process	K01719//uroporphyrinogen-III synthase [EC:4.2.1.75]	gi|18694346|emb|CAC85287.1|//uroporphyrinogen III synthase [Arabidopsis thaliana]
AT3G14050	2850	1040.79	1412.49	0.440556	2.93941e-05	9.50635e-07	RSH2	GO:0016020//membrane;GO:0009536//plastid	GO:0015291//secondary active transmembrane transporter activity;GO:0043169//cation binding;GO:0016778//diphosphotransferase activity;GO:0004672//protein kinase activity;GO:0042578//phosphoric ester hydrolase activity;GO:0032550//purine ribonucleoside binding	GO:0006972//hyperosmotic response;GO:0015893//drug transport;GO:0006464//cellular protein modification process;GO:0009150//purine ribonucleotide metabolic process;GO:0051707//response to other organism;GO:0009755//hormone-mediated signaling pathway;GO:0048764//trichoblast maturation;GO:0009694//jasmonic acid metabolic process	NA	gi|15231772|ref|NP_188021.1|//RelA-SpoT like protein RSH2 [Arabidopsis thaliana]
AT5G26820	2239	932.434	1265.25	0.440353	0.00021971	9.64727e-06	IREG3	GO:0031224//intrinsic component of membrane;GO:0009526//plastid envelope	GO:0022890//inorganic cation transmembrane transporter activity	GO:0006875//cellular metal ion homeostasis;GO:0006826//iron ion transport	K14685//solute carrier family 40 (iron-regulated transporter), member 1	gi|22327094|ref|NP_198034.2|//iron-regulated protein 3 [Arabidopsis thaliana]
AT1G11530	652	262.698	356.374	0.439986	0.0110922	0.00103573	CXXS1	GO:0044444//cytoplasmic part	GO:0015036//disulfide oxidoreductase activity;GO:0016862//intramolecular oxidoreductase activity, interconverting keto- and enol-groups	GO:0018904//ether metabolic process;GO:0019725//cellular homeostasis;GO:0006464//cellular protein modification process;GO:0046474//glycerophospholipid biosynthetic process	K03671//thioredoxin 1	gi|15220418|ref|NP_172620.1|//monocysteinic thioredoxin CXXS1 [Arabidopsis thaliana]
AT5G64860	2022	443.492	601.6	0.439895	0.000721434	3.81985e-05	DPE1	GO:0009536//plastid	GO:0004133//glycogen debranching enzyme activity;GO:0043167//ion binding	GO:0000023//maltose metabolic process;GO:0005982//starch metabolic process;GO:0019318//hexose metabolic process	K00705//4-alpha-glucanotransferase [EC:2.4.1.25]	gi|15238289|ref|NP_201291.1|//4-alpha-glucanotransferase DPE1 [Arabidopsis thaliana]
AT2G34510	1775	1109.42	1504.57	0.439541	7.40917e-06	2.06442e-07	AT2G34510//AT2G34510	GO:0043231//intracellular membrane-bounded organelle;GO:0031224//intrinsic component of membrane	NA	NA	K03097//casein kinase II subunit alpha [EC:2.7.11.1]	gi|15226760|ref|NP_180998.1|//uncharacterized protein [Arabidopsis thaliana]
AT1G03820	1127	156.789	212.539	0.438909	0.032163	0.00401579	AT1G03820//AT1G03820	GO:0009536//plastid	NA	NA	NA	gi|15219564|ref|NP_171878.1|//uncharacterized protein [Arabidopsis thaliana]
AT1G18660	2069	299.732	406.208	0.438543	0.00510189	0.000396424	AT1G18660//AT1G18660	GO:0043231//intracellular membrane-bounded organelle	GO:0046914//transition metal ion binding;GO:0042623//ATPase activity, coupled	GO:0006090//pyruvate metabolic process;GO:0019538//protein metabolic process	K09553//stress-induced-phosphoprotein 1	gi|42571537|ref|NP_973859.1|//zinc finger (C3HC4-type RING finger) family protein [Arabidopsis thaliana];gi|18394639|ref|NP_564060.1|//zinc finger (C3HC4-type RING finger) family protein [Arabidopsis thaliana]
AT5G38510	1616	390.22	528.186	0.436758	0.000840591	4.53441e-05	AT5G38510//AT5G38510	GO:0031224//intrinsic component of membrane	GO:0004175//endopeptidase activity	GO:0019538//protein metabolic process	K01240//uridine nucleosidase [EC:3.2.2.3]	gi|15240938|ref|NP_198667.1|//rhomboid-related intramembrane serine protease-like protein [Arabidopsis thaliana]
AT5G43870	2283	221.945	300.411	0.436737	0.00922651	0.000815994	AT5G43870//AT5G43870	GO:0016020//membrane;GO:0009536//plastid	GO:0052689//carboxylic ester hydrolase activity;GO:0005543//phospholipid binding	GO:0007154//cell communication;GO:0006787//porphyrin-containing compound catabolic process	K08099//chlorophyllase [EC:3.1.1.14]	gi|15240022|ref|NP_199200.1|//uncharacterized protein [Arabidopsis thaliana]
AT2G46270	1909	127.337	172.318	0.436421	0.0469717	0.00665251	GBF3	GO:0043231//intracellular membrane-bounded organelle;GO:0044444//cytoplasmic part	GO:0003677//DNA binding;GO:0005515//protein binding;GO:0001071//nucleic acid binding transcription factor activity	GO:0006972//hyperosmotic response;GO:0000160//phosphorelay signal transduction system;GO:0006984//ER-nucleus signaling pathway;GO:0006351//transcription, DNA-templated;GO:0009755//hormone-mediated signaling pathway;GO:0000302//response to reactive oxygen species	K09060//plant G-box-binding factor	gi|15225953|ref|NP_182150.1|//G-box binding factor 3 [Arabidopsis thaliana];gi|30690290|ref|NP_850449.1|//G-box binding factor 3 [Arabidopsis thaliana]
AT1G68020	3023	522.554	706.948	0.436023	0.000696921	3.66694e-05	ATTPS6	GO:0043231//intracellular membrane-bounded organelle	GO:0019203//carbohydrate phosphatase activity;GO:0035251//UDP-glucosyltransferase activity	GO:0005991//trehalose metabolic process	K16055//trehalose 6-phosphate synthase/phosphatase [EC:2.4.1.15 3.1.3.12]	gi|18408922|ref|NP_564918.1|//alpha,alpha-trehalose-phosphate synthase [UDP-forming] 6 [Arabidopsis thaliana];gi|42572029|ref|NP_974105.1|//alpha,alpha-trehalose-phosphate synthase [UDP-forming] 6 [Arabidopsis thaliana]
AT1G17520	1402	137.303	185.69	0.435529	0.0472264	0.00671445	AT1G17520//AT1G17520	GO:0043231//intracellular membrane-bounded organelle;GO:0000785//chromatin	GO:0001071//nucleic acid binding transcription factor activity;GO:0003676//nucleic acid binding	GO:0034728//nucleosome organization;GO:0014070//response to organic cyclic compound;GO:0006970//response to osmotic stress;GO:0009725//response to hormone;GO:0010038//response to metal ion;GO:0006402//mRNA catabolic process	K09422//myb proto-oncogene protein, plant	gi|30685367|ref|NP_173195.2|//putative telomere repeat-binding factor 4 [Arabidopsis thaliana]
AT5G23130	1784	208.374	281.773	0.435362	0.0222976	0.00252302	AT5G23130//AT5G23130	GO:0043231//intracellular membrane-bounded organelle	NA	GO:0044036//cell wall macromolecule metabolic process	NA	gi|22327003|ref|NP_197704.2|//peptidoglycan-binding LysM domain-containing protein [Arabidopsis thaliana]
AT2G41100	1249	7952.18	10751.1	0.435062	2.73867e-07	5.64359e-09	TCH3	GO:0043231//intracellular membrane-bounded organelle;GO:0031090//organelle membrane;GO:0005911//cell-cell junction;GO:0044444//cytoplasmic part	GO:0046872//metal ion binding	GO:0009856//pollination;GO:0006605//protein targeting;GO:0009612//response to mechanical stimulus;GO:0019932//second-messenger-mediated signaling;GO:0010243//response to organonitrogen compound;GO:0009626//plant-type hypersensitive response;GO:0009642//response to light intensity;GO:0009057//macromolecule catabolic process	K13448//calcium-binding protein CML;K02183//calmodulin	gi|23197656|gb|AAN15355.1|//calmodulin-like protein [Arabidopsis thaliana];gi|15226833|ref|NP_181643.1|//calmodulin-like protein 4 [Arabidopsis thaliana]
AT3G53380	2658	231.345	312.747	0.434952	0.0132287	0.00130159	AT3G53380//AT3G53380	GO:0016020//membrane	GO:0004672//protein kinase activity;GO:0032550//purine ribonucleoside binding	GO:0006464//cellular protein modification process;GO:0006796//phosphate-containing compound metabolic process	K04733//interleukin-1 receptor-associated kinase 4 [EC:2.7.11.1];K04730//interleukin-1 receptor-associated kinase 1 [EC:2.7.11.1]	gi|15231802|ref|NP_190906.1|//concanavalin A-like lectin protein kinase family protein [Arabidopsis thaliana]
AT2G35260	1878	2691.04	3636.83	0.434516	2.84307e-07	5.87052e-09	AT2G35260//AT2G35260	GO:0009536//plastid	NA	GO:0006468//protein phosphorylation;GO:0019758//glycosinolate biosynthetic process;GO:0015992//proton transport	K01883//cysteinyl-tRNA synthetase [EC:6.1.1.16]	gi|18403785|ref|NP_565802.1|//uncharacterized protein [Arabidopsis thaliana]
AT4G30720	2570	216.796	292.971	0.434415	0.0158065	0.00162338	PDE327	GO:0009536//plastid	GO:0000166//nucleotide binding;GO:0003824//catalytic activity	GO:0044237//cellular metabolic process;GO:0044710//single-organism metabolic process	NA	gi|110741867|dbj|BAE98875.1|//hypothetical protein [Arabidopsis thaliana]
AT3G02065	1812	257.329	347.683	0.434157	0.00851678	0.000738394	AT3G02065//AT3G02065	GO:0009536//plastid	GO:0032550//purine ribonucleoside binding;GO:0042623//ATPase activity, coupled	NA	K19466//ATP-dependent RNA helicase DDX59 [EC:3.6.4.13]	gi|42572227|ref|NP_974208.1|//DEAD-box ATP-dependent RNA helicase 41 [Arabidopsis thaliana]
AT1G22430	1562	675.506	912.682	0.434143	0.00033713	1.56287e-05	AT1G22430//AT1G22430	GO:0044424//intracellular part	GO:0046914//transition metal ion binding;GO:0003824//catalytic activity;GO:0036094//small molecule binding	GO:0044710//single-organism metabolic process;GO:0045491//xylan metabolic process	K00121//S-(hydroxymethyl)glutathione dehydrogenase / alcohol dehydrogenase [EC:1.1.1.284 1.1.1.1]	gi|15219882|ref|NP_173659.1|//GroES-like zinc-binding dehydrogenase family protein [Arabidopsis thaliana]
AT5G62920	1459	398.641	538.6	0.434124	0.00214588	0.000138177	ARR6	GO:0043231//intracellular membrane-bounded organelle	GO:0004871//signal transducer activity;GO:0005488//binding	GO:0006605//protein targeting;GO:0009626//plant-type hypersensitive response;GO:0009813//flavonoid biosynthetic process;GO:0006351//transcription, DNA-templated;GO:0009755//hormone-mediated signaling pathway;GO:0048511//rhythmic process;GO:0009639//response to red or far red light	K14492//two-component response regulator ARR-A family	gi|15242000|ref|NP_201097.1|//two-component response regulator ARR6 [Arabidopsis thaliana]
AT3G17770	2368	286.217	386.666	0.433979	0.00679527	0.000561248	AT3G17770//AT3G17770	GO:0044424//intracellular part	GO:0016301//kinase activity;GO:0032550//purine ribonucleoside binding	GO:0019400//alditol metabolic process;GO:0009247//glycolipid biosynthetic process;GO:0009267//cellular response to starvation;GO:0009414//response to water deprivation;GO:0009608//response to symbiont;GO:0006796//phosphate-containing compound metabolic process	K00863//triose/dihydroxyacetone kinase / FAD-AMP lyase (cyclizing) [EC:2.7.1.28 2.7.1.29 4.6.1.15]	gi|15229519|ref|NP_188404.1|//dihydroxyacetone kinase [Arabidopsis thaliana]
AT4G02920	2176	2432.65	3286.35	0.433957	5.62801e-07	1.24144e-08	AT4G02920//AT4G02920	GO:0043231//intracellular membrane-bounded organelle	NA	NA	K06634//cyclin H;K01890//phenylalanyl-tRNA synthetase beta chain [EC:6.1.1.20]	gi|18412085|ref|NP_567248.1|//uncharacterized protein [Arabidopsis thaliana];gi|30679312|ref|NP_849293.1|//uncharacterized protein [Arabidopsis thaliana]
AT1G34210	2363	206.159	278.503	0.433931	0.0126247	0.00122384	SERK2	GO:0032991//macromolecular complex;GO:0031224//intrinsic component of membrane	GO:0004674//protein serine/threonine kinase activity;GO:0005102//receptor binding;GO:0032550//purine ribonucleoside binding	GO:0003006//developmental process involved in reproduction;GO:0009555//pollen development;GO:0006464//cellular protein modification process;GO:0043401//steroid hormone mediated signaling pathway;GO:0006796//phosphate-containing compound metabolic process;GO:0007167//enzyme linked receptor protein signaling pathway;GO:0006996//organelle organization	K13418//somatic embryogenesis receptor kinase 1 [EC:2.7.10.1 2.7.11.1]	gi|15218543|ref|NP_174683.1|//somatic embryogenesis receptor kinase 2 [Arabidopsis thaliana]
AT1G52150	3553	288.168	389.226	0.433694	0.00785859	0.000670903	ATHB-15	GO:0043231//intracellular membrane-bounded organelle	GO:0003677//DNA binding;GO:0001071//nucleic acid binding transcription factor activity	GO:0009953//dorsal/ventral pattern formation;GO:0022610//biological adhesion;GO:0009267//cellular response to starvation;GO:0003006//developmental process involved in reproduction;GO:0009943//adaxial/abaxial axis specification;GO:0006351//transcription, DNA-templated;GO:0009799//specification of symmetry;GO:0009933//meristem structural organization;GO:0009887//animal organ morphogenesis;GO:000701…	K09338//homeobox-leucine zipper protein	gi|145324911|ref|NP_001077702.1|//homeobox-leucine zipper protein ATHB-15 [Arabidopsis thaliana];gi|30695149|ref|NP_849795.1|//homeobox-leucine zipper protein ATHB-15 [Arabidopsis thaliana];gi|15218158|ref|NP_175627.1|//homeobox-leucine zipper protein ATHB-15 [Arabidopsis thaliana]
AT3G48800	1450	159.304	215.166	0.433673	0.0313269	0.00389021	AT3G48800//AT3G48800	GO:0044424//intracellular part	NA	NA	K15340//DNA cross-link repair 1A protein	gi|15229025|ref|NP_190449.1|//Sterile alpha motif (SAM) domain-containing protein [Arabidopsis thaliana]
AT2G04270	2922	231.129	312.11	0.433358	0.0298907	0.00366725	RNEE/G	GO:0009536//plastid	GO:0030247//polysaccharide binding;GO:0004519//endonuclease activity;GO:0003676//nucleic acid binding	GO:0006397//mRNA processing;GO:0009668//plastid membrane organization;GO:0006351//transcription, DNA-templated;GO:0009451//RNA modification;GO:0009658//chloroplast organization;GO:0006364//rRNA processing	NA	gi|27368501|emb|CAD48421.1|//putative endoribonuclease E [Arabidopsis thaliana];gi|334184138|ref|NP_001189510.1|//RNAse E/G-like protein [Arabidopsis thaliana];gi|30678104|ref|NP_850988.1|//RNAse E/G-like protein [Arabidopsis thaliana];gi|30678102|ref|NP_850987.1|//RNAse E/G-like protein [Arabidopsis thaliana]
AT5G02840	1466	1170.65	1580.71	0.433256	0.000454194	2.22973e-05	LCL1	GO:0043231//intracellular membrane-bounded organelle	GO:0001071//nucleic acid binding transcription factor activity;GO:0003676//nucleic acid binding	GO:0014070//response to organic cyclic compound;GO:0009648//photoperiodism;GO:0006970//response to osmotic stress;GO:0009725//response to hormone;GO:0006351//transcription, DNA-templated;GO:0048511//rhythmic process;GO:0010038//response to metal ion	K12133//MYB-related transcription factor LHY	gi|79326777|ref|NP_001031823.1|//protein LHY/CCA1-like 1 [Arabidopsis thaliana];gi|14596213|gb|AAK68834.1|//putative protein [Arabidopsis thaliana]
AT1G05830	3978	181.905	245.615	0.433209	0.0403596	0.00543528	ATX2	GO:0043231//intracellular membrane-bounded organelle;GO:0016020//membrane;GO:0044427//chromosomal part	GO:0000975//regulatory region DNA binding;GO:1901981//phosphatidylinositol phosphate binding;GO:0046914//transition metal ion binding;GO:0018024//histone-lysine N-methyltransferase activity	GO:0050794//regulation of cellular process;GO:0009908//flower development;GO:0009887//animal organ morphogenesis;GO:0006305//DNA alkylation;GO:0016458//gene silencing;GO:0006260//DNA replication;GO:0006468//protein phosphorylation;GO:0006351//transcription, DNA-templated;GO:0034968//histone lysine methylation	K11380//NuA3 HAT complex component NTO1;K11422//histone-lysine N-methyltransferase SETD1 [EC:2.1.1.43]	gi|240254018|ref|NP_172074.6|//histone-lysine N-methyltransferase ATX2 [Arabidopsis thaliana]
AT3G62150	4283	640.346	864.544	0.433088	0.0150542	0.00152989	ABCB21	GO:0031224//intrinsic component of membrane;GO:0043231//intracellular membrane-bounded organelle;GO:0005911//cell-cell junction	GO:0042626//ATPase activity, coupled to transmembrane movement of substances;GO:0032550//purine ribonucleoside binding	GO:0014070//response to organic cyclic compound;GO:0009404//toxin metabolic process;GO:0035966//response to topologically incorrect protein;GO:0009734//auxin-activated signaling pathway;GO:0048588//developmental cell growth;GO:0009606//tropism;GO:0000302//response to reactive oxygen species;GO:0006972//hyperosmotic response;GO:0006865//amino acid transport;GO:0000160//phosphorelay signal transduc…	K05658//ATP-binding cassette, subfamily B (MDR/TAP), member 1 [EC:3.6.3.44]	gi|334186202|ref|NP_191774.2|//ABC transporter B family member 21 [Arabidopsis thaliana]
AT2G37840	2558	162.187	218.959	0.432996	0.0384379	0.00508882	AT2G37840//AT2G37840	GO:0044424//intracellular part	GO:0004672//protein kinase activity;GO:0032550//purine ribonucleoside binding	GO:0006464//cellular protein modification process;GO:0042546//cell wall biogenesis;GO:0045491//xylan metabolic process;GO:0006796//phosphate-containing compound metabolic process	K08269//serine/threonine-protein kinase ULK/ATG1 [EC:2.7.11.1]	gi|30687278|ref|NP_850286.1|//putative serine/threonine protein kinase ATG1c [Arabidopsis thaliana];gi|30687274|ref|NP_850285.1|//putative serine/threonine protein kinase ATG1c [Arabidopsis thaliana]
AT1G63610	1477	494.782	667.878	0.432793	0.00138113	8.20043e-05	AT1G63610//AT1G63610	GO:0009532//plastid stroma	NA	GO:0019684//photosynthesis, light reaction	NA	gi|42562912|ref|NP_176549.3|//uncharacterized protein [Arabidopsis thaliana]
AT5G59780	1499	447.742	604.354	0.432725	0.00556198	0.000439783	MYB59	GO:0043231//intracellular membrane-bounded organelle	GO:0001071//nucleic acid binding transcription factor activity;GO:0003676//nucleic acid binding	GO:0014070//response to organic cyclic compound;GO:0010243//response to organonitrogen compound;GO:0006970//response to osmotic stress;GO:0009725//response to hormone;GO:0006351//transcription, DNA-templated;GO:0010038//response to metal ion	K09422//myb proto-oncogene protein, plant	gi|15238519|ref|NP_200786.1|//transcription factor MYB59 [Arabidopsis thaliana]
AT3G54720	2432	167.465	225.974	0.4323	0.0304277	0.0037571	AMP1	NA	GO:0008238//exopeptidase activity	GO:0009908//flower development;GO:0010051//xylem and phloem pattern formation;GO:0009888//tissue development;GO:0019538//protein metabolic process;GO:0022622//root system development;GO:0009639//response to red or far red light	K01301//N-acetylated-alpha-linked acidic dipeptidase [EC:3.4.17.21]	gi|18410120|ref|NP_567007.1|//glutamate carboxypeptidase [Arabidopsis thaliana]
AT3G63500	3344	849.668	1145.82	0.431404	0.0067849	0.000559828	TTA2	NA	NA	NA	NA	gi|15229445|ref|NP_191909.1|//PHD-finger TITANIA 2 [Arabidopsis thaliana]
AT4G38620	1519	314.851	424.53	0.4312	0.016993	0.00178399	MYB4	GO:0043231//intracellular membrane-bounded organelle	GO:0001071//nucleic acid binding transcription factor activity;GO:0003676//nucleic acid binding	GO:0006595//polyamine metabolic process;GO:0014070//response to organic cyclic compound;GO:0009411//response to UV;GO:0006950//response to stress;GO:0006575//cellular modified amino acid metabolic process;GO:0006351//transcription, DNA-templated;GO:0009699//phenylpropanoid biosynthetic process;GO:0009725//response to hormone;GO:0015833//peptide transport	K09422//myb proto-oncogene protein, plant	gi|15233968|ref|NP_195574.1|//transcription repressor MYB4 [Arabidopsis thaliana]
AT1G30490	3079	171.469	231.196	0.431173	0.0390606	0.00518746	PHV	GO:0043231//intracellular membrane-bounded organelle	GO:0003677//DNA binding;GO:0001071//nucleic acid binding transcription factor activity	GO:0007059//chromosome segregation;GO:0007015//actin filament organization;GO:0048827//phyllome development;GO:0010876//lipid localization;GO:0009756//carbohydrate mediated signaling;GO:0010073//meristem maintenance;GO:0000904//cell morphogenesis involved in differentiation;GO:0048764//trichoblast maturation;GO:0007127//meiosis I;GO:0022610//biological adhesion;GO:0009409//response to cold;GO:003…	K09338//homeobox-leucine zipper protein	gi|15220758|ref|NP_174337.1|//homeobox-leucine zipper protein ATHB-9 [Arabidopsis thaliana]
AT4G38470	2379	2779.2	3747.23	0.431154	0.000242115	1.08318e-05	STY46	NA	GO:0004672//protein kinase activity;GO:0031406//carboxylic acid binding;GO:0032550//purine ribonucleoside binding	GO:0006464//cellular protein modification process;GO:0006796//phosphate-containing compound metabolic process	K04424//sterile alpha motif and leucine zipper containing kinase AZK [EC:2.7.11.25];K17535//serine/threonine-protein kinase TNNI3K [EC:2.7.11.1];K04365//B-Raf proto-oncogene serine/threonine-protein kinase [EC:2.7.11.1]	gi|18420244|ref|NP_568041.1|//ACT-like protein tyrosine kinase family protein [Arabidopsis thaliana]
AT4G39960	1737	414.814	559.117	0.430685	0.00180017	0.000111736	AT4G39960//AT4G39960	GO:0009526//plastid envelope;GO:0009534//chloroplast thylakoid	GO:0043169//cation binding;GO:0005515//protein binding;GO:0032550//purine ribonucleoside binding	GO:0044267//cellular protein metabolic process;GO:0006950//response to stress	K03686//molecular chaperone DnaJ	gi|18420568|ref|NP_568076.1|//molecular chaperone Hsp40/DnaJ family protein [Arabidopsis thaliana];gi|565442944|ref|XP_006283648.1|//hypothetical protein CARUB_v10004705mg, partial [Capsella rubella]
AT1G29690	2268	890.34	1199.72	0.430267	0.000140437	5.70062e-06	CAD1	GO:0009536//plastid	GO:0016614//oxidoreductase activity, acting on CH-OH group of donors;GO:0042887//amide transmembrane transporter activity;GO:0019829//cation-transporting ATPase activity;GO:0046914//transition metal ion binding;GO:0016755//transferase activity, transferring amino-acyl groups	GO:0009072//aromatic amino acid family metabolic process;GO:0002252//immune effector process;GO:0043043//peptide biosynthetic process;GO:0009699//phenylpropanoid biosynthetic process;GO:0019762//glucosinolate catabolic process;GO:0052482//defense response by cell wall thickening;GO:0009755//hormone-mediated signaling pathway;GO:0010038//response to metal ion;GO:0006605//protein targeting;GO:00102…	K07119//uncharacterized protein;K01183//chitinase [EC:3.2.1.14];K14638//solute carrier family 15 (peptide/histidine transporter), member 3/4	gi|18397204|ref|NP_564333.1|//protein constitutively activated cell death 1 [Arabidopsis thaliana]
AT5G58720	2054	274.013	369.213	0.43021	0.00881364	0.000769613	AT5G58720//AT5G58720	GO:0043231//intracellular membrane-bounded organelle	GO:0032550//purine ribonucleoside binding	GO:0006281//DNA repair;GO:0006402//mRNA catabolic process	NA	gi|15237740|ref|NP_200680.1|//smr (Small MutS Related) domain-containing protein [Arabidopsis thaliana]
AT1G65580	3793	356.081	479.716	0.429977	0.00487923	0.000374267	FRA3	NA	NA	GO:0046488//phosphatidylinositol metabolic process	K20279//synaptojanin [EC:3.1.3.36];K01099//inositol polyphosphate 5-phosphatase INPP5B/F [EC:3.1.3.36]	gi|42562979|ref|NP_176736.2|//Type II inositol-1,4,5-trisphosphate 5-phosphatase FRA3 [Arabidopsis thaliana]
AT2G15900	3607	326.187	439.338	0.429633	0.00631955	0.000515668	AT2G15900//AT2G15900	GO:0043231//intracellular membrane-bounded organelle	GO:0005543//phospholipid binding	GO:0006486//protein glycosylation;GO:0007165//signal transduction;GO:0006402//mRNA catabolic process	K17925//sorting nexin-13	gi|334184245|ref|NP_179190.3|//phox domain-containing protein [Arabidopsis thaliana]
AT4G34280	2636	147.228	198.291	0.429571	0.0469314	0.00663944	AT4G34280//AT4G34280	GO:0043231//intracellular membrane-bounded organelle;GO:0031461//cullin-RING ubiquitin ligase complex	NA	NA	K18643//katanin p80 WD40 repeat-containing subunit B1	gi|30689988|ref|NP_195154.2|//WD40 domain-containing protein [Arabidopsis thaliana]
AT5G64570	2916	2911.01	3920.42	0.42949	9.30043e-06	2.65308e-07	XYL4	GO:0030312//external encapsulating structure;GO:0005576//extracellular region	GO:0004553//hydrolase activity, hydrolyzing O-glycosyl compounds	GO:0000272//polysaccharide catabolic process	K15920//beta-D-xylosidase 4 [EC:3.2.1.37]	gi|15237736|ref|NP_201262.1|//beta-D-xylosidase 4 [Arabidopsis thaliana]
AT4G16008	1512	253.913	341.885	0.429178	0.00841838	0.000728816	AT4G16008//AT4G16008	GO:0043231//intracellular membrane-bounded organelle	NA	NA	NA	gi|186511858|ref|NP_001118988.1|//uncharacterized protein [Arabidopsis thaliana]
AT3G45640	1858	3147.21	4237.6	0.429172	3.92636e-05	1.32843e-06	MPK3	NA	GO:0004702//signal transducer, downstream of receptor, with serine/threonine kinase activity;GO:0032550//purine ribonucleoside binding	GO:0009700//indole phytoalexin biosynthetic process;GO:0003006//developmental process involved in reproduction;GO:0006470//protein dephosphorylation;GO:0009755//hormone-mediated signaling pathway;GO:0006605//protein targeting;GO:0010243//response to organonitrogen compound;GO:0000187//activation of MAPK activity;GO:0009411//response to UV;GO:0042743//hydrogen peroxide metabolic process;GO:0006091…	K04371//mitogen-activated protein kinase 1/3 [EC:2.7.11.24]	gi|15231196|ref|NP_190150.1|//mitogen-activated protein kinase 3 [Arabidopsis thaliana]
AT3G07780	2060	792.329	1066.81	0.429132	0.00227609	0.000149298	OBE1	GO:0043231//intracellular membrane-bounded organelle	GO:0042802//identical protein binding;GO:0046914//transition metal ion binding;GO:0046983//protein dimerization activity	GO:0010467//gene expression;GO:0003006//developmental process involved in reproduction;GO:0046739//transport of virus in multicellular host;GO:0010074//maintenance of meristem identity;GO:0006952//defense response;GO:0010015//root morphogenesis	NA	gi|18398053|ref|NP_566320.1|//protein OBERON 1 [Arabidopsis thaliana]
AT2G38230	1283	2960.8	3986.44	0.429112	0.000156342	6.48236e-06	PDX1.1	GO:0016020//membrane;GO:0009536//plastid	GO:0042802//identical protein binding;GO:0046983//protein dimerization activity	GO:0005982//starch metabolic process;GO:0006778//porphyrin-containing compound metabolic process;GO:0006007//glucose catabolic process;GO:0009411//response to UV;GO:0008614//pyridoxine metabolic process;GO:0044093//positive regulation of molecular function;GO:0019752//carboxylic acid metabolic process;GO:0042364//water-soluble vitamin biosynthetic process;GO:0006972//hyperosmotic response;GO:0009…	K06215//pyridoxal 5'-phosphate synthase pdxS subunit [EC:4.3.3.6]	gi|15224470|ref|NP_181358.1|//Pyridoxal biosynthesis protein PDX1.1 [Arabidopsis thaliana]
AT1G12120	2072	810.051	1090.57	0.429002	0.000152566	6.29417e-06	AT1G12120//AT1G12120	GO:0043231//intracellular membrane-bounded organelle	NA	GO:0006810//transport	K08176//MFS transporter, PHS family, inorganic phosphate transporter	gi|22329503|ref|NP_172676.2|//uncharacterized protein [Arabidopsis thaliana]
AT5G11330	1492	329.328	443.348	0.428913	0.00294674	0.000203796	AT5G11330//AT5G11330	NA	GO:0016491//oxidoreductase activity	GO:0044710//single-organism metabolic process	K09838//zeaxanthin epoxidase [EC:1.14.15.21]	gi|15239022|ref|NP_196694.1|//FAD/NAD(P)-binding oxidoreductase family protein [Arabidopsis thaliana]
AT1G61030	2967	135.892	182.94	0.428908	0.0436421	0.00603296	AT1G61030//AT1G61030	GO:0043231//intracellular membrane-bounded organelle	NA	GO:0000087//mitotic M phase	NA	gi|15219850|ref|NP_176298.1|//WAPL (Wings apart-like protein regulation of heterochromatin) protein [Arabidopsis thaliana]
AT5G25560	2022	349.631	470.628	0.428752	0.0194414	0.00212568	AT5G25560//AT5G25560	NA	GO:0046914//transition metal ion binding	NA	K10144//RING finger and CHY zinc finger domain-containing protein 1 [EC:2.3.2.27]	gi|42568081|ref|NP_197938.2|//CHY and CTCHY and RING-type zinc finger protein [Arabidopsis thaliana];gi|334187940|ref|NP_001190396.1|//CHY and CTCHY and RING-type zinc finger protein [Arabidopsis thaliana];gi|334187942|ref|NP_001190397.1|//CHY and CTCHY and RING-type zinc finger protein [Arabidopsis thaliana]
AT5G27920	2693	611.434	822.83	0.428397	0.000268518	1.21133e-05	AT5G27920//AT5G27920	GO:0043231//intracellular membrane-bounded organelle	NA	GO:0009404//toxin metabolic process	K10268//F-box and leucine-rich repeat protein 2/20	gi|18421172|ref|NP_568502.1|//F-box protein [Arabidopsis thaliana]
AT5G23910	2374	147.214	198.092	0.428253	0.0403596	0.00543473	AT5G23910//AT5G23910	GO:0043231//intracellular membrane-bounded organelle;GO:0015630//microtubule cytoskeleton	GO:0003774//motor activity;GO:0003676//nucleic acid binding;GO:0032550//purine ribonucleoside binding	GO:0006928//movement of cell or subcellular component;GO:0007010//cytoskeleton organization;GO:0006461//protein complex assembly;GO:0006259//DNA metabolic process	K10403//kinesin family member 22	gi|334187882|ref|NP_197779.4|//ATP binding microtubule motor family protein [Arabidopsis thaliana]
AT3G60320	2879	1476.63	1986.95	0.428244	0.000102785	3.98048e-06	AT3G60320//AT3G60320	GO:0043231//intracellular membrane-bounded organelle	NA	GO:0000226//microtubule cytoskeleton organization;GO:0009416//response to light stimulus;GO:0006468//protein phosphorylation;GO:0015992//proton transport	NA	gi|30695172|ref|NP_191591.2|//uncharacterized protein [Arabidopsis thaliana]
AT5G56210	2182	162.055	218.057	0.428216	0.0361535	0.00468146	WIP2	GO:0012505//endomembrane system;GO:0044444//cytoplasmic part	GO:0042802//identical protein binding;GO:0046983//protein dimerization activity	GO:0006996//organelle organization	NA	gi|15241152|ref|NP_200432.1|//WPP domain-interacting protein 2 [Arabidopsis thaliana]
AT1G29530	1240	223.765	300.959	0.427581	0.0248111	0.00289202	AT1G29530//AT1G29530	GO:0043231//intracellular membrane-bounded organelle	NA	NA	NA	gi|30690777|ref|NP_174246.2|//uncharacterized protein [Arabidopsis thaliana]
AT5G35790	2082	1101.3	1481.13	0.427485	0.000119351	4.721e-06	G6PD1	GO:0009532//plastid stroma	GO:0016616//oxidoreductase activity, acting on the CH-OH group of donors, NAD or NADP as acceptor;GO:0000166//nucleotide binding	GO:0006098//pentose-phosphate shunt;GO:0006090//pyruvate metabolic process;GO:0009416//response to light stimulus;GO:0006468//protein phosphorylation;GO:0015992//proton transport	K00036//glucose-6-phosphate 1-dehydrogenase [EC:1.1.1.49 1.1.1.363]	gi|15238612|ref|NP_198428.1|//glucose-6-phosphate dehydrogenase 1 [Arabidopsis thaliana]
AT5G63190	2607	1352.93	1819.48	0.427438	0.000141208	5.7495e-06	AT5G63190//AT5G63190	GO:0043231//intracellular membrane-bounded organelle	NA	GO:0044260//cellular macromolecule metabolic process;GO:0009746//response to hexose;GO:0034285//response to disaccharide;GO:0009755//hormone-mediated signaling pathway	K16865//programmed cell death protein 4	gi|18424679|ref|NP_568968.1|//MA3 domain-containing protein [Arabidopsis thaliana]
AT5G05600	1508	568.808	764.891	0.427312	0.000675393	3.52853e-05	AT5G05600//AT5G05600	GO:0044424//intracellular part	GO:0016705//oxidoreductase activity, acting on paired donors, with incorporation or reduction of molecular oxygen;GO:0046914//transition metal ion binding	GO:0006950//response to stress;GO:0051707//response to other organism;GO:0009755//hormone-mediated signaling pathway;GO:0009628//response to abiotic stimulus;GO:0009694//jasmonic acid metabolic process	K05278//flavonol synthase [EC:1.14.11.23];K05277//leucoanthocyanidin dioxygenase [EC:1.14.11.19]	gi|15239179|ref|NP_196179.1|//oxidoreductase, 2OG-Fe(II) oxygenase family protein [Arabidopsis thaliana]
AT1G17110	3323	491.758	661.27	0.427291	0.0048204	0.000367956	UBP15	GO:0043231//intracellular membrane-bounded organelle	GO:0019783//ubiquitin-like protein-specific protease activity;GO:0016790//thiolester hydrolase activity;GO:0046914//transition metal ion binding	GO:0048608//reproductive structure development;GO:0070646//protein modification by small protein removal;GO:0048827//phyllome development;GO:0009791//post-embryonic development;GO:0019941//modification-dependent protein catabolic process;GO:0022622//root system development	K11855//ubiquitin carboxyl-terminal hydrolase 36/42 [EC:3.4.19.12]	gi|18394440|ref|NP_564014.1|//ubiquitin carboxyl-terminal hydrolase 15 [Arabidopsis thaliana];gi|334182643|ref|NP_001185019.1|//ubiquitin carboxyl-terminal hydrolase 15 [Arabidopsis thaliana]
AT1G07110	2789	1074.57	1444.63	0.426934	5.95778e-05	2.1516e-06	F2KP	GO:0016020//membrane;GO:0043231//intracellular membrane-bounded organelle;GO:0044444//cytoplasmic part	GO:0008443//phosphofructokinase activity;GO:0030247//polysaccharide binding;GO:0050308//sugar-phosphatase activity;GO:0032550//purine ribonucleoside binding	GO:0015976//carbon utilization;GO:0006796//phosphate-containing compound metabolic process;GO:0019321//pentose metabolic process;GO:0019318//hexose metabolic process	K01103//6-phosphofructo-2-kinase / fructose-2,6-biphosphatase 3&#160; [EC:2.7.1.105 3.1.3.46]	gi|15222304|ref|NP_172191.1|//6-phosphofructo-2-kinase/fructose-2,6-bisphosphatase [Arabidopsis thaliana]
AT3G06980	2954	860.628	1156.96	0.426871	0.000433543	2.11217e-05	AT3G06980//AT3G06980	GO:0009536//plastid	GO:0042623//ATPase activity, coupled;GO:0032550//purine ribonucleoside binding	GO:0009657//plastid organization;GO:0046471//phosphatidylglycerol metabolic process;GO:0003006//developmental process involved in reproduction;GO:0006090//pyruvate metabolic process;GO:0042254//ribosome biogenesis;GO:0009058//biosynthetic process;GO:0034660//ncRNA metabolic process;GO:0009886//post-embryonic animal morphogenesis	K13179//ATP-dependent RNA helicase DDX18/HAS1 [EC:3.6.4.13]	gi|15231353|ref|NP_187354.1|//DEAD-box ATP-dependent RNA helicase 50 [Arabidopsis thaliana]
AT1G65280	2310	306.843	412.309	0.426227	0.00910121	0.000799629	AT1G65280//AT1G65280	NA	NA	GO:0044267//cellular protein metabolic process;GO:0000278//mitotic cell cycle;GO:0009409//response to cold	K09528//DnaJ homolog subfamily C member 8	gi|145337191|ref|NP_176707.3|//DNAJ heat shock N-terminal domain-containing protein [Arabidopsis thaliana]
AT1G79700	1167	576.22	774.269	0.426214	0.00189262	0.00011873	WRI4	NA	NA	GO:0006351//transcription, DNA-templated	K09285//AP2-like factor, ANT lineage	gi|145327747|ref|NP_001077849.1|//AP2-like ethylene-responsive transcription factor WRI4 [Arabidopsis thaliana];gi|42563360|ref|NP_178088.2|//AP2-like ethylene-responsive transcription factor WRI4 [Arabidopsis thaliana]
AT4G25810	1373	525.557	706.089	0.426004	0.000512946	2.55431e-05	XTR6	GO:0043231//intracellular membrane-bounded organelle;GO:0030312//external encapsulating structure;GO:0005576//extracellular region	GO:0016758//transferase activity, transferring hexosyl groups;GO:0016798//hydrolase activity, acting on glycosyl bonds	GO:0044042//glucan metabolic process	K08235//xyloglucan:xyloglucosyl transferase [EC:2.4.1.207]	gi|15235997|ref|NP_194311.1|//probable xyloglucan endotransglucosylase/hydrolase protein 23 [Arabidopsis thaliana]
AT3G29760	1928	161.444	216.876	0.425831	0.0288525	0.00350032	AT3G29760//AT3G29760	GO:0043231//intracellular membrane-bounded organelle	NA	NA	K20286//TATA element modulatory factor;K17618//ubiquitin-like domain-containing CTD phosphatase 1 [EC:3.1.3.16];K14306//nuclear pore complex protein Nup62	gi|11994485|dbj|BAB02526.1|//unnamed protein product [Arabidopsis thaliana]
AT2G20670	1463	4572.45	6138.89	0.425008	1.25855e-06	2.94313e-08	AT2G20670//AT2G20670	GO:0009536//plastid	NA	NA	NA	gi|18399441|ref|NP_565481.1|//uncharacterized protein [Arabidopsis thaliana]
AT3G11100	1633	282.787	379.656	0.424977	0.0106626	0.000985624	AT3G11100//AT3G11100	GO:0043231//intracellular membrane-bounded organelle	GO:0001071//nucleic acid binding transcription factor activity	GO:0006281//DNA repair;GO:0009648//photoperiodism;GO:0006351//transcription, DNA-templated	K09903//uridylate kinase [EC:2.7.4.22]	gi|12321891|gb|AAG50987.1|AC073395_29//hypothetical protein; 14486-13072 [Arabidopsis thaliana]
AT4G38420	2046	694.129	931.643	0.424572	0.00272326	0.000185169	sks9	GO:0005618//cell wall;GO:0005911//cell-cell junction	GO:0046914//transition metal ion binding;GO:0003824//catalytic activity	GO:0044710//single-organism metabolic process	K19791//iron transport multicopper oxidase	gi|22329235|ref|NP_195555.2|//protein SKU5 similar 9 [Arabidopsis thaliana]
AT2G47410	4856	268.556	360.334	0.424115	0.0357714	0.00462159	AT2G47410//AT2G47410	GO:0043231//intracellular membrane-bounded organelle;GO:0031461//cullin-RING ubiquitin ligase complex	NA	GO:0009606//tropism	K11797//PH-interacting protein	gi|79596176|ref|NP_850474.3|//WD40 domain-containing protein [Arabidopsis thaliana];gi|334184967|ref|NP_001189770.1|//WD40 domain-containing protein [Arabidopsis thaliana]
AT1G06470	1949	187.499	251.572	0.424082	0.0409032	0.00553392	AT1G06470//AT1G06470	GO:0031224//intrinsic component of membrane	NA	GO:0015851//nucleobase transport	K15280//solute carrier family 35, member C2	gi|30679695|ref|NP_172135.2|//probable sugar phosphate/phosphate translocator [Arabidopsis thaliana]
AT3G20720	3985	234.483	314.604	0.424052	0.0137843	0.00137454	AT3G20720//AT3G20720	NA	NA	NA	NA	gi|334185500|ref|NP_001189943.1|//uncharacterized protein [Arabidopsis thaliana];gi|240255373|ref|NP_188708.4|//uncharacterized protein [Arabidopsis thaliana]
AT1G73480	2334	547.356	734.292	0.423875	0.000433946	2.11593e-05	AT1G73480//AT1G73480	NA	GO:0003824//catalytic activity	GO:0006972//hyperosmotic response;GO:0009725//response to hormone	K01054//acylglycerol lipase [EC:3.1.1.23]	gi|18410366|ref|NP_565066.1|//alpha/beta-Hydrolases superfamily protein [Arabidopsis thaliana]
AT5G64170	2563	760.429	1020.13	0.423871	0.000117836	4.65069e-06	AT5G64170//AT5G64170	GO:0043231//intracellular membrane-bounded organelle	NA	NA	NA	gi|145334895|ref|NP_001078793.1|//dentin sialophosphoprotein-like protein [Arabidopsis thaliana]
AT4G39420	8499	358.649	481.095	0.423748	0.0164909	0.00171624	AT4G39420//AT4G39420	NA	NA	NA	K19026//spatacsin	gi|334187324|ref|NP_195652.5|//uncharacterized protein [Arabidopsis thaliana];gi|334187326|ref|NP_001154293.2|//uncharacterized protein [Arabidopsis thaliana]
AT5G45430	2635	2224.22	2983.37	0.423642	4.76281e-06	1.26584e-07	AT5G45430//AT5G45430	GO:0043231//intracellular membrane-bounded organelle	GO:0004672//protein kinase activity;GO:0032550//purine ribonucleoside binding	GO:0006486//protein glycosylation;GO:0006464//cellular protein modification process;GO:0006412//translation	K08829//male germ cell-associated kinase [EC:2.7.11.22]	gi|18422554|ref|NP_568646.1|//protein kinase superfamily protein [Arabidopsis thaliana];gi|334188209|ref|NP_001190473.1|//protein kinase superfamily protein [Arabidopsis thaliana]
AT1G78010	1993	147.953	198.427	0.423467	0.0430708	0.00592897	AT1G78010//AT1G78010	GO:0044424//intracellular part	GO:0017111//nucleoside-triphosphatase activity;GO:0032550//purine ribonucleoside binding	GO:0009154//purine ribonucleotide catabolic process;GO:0035556//intracellular signal transduction;GO:0008033//tRNA processing;GO:0016192//vesicle-mediated transport	K03650//tRNA modification GTPase [EC:3.6.-.-]	gi|6573766|gb|AAF17686.1|AC009243_13//F28K19.23 [Arabidopsis thaliana]
AT3G01920	1157	202.539	271.56	0.423072	0.0326014	0.0040985	AT3G01920//AT3G01920	NA	GO:0003723//RNA binding	NA	K19612//2',5'-phosphodiesterase [EC:3.1.13.4 3.1.4.-]	gi|22330801|ref|NP_566156.2|//Sua5/YciO/YrdC domain-containing protein [Arabidopsis thaliana]
AT5G06150	1734	379.167	508.293	0.422827	0.00328477	0.000232759	CYC1BAT	GO:0043231//intracellular membrane-bounded organelle	GO:0019887//protein kinase regulator activity;GO:0019900//kinase binding	GO:0010212//response to ionizing radiation;GO:0051726//regulation of cell cycle	K05868//cyclin B	gi|15239938|ref|NP_196233.1|//cyclin-B1-2 [Arabidopsis thaliana];gi|685269262|ref|XP_009125634.1|//PREDICTED: cyclin-B1-2 [Brassica rapa]
AT5G57710	3925	946.053	1268.02	0.422583	0.00501485	0.000388413	AT5G57710//AT5G57710	GO:0044424//intracellular part	NA	GO:0009628//response to abiotic stimulus	K03695//ATP-dependent Clp protease ATP-binding subunit ClpB	gi|15242850|ref|NP_200579.1|//protein SUPPRESSOR OF MAX2 1 [Arabidopsis thaliana]
AT1G52400	2030	1621.98	2173.28	0.422114	0.000298561	1.36419e-05	BGLU18	GO:0005911//cell-cell junction;GO:0042579//microbody;GO:0009536//plastid	GO:0008422//beta-glucosidase activity;GO:0005515//protein binding;GO:0043167//ion binding	GO:0009738//abscisic acid-activated signaling pathway;GO:0006970//response to osmotic stress;GO:0010118//stomatal movement;GO:0006066//alcohol metabolic process;GO:0006952//defense response;GO:0044238//primary metabolic process;GO:0051707//response to other organism;GO:0048878//chemical homeostasis;GO:0043623//cellular protein complex assembly	K15748//beta-D-glucopyranosyl abscisate beta-glucosidase [EC:3.2.1.175]	gi|15218992|ref|NP_175649.1|//beta glucosidase 18 [Arabidopsis thaliana]
AT4G31820	2998	272.665	365.272	0.42184	0.0122964	0.00118	ENP	GO:0016020//membrane;GO:0005768//endosome	GO:0060089//molecular transducer activity	GO:0009908//flower development;GO:0008105//asymmetric protein localization;GO:0009926//auxin polar transport;GO:0009314//response to radiation;GO:0048367//shoot system development;GO:0009793//embryo development ending in seed dormancy	K15095//(+)-neomenthol dehydrogenase [EC:1.1.1.208]	gi|22329064|ref|NP_194910.2|//BTB/POZ domain-containing protein NPY1 [Arabidopsis thaliana]
AT1G01140	1698	525.333	703.734	0.421798	0.00234306	0.000155343	CIPK9	GO:0044424//intracellular part	GO:0004672//protein kinase activity;GO:0032550//purine ribonucleoside binding	GO:0055065//metal ion homeostasis;GO:0006813//potassium ion transport;GO:0006464//cellular protein modification process;GO:0009267//cellular response to starvation;GO:0006970//response to osmotic stress;GO:0009743//response to carbohydrate;GO:0006796//phosphate-containing compound metabolic process	K07198//5'-AMP-activated protein kinase, catalytic alpha subunit [EC:2.7.11.11]	gi|15223317|ref|NP_171622.1|//CBL-interacting serine/threonine-protein kinase 9 [Arabidopsis thaliana];gi|30677901|ref|NP_849571.1|//CBL-interacting serine/threonine-protein kinase 9 [Arabidopsis thaliana];gi|30677898|ref|NP_849570.1|//CBL-interacting serine/threonine-protein kinase 9 [Arabidopsis thaliana]
AT4G29750	2807	206.87	277.001	0.421164	0.0362768	0.00471004	AT4G29750//AT4G29750	GO:0009536//plastid	GO:0003676//nucleic acid binding	NA	K01148//poly(A)-specific ribonuclease [EC:3.1.13.4]	gi|334187011|ref|NP_194704.2|//CRS1 / YhbY (CRM) domain-containing protein [Arabidopsis thaliana]
AT1G70090	1651	732.618	980.968	0.421145	0.00311237	0.000218124	LGT8	GO:0043231//intracellular membrane-bounded organelle	GO:0008194//UDP-glycosyltransferase activity	GO:0006694//steroid biosynthetic process;GO:0044723//single-organism carbohydrate metabolic process	K13648//alpha-1,4-galacturonosyltransferase [EC:2.4.1.43]	gi|18409445|ref|NP_564983.1|//putative galacturonosyltransferase-like 9 [Arabidopsis thaliana]
AT5G35170	2191	1661.67	2224.84	0.421065	0.000209869	9.09332e-06	AT5G35170//AT5G35170	GO:0009526//plastid envelope;GO:0009534//chloroplast thylakoid	GO:0016776//phosphotransferase activity, phosphate group as acceptor;GO:0019205//nucleobase-containing compound kinase activity;GO:0032550//purine ribonucleoside binding	GO:0006351//transcription, DNA-templated;GO:0009117//nucleotide metabolic process	K00939//adenylate kinase [EC:2.7.4.3]	gi|79329010|ref|NP_001031966.1|//adenylate kinase family protein [Arabidopsis thaliana];gi|22327339|ref|NP_198367.2|//adenylate kinase family protein [Arabidopsis thaliana]
AT1G20020	1462	5766.72	7719.26	0.420712	1.48421e-06	3.55084e-08	FNR2	GO:0009532//plastid stroma;GO:0005576//extracellular region;GO:0009534//chloroplast thylakoid;GO:0034357//photosynthetic membrane	GO:0008187//poly-pyrimidine tract binding;GO:0000166//nucleotide binding;GO:0016731//oxidoreductase activity, acting on iron-sulfur proteins as donors, NAD or NADP as acceptor	GO:0050832//defense response to fungus;GO:0006605//protein targeting;GO:0006007//glucose catabolic process;GO:0010243//response to organonitrogen compound;GO:0042743//hydrogen peroxide metabolic process;GO:0009627//systemic acquired resistance;GO:0006996//organelle organization;GO:0043094//cellular metabolic compound salvage;GO:0009696//salicylic acid metabolic process;GO:0042254//ribosome biogen…	K02641//ferredoxin--NADP+ reductase [EC:1.18.1.2]	gi|15223753|ref|NP_173431.1|//ferredoxin--NADP reductase, leaf isozyme 2 [Arabidopsis thaliana];gi|145323954|ref|NP_001077566.1|//ferredoxin--NADP reductase, leaf isozyme 2 [Arabidopsis thaliana]
AT5G43780	1904	1256.72	1681.47	0.420065	0.000195572	8.38467e-06	APS4	GO:0009532//plastid stroma	GO:0004779//sulfate adenylyltransferase activity	GO:0006605//protein targeting;GO:0006790//sulfur compound metabolic process;GO:0009626//plant-type hypersensitive response;GO:0009813//flavonoid biosynthetic process	K13811//3'-phosphoadenosine 5'-phosphosulfate synthase [EC:2.7.7.4 2.7.1.25]	gi|15239983|ref|NP_199191.1|//sulfate adenylyltransferase [Arabidopsis thaliana]
AT3G61150	3145	364.291	487.338	0.419831	0.00311237	0.00021822	HDG1	GO:0043231//intracellular membrane-bounded organelle	GO:0003677//DNA binding;GO:0001071//nucleic acid binding transcription factor activity	GO:0006351//transcription, DNA-templated;GO:0043543//protein acylation	K09338//homeobox-leucine zipper protein	gi|15233048|ref|NP_191674.1|//homeodomain GLABROUS 1 [Arabidopsis thaliana]
AT4G17370	1620	187.008	250.166	0.419786	0.0233086	0.0026722	AT4G17370//AT4G17370	NA	GO:0004022//alcohol dehydrogenase (NAD) activity;GO:0003824//catalytic activity;GO:0036094//small molecule binding	GO:0044710//single-organism metabolic process	K00010//myo-inositol 2-dehydrogenase / D-chiro-inositol 1-dehydrogenase [EC:1.1.1.18 1.1.1.369]	gi|42566900|ref|NP_193468.2|//Oxidoreductase family protein [Arabidopsis thaliana]
AT2G26190	2098	780.795	1043.94	0.41902	0.000604956	3.10781e-05	AT2G26190//AT2G26190	GO:0043231//intracellular membrane-bounded organelle	GO:0005515//protein binding	GO:0006605//protein targeting;GO:0009605//response to external stimulus;GO:0009683//indoleacetic acid metabolic process;GO:0010243//response to organonitrogen compound;GO:0000741//karyogamy;GO:0010118//stomatal movement;GO:0042743//hydrogen peroxide metabolic process;GO:0009627//systemic acquired resistance;GO:0002252//immune effector process;GO:0009696//salicylic acid metabolic process;GO:000962…	NA	gi|18401055|ref|NP_565618.1|//calmodulin-binding protein [Arabidopsis thaliana]
AT3G53920	2133	362.881	485.114	0.418826	0.00484947	0.000371381	SIGC	GO:0009536//plastid	GO:0034062//5'-3' RNA polymerase activity;GO:0016987//sigma factor activity;GO:0001071//nucleic acid binding transcription factor activity;GO:0003676//nucleic acid binding	GO:0010556//regulation of macromolecule biosynthetic process;GO:0009416//response to light stimulus;GO:0006351//transcription, DNA-templated;GO:0015979//photosynthesis	K03093//RNA polymerase sigma factor	gi|15232364|ref|NP_190960.1|//RNA polymerase sigma-subunit C [Arabidopsis thaliana]
AT1G78600	1482	1284.54	1716.65	0.418346	1.18929e-05	3.4863e-07	LZF1	GO:0016604//nuclear body	GO:0046914//transition metal ion binding;GO:0001071//nucleic acid binding transcription factor activity	GO:0009657//plastid organization;GO:0006605//protein targeting;GO:0042743//hydrogen peroxide metabolic process;GO:0009813//flavonoid biosynthetic process;GO:0009627//systemic acquired resistance;GO:0006351//transcription, DNA-templated;GO:0009640//photomorphogenesis;GO:0006779//porphyrin-containing compound biosynthetic process;GO:0009626//plant-type hypersensitive response;GO:0006470//protein de…	K12135//zinc finger protein CONSTANS;K19720//collagen, type III, alpha	gi|334183994|ref|NP_001185428.1|//light-regulated zinc finger protein 1 [Arabidopsis thaliana];gi|18412037|ref|NP_565183.1|//light-regulated zinc finger protein 1 [Arabidopsis thaliana]
AT3G25820	2816	537.479	718.127	0.418032	0.0104357	0.000954089	TPS-CIN	GO:0009536//plastid	GO:0046872//metal ion binding;GO:0009975//cyclase activity;GO:0010333//terpene synthase activity	GO:0016098//monoterpenoid metabolic process;GO:0043692//monoterpene metabolic process	K12467//myrcene/ocimene synthase [EC:4.2.3.15];K07385//1,8-cineole synthase [EC:4.2.3.108]	gi|110739274|dbj|BAF01550.1|//terpene synthase-related protein [Arabidopsis thaliana];gi|15230902|ref|NP_189212.1|//1,8-cineole synthase [Arabidopsis thaliana];gi|334185629|ref|NP_001189976.1|//1,8-cineole synthase [Arabidopsis thaliana]
AT1G22690	503	2390.17	3192.84	0.417731	0.00201053	0.000127961	AT1G22690//AT1G22690	NA	NA	GO:0009725//response to hormone	K03860//phosphatidylinositol glycan, class Q	gi|15219934|ref|NP_173683.1|//gibberellin-regulated protein 9 [Arabidopsis thaliana]
AT2G18790	4169	482.789	644.836	0.41754	0.00699716	0.000580824	PHYB	GO:0016020//membrane;GO:0044451//nucleoplasm part;GO:0044444//cytoplasmic part	GO:0005515//protein binding;GO:0009883//red or far-red light photoreceptor activity;GO:0004930//G-protein coupled receptor activity	GO:0007623//circadian rhythm;GO:0010017//red or far-red light signaling pathway;GO:0006833//water transport;GO:0009845//seed germination;GO:0006468//protein phosphorylation;GO:0051276//chromosome organization;GO:0006351//transcription, DNA-templated;GO:0006066//alcohol metabolic process;GO:0009606//tropism;GO:0006952//defense response;GO:0015992//proton transport;GO:0009755//hormone-mediated sign…	K12121//phytochrome B	gi|57791618|gb|AAW56577.1|//phytochrome B, partial [Arabidopsis thaliana];gi|57791620|gb|AAW56578.1|//phytochrome B [Arabidopsis thaliana]
AT5G61480	3732	280.429	374.53	0.417445	0.00969698	0.000871248	PXY	GO:0031224//intrinsic component of membrane	GO:0004672//protein kinase activity;GO:0032550//purine ribonucleoside binding	GO:0009943//adaxial/abaxial axis specification;GO:0009799//specification of symmetry;GO:0001763//morphogenesis of a branching structure;GO:0009933//meristem structural organization;GO:0006464//cellular protein modification process;GO:0006796//phosphate-containing compound metabolic process;GO:0010065//primary meristem tissue development;GO:0010073//meristem maintenance;GO:0010087//phloem or xylem…	K00924//null	gi|15240263|ref|NP_200956.1|//leucine-rich repeat receptor-like protein kinase TDR [Arabidopsis thaliana]
AT5G60600	2711	4910.13	6557.38	0.417357	1.0658e-05	3.09338e-07	HDS	GO:0009532//plastid stroma;GO:0009526//plastid envelope	GO:0052592//oxidoreductase activity, acting on CH or CH2 groups, with an iron-sulfur protein as acceptor;GO:0046914//transition metal ion binding;GO:0051536//iron-sulfur cluster binding	GO:0005982//starch metabolic process;GO:0044257//cellular protein catabolic process;GO:0006779//porphyrin-containing compound biosynthetic process;GO:0006732//coenzyme metabolic process;GO:0006544//glycine metabolic process;GO:0006633//fatty acid biosynthetic process;GO:0015992//proton transport;GO:0009755//hormone-mediated signaling pathway;GO:0006605//protein targeting;GO:0006007//glucose catab…	K03526//(E)-4-hydroxy-3-methylbut-2-enyl-diphosphate synthase [EC:1.17.7.1 1.17.7.3]	gi|30697395|ref|NP_851233.1|//4-hydroxy-3-methylbut-2-enyl diphosphate synthase [Arabidopsis thaliana];gi|30697397|ref|NP_200868.2|//4-hydroxy-3-methylbut-2-enyl diphosphate synthase [Arabidopsis thaliana];gi|186532618|ref|NP_001119467.1|//4-hydroxy-3-methylbut-2-enyl diphosphate synthase [Arabidopsis thaliana]
AT3G48200	4073	685.374	915.244	0.417265	0.000411488	1.98595e-05	AT3G48200//AT3G48200	GO:0009536//plastid	NA	GO:0005982//starch metabolic process;GO:0006007//glucose catabolic process;GO:0005984//disaccharide metabolic process;GO:0009451//RNA modification;GO:0009658//chloroplast organization;GO:0044093//positive regulation of molecular function;GO:0009886//post-embryonic animal morphogenesis	NA	gi|18408603|ref|NP_566899.1|//uncharacterized protein [Arabidopsis thaliana]
AT4G01210	3676	418.322	558.344	0.41654	0.00612453	0.000496961	AT4G01210//AT4G01210	GO:0043231//intracellular membrane-bounded organelle	GO:0016740//transferase activity	GO:0009247//glycolipid biosynthetic process;GO:0006950//response to stress	K02951//small subunit ribosomal protein S12e	gi|240255711|ref|NP_192030.4|//glycosyl transferase family 1 protein [Arabidopsis thaliana]
AT5G09410	3156	308.061	411.148	0.416439	0.027341	0.00325921	EICBP.B	GO:0043231//intracellular membrane-bounded organelle	GO:0005515//protein binding;GO:0003676//nucleic acid binding	GO:0009409//response to cold;GO:0006351//transcription, DNA-templated	K20032//palmitoyltransferase ZDHHC13/17 [EC:2.3.1.225];K12271//signal recognition particle 43 kDa protein;K14674//TAG lipase / steryl ester hydrolase / phospholipase A2 / LPA acyltransferase [EC:3.1.1.3 3.1.1.13 3.1.1.4 2.3.1.51]	gi|334187550|ref|NP_001190267.1|//calmodulin-binding transcription activator 1 [Arabidopsis thaliana];gi|186521534|ref|NP_001119195.1|//calmodulin-binding transcription activator 1 [Arabidopsis thaliana];gi|186521530|ref|NP_196503.3|//calmodulin-binding transcription activator 1 [Arabidopsis thaliana]
AT1G04240	1190	466.558	622.49	0.415994	0.00366542	0.000265203	SHY2	GO:0043231//intracellular membrane-bounded organelle	GO:0005515//protein binding;GO:0001071//nucleic acid binding transcription factor activity	GO:0048528//post-embryonic root development;GO:0006351//transcription, DNA-templated;GO:0009755//hormone-mediated signaling pathway	K14484//auxin-responsive protein IAA	gi|15219692|ref|NP_171920.1|//auxin-responsive protein IAA3 [Arabidopsis thaliana]
AT3G47080	2177	278.707	371.772	0.415668	0.00808807	0.000693512	AT3G47080//AT3G47080	NA	NA	NA	NA	gi|15232725|ref|NP_190292.1|//tetratricopeptide repeat domain-containing protein [Arabidopsis thaliana]
AT4G13670	1380	518.123	690.881	0.415144	0.000685877	3.6003e-05	PTAC5	GO:0009526//plastid envelope;GO:0009534//chloroplast thylakoid;GO:0000229//cytoplasmic chromosome	GO:0005515//protein binding	NA	NA	gi|30682566|ref|NP_193103.2|//protein plastid transcriptionally active 5 [Arabidopsis thaliana]
AT3G15840	997	2307.71	3076.91	0.415021	2.00065e-06	4.8776e-08	PIFI	GO:0009532//plastid stroma	NA	GO:0022904//respiratory electron transport chain	NA	gi|18400924|ref|NP_566528.1|//post-illumination chlorophyll fluorescence increase protein [Arabidopsis thaliana];gi|79313253|ref|NP_001030706.1|//post-illumination chlorophyll fluorescence increase protein [Arabidopsis thaliana];gi|334185379|ref|NP_001189904.1|//post-illumination chlorophyll fluorescence increase protein [Arabidopsis thaliana];gi|79313255|ref|NP_001030707.1|//post-illumination ch…
AT2G39140	1357	383.364	511.022	0.41467	0.00221338	0.000143809	SVR1	GO:0009536//plastid	GO:0016866//intramolecular transferase activity;GO:0003676//nucleic acid binding	GO:0000470//maturation of LSU-rRNA;GO:0006412//translation;GO:0009451//RNA modification;GO:0030490//maturation of SSU-rRNA	K06182//23S rRNA pseudouridine2604 synthase [EC:5.4.99.21];K01718//null	gi|30687794|ref|NP_181447.2|//protein SUPPRESSOR OF VARIEGATION 1 [Arabidopsis thaliana]
AT2G31040	1699	862.369	1149.36	0.414455	0.000628945	3.24148e-05	AT2G31040//AT2G31040	NA	NA	GO:0005982//starch metabolic process;GO:0005984//disaccharide metabolic process;GO:0044093//positive regulation of molecular function	K02116//ATP synthase protein I	gi|18402535|ref|NP_565711.1|//ATP synthase protein I-related protein [Arabidopsis thaliana]
AT2G26200	2137	218.4	291.058	0.414335	0.0244079	0.00282759	AT2G26200//AT2G26200	NA	GO:0016740//transferase activity	NA	K00599//methyltransferase-like protein 6 [EC:2.1.1.-]	gi|42570317|ref|NP_850075.2|//S-adenosyl-L-methionine-dependent methyltransferases superfamily protein [Arabidopsis thaliana]
AT1G55810	1908	220.037	293.203	0.414153	0.0400713	0.00537262	UKL3	NA	GO:0016772//transferase activity, transferring phosphorus-containing groups;GO:0032550//purine ribonucleoside binding	GO:0006006//glucose metabolic process;GO:0051603//proteolysis involved in cellular protein catabolic process;GO:0006996//organelle organization	K00876//uridine kinase [EC:2.7.1.48]	gi|15222778|ref|NP_175977.1|//uridine kinase-like protein 3 [Arabidopsis thaliana];gi|8778301|gb|AAF79310.1|AC002304_3//F14J16.5 [Arabidopsis thaliana];gi|145362341|ref|NP_974036.2|//uridine kinase-like protein 3 [Arabidopsis thaliana]
AT3G03710	3317	433.912	577.962	0.413572	0.0055557	0.000438826	RIF10	GO:0009532//plastid stroma	GO:0008408//3'-5' exonuclease activity;GO:0016779//nucleotidyltransferase activity;GO:0003676//nucleic acid binding	GO:0006396//RNA processing;GO:0006401//RNA catabolic process;GO:0009267//cellular response to starvation;GO:0010322//regulation of isopentenyl diphosphate biosynthetic process, methylerythritol 4-phosphate pathway;GO:0016119//carotene metabolic process;GO:0016117//carotenoid biosynthetic process;GO:0006779//porphyrin-containing compound biosynthetic process	K00962//polyribonucleotide nucleotidyltransferase [EC:2.7.7.8]	gi|30678905|ref|NP_187021.2|//polyribonucleotide nucleotidyltransferase [Arabidopsis thaliana]
AT3G27260	3264	456.096	607.509	0.413569	0.00300384	0.000208991	GTE8	GO:0009536//plastid	NA	NA	K11684//bromodomain-containing factor 1;K11721//bromodomain-containing protein 3;K11724//bromodomain testis-specific protein	gi|15232127|ref|NP_189362.1|//global transcription factor group E8 [Arabidopsis thaliana]
AT3G18290	4495	833.792	1110.54	0.413501	0.000152356	6.2792e-06	BTS	NA	GO:0046914//transition metal ion binding	GO:0009267//cellular response to starvation;GO:0003006//developmental process involved in reproduction	K16276//zinc finger protein-like protein	gi|15229615|ref|NP_188457.1|//putative E3 ligase BRUTUS [Arabidopsis thaliana]
AT3G01460	7073	308.306	410.448	0.412837	0.0298907	0.0036665	MBD9	GO:0043231//intracellular membrane-bounded organelle;GO:0005911//cell-cell junction	GO:0005515//protein binding;GO:0000166//nucleotide binding;GO:0046914//transition metal ion binding;GO:0008080//N-acetyltransferase activity;GO:0003676//nucleic acid binding	GO:0022610//biological adhesion;GO:0003006//developmental process involved in reproduction;GO:0016573//histone acetylation;GO:0006351//transcription, DNA-templated;GO:0001763//morphogenesis of a branching structure;GO:0007015//actin filament organization;GO:0009648//photoperiodism;GO:0045229//external encapsulating structure organization;GO:0000904//cell morphogenesis involved in differentiation;…	K00278//L-aspartate oxidase [EC:1.4.3.16];K11446//histone demethylase JARID1 [EC:1.14.11.-]	gi|15232121|ref|NP_186795.1|//methyl-CPG-binding domain 9 [Arabidopsis thaliana]
AT5G46270	3987	203.928	271.486	0.412814	0.0339216	0.00430243	AT5G46270//AT5G46270	GO:0044424//intracellular part;GO:0005911//cell-cell junction	GO:0016462//pyrophosphatase activity;GO:0032550//purine ribonucleoside binding	GO:0007154//cell communication;GO:0006950//response to stress	K19613//leucine-rich repeat protein SHOC2	gi|240256404|ref|NP_199439.5|//Disease resistance protein (TIR-NBS-LRR class) family protein [Arabidopsis thaliana]
AT5G02160	993	7514.44	10000.4	0.412322	0.000122837	4.88945e-06	AT5G02160//AT5G02160	GO:0009534//chloroplast thylakoid	GO:0005515//protein binding	GO:0009887//animal organ morphogenesis;GO:0006351//transcription, DNA-templated;GO:0006873//cellular ion homeostasis;GO:0030001//metal ion transport;GO:0044093//positive regulation of molecular function;GO:0048869//cellular developmental process	NA	gi|240256251|ref|NP_195836.5|//uncharacterized protein [Arabidopsis thaliana]
AT2G37050	3384	479.008	637.471	0.41231	0.0021757	0.000140909	AT2G37050//AT2G37050	GO:0016020//membrane;GO:0005911//cell-cell junction	GO:0004672//protein kinase activity;GO:0032550//purine ribonucleoside binding	GO:0006464//cellular protein modification process	K04733//interleukin-1 receptor-associated kinase 4 [EC:2.7.11.1];K16224//senescence-induced receptor-like serine/threonine-protein kinase;K10737//DNA helicase MCM8 [EC:3.6.4.12]	gi|79324537|ref|NP_001031499.1|//putative receptor protein kinase [Arabidopsis thaliana];gi|79568805|ref|NP_181242.3|//putative receptor protein kinase [Arabidopsis thaliana]
AT5G53500	3187	382.224	508.595	0.412097	0.00803706	0.000688472	AT5G53500//AT5G53500	GO:0031234//extrinsic component of cytoplasmic side of plasma membrane	NA	GO:0007154//cell communication	K20241//WD repeat-containing protein 44	gi|15238760|ref|NP_200162.1|//transducin/WD40 domain-containing protein [Arabidopsis thaliana]
AT1G20610	2011	159.466	212.153	0.411858	0.0431586	0.00594822	CYCB2%3B3	GO:0043231//intracellular membrane-bounded organelle	GO:0019887//protein kinase regulator activity;GO:0019900//kinase binding	GO:0051726//regulation of cell cycle	K05868//cyclin B	gi|15217987|ref|NP_173485.1|//cyclin-B2-3 [Arabidopsis thaliana]
AT3G16260	3009	322.651	429.171	0.411577	0.0118162	0.00112288	TRZ4	GO:0043231//intracellular membrane-bounded organelle	GO:0016891//endoribonuclease activity, producing 5'-phosphomonoesters	GO:0042780//tRNA 3'-end processing;GO:0009117//nucleotide metabolic process	K00784//ribonuclease Z [EC:3.1.26.11]	gi|9279709|dbj|BAB01266.1|//unnamed protein product [Arabidopsis thaliana];gi|145338580|ref|NP_188247.2|//tRNAse Z4 [Arabidopsis thaliana]
AT1G08920	1933	336.117	447.076	0.411555	0.00826942	0.000712148	ESL1	GO:0031224//intrinsic component of membrane;GO:0000325//plant-type vacuole	GO:0005402//cation:sugar symporter activity	GO:0044763//single-organism cellular process;GO:0008643//carbohydrate transport;GO:0006970//response to osmotic stress;GO:0009725//response to hormone	K08145//MFS transporter, SP family, solute carrier family 2 (facilitated glucose transporter), member 8	gi|30680865|ref|NP_849618.1|//sugar transporter ERD6-like 3 [Arabidopsis thaliana];gi|79317414|ref|NP_001031005.1|//sugar transporter ERD6-like 3 [Arabidopsis thaliana];gi|18390957|ref|NP_563829.1|//sugar transporter ERD6-like 3 [Arabidopsis thaliana]
AT5G55060	2264	175.274	233.053	0.411045	0.0429783	0.00591446	AT5G55060//AT5G55060	GO:0044424//intracellular part	NA	NA	K18270//Rab3 GTPase-activating protein catalytic subunit	gi|79537390|ref|NP_200317.2|//uncharacterized protein [Arabidopsis thaliana]
AT2G17930	12118	604.226	803.286	0.410826	0.013967	0.00139798	AT2G17930//AT2G17930	GO:0005911//cell-cell junction;GO:0044444//cytoplasmic part	GO:0016772//transferase activity, transferring phosphorus-containing groups	GO:0006342//chromatin silencing;GO:0009791//post-embryonic development;GO:0007010//cytoskeleton organization;GO:0035195//gene silencing by miRNA;GO:0045087//innate immune response;GO:0030422//production of siRNA involved in RNA interference	K08874//transformation/transcription domain-associated protein	gi|334184283|ref|NP_179383.3|//phosphatidylinositol 3- and 4-kinase family protein with FAT domain [Arabidopsis thaliana]
AT3G02250	2652	403.74	536.454	0.410027	0.00325228	0.000229782	AT3G02250//AT3G02250	NA	GO:0016740//transferase activity	GO:0006970//response to osmotic stress;GO:0019758//glycosinolate biosynthetic process;GO:0010073//meristem maintenance;GO:0006996//organelle organization;GO:0070838//divalent metal ion transport	K13506//glycerol-3-phosphate O-acyltransferase 3/4 [EC:2.3.1.15]	gi|30678517|ref|NP_566168.2|//O-fucosyltransferase-like protein [Arabidopsis thaliana]
AT4G31350	1862	172.499	229.164	0.409794	0.0390068	0.00517547	AT4G31350//AT4G31350	NA	GO:0008194//UDP-glycosyltransferase activity	NA	K12471//epsin;K11268//N-acetyltransferase [EC:2.3.1.-]	gi|238481010|ref|NP_001154280.1|//core-2/I-branching beta-1,6-N-acetylglucosaminyltransferase family protein [Arabidopsis thaliana]
AT1G53800	1795	470.138	624.575	0.409789	0.00743648	0.000627466	AT1G53800//AT1G53800	NA	GO:0004518//nuclease activity	NA	NA	gi|42562738|ref|NP_564641.2|//uncharacterized protein [Arabidopsis thaliana];gi|79319874|ref|NP_001031183.1|//uncharacterized protein [Arabidopsis thaliana]
AT2G28800	1694	5283.84	7019.05	0.409688	4.63933e-07	1.00027e-08	ALB3	GO:0031224//intrinsic component of membrane;GO:0009534//chloroplast thylakoid	GO:0008320//protein transmembrane transporter activity;GO:0005488//binding	GO:0006612//protein targeting to membrane;GO:0042743//hydrogen peroxide metabolic process;GO:0006351//transcription, DNA-templated;GO:0009658//chloroplast organization;GO:0042254//ribosome biogenesis;GO:0019684//photosynthesis, light reaction;GO:0009668//plastid membrane organization;GO:0006470//protein dephosphorylation;GO:0050793//regulation of developmental process	K03217//YidC/Oxa1 family membrane protein insertase	gi|334184544|ref|NP_001189626.1|//inner membrane protein ALBINO3 [Arabidopsis thaliana];gi|15226968|ref|NP_180446.1|//inner membrane protein ALBINO3 [Arabidopsis thaliana];gi|30684018|ref|NP_850125.1|//inner membrane protein ALBINO3 [Arabidopsis thaliana]
AT1G58350	2981	205.824	273.394	0.409573	0.0286276	0.00346005	ZW18	NA	NA	NA	K00940//nucleoside-diphosphate kinase [EC:2.7.4.6]	gi|18406260|ref|NP_564732.1|//protein ZW18 [Arabidopsis thaliana];gi|334183424|ref|NP_001185264.1|//protein ZW18 [Arabidopsis thaliana]
AT5G44080	2076	212.97	282.827	0.409268	0.0195195	0.00213503	AT5G44080//AT5G44080	GO:0043231//intracellular membrane-bounded organelle	GO:0003677//DNA binding;GO:0005515//protein binding;GO:0001071//nucleic acid binding transcription factor activity	GO:0042221//response to chemical;GO:0006984//ER-nucleus signaling pathway;GO:0006351//transcription, DNA-templated	K14432//ABA responsive element binding factor	gi|15240086|ref|NP_199221.1|//basic leucine zipper transcription factor [Arabidopsis thaliana]
AT5G53880	754	338.785	449.839	0.409039	0.0284757	0.00342988	AT5G53880//AT5G53880	NA	NA	NA	NA	gi|18423566|ref|NP_568802.1|//uncharacterized protein [Arabidopsis thaliana]
AT2G29290	1564	1404.47	1864.62	0.408863	7.38824e-05	2.73559e-06	AT2G29290//AT2G29290	GO:0009536//plastid	GO:0016616//oxidoreductase activity, acting on the CH-OH group of donors, NAD or NADP as acceptor;GO:0036094//small molecule binding	GO:0006952//defense response;GO:0044767//single-organism developmental process;GO:0044710//single-organism metabolic process	K08081//tropinone reductase I [EC:1.1.1.206]	gi|334184559|ref|NP_180490.2|//tropinone reductase-like protein [Arabidopsis thaliana];gi|186503975|ref|NP_001118408.1|//tropinone reductase-like protein [Arabidopsis thaliana]
AT1G10090	2910	500.844	664.93	0.408841	0.00483411	0.000369603	AT1G10090//AT1G10090	NA	NA	NA	K15813//beta-amyrin synthase [EC:5.4.99.39];K15601//lysine-specific demethylase 3 [EC:1.14.11.-]	gi|30681535|ref|NP_172480.2|//Early-responsive to dehydration stress protein ERD4 [Arabidopsis thaliana]
AT5G22620	1587	380.958	505.741	0.408768	0.0190153	0.00206726	AT5G22620//AT5G22620	GO:0009536//plastid	NA	NA	K15634//probable phosphoglycerate mutase [EC:5.4.2.12]	gi|334187840|ref|NP_001190366.1|//putative 2-carboxy-D-arabinitol 1-phosphate phosphatase [Arabidopsis thaliana];gi|15242927|ref|NP_197654.1|//putative 2-carboxy-D-arabinitol 1-phosphate phosphatase [Arabidopsis thaliana]
AT4G11110	3964	217.885	289.215	0.408577	0.0247094	0.00286763	SPA2	GO:0043231//intracellular membrane-bounded organelle;GO:0031234//extrinsic component of cytoplasmic side of plasma membrane;GO:0031461//cullin-RING ubiquitin ligase complex	GO:0060089//molecular transducer activity;GO:0016301//kinase activity;GO:0032550//purine ribonucleoside binding	GO:0003006//developmental process involved in reproduction;GO:0006464//cellular protein modification process;GO:0009640//photomorphogenesis;GO:0006259//DNA metabolic process	K16240//protein suppressor of PHYA-105 1	gi|110738246|dbj|BAF01052.1|//COP1 like protein [Arabidopsis thaliana]
AT1G55590	2124	190.205	252.464	0.408521	0.0466745	0.00658954	AT1G55590//AT1G55590	NA	NA	GO:0006402//mRNA catabolic process	K14515//EIN3-binding F-box protein;K10268//F-box and leucine-rich repeat protein 2/20	gi|15222749|ref|NP_175955.1|//RNI-like superfamily protein [Arabidopsis thaliana]
AT5G62090	2972	565.259	749.763	0.407522	0.00185186	0.000115559	SLK2	GO:0043231//intracellular membrane-bounded organelle	NA	GO:0048438//floral whorl development	K11517//(S)-2-hydroxy-acid oxidase [EC:1.1.3.15];K08272//calcium binding protein 39	gi|10176927|dbj|BAB10171.1|//unnamed protein product [Arabidopsis thaliana]
AT3G02600	1495	452.865	600.422	0.406896	0.00724865	0.000606509	LPP3	GO:0044424//intracellular part;GO:0016021//integral component of membrane	GO:0016791//phosphatase activity	GO:0006796//phosphate-containing compound metabolic process	K18693//diacylglycerol diphosphate phosphatase / phosphatidate phosphatase [EC:3.1.3.81 3.1.3.4]	gi|18396250|ref|NP_566177.1|//lipid phosphate phosphatase 3 [Arabidopsis thaliana];gi|145331736|ref|NP_001078095.1|//lipid phosphate phosphatase 3 [Arabidopsis thaliana]
AT1G43850	3598	593.639	786.851	0.406504	0.032163	0.00401671	SEU	NA	GO:0000989//transcription factor activity, transcription factor binding;GO:0046983//protein dimerization activity;GO:0003676//nucleic acid binding	GO:0042743//hydrogen peroxide metabolic process;GO:0048438//floral whorl development	K11517//(S)-2-hydroxy-acid oxidase [EC:1.1.3.15];K08272//calcium binding protein 39	gi|15218544|ref|NP_175051.1|//SEUSS transcriptional co-regulator [Arabidopsis thaliana]
AT5G23080	3043	206.518	273.733	0.406501	0.0405845	0.00548071	TGH	GO:0043231//intracellular membrane-bounded organelle	GO:0003723//RNA binding	GO:0016246//RNA interference;GO:0009888//tissue development;GO:0035195//gene silencing by miRNA;GO:0009755//hormone-mediated signaling pathway;GO:0007049//cell cycle;GO:0060918//auxin transport;GO:0006402//mRNA catabolic process	K13123//G patch domain-containing protein 1	gi|30688799|ref|NP_197699.2|//TATA-box binding protein-interacting protein TOUGH [Arabidopsis thaliana];gi|79328434|ref|NP_001031926.1|//TATA-box binding protein-interacting protein TOUGH [Arabidopsis thaliana]
AT5G35970	3475	4176.99	5534.35	0.405949	0.000110381	4.32042e-06	AT5G35970//AT5G35970	GO:0009532//plastid stroma;GO:0009526//plastid envelope	GO:0003824//catalytic activity;GO:0003676//nucleic acid binding;GO:0032550//purine ribonucleoside binding	GO:0006787//porphyrin-containing compound catabolic process	K19036//ATP-dependent RNA/DNA helicase IGHMBP2 [EC:3.6.4.12 3.6.4.13]	gi|30692868|ref|NP_198446.3|//P-loop containing nucleoside triphosphate hydrolases superfamily protein [Arabidopsis thaliana]
AT3G02130	3887	530.379	702.627	0.405737	0.01923	0.00209379	RPK2	GO:0016020//membrane	GO:0004672//protein kinase activity;GO:0032550//purine ribonucleoside binding	GO:0000578//embryonic axis specification;GO:0009856//pollination;GO:0003006//developmental process involved in reproduction;GO:0009555//pollen development;GO:0006950//response to stress;GO:0006464//cellular protein modification process;GO:0009698//phenylpropanoid metabolic process;GO:0007167//enzyme linked receptor protein signaling pathway;GO:0006796//phosphate-containing compound metabolic proc…	K04733//interleukin-1 receptor-associated kinase 4 [EC:2.7.11.1];K04730//interleukin-1 receptor-associated kinase 1 [EC:2.7.11.1]	gi|334185025|ref|NP_186862.3|//LRR receptor-like serine/threonine-protein kinase RPK2 [Arabidopsis thaliana]
AT1G80380	1726	4129.77	5468.11	0.404982	3.38954e-06	8.75563e-08	AT1G80380//AT1G80380	GO:0009532//plastid stroma;GO:0009526//plastid envelope	GO:0016301//kinase activity;GO:0032550//purine ribonucleoside binding	GO:0043094//cellular metabolic compound salvage;GO:0006796//phosphate-containing compound metabolic process	K15918//D-glycerate 3-kinase [EC:2.7.1.31]	gi|334184044|ref|NP_001185447.1|//D-glycerate 3-kinase [Arabidopsis thaliana];gi|18412831|ref|NP_565237.1|//D-glycerate 3-kinase [Arabidopsis thaliana];gi|30699506|ref|NP_849912.1|//D-glycerate 3-kinase [Arabidopsis thaliana]
AT5G12440	2751	312.935	414.322	0.404888	0.00872868	0.000761019	AT5G12440//AT5G12440	GO:0043231//intracellular membrane-bounded organelle	GO:0046914//transition metal ion binding;GO:0003676//nucleic acid binding;GO:0036094//small molecule binding	NA	K11001//phosphatidylinositol glycan anchor biosynthesis, class Y	gi|240256278|ref|NP_568277.5|//CCCH-type zinc finger family protein with RNA-binding domain [Arabidopsis thaliana]
AT1G13570	1567	216.341	286.428	0.404864	0.0253065	0.00295803	AT1G13570//AT1G13570	GO:0043231//intracellular membrane-bounded organelle	NA	NA	K06911//uncharacterized protein;K05350//beta-glucosidase [EC:3.2.1.21]	gi|15222887|ref|NP_172814.1|//F-box/FBD/LRR-repeat protein containing protein [Arabidopsis thaliana]
AT2G23760	2320	485.592	642.842	0.404718	0.0014445	8.65451e-05	BLH4	GO:0043231//intracellular membrane-bounded organelle	GO:0003677//DNA binding;GO:0003676//nucleic acid binding;GO:0001071//nucleic acid binding transcription factor activity	GO:0009887//animal organ morphogenesis	K16670//homeobox protein Meis2;K15613//homeobox protein Meis1	gi|15224060|ref|NP_179956.1|//BEL1-like homeodomain 4 [Arabidopsis thaliana]
AT5G35570	2744	262.293	347.221	0.404672	0.0369323	0.00482059	AT5G35570//AT5G35570	GO:0009536//plastid	GO:0016740//transferase activity	NA	K13506//glycerol-3-phosphate O-acyltransferase 3/4 [EC:2.3.1.15]	gi|22327354|ref|NP_568528.2|//O-fucosyltransferase family protein [Arabidopsis thaliana]
AT1G10020	2164	569.158	753.331	0.404455	0.00361288	0.000260802	AT1G10020//AT1G10020	GO:0043231//intracellular membrane-bounded organelle	NA	NA	K12662//U4/U6 small nuclear ribonucleoprotein PRP4	gi|15218372|ref|NP_172473.1|//uncharacterized protein [Arabidopsis thaliana]
AT5G26000	1871	23284.7	30807.5	0.403896	1.29e-05	3.86175e-07	TGG1	GO:0005840//ribosome;GO:0005618//cell wall;GO:0005576//extracellular region;GO:0042579//microbody;GO:0009536//plastid	GO:0015926//glucosidase activity;GO:0043167//ion binding	GO:0010118//stomatal movement;GO:0006952//defense response;GO:0009725//response to hormone;GO:0044238//primary metabolic process;GO:0019759//glycosinolate catabolic process;GO:0051707//response to other organism	K01237//myrosinase [EC:3.2.1.147]	gi|30690085|ref|NP_851077.1|//myrosinase 1 [Arabidopsis thaliana]
AT5G15280	4022	177.646	235.027	0.403817	0.0380426	0.0050081	AT5G15280//AT5G15280	NA	NA	NA	K17964//leucine-rich PPR motif-containing protein, mitochondrial	gi|15242266|ref|NP_197032.1|//pentatricopeptide repeat-containing protein [Arabidopsis thaliana]
AT1G56720	2007	201.201	266.164	0.403681	0.044083	0.00612497	AT1G56720//AT1G56720	GO:0016020//membrane	GO:0004672//protein kinase activity;GO:0032550//purine ribonucleoside binding	GO:0006468//protein phosphorylation	K04730//interleukin-1 receptor-associated kinase 1 [EC:2.7.11.1]	gi|18405946|ref|NP_564722.1|//protein kinase [Arabidopsis thaliana]
AT1G54740	1218	877.574	1160.91	0.403666	0.000378642	1.79132e-05	AT1G54740//AT1G54740	GO:0043231//intracellular membrane-bounded organelle	NA	NA	K13161//heterogeneous nuclear ribonucleoprotein R	gi|79366416|ref|NP_175873.2|//uncharacterized protein [Arabidopsis thaliana]
AT2G41560	3343	2353.07	3112.42	0.403495	0.00021971	9.64638e-06	ACA4	GO:0031224//intrinsic component of membrane;GO:0031090//organelle membrane;GO:0009534//chloroplast thylakoid;GO:0000325//plant-type vacuole	GO:0016836//hydro-lyase activity;GO:0005515//protein binding;GO:0019829//cation-transporting ATPase activity;GO:0046914//transition metal ion binding;GO:0032550//purine ribonucleoside binding	GO:0006605//protein targeting;GO:0006970//response to osmotic stress;GO:0072503//cellular divalent inorganic cation homeostasis;GO:0009813//flavonoid biosynthetic process;GO:0006816//calcium ion transport;GO:0009152//purine ribonucleotide biosynthetic process;GO:0009626//plant-type hypersensitive response;GO:0006952//defense response;GO:0012501//programmed cell death;GO:0051707//response to other…	K01537//Ca2+-transporting ATPase [EC:3.6.3.8]	gi|15227380|ref|NP_181687.1|//autoinhibited Ca(2+)-ATPase 4 [Arabidopsis thaliana]
AT2G45820	932	1913.32	2529.9	0.403001	4.79802e-05	1.68104e-06	AT2G45820//AT2G45820	GO:0043231//intracellular membrane-bounded organelle;GO:0016020//membrane;GO:0005911//cell-cell junction	GO:0005488//binding	NA	NA	gi|601843|gb|AAA57124.1|//DNA-binding protein [Arabidopsis thaliana]
AT2G26280	2470	640.071	846.328	0.402986	0.00132185	7.74431e-05	CID7	GO:0009536//plastid	GO:0032550//purine ribonucleoside binding	GO:0006281//DNA repair	K13144//integrator complex subunit 7;K08740//DNA mismatch repair protein MSH4	gi|110737159|dbj|BAF00529.1|//hypothetical protein [Arabidopsis thaliana];gi|15225276|ref|NP_180196.1|//protein CTC-interacting domain 7 [Arabidopsis thaliana]
AT2G36630	1936	217.833	287.986	0.40278	0.0262368	0.00309929	AT2G36630//AT2G36630	GO:0031224//intrinsic component of membrane	NA	NA	NA	gi|30686851|ref|NP_850267.1|//Sulfite exporter TauE/SafE family protein [Arabidopsis thaliana]
AT2G42300	1730	486.692	643.366	0.402631	0.00167753	0.000102733	AT2G42300//AT2G42300	GO:0043231//intracellular membrane-bounded organelle	GO:0005515//protein binding;GO:0001071//nucleic acid binding transcription factor activity	GO:0006351//transcription, DNA-templated	K11253//histone H3;K12126//phytochrome-interacting factor 3	gi|30688981|ref|NP_850368.1|//transcription factor bHLH48 [Arabidopsis thaliana];gi|79324891|ref|NP_001031530.1|//transcription factor bHLH48 [Arabidopsis thaliana]
AT3G26760	1359	207.93	274.866	0.402629	0.0382967	0.00505266	AT3G26760//AT3G26760	GO:0043231//intracellular membrane-bounded organelle	GO:0046914//transition metal ion binding;GO:0003824//catalytic activity;GO:0036094//small molecule binding	GO:0009725//response to hormone;GO:0044710//single-organism metabolic process	K09841//xanthoxin dehydrogenase [EC:1.1.1.288]	gi|30688484|ref|NP_189311.2|//Rossmann-fold NAD(P)-binding domain-containing protein [Arabidopsis thaliana]
AT2G28720	1001	635.318	839.8	0.402568	0.00878052	0.000765992	AT2G28720//AT2G28720	GO:0031981//nuclear lumen;GO:0000785//chromatin;GO:0009532//plastid stroma;GO:0031976//plastid thylakoid	GO:0046983//protein dimerization activity;GO:0003676//nucleic acid binding	GO:0034728//nucleosome organization;GO:0006631//fatty acid metabolic process	K11252//histone H2B	gi|923758416|ref|XP_013676435.1|//PREDICTED: histone H2B.3 isoform X2 [Brassica napus]
AT4G26555	878	468.91	619.738	0.402348	0.0052715	0.000412444	AT4G26555//AT4G26555	GO:0009536//plastid	GO:0016859//cis-trans isomerase activity	GO:0018208//peptidyl-proline modification	K01802//peptidylprolyl isomerase [EC:5.2.1.8];K14826//FK506-binding nuclear protein [EC:5.2.1.8]	gi|18416773|ref|NP_567750.1|//FKBP-like peptidyl-prolyl cis-trans isomerase family protein [Arabidopsis thaliana]
AT5G47820	3958	408.683	540.101	0.402245	0.0241138	0.00278651	FRA1	GO:0043231//intracellular membrane-bounded organelle;GO:0015630//microtubule cytoskeleton	GO:0003774//motor activity;GO:0032550//purine ribonucleoside binding	GO:0006928//movement of cell or subcellular component;GO:0000097//sulfur amino acid biosynthetic process;GO:0030198//extracellular matrix organization;GO:0008380//RNA splicing;GO:0010073//meristem maintenance	K10395//kinesin family member 4/21/27	gi|22327641|ref|NP_199593.2|//kinesin-like protein FRA1 [Arabidopsis thaliana]
AT5G27730	2770	315.629	417.05	0.401992	0.00804423	0.000689419	AT5G27730//AT5G27730	NA	NA	GO:0009451//RNA modification	K10532//heparan-alpha-glucosaminide N-acetyltransferase [EC:2.3.1.78]	gi|18421151|ref|NP_568500.1|//uncharacterized protein [Arabidopsis thaliana]
AT3G53800	1439	704.831	931.288	0.401949	0.000485317	2.41069e-05	Fes1B	NA	NA	GO:0048511//rhythmic process	K09562//hsp70-interacting protein	gi|15232329|ref|NP_190948.1|//hsp70-interacting protein FES1B-like protein [Arabidopsis thaliana]
AT5G13650	2440	2929.78	3870.79	0.401835	0.000594715	3.04525e-05	SVR3	GO:0044464//cell part	GO:0008135//translation factor activity, RNA binding;GO:0017111//nucleoside-triphosphatase activity;GO:0032550//purine ribonucleoside binding	GO:0009154//purine ribonucleotide catabolic process;GO:0006412//translation	K06207//GTP-binding protein	gi|30684514|ref|NP_568289.3|//putative TypA-like translation elongation factor SVR3 [Arabidopsis thaliana];gi|30684509|ref|NP_851035.1|//putative TypA-like translation elongation factor SVR3 [Arabidopsis thaliana]
AT2G25080	1246	8115.37	10718.3	0.401353	2.86678e-07	5.93135e-09	GPX1	GO:0009532//plastid stroma;GO:0009526//plastid envelope;GO:0009534//chloroplast thylakoid	GO:0004601//peroxidase activity	GO:0009404//toxin metabolic process;GO:0006950//response to stress;GO:0009628//response to abiotic stimulus	K00432//glutathione peroxidase [EC:1.11.1.9]	gi|15224678|ref|NP_180080.1|//phospholipid hydroperoxide glutathione peroxidase 1 [Arabidopsis thaliana]
AT5G48830	1989	285.905	377.569	0.401207	0.0154476	0.00157883	AT5G48830//AT5G48830	NA	NA	NA	NA	gi|334188271|ref|NP_001190496.1|//uncharacterized protein [Arabidopsis thaliana];gi|18422960|ref|NP_568703.1|//uncharacterized protein [Arabidopsis thaliana]
AT3G07360	1664	670.374	885.294	0.401191	0.00167178	0.000102173	PUB9	GO:0016020//membrane;GO:0043231//intracellular membrane-bounded organelle;GO:0043234//protein complex	GO:0033612//receptor serine/threonine kinase binding;GO:0019787//ubiquitin-like protein transferase activity	GO:0032446//protein modification by small protein conjugation;GO:0006468//protein phosphorylation;GO:0009737//response to abscisic acid	K08332//null	gi|18397921|ref|NP_566304.1|//ARM domain-containing protein [Arabidopsis thaliana]
AT3G19680	1856	1620.15	2139.33	0.401024	0.000108977	4.25643e-06	AT3G19680//AT3G19680	GO:0043231//intracellular membrane-bounded organelle	NA	NA	NA	gi|15230917|ref|NP_188602.1|//uncharacterized protein [Arabidopsis thaliana]
AT3G60350	3401	292.051	385.521	0.400587	0.0121743	0.00116221	ARABIDILLO-2	GO:0043231//intracellular membrane-bounded organelle	GO:0005488//binding	GO:0048528//post-embryonic root development;GO:0019941//modification-dependent protein catabolic process	K08332//null	gi|15232303|ref|NP_191594.1|//protein ARABIDILLO 2 [Arabidopsis thaliana]
AT4G30270	1210	9342.5	12327.3	0.399972	3.27937e-07	6.86659e-09	XTH24	GO:0016020//membrane;GO:0043231//intracellular membrane-bounded organelle;GO:0005618//cell wall;GO:0005576//extracellular region	GO:0016758//transferase activity, transferring hexosyl groups;GO:0016798//hydrolase activity, acting on glycosyl bonds	GO:0009827//plant-type cell wall modification;GO:0010476//gibberellin mediated signaling pathway;GO:0044767//single-organism developmental process;GO:0044042//glucan metabolic process	K08235//xyloglucan:xyloglucosyl transferase [EC:2.4.1.207]	gi|15234678|ref|NP_194756.1|//xyloglucan endotransglucosylase/hydrolase protein 24 [Arabidopsis thaliana]
AT1G32900	2292	531.912	701.629	0.399522	0.00224114	0.000146169	GBSS1	GO:0009501//amyloplast	GO:0035251//UDP-glucosyltransferase activity	GO:0006073//cellular glucan metabolic process	K13679//granule-bound starch synthase [EC:2.4.1.242]	gi|15223331|ref|NP_174566.1|//granule-bound starch synthase 1 [Arabidopsis thaliana]
AT2G21120	1920	560.005	738.381	0.398924	0.000829054	4.44811e-05	AT2G21120//AT2G21120	NA	GO:0046873//metal ion transmembrane transporter activity	GO:0009627//systemic acquired resistance;GO:0070838//divalent metal ion transport	NA	gi|30681265|ref|NP_179708.2|//uncharacterized protein [Arabidopsis thaliana]
AT3G55660	2155	164.098	216.368	0.398924	0.0458657	0.00644493	ROPGEF6	GO:0043231//intracellular membrane-bounded organelle	GO:0005088//Ras guanyl-nucleotide exchange factor activity	NA	K10418//dynein light chain LC8-type	gi|15228166|ref|NP_191125.1|//ROP (rho of plants) guanine nucleotide exchange factor 6 [Arabidopsis thaliana]
AT1G30820	2509	628.7	828.757	0.398576	0.00107769	6.06812e-05	AT1G30820//AT1G30820	GO:0044424//intracellular part	GO:0016879//ligase activity, forming carbon-nitrogen bonds	GO:0006220//pyrimidine nucleotide metabolic process	K01937//CTP synthase [EC:6.3.4.2]	gi|15221525|ref|NP_174368.1|//CTP synthase-like protein [Arabidopsis thaliana]
AT2G46830	1989	494.662	652.049	0.398536	0.00231819	0.000153213	CCA1	GO:0043231//intracellular membrane-bounded organelle	GO:0003677//DNA binding;GO:0005515//protein binding;GO:0001071//nucleic acid binding transcription factor activity	GO:0007623//circadian rhythm;GO:0014070//response to organic cyclic compound;GO:0043393//regulation of protein binding;GO:0006970//response to osmotic stress;GO:0048571//long-day photoperiodism;GO:0009725//response to hormone;GO:0006351//transcription, DNA-templated;GO:0010038//response to metal ion;GO:0032958//inositol phosphate biosynthetic process	K12134//circadian clock associated 1;K12133//MYB-related transcription factor LHY	gi|30690520|ref|NP_850461.1|//protein CCA1 [Arabidopsis thaliana];gi|30690518|ref|NP_850460.1|//protein CCA1 [Arabidopsis thaliana]
AT5G24620	1355	844.145	1112.48	0.398218	0.0161899	0.00167681	AT5G24620//AT5G24620	NA	NA	GO:0009607//response to biotic stimulus	K14297//nuclear pore complex protein Nup98-Nup96;K12173//BRCA1-A complex subunit BRE	gi|42568067|ref|NP_197850.2|//pathogenesis-related thaumatin-like protein [Arabidopsis thaliana]
AT1G65190	1846	316.935	417.673	0.398187	0.0102808	0.000935668	AT1G65190//AT1G65190	GO:0043231//intracellular membrane-bounded organelle	GO:0016301//kinase activity;GO:0032550//purine ribonucleoside binding	GO:0006464//cellular protein modification process	K04733//interleukin-1 receptor-associated kinase 4 [EC:2.7.11.1];K04730//interleukin-1 receptor-associated kinase 1 [EC:2.7.11.1]	gi|18408221|ref|NP_564844.1|//Protein kinase superfamily protein [Arabidopsis thaliana]
AT4G10120	2965	552.896	728.566	0.398052	0.00481287	0.000367181	ATSPS4F	GO:0016020//membrane	GO:0035251//UDP-glucosyltransferase activity	GO:0009247//glycolipid biosynthetic process;GO:0005984//disaccharide metabolic process;GO:0006950//response to stress;GO:0010073//meristem maintenance	K00696//sucrose-phosphate synthase [EC:2.4.1.14]	gi|4538976|emb|CAB39764.1|//sucrose-phosphate synthase-like protein [Arabidopsis thaliana];gi|42566384|ref|NP_192750.2|//probable sucrose-phosphate synthase 4 [Arabidopsis thaliana]
AT3G51850	2258	507.334	668.521	0.398039	0.00120771	7.00049e-05	CPK13	GO:0016020//membrane	GO:0046872//metal ion binding;GO:0004674//protein serine/threonine kinase activity;GO:0004672//protein kinase activity;GO:0032550//purine ribonucleoside binding	GO:0006464//cellular protein modification process;GO:0006468//protein phosphorylation;GO:0006796//phosphate-containing compound metabolic process	K13412//calcium-dependent protein kinase [EC:2.7.11.1]	gi|22331739|ref|NP_190753.2|//calcium-dependent protein kinase 13 [Arabidopsis thaliana];gi|685363209|ref|XP_009115888.1|//PREDICTED: calcium-dependent protein kinase 13-like [Brassica rapa]
AT1G50840	3621	313.427	412.993	0.397987	0.0256376	0.00301043	POLGAMMA2	GO:0009536//plastid	GO:0034061//DNA polymerase activity;GO:0004527//exonuclease activity;GO:0003676//nucleic acid binding	GO:0006261//DNA-dependent DNA replication	K02335//DNA polymerase I [EC:2.7.7.7]	gi|22330154|ref|NP_175498.2|//polymerase gamma 2 [Arabidopsis thaliana]
AT1G79000	5999	472.638	622.776	0.39798	0.0153751	0.00156966	HAC1	GO:0043231//intracellular membrane-bounded organelle	GO:0000989//transcription factor activity, transcription factor binding;GO:0046914//transition metal ion binding;GO:0008080//N-acetyltransferase activity	GO:0009791//post-embryonic development;GO:0009648//photoperiodism;GO:0009292//genetic transfer;GO:0006366//transcription from RNA polymerase II promoter;GO:0043543//protein acylation;GO:0016570//histone modification	K04498//E1A/CREB-binding protein [EC:2.3.1.48]	gi|334184005|ref|NP_001185433.1|//histone acetyltransferase HAC1 [Arabidopsis thaliana]
AT4G39850	4869	339.25	446.956	0.397785	0.0116391	0.00109547	ABCD1	GO:0031224//intrinsic component of membrane	GO:0015405//P-P-bond-hydrolysis-driven transmembrane transporter activity;GO:0017111//nucleoside-triphosphatase activity;GO:0032550//purine ribonucleoside binding	GO:0044763//single-organism cellular process;GO:0009154//purine ribonucleotide catabolic process;GO:0051234//establishment of localization	K05677//ATP-binding cassette, subfamily D (ALD), member 3	gi|18420546|ref|NP_568072.1|//ABC transporter D family member 1 [Arabidopsis thaliana];gi|334187339|ref|NP_001190973.1|//ABC transporter D family member 1 [Arabidopsis thaliana];gi|334187337|ref|NP_001190972.1|//ABC transporter D family member 1 [Arabidopsis thaliana]
AT2G38780	2600	344.038	453.259	0.397768	0.0090251	0.00079009	AT2G38780//AT2G38780	GO:0009536//plastid	NA	NA	NA	gi|79570570|ref|NP_181412.2|//uncharacterized protein [Arabidopsis thaliana]
AT4G28040	1482	539.647	710.869	0.397567	0.00131872	7.71918e-05	UMAMIT33	NA	NA	NA	K01623//fructose-bisphosphate aldolase, class I [EC:4.1.2.13];K03255//protein TIF31	gi|15234371|ref|NP_194533.1|//nodulin MtN21-like transporter family protein [Arabidopsis thaliana]
AT2G16370	2039	242.963	320.045	0.397541	0.0418628	0.00571408	THY-1	GO:0009536//plastid;GO:0044444//cytoplasmic part	GO:0016646//oxidoreductase activity, acting on the CH-NH group of donors, NAD or NADP as acceptor;GO:0042083//5,10-methylenetetrahydrofolate-dependent methyltransferase activity	GO:0009256//10-formyltetrahydrofolate metabolic process;GO:0006544//glycine metabolic process;GO:0009396//folic acid-containing compound biosynthetic process;GO:0009177//pyrimidine deoxyribonucleoside monophosphate biosynthetic process;GO:0009117//nucleotide metabolic process	K13998//dihydrofolate reductase / thymidylate synthase [EC:1.5.1.3 2.1.1.45]	gi|15227185|ref|NP_179230.1|//bifunctional dihydrofolate reductase-thymidylate synthase 1 [Arabidopsis thaliana];gi|566187608|ref|XP_002313034.2|//hypothetical protein POPTR_0009s12200g [Populus trichocarpa]
AT1G57990	1858	3536.32	4656.58	0.397024	3.00138e-06	7.66585e-08	PUP18	GO:0031224//intrinsic component of membrane;GO:0009536//plastid	GO:0015205//nucleobase transmembrane transporter activity	GO:0015851//nucleobase transport	NA	gi|15217805|ref|NP_176100.1|//purine permease 18 [Arabidopsis thaliana]
AT1G04350	2066	591.792	779.237	0.396973	0.00139258	8.29439e-05	AT1G04350//AT1G04350	NA	GO:0016705//oxidoreductase activity, acting on paired donors, with incorporation or reduction of molecular oxygen	GO:0006787//porphyrin-containing compound catabolic process;GO:0044710//single-organism metabolic process	K06892//feruloyl-CoA ortho-hydroxylase [EC:1.14.11.-];K13229//2,4-dihydroxy-1,4-benzoxazin-3-one-glucoside dioxygenase [EC:1.14.20.2]	gi|15219715|ref|NP_171930.1|//1-aminocyclopropane-1-carboxylate oxidase-like 6 [Arabidopsis thaliana]
AT4G13460	2733	355.196	467.666	0.396861	0.00598643	0.000483781	SUVH9	GO:0043231//intracellular membrane-bounded organelle;GO:0043232//intracellular non-membrane-bounded organelle	GO:0016279//protein-lysine N-methyltransferase activity;GO:0005515//protein binding;GO:0046914//transition metal ion binding	GO:0016571//histone methylation;GO:0009292//genetic transfer	K11420//euchromatic histone-lysine N-methyltransferase [EC:2.1.1.43]	gi|15236295|ref|NP_193082.1|//putative histone-lysine N-methyltransferase, H3 lysine-9 specific SUVH9 [Arabidopsis thaliana]
AT3G17170	1125	357.193	470.227	0.396657	0.00863769	0.000750667	RFC3	GO:0043231//intracellular membrane-bounded organelle;GO:0030529//intracellular ribonucleoprotein complex;GO:0005657//replication fork	GO:0003723//RNA binding;GO:0017111//nucleoside-triphosphatase activity;GO:0005198//structural molecule activity	GO:0006342//chromatin silencing;GO:0022613//ribonucleoprotein complex biogenesis;GO:0006089//lactate metabolic process;GO:0000377//RNA splicing, via transesterification reactions with bulged adenosine as nucleophile;GO:0034968//histone lysine methylation;GO:0009908//flower development;GO:0035194//posttranscriptional gene silencing by RNA;GO:0006952//defense response;GO:0006310//DNA recombination	NA	gi|7670041|dbj|BAA94995.1|//unnamed protein product [Arabidopsis thaliana]
AT5G04040	3191	880.065	1158.34	0.39637	0.00195172	0.000123331	SDP1	GO:0043231//intracellular membrane-bounded organelle	GO:0016298//lipase activity	GO:0006641//triglyceride metabolic process;GO:0009062//fatty acid catabolic process;GO:0006625//protein targeting to peroxisome;GO:0009057//macromolecule catabolic process	K14674//TAG lipase / steryl ester hydrolase / phospholipase A2 / LPA acyltransferase [EC:3.1.1.3 3.1.1.13 3.1.1.4 2.3.1.51]	gi|15237603|ref|NP_196024.1|//triacylglycerol lipase SDP1 [Arabidopsis thaliana]
AT3G58790	1484	188.485	248.071	0.396307	0.0472264	0.00671261	GAUT15	NA	GO:0008194//UDP-glycosyltransferase activity	GO:0044723//single-organism carbohydrate metabolic process	K13648//alpha-1,4-galacturonosyltransferase [EC:2.4.1.43]	gi|22331857|ref|NP_191438.2|//probable galacturonosyltransferase 15 [Arabidopsis thaliana]
AT5G16810	1531	258.453	340.151	0.396273	0.0149627	0.00151832	AT5G16810//AT5G16810	GO:0009536//plastid	GO:0016301//kinase activity;GO:0032550//purine ribonucleoside binding	GO:0006464//cellular protein modification process	NA	gi|30686026|ref|NP_197183.2|//protein kinase family protein [Arabidopsis thaliana]
AT4G37920	1693	345.251	454.36	0.396193	0.0349198	0.0044665	AT4G37920//AT4G37920	GO:0009526//plastid envelope;GO:0009534//chloroplast thylakoid	GO:0016651//oxidoreductase activity, acting on NAD(P)H	GO:0044710//single-organism metabolic process	NA	gi|27754707|gb|AAO22797.1|//unknown protein [Arabidopsis thaliana]
AT2G35650	1862	240.383	316.129	0.395182	0.0230226	0.00262796	CSLA07	NA	GO:0019187//beta-1,4-mannosyltransferase activity	GO:0006605//protein targeting;GO:0010243//response to organonitrogen compound;GO:0009626//plant-type hypersensitive response;GO:0042743//hydrogen peroxide metabolic process;GO:0009627//systemic acquired resistance;GO:0009755//hormone-mediated signaling pathway;GO:0009696//salicylic acid metabolic process	K13680//beta-mannan synthase [EC:2.4.1.32]	gi|18403914|ref|NP_565813.1|//putative mannan synthase 7 [Arabidopsis thaliana]
AT5G24470	1677	406.53	534.619	0.395149	0.00713455	0.000596074	PRR5	GO:0043231//intracellular membrane-bounded organelle	GO:0004871//signal transducer activity;GO:0003676//nucleic acid binding	GO:0007623//circadian rhythm;GO:0007165//signal transduction;GO:0006913//nucleocytoplasmic transport;GO:0048571//long-day photoperiodism;GO:0006073//cellular glucan metabolic process;GO:0006351//transcription, DNA-templated;GO:0009639//response to red or far red light	K12130//pseudo-response regulator 5	gi|18420797|ref|NP_568446.1|//pseudo-response regulator 5 [Arabidopsis thaliana]
AT1G07040	1774	484.085	636.558	0.395033	0.00292447	0.000201771	AT1G07040//AT1G07040	GO:0009536//plastid	NA	NA	NA	gi|18390717|ref|NP_563777.1|//uncharacterized protein [Arabidopsis thaliana]
AT3G19860	1521	776.612	1021.16	0.394949	0.00209473	0.000134362	bHLH121	GO:0043231//intracellular membrane-bounded organelle	GO:0005515//protein binding;GO:0001071//nucleic acid binding transcription factor activity	GO:0009062//fatty acid catabolic process;GO:0006625//protein targeting to peroxisome	NA	gi|79313299|ref|NP_001030729.1|//transcription factor bHLH121 [Arabidopsis thaliana]
AT2G35450	1825	315.989	415.447	0.394791	0.0134294	0.00132858	AT2G35450//AT2G35450	GO:0009536//plastid	GO:0003824//catalytic activity	NA	NA	gi|79594244|ref|NP_850245.2|//catalytic/ hydrolase [Arabidopsis thaliana]
AT4G03110	2059	732.339	962.479	0.394244	0.00374666	0.000272634	RBP-DR1	GO:0044424//intracellular part	GO:0036094//small molecule binding;GO:0003676//nucleic acid binding	GO:0033554//cellular response to stress;GO:0000377//RNA splicing, via transesterification reactions with bulged adenosine as nucleophile;GO:0009967//positive regulation of signal transduction	K13207//CUG-BP- and ETR3-like factor	gi|30679366|ref|NP_849294.1|//RNA-binding protein-defense related 1 [Arabidopsis thaliana];gi|18412143|ref|NP_567249.1|//RNA-binding protein-defense related 1 [Arabidopsis thaliana]
AT5G16560	2388	195.595	257.052	0.394186	0.0389149	0.00516003	KAN	GO:0043231//intracellular membrane-bounded organelle	GO:0005488//binding;GO:0001071//nucleic acid binding transcription factor activity	GO:0009653//anatomical structure morphogenesis;GO:0048437//floral organ development;GO:0001708//cell fate specification;GO:0009943//adaxial/abaxial axis specification	K06236//collagen, type I, alpha;K14491//two-component response regulator ARR-B family;K14317//nuclear pore complex protein Nup214	gi|18418011|ref|NP_568334.1|//transcription repressor KAN1 [Arabidopsis thaliana]
AT5G54940	833	4116.49	5409.86	0.394177	0.000400342	1.92386e-05	AT5G54940//AT5G54940	NA	GO:0008135//translation factor activity, RNA binding	GO:0006412//translation	K03113//translation initiation factor 1	gi|18423691|ref|NP_568818.1|//translation initiation factor SUI1 family protein [Arabidopsis thaliana]
AT5G24060	1759	226.077	297.089	0.394082	0.0292715	0.00356943	AT5G24060//AT5G24060	GO:0043231//intracellular membrane-bounded organelle	GO:0003824//catalytic activity;GO:0032553//ribonucleotide binding	GO:0006090//pyruvate metabolic process;GO:0009668//plastid membrane organization;GO:0044710//single-organism metabolic process	NA	gi|9758230|dbj|BAB08729.1|//unnamed protein product [Arabidopsis thaliana];gi|145358369|ref|NP_197794.2|//pentatricopeptide repeat-containing protein-like protein [Arabidopsis thaliana];gi|334187889|ref|NP_001190376.1|//pentatricopeptide repeat-containing protein-like protein [Arabidopsis thaliana]
AT3G47960	2247	733.839	964.27	0.393973	0.00607407	0.000492363	GTR1	NA	NA	GO:0051234//establishment of localization	K14638//solute carrier family 15 (peptide/histidine transporter), member 3/4	gi|334185810|ref|NP_566896.2|//glucosinolate transporter 1 [Arabidopsis thaliana]
AT5G05200	1947	2013.67	2645.8	0.393875	2.35965e-05	7.48458e-07	AT5G05200//AT5G05200	GO:0009570//chloroplast stroma	GO:0016740//transferase activity	GO:0005982//starch metabolic process;GO:0005984//disaccharide metabolic process;GO:0006787//porphyrin-containing compound catabolic process;GO:0044093//positive regulation of molecular function	K08869//aarF domain-containing kinase	gi|18414821|ref|NP_568150.1|//aarF domain-containing protein kinase [Arabidopsis thaliana]
AT1G55490	2096	3077.96	4042.73	0.393354	0.000401557	1.93594e-05	CPN60B	GO:0016020//membrane;GO:0005840//ribosome;GO:0009532//plastid stroma;GO:0005576//extracellular region;GO:0009526//plastid envelope	GO:0032550//purine ribonucleoside binding	GO:0009814//defense response, incompatible interaction;GO:0051084//'de novo' posttranslational protein folding;GO:0016109//tetraterpenoid biosynthetic process	K04077//chaperonin GroEL	gi|15222729|ref|NP_175945.1|//chaperonin 60 subunit beta 1 [Arabidopsis thaliana]
AT4G26520	1412	536.456	704.565	0.393274	0.00142969	8.55394e-05	FBA7	NA	GO:0016832//aldehyde-lyase activity	GO:0006007//glucose catabolic process	K01623//fructose-bisphosphate aldolase, class I [EC:4.1.2.13]	gi|15236767|ref|NP_194382.1|//fructose-bisphosphate aldolase 7 [Arabidopsis thaliana]
AT4G32770	1958	280.121	367.858	0.393102	0.0171692	0.00180605	VTE1	GO:0009528//plastid inner membrane;GO:0031976//plastid thylakoid;GO:0009570//chloroplast stroma	GO:0009975//cyclase activity	GO:0016116//carotenoid metabolic process;GO:0032787//monocarboxylic acid metabolic process;GO:0018130//heterocycle biosynthetic process;GO:0006778//porphyrin-containing compound metabolic process;GO:0010233//phloem transport;GO:0006952//defense response;GO:0009642//response to light intensity;GO:0032958//inositol phosphate biosynthetic process	K09834//tocopherol cyclase [EC:5.5.1.24]	gi|18418083|ref|NP_567906.1|//tocopherol cyclase [Arabidopsis thaliana]
AT1G08980	1573	1143.37	1501.49	0.393099	6.69151e-05	2.45542e-06	AMI1	GO:0044444//cytoplasmic part	GO:0016879//ligase activity, forming carbon-nitrogen bonds;GO:0016811//hydrolase activity, acting on carbon-nitrogen (but not peptide) bonds, in linear amides	GO:0009887//animal organ morphogenesis;GO:0009683//indoleacetic acid metabolic process;GO:0006351//transcription, DNA-templated;GO:0019758//glycosinolate biosynthetic process;GO:0048869//cellular developmental process	K02433//aspartyl-tRNA(Asn)/glutamyl-tRNA(Gln) amidotransferase subunit A [EC:6.3.5.6 6.3.5.7]	gi|18390964|ref|NP_563831.1|//amidase 1 [Arabidopsis thaliana]
AT3G07400	3453	347.6	456.436	0.392988	0.00989445	0.000894349	AT3G07400//AT3G07400	NA	GO:0016298//lipase activity	GO:0044238//primary metabolic process	NA	gi|15231461|ref|NP_187396.1|//lipase class 3 family protein [Arabidopsis thaliana]
AT3G26100	2552	345.385	453.418	0.392638	0.0121743	0.00116251	AT3G26100//AT3G26100	NA	GO:0017016//Ras GTPase binding	NA	K10615//E3 ubiquitin-protein ligase HERC4 [EC:2.3.2.26]	gi|42572533|ref|NP_974362.1|//regulator of chromosome condensation repeat-containing protein [Arabidopsis thaliana]
AT3G01180	3023	566.49	743.68	0.392631	0.00371379	0.000269472	SS2	GO:0031090//organelle membrane;GO:0005911//cell-cell junction;GO:0009536//plastid	GO:0046527//glucosyltransferase activity;GO:0016843//amine-lyase activity	GO:0009247//glycolipid biosynthetic process;GO:0006950//response to stress;GO:0006073//cellular glucan metabolic process;GO:0032958//inositol phosphate biosynthetic process;GO:0007568//aging;GO:0010035//response to inorganic substance;GO:0009725//response to hormone;GO:0009059//macromolecule biosynthetic process;GO:0015698//inorganic anion transport	K00703//starch synthase [EC:2.4.1.21]	gi|15232051|ref|NP_186767.1|//starch synthase 2 [Arabidopsis thaliana]
AT3G26730	2783	932.307	1223.84	0.392543	0.000939089	5.17476e-05	AT3G26730//AT3G26730	NA	GO:0046914//transition metal ion binding	GO:0007127//meiosis I;GO:0007059//chromosome segregation;GO:0051276//chromosome organization	K10666//E3 ubiquitin-protein ligase RNF5 [EC:2.3.2.27]	gi|22331355|ref|NP_189307.2|//RING/U-box domain-containing protein [Arabidopsis thaliana]
AT5G56140	1713	489.843	642.986	0.392469	0.00548148	0.000431146	AT5G56140//AT5G56140	GO:0043231//intracellular membrane-bounded organelle	GO:0003676//nucleic acid binding	NA	K14945//protein quaking	gi|15241136|ref|NP_200425.1|//KH domain-containing protein [Arabidopsis thaliana]
AT1G77800	4900	346.106	454.231	0.392213	0.025034	0.00292399	AT1G77800//AT1G77800	GO:0005911//cell-cell junction	GO:0046914//transition metal ion binding	GO:0007165//signal transduction;GO:0009606//tropism	K11380//NuA3 HAT complex component NTO1;K11348//bromodomain and PHD finger-containing protein 1	gi|334183980|ref|NP_177903.5|//PHD finger-containing protein [Arabidopsis thaliana];gi|12323292|gb|AAG51624.1|AC012193_6//putative phorbol ester / diacylglycerol binding protein; 61157-67783 [Arabidopsis thaliana];gi|334183982|ref|NP_001185422.1|//PHD finger-containing protein [Arabidopsis thaliana]
AT4G34150	1427	4643.3	6092.55	0.391896	0.000101247	3.90532e-06	AT4G34150//AT4G34150	GO:0005911//cell-cell junction;GO:0044444//cytoplasmic part	NA	GO:0006605//protein targeting;GO:0009605//response to external stimulus;GO:0010243//response to organonitrogen compound;GO:0009626//plant-type hypersensitive response;GO:0006984//ER-nucleus signaling pathway;GO:0009642//response to light intensity	K12486//stromal membrane-associated protein;K13412//calcium-dependent protein kinase [EC:2.7.11.1]	gi|18418388|ref|NP_567956.1|//calcium-dependent lipid-binding domain-containing protein [Arabidopsis thaliana]
AT3G19180	2972	176.824	231.829	0.390748	0.0497027	0.00717782	PARC6	GO:0009536//plastid;GO:0019866//organelle inner membrane	GO:0005515//protein binding	GO:0009658//chloroplast organization;GO:0048285//organelle fission	NA	gi|22331175|ref|NP_188549.2|//plastid division protein CDP1 [Arabidopsis thaliana];gi|79313291|ref|NP_001030725.1|//plastid division protein CDP1 [Arabidopsis thaliana]
AT2G45850	1748	442.428	580.045	0.390724	0.00369386	0.000267873	AT2G45850//AT2G45850	GO:0043231//intracellular membrane-bounded organelle	GO:0003676//nucleic acid binding	GO:0009886//post-embryonic animal morphogenesis	NA	gi|15225902|ref|NP_182109.1|//AT hook motif DNA-binding family protein [Arabidopsis thaliana]
AT5G39530	1512	1432.18	1877.16	0.390342	0.000516005	2.5781e-05	AT5G39530//AT5G39530	GO:0043231//intracellular membrane-bounded organelle	NA	NA	NA	gi|15241786|ref|NP_198769.1|//uncharacterized protein [Arabidopsis thaliana]
AT1G68520	2617	1153.79	1512.12	0.390188	0.00313043	0.000219875	BBX14	GO:0044464//cell part	GO:0046914//transition metal ion binding	NA	K12135//zinc finger protein CONSTANS	gi|18409053|ref|NP_564932.1|//zinc finger protein CONSTANS-LIKE 6 [Arabidopsis thaliana]
AT3G52870	1811	720.033	943.594	0.390101	0.00095591	5.27934e-05	AT3G52870//AT3G52870	GO:0009536//plastid	NA	NA	K06892//feruloyl-CoA ortho-hydroxylase [EC:1.14.11.-]	gi|15231700|ref|NP_190855.1|//IQ calmodulin-binding motif family protein [Arabidopsis thaliana]
AT1G53430	3654	734.94	962.938	0.389816	0.00223711	0.000145814	AT1G53430//AT1G53430	GO:0016020//membrane	GO:0004672//protein kinase activity;GO:0032550//purine ribonucleoside binding	GO:0006464//cellular protein modification process	K04733//interleukin-1 receptor-associated kinase 4 [EC:2.7.11.1]	gi|264664531|sp|C0LGG8.1|Y5343_ARATH//RecName: Full=Probable LRR receptor-like serine/threonine-protein kinase At1g53430; Flags: Precursor;gi|186490677|ref|NP_001117479.1|//Leucine-rich repeat transmembrane protein kinase [Arabidopsis thaliana]
AT1G79670	2348	384.766	504.111	0.389761	0.0127735	0.00124437	RFO1	GO:0031224//intrinsic component of membrane;GO:0030312//external encapsulating structure	GO:0004672//protein kinase activity;GO:0032550//purine ribonucleoside binding	GO:0006464//cellular protein modification process;GO:0051707//response to other organism	K04733//interleukin-1 receptor-associated kinase 4 [EC:2.7.11.1];K04730//interleukin-1 receptor-associated kinase 1 [EC:2.7.11.1]	gi|15219445|ref|NP_178085.1|//wall-associated receptor kinase-like 22 [Arabidopsis thaliana];gi|30699443|ref|NP_849908.1|//wall-associated receptor kinase-like 22 [Arabidopsis thaliana]
AT1G21920	1922	446.681	585.203	0.389692	0.00667068	0.000549851	AT1G21920//AT1G21920	GO:0009536//plastid	NA	NA	K19755//radial spoke head protein 1;K00889//1-phosphatidylinositol-4-phosphate 5-kinase [EC:2.7.1.68]	gi|15219142|ref|NP_173610.1|//Histone H3 K4-specific methyltransferase SET7/9 family protein [Arabidopsis thaliana]
AT1G49890	2586	272.21	356.283	0.388303	0.0186791	0.00201831	QWRF2	NA	NA	NA	NA	gi|12323592|gb|AAG51768.1|AC079674_1//unknown protein; 38618-41990 [Arabidopsis thaliana]
AT1G61850	4727	265.873	347.957	0.38817	0.0217236	0.00244636	AT1G61850//AT1G61850	NA	GO:0016298//lipase activity	GO:0070646//protein modification by small protein removal;GO:0003006//developmental process involved in reproduction;GO:0042743//hydrogen peroxide metabolic process;GO:0051707//response to other organism;GO:0009694//jasmonic acid metabolic process	K08770//ubiquitin C;K19613//leucine-rich repeat protein SHOC2;K16815//calcium-independent phospholipase A2-gamma	gi|727600861|ref|XP_010473405.1|//PREDICTED: phospholipase A I [Camelina sativa];gi|727508180|ref|XP_010430211.1|//PREDICTED: phospholipase A I-like isoform X3 [Camelina sativa]
AT1G18460	2605	875.047	1145.13	0.388083	0.00354586	0.000254935	AT1G18460//AT1G18460	NA	GO:0016788//hydrolase activity, acting on ester bonds	GO:0044238//primary metabolic process	K01052//lysosomal acid lipase/cholesteryl ester hydrolase [EC:3.1.1.13]	gi|15221773|ref|NP_173281.1|//alpha/beta-Hydrolases superfamily protein [Arabidopsis thaliana]
AT1G29700	1396	801.821	1049.3	0.388074	0.00074901	3.9876e-05	AT1G29700//AT1G29700	GO:0009536//plastid	GO:0003824//catalytic activity	GO:0019684//photosynthesis, light reaction;GO:0032958//inositol phosphate biosynthetic process	NA	gi|18397206|ref|NP_564334.1|//metallo-beta-lactamase domain-containing protein [Arabidopsis thaliana]
AT4G34020	1505	343.707	449.662	0.387662	0.0129367	0.00126535	DJ1C	NA	NA	NA	K03152//4-methyl-5(b-hydroxyethyl)-thiazole monophosphate biosynthesis	gi|79326279|ref|NP_001031787.1|//protein DJ-1 homolog C [Arabidopsis thaliana];gi|22329146|ref|NP_195128.2|//protein DJ-1 homolog C [Arabidopsis thaliana]
AT2G26980	2049	552.82	723.206	0.387596	0.0277361	0.00331664	CIPK3	GO:0016020//membrane;GO:0043231//intracellular membrane-bounded organelle	GO:0004672//protein kinase activity;GO:0032550//purine ribonucleoside binding	GO:0006464//cellular protein modification process;GO:0006796//phosphate-containing compound metabolic process;GO:0009755//hormone-mediated signaling pathway	K07198//5'-AMP-activated protein kinase, catalytic alpha subunit [EC:2.7.11.11]	gi|79323154|ref|NP_001031427.1|//CBL-interacting serine/threonine-protein kinase 3 [Arabidopsis thaliana];gi|79592682|ref|NP_850095.2|//CBL-interacting serine/threonine-protein kinase 3 [Arabidopsis thaliana]
AT4G27450	1367	1384.38	1810.7	0.387307	5.75609e-05	2.06921e-06	AT4G27450//AT4G27450	GO:0016020//membrane;GO:0043231//intracellular membrane-bounded organelle;GO:0005911//cell-cell junction;GO:0044444//cytoplasmic part	GO:0005488//binding	GO:0042743//hydrogen peroxide metabolic process;GO:0009627//systemic acquired resistance	K01953//asparagine synthase (glutamine-hydrolysing) [EC:6.3.5.4]	gi|18416995|ref|NP_567775.1|//aluminum induced protein with YGL and LRDR motifs [Arabidopsis thaliana]
AT1G13700	942	460.924	602.678	0.386859	0.00278154	0.000189949	PGL1	GO:0009536//plastid	GO:0052689//carboxylic ester hydrolase activity	GO:0006007//glucose catabolic process	K01057//6-phosphogluconolactonase [EC:3.1.1.31]	gi|15222922|ref|NP_172826.1|//6-phosphogluconolactonase 1 [Arabidopsis thaliana]
AT3G19190	6234	335.421	438.567	0.386822	0.0263295	0.00311352	ATG2	GO:0016020//membrane;GO:0031981//nuclear lumen;GO:0044444//cytoplasmic part	GO:0008237//metallopeptidase activity;GO:0008238//exopeptidase activity	GO:0000338//protein deneddylation;GO:0010260//animal organ senescence;GO:0006886//intracellular protein transport;GO:0044248//cellular catabolic process;GO:0006221//pyrimidine nucleotide biosynthetic process;GO:0009451//RNA modification;GO:0006163//purine nucleotide metabolic process;GO:0009639//response to red or far red light	K17906//autophagy-related protein 2	gi|334185462|ref|NP_188550.3|//protein autophagy 2 [Arabidopsis thaliana];gi|952543423|sp|F8S296.1|ATG2_ARATH//RecName: Full=Autophagy-related protein 2; Short=AtAPG2; AltName: Full=Protein PEROXISOME UNUSUAL POSITIONING 1
AT1G17340	3133	466.042	609.146	0.386326	0.00878553	0.000766794	AT1G17340//AT1G17340	GO:0043231//intracellular membrane-bounded organelle	GO:0016788//hydrolase activity, acting on ester bonds	GO:0043647//inositol phosphate metabolic process;GO:0046838//phosphorylated carbohydrate dephosphorylation	K12127//pseudo-response regulator 1;K04482//DNA repair protein RAD51;K02891//large subunit ribosomal protein L22e	gi|22329625|ref|NP_173177.2|//protein SUPPRESSOR OF ACTIN 5 [Arabidopsis thaliana]
AT1G26761	1619	307.971	402.511	0.386233	0.0229542	0.00261444	AT1G26761//AT1G26761	NA	NA	NA	K01369//legumain [EC:3.4.22.34]	gi|186478898|ref|NP_001117357.1|//Arabinanase/levansucrase/invertase [Arabidopsis thaliana]
AT5G13950	3240	948.797	1239.61	0.385716	0.000570347	2.89218e-05	AT5G13950//AT5G13950	GO:0043231//intracellular membrane-bounded organelle	NA	NA	K11671//nuclear factor related to kappa-B-binding protein	gi|334187670|ref|NP_001190306.1|//uncharacterized protein [Arabidopsis thaliana];gi|10177661|dbj|BAB11123.1|//unnamed protein product [Arabidopsis thaliana]
AT1G20510	2015	375.46	490.536	0.3857	0.00837363	0.0007239	OPCL1	GO:0009536//plastid;GO:0042579//microbody	GO:0016703//oxidoreductase activity, acting on single donors with incorporation of molecular oxygen, incorporation of one atom of oxygen (internal monooxygenases or internal mixed function oxidases);GO:0016405//CoA-ligase activity	GO:0010243//response to organonitrogen compound;GO:0006950//response to stress;GO:0006725//cellular aromatic compound metabolic process;GO:0009725//response to hormone;GO:0051707//response to other organism;GO:0009694//jasmonic acid metabolic process	K10526//OPC-8:0 CoA ligase 1 [EC:6.2.1.-]	gi|8778603|gb|AAF79611.1|AC027665_12//F5M15.17 [Arabidopsis thaliana];gi|18394871|ref|NP_564115.1|//OPC-8:0 CoA ligase1 [Arabidopsis thaliana]
AT3G19720	2749	690.293	901.753	0.385523	0.00101809	5.68606e-05	ARC5	GO:0009527//plastid outer membrane;GO:0042579//microbody	GO:0005515//protein binding;GO:0017111//nucleoside-triphosphatase activity;GO:0032550//purine ribonucleoside binding	GO:0007031//peroxisome organization;GO:0009154//purine ribonucleotide catabolic process;GO:0009658//chloroplast organization;GO:0048511//rhythmic process	K17065//dynamin 1-like protein [EC:3.6.5.5]	gi|42565028|ref|NP_188606.2|//dynamin-like protein ARC5 [Arabidopsis thaliana];gi|42570477|ref|NP_850615.2|//dynamin-like protein ARC5 [Arabidopsis thaliana];gi|334185472|ref|NP_001189935.1|//dynamin-like protein ARC5 [Arabidopsis thaliana]
AT1G15830	1963	266.65	348.223	0.385064	0.0384252	0.00508554	AT1G15830//AT1G15830	NA	NA	NA	NA	gi|15218332|ref|NP_173035.1|//uncharacterized protein [Arabidopsis thaliana]
AT4G02540	2830	560.345	731.535	0.384611	0.00571887	0.000456457	AT4G02540//AT4G02540	GO:0009526//plastid envelope	GO:0046914//transition metal ion binding;GO:0016668//oxidoreductase activity, acting on a sulfur group of donors, NAD(P) as acceptor	GO:0003006//developmental process involved in reproduction;GO:0044710//single-organism metabolic process	K16219//protein N-terminal methyltransferase [EC:2.1.1.244];K20393//PRA1 family protein 3	gi|15235403|ref|NP_192163.1|//cysteine/histidine-rich C1 domain-containing protein [Arabidopsis thaliana];gi|334186313|ref|NP_001190658.1|//cysteine/histidine-rich C1 domain-containing protein [Arabidopsis thaliana]
AT5G06440	1849	229.318	299.28	0.384148	0.0270401	0.00321772	AT5G06440//AT5G06440	GO:0043231//intracellular membrane-bounded organelle	NA	NA	NA	gi|334187466|ref|NP_001190241.1|//uncharacterized protein [Arabidopsis thaliana];gi|30681454|ref|NP_196262.3|//uncharacterized protein [Arabidopsis thaliana]
AT1G51805	2949	928.425	1211.5	0.383943	0.00186363	0.000116533	AT1G51805//AT1G51805	GO:0016020//membrane	GO:0004672//protein kinase activity;GO:0032550//purine ribonucleoside binding	GO:0006464//cellular protein modification process;GO:0010243//response to organonitrogen compound;GO:0006812//cation transport;GO:0002252//immune effector process	K04733//interleukin-1 receptor-associated kinase 4 [EC:2.7.11.1];K16224//senescence-induced receptor-like serine/threonine-protein kinase	gi|22330177|ref|NP_175592.2|//leucine-rich repeat protein kinase family protein [Arabidopsis thaliana];gi|334183235|ref|NP_001185200.1|//leucine-rich repeat protein kinase family protein [Arabidopsis thaliana]
AT5G01720	3093	1073.65	1400.32	0.383239	0.000513159	2.55962e-05	AT5G01720//AT5G01720	GO:0043231//intracellular membrane-bounded organelle	NA	GO:0009404//toxin metabolic process;GO:0019941//modification-dependent protein catabolic process	K10268//F-box and leucine-rich repeat protein 2/20	gi|30679379|ref|NP_568094.2|//F-box/LRR-repeat protein 3 [Arabidopsis thaliana]
AT5G47020	4975	553.816	722.182	0.382956	0.017889	0.00190772	AT5G47020//AT5G47020	NA	NA	NA	NA	gi|334188236|ref|NP_199513.2|//uncharacterized protein [Arabidopsis thaliana]
AT1G73110	1467	409.309	533.719	0.38289	0.0213787	0.00240131	AT1G73110//AT1G73110	GO:0009534//chloroplast thylakoid	GO:0017111//nucleoside-triphosphatase activity;GO:0032550//purine ribonucleoside binding	GO:0009668//plastid membrane organization;GO:0016109//tetraterpenoid biosynthetic process	NA	gi|15219376|ref|NP_177454.1|//P-loop containing nucleoside triphosphate hydrolases superfamily protein [Arabidopsis thaliana]
AT3G56040	3052	672.123	876.133	0.382424	0.00584963	0.000471502	UGP3	GO:0009536//plastid	GO:0016772//transferase activity, transferring phosphorus-containing groups	GO:0009247//glycolipid biosynthetic process;GO:0009267//cellular response to starvation	K12447//UDP-sugar pyrophosphorylase [EC:2.7.7.64]	gi|18410414|ref|NP_567031.1|//UDP-glucose pyrophosphorylase 3 [Arabidopsis thaliana]
AT4G36530	1470	873.989	1138.42	0.381347	0.000446232	2.18509e-05	AT4G36530//AT4G36530	GO:0009526//plastid envelope	GO:0003824//catalytic activity	GO:0005982//starch metabolic process;GO:0005984//disaccharide metabolic process;GO:0044093//positive regulation of molecular function	K13703//abhydrolase domain-containing protein 11;K13698//abhydrolase domain-containing protein 4;K01054//acylglycerol lipase [EC:3.1.1.23];K13535//cardiolipin-specific phospholipase [EC:3.1.1.-]	gi|15234433|ref|NP_195371.1|//hydrolase, alpha/beta fold family protein [Arabidopsis thaliana]
AT3G15450	959	16022	20868.1	0.381248	8.66199e-07	1.97174e-08	AT3G15450//AT3G15450	GO:0009536//plastid	NA	GO:0009746//response to hexose;GO:0034285//response to disaccharide	K01953//asparagine synthase (glutamine-hydrolysing) [EC:6.3.5.4]	gi|18400774|ref|NP_566513.1|//aluminum induced protein with YGL and LRDR motif [Arabidopsis thaliana]
AT1G19110	2692	701.904	914.125	0.381116	0.00168024	0.000102968	AT1G19110//AT1G19110	GO:0016020//membrane	NA	GO:0006725//cellular aromatic compound metabolic process	NA	gi|30686226|ref|NP_173345.2|//inter-alpha-trypsin inhibitor heavy chain-like protein [Arabidopsis thaliana]
AT3G61210	1116	332.099	432.49	0.381051	0.0167443	0.00175232	AT3G61210//AT3G61210	GO:0044444//cytoplasmic part	GO:0016741//transferase activity, transferring one-carbon groups	GO:0008152//metabolic process;GO:0006970//response to osmotic stress;GO:0009755//hormone-mediated signaling pathway	K08869//aarF domain-containing kinase	gi|15233061|ref|NP_191680.1|//S-adenosyl-L-methionine-dependent methyltransferases superfamily protein [Arabidopsis thaliana]
AT1G36060	1841	687.382	895.094	0.380927	0.00209322	0.000134178	AT1G36060//AT1G36060	GO:0043231//intracellular membrane-bounded organelle	GO:0001071//nucleic acid binding transcription factor activity;GO:0003676//nucleic acid binding	GO:0006351//transcription, DNA-templated	K09286//EREBP-like factor	gi|18400001|ref|NP_564468.1|//ethylene-responsive transcription factor ERF055 [Arabidopsis thaliana]
AT5G28840	1669	2539.9	3307.22	0.380847	2.41482e-05	7.67959e-07	GME	GO:0044444//cytoplasmic part	GO:0000166//nucleotide binding;GO:0048037//cofactor binding;GO:0016857//racemase and epimerase activity, acting on carbohydrates and derivatives	GO:0019852//L-ascorbic acid metabolic process;GO:0009117//nucleotide metabolic process	K10046//GDP-D-mannose 3', 5'-epimerase [EC:5.1.3.18 5.1.3.-]	gi|15241945|ref|NP_198236.1|//GDP-mannose 3,5-epimerase [Arabidopsis thaliana]
AT1G73660	4101	575.886	749.749	0.380624	0.00869525	0.00075654	AT1G73660//AT1G73660	GO:0043231//intracellular membrane-bounded organelle	GO:0004702//signal transducer, downstream of receptor, with serine/threonine kinase activity;GO:0032550//purine ribonucleoside binding	GO:0006464//cellular protein modification process;GO:0009648//photoperiodism;GO:0006970//response to osmotic stress;GO:0006796//phosphate-containing compound metabolic process	K04424//sterile alpha motif and leucine zipper containing kinase AZK [EC:2.7.11.25]	gi|15219517|ref|NP_177507.1|//MAPKKK-like kinase [Arabidopsis thaliana]
AT4G19500	4448	422.872	550.415	0.3803	0.0103299	0.000941844	AT4G19500//AT4G19500	GO:0043231//intracellular membrane-bounded organelle	GO:0016462//pyrophosphatase activity;GO:0032550//purine ribonucleoside binding	GO:0007154//cell communication;GO:0006950//response to stress	K19613//leucine-rich repeat protein SHOC2	gi|240256009|ref|NP_193685.6|//nucleoside-triphosphatase/transmembrane receptor/nucleotide binding/ATP binding [Arabidopsis thaliana]
AT4G32300	3123	542.606	706.246	0.380268	0.0124566	0.00120187	SD2-5	GO:0016020//membrane	GO:0004672//protein kinase activity;GO:0044389//ubiquitin-like protein ligase binding;GO:0032550//purine ribonucleoside binding	GO:0006468//protein phosphorylation	K04733//interleukin-1 receptor-associated kinase 4 [EC:2.7.11.1];K04730//interleukin-1 receptor-associated kinase 1 [EC:2.7.11.1]	gi|22329085|ref|NP_194957.2|//G-type lectin S-receptor-like serine/threonine-protein kinase SD2-5 [Arabidopsis thaliana]
AT4G34030	2185	586.195	762.82	0.379962	0.00560405	0.000444601	MCCB	GO:0044429//mitochondrial part	GO:0046914//transition metal ion binding;GO:0003824//catalytic activity	GO:0009791//post-embryonic development;GO:0006551//leucine metabolic process;GO:0045087//innate immune response	K01969//3-methylcrotonyl-CoA carboxylase beta subunit [EC:6.4.1.4]	gi|14423378|gb|AAK62371.1|AF386926_1//Unknown protein [Arabidopsis thaliana]
AT3G16290	3093	399.528	519.783	0.379612	0.0436619	0.0060375	EMB2083	GO:0016020//membrane;GO:0009526//plastid envelope	GO:0004175//endopeptidase activity;GO:0042623//ATPase activity, coupled;GO:0032550//purine ribonucleoside binding	GO:0003006//developmental process involved in reproduction;GO:0005982//starch metabolic process;GO:0044257//cellular protein catabolic process;GO:0005984//disaccharide metabolic process	K03798//cell division protease FtsH [EC:3.4.24.-]	gi|18401080|ref|NP_566541.1|//protein EMBRYO DEFECTIVE 2083 [Arabidopsis thaliana]
AT5G09460	2546	780.394	1014.92	0.379096	0.00378783	0.000276886	AT5G09460//AT5G09460	NA	GO:0001071//nucleic acid binding transcription factor activity	GO:0022610//biological adhesion;GO:0009826//unidimensional cell growth;GO:0003006//developmental process involved in reproduction;GO:0065008//regulation of biological quality;GO:0003002//regionalization;GO:0006351//transcription, DNA-templated;GO:0009799//specification of symmetry;GO:0048588//developmental cell growth;GO:0007015//actin filament organization;GO:0045229//external encapsulating stru…	K06027//vesicle-fusing ATPase [EC:3.6.4.6]	gi|15242422|ref|NP_196508.1|//transcription factor bHLH143 [Arabidopsis thaliana]
AT2G25900	1677	2740.45	3563.75	0.378985	0.00019013	8.11984e-06	ATCTH	GO:0043231//intracellular membrane-bounded organelle	GO:0046914//transition metal ion binding;GO:0001071//nucleic acid binding transcription factor activity;GO:0003676//nucleic acid binding	GO:0006351//transcription, DNA-templated	K15172//transcription elongation factor SPT5;K07560//D-tyrosyl-tRNA(Tyr) deacylase [EC:3.1.-.-]	gi|15225213|ref|NP_180161.1|//putative Cys3His zinc finger protein ATCTH [Arabidopsis thaliana]
AT1G29950	2132	431.793	561.443	0.378797	0.00529777	0.000414939	AT1G29950//AT1G29950	NA	GO:0001071//nucleic acid binding transcription factor activity	GO:0006351//transcription, DNA-templated	NA	gi|9972351|gb|AAG10601.1|AC008030_1//Unknown protein [Arabidopsis thaliana]
AT4G34610	2109	281.077	365.399	0.378504	0.016038	0.00165448	BLH6	GO:0043231//intracellular membrane-bounded organelle	GO:0003677//DNA binding;GO:0001071//nucleic acid binding transcription factor activity	GO:0006351//transcription, DNA-templated;GO:0048731//system development	K16670//homeobox protein Meis2;K15613//homeobox protein Meis1	gi|15236156|ref|NP_195187.1|//BEL1-like homeodomain 6 [Arabidopsis thaliana]
AT5G22450	3949	448.956	583.618	0.378449	0.0366944	0.00477888	AT5G22450//AT5G22450	NA	NA	GO:0006464//cellular protein modification process	NA	gi|9757826|dbj|BAB08344.1|//unnamed protein product [Arabidopsis thaliana]
AT2G05440	631	3010.89	3913.96	0.37844	5.95557e-05	2.14833e-06	GRP9	NA	NA	NA	NA	NA
AT4G23800	1626	650.181	845.108	0.378296	0.032105	0.00400414	3xHMG-box2	NA	NA	NA	K09273//upstream-binding transcription factor	gi|15236607|ref|NP_194111.1|//HMG (high mobility group) box protein [Arabidopsis thaliana];gi|334186863|ref|NP_001190816.1|//HMG (high mobility group) box protein [Arabidopsis thaliana]
AT4G18240	3395	456.31	592.956	0.37791	0.0335324	0.00423917	SS4	GO:0009536//plastid	GO:0016740//transferase activity	GO:0009247//glycolipid biosynthetic process;GO:0005982//starch metabolic process;GO:0006950//response to stress;GO:0071555//cell wall organization	K00703//starch synthase [EC:2.4.1.21]	gi|42566924|ref|NP_193558.3|//starch synthase 4 [Arabidopsis thaliana]
AT5G65440	3755	328.301	426.541	0.377665	0.04468	0.00623571	AT5G65440//AT5G65440	GO:0016020//membrane;GO:0043231//intracellular membrane-bounded organelle	NA	NA	NA	gi|186532773|ref|NP_001119504.1|//uncharacterized protein [Arabidopsis thaliana];gi|334188640|ref|NP_001190622.1|//uncharacterized protein [Arabidopsis thaliana];gi|22328069|ref|NP_201347.2|//uncharacterized protein [Arabidopsis thaliana];gi|9759624|dbj|BAB11566.1|//unnamed protein product [Arabidopsis thaliana]
AT1G62750	2666	5019.41	6521.4	0.377664	0.00063324	3.27209e-05	SCO1	GO:0009532//plastid stroma;GO:0005576//extracellular region;GO:0009526//plastid envelope	GO:0008135//translation factor activity, RNA binding;GO:0017111//nucleoside-triphosphatase activity;GO:0032550//purine ribonucleoside binding	GO:0006007//glucose catabolic process;GO:0005982//starch metabolic process;GO:0003006//developmental process involved in reproduction;GO:0006351//transcription, DNA-templated;GO:0009658//chloroplast organization;GO:0044093//positive regulation of molecular function;GO:0042254//ribosome biogenesis;GO:0019684//photosynthesis, light reaction;GO:0007275//multicellular organism development;GO:0009668/…	K02355//elongation factor G	gi|18407650|ref|NP_564801.1|//elongation factor G [Arabidopsis thaliana]
AT4G30100	4735	793.091	1030.36	0.377587	0.0133421	0.00131682	AT4G30100//AT4G30100	GO:0005911//cell-cell junction	NA	NA	K10706//senataxin [EC:3.6.4.-]	gi|15234617|ref|NP_194739.1|//P-loop containing nucleoside triphosphate hydrolases superfamily protein [Arabidopsis thaliana]
AT1G62250	1349	295.808	384.302	0.377578	0.0228745	0.00260224	AT1G62250//AT1G62250	GO:0031224//intrinsic component of membrane	NA	GO:0044763//single-organism cellular process;GO:0006787//porphyrin-containing compound catabolic process	NA	gi|15220740|ref|NP_176415.1|//uncharacterized protein [Arabidopsis thaliana]
AT5G14370	1550	283.607	368.418	0.377451	0.0226427	0.00257427	AT5G14370//AT5G14370	NA	NA	NA	K12128//pseudo-response regulator 9;K12129//pseudo-response regulator 7	gi|7573462|emb|CAB87776.1|//putative protein [Arabidopsis thaliana]
AT3G20930	1545	311.503	404.582	0.377186	0.0128988	0.00126004	AT3G20930//AT3G20930	NA	GO:0003676//nucleic acid binding;GO:0036094//small molecule binding	GO:0005982//starch metabolic process;GO:0005984//disaccharide metabolic process;GO:0009668//plastid membrane organization	K00517;K13195//cold-inducible RNA-binding protein	gi|18402803|ref|NP_566672.1|//RNA recognition motif-containing protein [Arabidopsis thaliana]
AT5G16540	1600	523.369	679.727	0.377125	0.00389392	0.000286417	ZFN3	GO:0043231//intracellular membrane-bounded organelle;GO:0044444//cytoplasmic part	GO:0003729//mRNA binding;GO:0005515//protein binding;GO:0046914//transition metal ion binding;GO:0003676//nucleic acid binding;GO:0016788//hydrolase activity, acting on ester bonds	GO:0006412//translation	K03260//translation initiation factor 4G	gi|22326848|ref|NP_568332.2|//zinc finger nuclease 3 [Arabidopsis thaliana];gi|30685903|ref|NP_851041.1|//zinc finger nuclease 3 [Arabidopsis thaliana]
AT4G12980	1793	545.305	707.943	0.376569	0.00541632	0.000425571	AT4G12980//AT4G12980	GO:0031224//intrinsic component of membrane;GO:0005911//cell-cell junction;GO:0009536//plastid	NA	NA	K03189//urease accessory protein	gi|15235545|ref|NP_193034.1|//putative auxin-responsive protein [Arabidopsis thaliana]
AT1G10910	2313	414.43	537.98	0.376424	0.0130132	0.00127553	EMB3103	NA	NA	NA	K17710//pentatricopeptide repeat domain-containing protein 1	gi|145335386|ref|NP_172560.2|//pentatricopeptide repeat-containing protein [Arabidopsis thaliana]
AT5G06870	1168	912.443	1184.44	0.3764	0.000327048	1.51062e-05	PGIP2	GO:0043231//intracellular membrane-bounded organelle;GO:0005618//cell wall;GO:0005911//cell-cell junction;GO:0044444//cytoplasmic part	GO:0004857//enzyme inhibitor activity	GO:0006605//protein targeting;GO:0042743//hydrogen peroxide metabolic process;GO:0009627//systemic acquired resistance;GO:0006351//transcription, DNA-templated;GO:0032787//monocarboxylic acid metabolic process;GO:0009626//plant-type hypersensitive response;GO:0006984//ER-nucleus signaling pathway;GO:0046942//carboxylic acid transport;GO:0006470//protein dephosphorylation;GO:0009755//hormone-media…	K01188//beta-glucosidase [EC:3.2.1.21];K04730//interleukin-1 receptor-associated kinase 1 [EC:2.7.11.1];K13420//LRR receptor-like serine/threonine-protein kinase FLS2 [EC:2.7.11.1]	gi|15240183|ref|NP_196305.1|//polygalacturonase inhibitor 2 [Arabidopsis thaliana]
AT1G18270	4488	380.307	493.618	0.376229	0.0421373	0.00576029	AT1G18270//AT1G18270	GO:0043231//intracellular membrane-bounded organelle	GO:0016616//oxidoreductase activity, acting on the CH-OH group of donors, NAD or NADP as acceptor;GO:0046914//transition metal ion binding;GO:0016832//aldehyde-lyase activity;GO:0048037//cofactor binding;GO:0036094//small molecule binding	GO:0006007//glucose catabolic process;GO:0009081//branched-chain amino acid metabolic process	K00020//3-hydroxyisobutyrate dehydrogenase [EC:1.1.1.31]	gi|186478598|ref|NP_001117303.1|//ketose-bisphosphate aldolase class-II family protein [Arabidopsis thaliana];gi|22329645|ref|NP_173263.2|//ketose-bisphosphate aldolase class-II family protein [Arabidopsis thaliana];gi|334182667|ref|NP_001185028.1|//ketose-bisphosphate aldolase class-II family protein [Arabidopsis thaliana]
AT2G38820	1749	198.602	257.72	0.375924	0.0479279	0.00685866	AT2G38820//AT2G38820	GO:0043231//intracellular membrane-bounded organelle	NA	NA	NA	gi|42571125|ref|NP_973636.1|//uncharacterized protein [Arabidopsis thaliana]
AT1G15410	2285	341.671	443.349	0.375833	0.0349198	0.00446668	AT1G15410//AT1G15410	GO:0009536//plastid	GO:0016855//racemase and epimerase activity, acting on amino acids and derivatives	GO:0008152//metabolic process	NA	gi|15218160|ref|NP_172993.1|//aspartate-glutamate racemase-like protein [Arabidopsis thaliana]
AT4G19040	2670	232.036	301.029	0.375555	0.0395114	0.00526207	EDR2	GO:0043231//intracellular membrane-bounded organelle;GO:0016020//membrane	GO:0008289//lipid binding	NA	NA	gi|42566947|ref|NP_193639.2|//protein ENHANCED DISEASE RESISTANCE 2 [Arabidopsis thaliana];gi|334186690|ref|NP_001190769.1|//protein ENHANCED DISEASE RESISTANCE 2 [Arabidopsis thaliana]
AT4G30350	3498	245.462	318.444	0.375538	0.0370998	0.00485168	AT4G30350//AT4G30350	GO:0044424//intracellular part	NA	GO:0048511//rhythmic process	K03695//ATP-dependent Clp protease ATP-binding subunit ClpB	gi|15234709|ref|NP_194764.1|//double Clp-N motif-containing P-loop nucleoside triphosphate hydrolases superfamily protein [Arabidopsis thaliana]
AT3G52920	1220	399.416	518.141	0.375454	0.0109736	0.00102283	AT3G52920//AT3G52920	GO:0016020//membrane;GO:0009536//plastid	NA	NA	K19748//RAB6-interacting golgin	gi|727445039|ref|XP_010504043.1|//PREDICTED: uncharacterized protein LOC104781145 isoform X1 [Camelina sativa];gi|727445041|ref|XP_010504044.1|//PREDICTED: histone-lysine N-methyltransferase, H3 lysine-79 specific-like isoform X2 [Camelina sativa]
AT4G16280	2853	277.179	359.508	0.375204	0.0383197	0.00506046	FCA	GO:0043231//intracellular membrane-bounded organelle;GO:0044427//chromosomal part	GO:0019840//isoprenoid binding;GO:0036094//small molecule binding;GO:0003676//nucleic acid binding	GO:0009908//flower development;GO:0006342//chromatin silencing;GO:0007059//chromosome segregation;GO:0048229//gametophyte development	K13207//CUG-BP- and ETR3-like factor	gi|186511881|ref|NP_193363.4|//flowering time control protein FCA [Arabidopsis thaliana];gi|186511879|ref|NP_849543.2|//flowering time control protein FCA [Arabidopsis thaliana];gi|332658328|gb|AEE83728.1|//RNA binding / abscisic acid binding protein [Arabidopsis thaliana]
AT2G31810	1724	1191.74	1545.63	0.37513	0.00021971	9.64707e-06	AT2G31810//AT2G31810	GO:0009536//plastid	GO:0031406//carboxylic acid binding;GO:0016744//transferase activity, transferring aldehyde or ketonic groups	GO:0006006//glucose metabolic process;GO:0008652//cellular amino acid biosynthetic process;GO:0051603//proteolysis involved in cellular protein catabolic process;GO:0006996//organelle organization	K01653//acetolactate synthase I/III small subunit [EC:2.2.1.6]	gi|30685076|ref|NP_850174.1|//ACT domain-containing small subunit of acetolactate synthase protein [Arabidopsis thaliana];gi|30685071|ref|NP_850172.1|//ACT domain-containing small subunit of acetolactate synthase protein [Arabidopsis thaliana]
AT2G47940	2345	2513.79	3260.25	0.375114	0.000157638	6.55572e-06	DEG2	NA	GO:0004175//endopeptidase activity	GO:0019538//protein metabolic process	K08669//HtrA serine peptidase 2 [EC:3.4.21.108]	gi|18407488|ref|NP_566115.1|//DegP2 protease [Arabidopsis thaliana];gi|186509057|ref|NP_001118544.1|//DegP2 protease [Arabidopsis thaliana]
AT1G80030	2013	845.711	1096.83	0.37511	0.00328477	0.000232676	AT1G80030//AT1G80030	GO:0009526//plastid envelope;GO:0009534//chloroplast thylakoid	GO:0043169//cation binding;GO:0005515//protein binding;GO:0032550//purine ribonucleoside binding	GO:0044267//cellular protein metabolic process;GO:0009668//plastid membrane organization;GO:0006950//response to stress;GO:0016109//tetraterpenoid biosynthetic process	K03686//molecular chaperone DnaJ	gi|18412605|ref|NP_565227.1|//molecular chaperone Hsp40/DnaJ-like protein [Arabidopsis thaliana]
AT1G11380	1438	347.58	450.753	0.374991	0.0111983	0.00104794	AT1G11380//AT1G11380	GO:0016020//membrane	NA	NA	NA	gi|18391271|ref|NP_563889.1|//PLAC8 family protein [Arabidopsis thaliana]
AT5G05740	1921	941.684	1220.97	0.374716	0.000659944	3.43407e-05	EGY2	GO:0009534//chloroplast thylakoid	GO:0004175//endopeptidase activity	GO:0046471//phosphatidylglycerol metabolic process;GO:0003006//developmental process involved in reproduction;GO:0009058//biosynthetic process;GO:0006090//pyruvate metabolic process;GO:0019538//protein metabolic process;GO:0009668//plastid membrane organization;GO:0009886//post-embryonic animal morphogenesis	NA	gi|42573279|ref|NP_974736.1|//S2P-like putative metalloprotease [Arabidopsis thaliana];gi|334187443|ref|NP_001190232.1|//S2P-like putative metalloprotease [Arabidopsis thaliana];gi|15239226|ref|NP_196193.1|//S2P-like putative metalloprotease [Arabidopsis thaliana]
AT1G54460	1517	261.317	338.793	0.3746	0.0398246	0.00531204	AT1G54460//AT1G54460	GO:0043231//intracellular membrane-bounded organelle	NA	NA	NA	gi|18404945|ref|NP_564659.1|//TPX2 (targeting protein for Xklp2) protein family [Arabidopsis thaliana]
AT5G13630	4642	15437.6	20014.6	0.374598	0.0152755	0.00155681	GUN5	GO:0009528//plastid inner membrane;GO:0043234//protein complex	GO:0051003//ligase activity, forming nitrogen-metal bonds, forming coordination complexes	GO:0006091//generation of precursor metabolites and energy;GO:0006779//porphyrin-containing compound biosynthetic process	K03403//magnesium chelatase subunit H [EC:6.6.1.1]	gi|145334393|ref|NP_001078578.1|//magnesium chelatase subunit H [Arabidopsis thaliana];gi|15240675|ref|NP_196867.1|//magnesium chelatase subunit H [Arabidopsis thaliana]
[truncated: 2,608 more rows]
