# Supplementary material for: Comparative physiological responses and transcriptome analysis reveal the roles of melatonin and serotonin in regulating growth and metabolism in Arabidopsis
Source: BMC Plant Biol. 2018 Dec 18;18:362. doi: 10.1186/s12870-018-1548-2 (PMC6299670; doi:10.1186/s12870-018-1548-2)
Supplement: Supplementary file 7 — Table S2. 50 μM melatonin-regulated genes. (XLSX 454 kb) [file 12870_2018_1548_MOESM7_ESM.xlsx]

## Sheet: Sheet1
Table S2 50 μM melatonin-regulated genes
GeneID	Length	control-Expression	50 μM melatonin-Expression	log2FoldChange(M50/ck)	Padj	Pvalue	Symbol	Cellular Component	Molecular Function	Biological Process	Kegg Orthology	Nr Description
AT4G19690	1479	9.1259	194.177	4.41126	1.75398e-49	3.63278e-53	IRT1	GO:0031224//intrinsic component of membrane;GO:0043231//intracellular membrane-bounded organelle	GO:0005375//copper ion transmembrane transporter activity	GO:0009267//cellular response to starvation;GO:0034614//cellular response to reactive oxygen species;GO:0010039//response to iron ion;GO:0009723//response to ethylene;GO:0006829//zinc II ion transport;GO:0006875//cellular metal ion homeostasis;GO:0048528//post-embryonic root development;GO:0040007//growth;GO:0051707//response to other organism;GO:0009755//hormone-mediated signaling pathway;GO:001…	K14709//solute carrier family 39 (zinc transporter), member 1/2/3	gi|79478110|ref|NP_567590.3|//Fe(2+) transport protein 1 [Arabidopsis thaliana];gi|30684857|ref|NP_849546.1|//Fe(2+) transport protein 1 [Arabidopsis thaliana]
AT4G31970	1835	46.4621	550.124	3.56563	2.78355e-85	1.15304e-89	CYP82C2	GO:0009536//plastid	GO:0046914//transition metal ion binding;GO:0046906//tetrapyrrole binding;GO:0016491//oxidoreductase activity	GO:0010039//response to iron ion;GO:0044710//single-organism metabolic process;GO:0001666//response to hypoxia	K00517//null	gi|15236615|ref|NP_194925.1|//cytochrome P450, family 82, subfamily C, polypeptide 2 [Arabidopsis thaliana]
AT2G30766	1244	9.17147	82.143	3.16291	4.18274e-21	4.15831e-24	AT2G30766//AT2G30766	NA	GO:0016829//lyase activity;GO:0046914//transition metal ion binding;GO:0046906//tetrapyrrole binding;GO:0016491//oxidoreductase activity	GO:0006605//protein targeting;GO:0009700//indole phytoalexin biosynthetic process;GO:0010243//response to organonitrogen compound;GO:0042743//hydrogen peroxide metabolic process;GO:0009581//detection of external stimulus;GO:0009627//systemic acquired resistance;GO:0042742//defense response to bacterium;GO:0009696//salicylic acid metabolic process;GO:0002682//regulation of immune system process;GO…	K00517;K11868//indoleacetaldoxime dehydratase [EC:4.99.1.6]	gi|42569483|ref|NP_180635.2|//cytochrome P450, family 71, subfamily A, polypeptide 13 [Arabidopsis thaliana]
AT4G31940	1885	4.92496	38.3074	2.95944	1.12159e-13	3.0199e-16	CYP82C4	GO:0009536//plastid	GO:0046914//transition metal ion binding;GO:0046906//tetrapyrrole binding;GO:0016491//oxidoreductase activity	GO:0010039//response to iron ion;GO:0044710//single-organism metabolic process;GO:0001666//response to hypoxia	K00517//null	gi|15236586|ref|NP_194922.1|//cytochrome P450, family 82, subfamily C, polypeptide 4 [Arabidopsis thaliana]
AT3G59930	716	43.2154	281.145	2.7017	4.89867e-43	2.23211e-46	AT3G59930//AT3G59930	NA	NA	NA	NA	gi|22331878|ref|NP_191552.2|//defensin-like protein 206 [Arabidopsis thaliana]
AT1G70175	318	3.63165	21.5323	2.56781	2.85287e-09	1.72536e-11	AT1G70175//AT1G70175	GO:0031224//intrinsic component of membrane	GO:0004175//endopeptidase activity;GO:0046914//transition metal ion binding	GO:0019538//protein metabolic process	K07761//metalloendoproteinase 5-MMP [EC:3.4.24.-];K07999//matrix metalloproteinase-20 (enamelysin) [EC:3.4.24.-]	gi|15223067|ref|NP_177174.1|//matrix metalloproteinase [Arabidopsis thaliana]
AT5G04150	972	7.34116	43.0114	2.55064	3.67118e-11	1.55114e-13	BHLH101	GO:0043231//intracellular membrane-bounded organelle	GO:0005488//binding;GO:0001071//nucleic acid binding transcription factor activity	GO:0009267//cellular response to starvation;GO:0006351//transcription, DNA-templated;GO:0055080//cation homeostasis	K18486//heart-and neural crest derivatives-expressed protein 2	gi|15237636|ref|NP_196035.1|//transcription factor bHLH101 [Arabidopsis thaliana]
AT2G14247	1094	7.08848	39.3133	2.47147	1.79799e-10	8.71399e-13	AT2G14247//AT2G14247	GO:0009536//plastid	NA	NA	NA	gi|42570757|ref|NP_973452.1|//uncharacterized protein [Arabidopsis thaliana]
AT1G26390	1767	130.249	679.865	2.38397	2.41875e-45	7.01348e-49	AT1G26390//AT1G26390	GO:0044424//intracellular part	GO:0016616//oxidoreductase activity, acting on the CH-OH group of donors, NAD or NADP as acceptor;GO:0000166//nucleotide binding	GO:0010243//response to organonitrogen compound;GO:0002252//immune effector process;GO:0044710//single-organism metabolic process	NA	gi|18395882|ref|NP_564245.1|//FAD-binding Berberine family protein [Arabidopsis thaliana]
AT5G05250	1500	23.2109	114.893	2.30742	2.90354e-17	5.05153e-20	AT5G05250//AT5G05250	NA	NA	NA	NA	gi|18414834|ref|NP_568152.1|//uncharacterized protein [Arabidopsis thaliana]
AT3G18915	389	3.24255	14.7356	2.18411	1.35711e-06	1.32669e-08	AT3G18915//AT3G18915	NA	GO:0046914//transition metal ion binding	GO:0009692//ethylene metabolic process	K19041//E3 ubiquitin-protein ligase RNF38/44 [EC:2.3.2.27]	gi|923627090|ref|XP_013749358.1|//PREDICTED: RING-H2 finger protein ATL65-like isoform X1 [Brassica napus]
AT3G56980	1215	14.3646	57.9267	2.01171	2.2134e-09	1.30753e-11	bHLH39	NA	GO:0005515//protein binding;GO:0003676//nucleic acid binding	NA	K18486//heart-and neural crest derivatives-expressed protein 2	gi|15230178|ref|NP_191257.1|//transcription factor ORG3 [Arabidopsis thaliana]
AT1G47395	833	7.12704	24.4933	1.78101	5.05175e-05	7.86818e-07	AT1G47395//AT1G47395	NA	NA	NA	NA	NA
AT3G56970	1082	3.54504	11.8166	1.73694	0.00029939	6.22567e-06	bHLH38	NA	GO:0005515//protein binding;GO:0003676//nucleic acid binding	NA	K18486//heart-and neural crest derivatives-expressed protein 2	gi|15230177|ref|NP_191256.1|//transcription factor ORG2 [Arabidopsis thaliana]
AT2G43510	761	358.331	1167.91	1.70457	9.22546e-41	4.58579e-44	TI1	NA	GO:0004866//endopeptidase inhibitor activity;GO:0016248//channel inhibitor activity	GO:0006952//defense response	NA	gi|15224295|ref|NP_181879.1|//trypsin inhibitor protein 1 [Arabidopsis thaliana]
AT1G60750	993	9.82271	31.8011	1.69489	6.79873e-05	1.10961e-06	AT1G60750//AT1G60750	GO:0044444//cytoplasmic part	GO:0003824//catalytic activity	GO:0044710//single-organism metabolic process	K17744//L-galactose dehydrogenase [EC:1.1.1.316];K05275//pyridoxine 4-dehydrogenase [EC:1.1.1.65]	gi|15219805|ref|NP_176274.1|//probable aldo-keto reductase 6 [Arabidopsis thaliana]
AT1G75040	1095	129.465	417.696	1.6899	5.96231e-18	9.38519e-21	PR5	GO:0043231//intracellular membrane-bounded organelle;GO:0030312//external encapsulating structure;GO:0005576//extracellular region	NA	GO:0002252//immune effector process;GO:0048869//cellular developmental process;GO:0009718//anthocyanin-containing compound biosynthetic process;GO:0006470//protein dephosphorylation;GO:0031347//regulation of defense response;GO:0010038//response to metal ion;GO:0009755//hormone-mediated signaling pathway;GO:0006605//protein targeting;GO:0010243//response to organonitrogen compound;GO:0042743//hyd…	K14297//nuclear pore complex protein Nup98-Nup96;K12173//BRCA1-A complex subunit BRE	gi|15222089|ref|NP_177641.1|//pathogenesis-related protein 5 [Arabidopsis thaliana]
AT2G14610	902	27.3097	86.6405	1.66563	2.45445e-09	1.46407e-11	PR1	GO:0030312//external encapsulating structure	NA	GO:0006605//protein targeting;GO:0014070//response to organic cyclic compound;GO:0010243//response to organonitrogen compound;GO:0009626//plant-type hypersensitive response;GO:0042743//hydrogen peroxide metabolic process;GO:0031347//regulation of defense response;GO:0009627//systemic acquired resistance;GO:0009755//hormone-mediated signaling pathway;GO:0009696//salicylic acid metabolic process	K13449//pathogenesis-related protein 1	gi|15225974|ref|NP_179068.1|//pathogenesis-related protein 1 [Arabidopsis thaliana]
AT3G47340	2152	1577.4	4939.98	1.64696	3.81645e-68	4.7427e-72	ASN1	GO:0044424//intracellular part	GO:0016884//carbon-nitrogen ligase activity, with glutamine as amido-N-donor;GO:0032550//purine ribonucleoside binding	GO:0009267//cellular response to starvation;GO:0006529//asparagine biosynthetic process;GO:0009746//response to hexose;GO:0009642//response to light intensity;GO:0034285//response to disaccharide	K01953//asparagine synthase (glutamine-hydrolysing) [EC:6.3.5.4]	gi|15232775|ref|NP_190318.1|//asparagine synthetase [glutamine-hydrolyzing] [Arabidopsis thaliana]
AT5G14180	1232	42.3888	131.388	1.63208	3.961e-11	1.72281e-13	MPL1	NA	GO:0016788//hydrolase activity, acting on ester bonds	GO:0006952//defense response;GO:0009062//fatty acid catabolic process	K01052//lysosomal acid lipase/cholesteryl ester hydrolase [EC:3.1.1.13]	gi|42567840|ref|NP_568295.2|//Myzus persicae-induced lipase 1 [Arabidopsis thaliana];gi|51969556|dbj|BAD43470.1|//unnamed protein product [Arabidopsis thaliana]
AT1G13609	464	3.40871	10.4241	1.61263	0.00104512	2.67331e-05	AT1G13609//AT1G13609	GO:0043231//intracellular membrane-bounded organelle	NA	NA	NA	gi|79317933|ref|NP_001031041.1|//defensin-like protein 287 [Arabidopsis thaliana]
AT4G13310	1803	7.55922	23.0937	1.61119	0.000326123	7.03824e-06	CYP71A20	GO:0005911//cell-cell junction	GO:0046872//metal ion binding;GO:0046914//transition metal ion binding;GO:0046906//tetrapyrrole binding;GO:0016491//oxidoreductase activity	GO:0044710//single-organism metabolic process	K00517//null;K11868//indoleacetaldoxime dehydratase [EC:4.99.1.6]	gi|42566749|ref|NP_193067.3|//cytochrome P450 71A20 [Arabidopsis thaliana];gi|42572889|ref|NP_974541.1|//cytochrome P450 71A20 [Arabidopsis thaliana]
AT1G10070	1565	76.8062	228.196	1.57098	7.28589e-11	3.28968e-13	BCAT-2	GO:0009536//plastid	GO:0004084//branched-chain-amino-acid transaminase activity	GO:0009404//toxin metabolic process;GO:0006520//cellular amino acid metabolic process;GO:0009746//response to hexose;GO:0034285//response to disaccharide	K00826//branched-chain amino acid aminotransferase [EC:2.6.1.42]	gi|15218409|ref|NP_172478.1|//branched-chain-amino-acid aminotransferase 2 [Arabidopsis thaliana]
AT5G42900	1063	6.24513	18.4822	1.56534	0.00104512	2.67083e-05	COR27	GO:0043231//intracellular membrane-bounded organelle	NA	GO:0006950//response to stress;GO:0009628//response to abiotic stimulus	NA	gi|79329624|ref|NP_001031998.1|//cold regulated protein 27 [Arabidopsis thaliana];gi|30694165|ref|NP_851121.1|//cold regulated protein 27 [Arabidopsis thaliana]
AT1G69880	797	39.188	114.432	1.54601	1.77653e-08	1.17008e-10	TH8	NA	GO:0015036//disulfide oxidoreductase activity	GO:0019725//cellular homeostasis;GO:0018904//ether metabolic process;GO:0006997//nucleus organization;GO:0048285//organelle fission	K03671//thioredoxin 1	gi|15222488|ref|NP_177146.1|//thioredoxin H8 [Arabidopsis thaliana]
AT2G41240	933	3.10176	9.0168	1.53953	0.00181641	5.23681e-05	BHLH100	GO:0043231//intracellular membrane-bounded organelle	GO:0005515//protein binding;GO:0001071//nucleic acid binding transcription factor activity;GO:0003676//nucleic acid binding	GO:0009267//cellular response to starvation;GO:0006351//transcription, DNA-templated;GO:0055080//cation homeostasis	K13422//transcription factor MYC2;K18486//heart-and neural crest derivatives-expressed protein 2	gi|30688583|ref|NP_850349.1|//transcription factor bHLH100 [Arabidopsis thaliana];gi|15227308|ref|NP_181657.1|//transcription factor bHLH100 [Arabidopsis thaliana]
AT1G01580	2635	31.9108	92.3115	1.53247	2.81533e-08	1.95668e-10	FRO2	GO:0031224//intrinsic component of membrane;GO:0043231//intracellular membrane-bounded organelle	GO:0000166//nucleotide binding;GO:0046914//transition metal ion binding;GO:0016723//oxidoreductase activity, oxidizing metal ions, NAD or NADP as acceptor	GO:1901678//iron coordination entity transport;GO:0051707//response to other organism;GO:0055080//cation homeostasis;GO:0044710//single-organism metabolic process	K13447//respiratory burst oxidase [EC:1.6.3.- 1.11.1.-]	gi|15223434|ref|NP_171664.1|//ferric reduction oxidase 2 [Arabidopsis thaliana]
AT3G21320	2707	11.049	31.6695	1.51918	0.000544475	1.25851e-05	AT3G21320//AT3G21320	GO:0043231//intracellular membrane-bounded organelle	NA	NA	K12125//protein EARLY FLOWERING 3	gi|15232521|ref|NP_188769.1|//uncharacterized protein [Arabidopsis thaliana]
AT1G08645	429	3.43497	9.65371	1.49079	0.00214299	6.39143e-05	AT1G08645//AT1G08645	GO:0043231//intracellular membrane-bounded organelle	GO:0004672//protein kinase activity;GO:0032550//purine ribonucleoside binding	GO:0006464//cellular protein modification process	K04515//calcium/calmodulin-dependent protein kinase (CaM kinase) II [EC:2.7.11.17];K08794//calcium/calmodulin-dependent protein kinase I [EC:2.7.11.17]	gi|9802556|gb|AAF99758.1|AC003981_8//F22O13.13 [Arabidopsis thaliana]
AT3G63215	225	9.40095	26.3579	1.48736	0.00140611	3.77433e-05	AT3G63215//AT3G63215	GO:0043231//intracellular membrane-bounded organelle	NA	GO:0003006//developmental process involved in reproduction;GO:0009725//response to hormone	NA	gi|18412661|ref|NP_567143.1|//uncharacterized protein [Arabidopsis thaliana]
AT5G43570	551	3.21268	8.88542	1.46766	0.00378394	0.000125395	AT5G43570//AT5G43570	NA	GO:0004866//endopeptidase inhibitor activity	GO:0006950//response to stress	NA	gi|186528913|ref|NP_199170.2|//PR-6 proteinase inhibitor family protein [Arabidopsis thaliana]
AT1G67980	999	16.2981	44.883	1.46147	0.000100243	1.72324e-06	CCOAMT	GO:0044444//cytoplasmic part	GO:0008171//O-methyltransferase activity	GO:0009699//phenylpropanoid biosynthetic process	K00588//caffeoyl-CoA O-methyltransferase [EC:2.1.1.104]	gi|42572027|ref|NP_974104.1|//caffeoyl-CoA 3-O-methyltransferase [Arabidopsis thaliana];gi|186493786|ref|NP_564916.2|//caffeoyl-CoA 3-O-methyltransferase [Arabidopsis thaliana]
AT1G19610	620	119.172	321.021	1.42962	1.0349e-17	1.67423e-20	PDF1.4	NA	NA	GO:0006950//response to stress	NA	gi|22329675|ref|NP_173391.2|//defensin-like protein 19 [Arabidopsis thaliana]
AT1G49570	1509	54.0252	140.831	1.38226	1.14529e-09	6.35717e-12	AT1G49570//AT1G49570	NA	GO:0016209//antioxidant activity;GO:0043169//cation binding;GO:0046906//tetrapyrrole binding;GO:0003824//catalytic activity	GO:0006950//response to stress;GO:0044710//single-organism metabolic process	K00430//peroxidase [EC:1.11.1.7]	gi|30694586|ref|NP_175380.2|//peroxidase [Arabidopsis thaliana]
AT2G44130	1445	2392.51	6229.97	1.3807	3.83751e-44	1.58962e-47	AT2G44130//AT2G44130	GO:0043231//intracellular membrane-bounded organelle	NA	NA	NA	gi|18406458|ref|NP_566009.1|//F-box/kelch-repeat protein [Arabidopsis thaliana]
AT2G29350	1167	89.1671	227.999	1.35444	1.48801e-10	7.02675e-13	SAG13	GO:0009536//plastid	GO:0016616//oxidoreductase activity, acting on the CH-OH group of donors, NAD or NADP as acceptor;GO:0036094//small molecule binding	GO:0006952//defense response;GO:0044767//single-organism developmental process;GO:0044710//single-organism metabolic process	K08081//tropinone reductase I [EC:1.1.1.206]	gi|15227075|ref|NP_180496.1|//senescence-associated protein 13 [Arabidopsis thaliana]
AT3G13310	1086	1895.93	4718.33	1.31537	1.05037e-30	6.52648e-34	AT3G13310//AT3G13310	NA	GO:0005515//protein binding	GO:0044267//cellular protein metabolic process;GO:0050896//response to stimulus	K03686//molecular chaperone DnaJ;K01956//carbamoyl-phosphate synthase small subunit [EC:6.3.5.5]	gi|15231204|ref|NP_187939.1|//chaperone DnaJ-domain containing protein [Arabidopsis thaliana]
AT3G49780	1642	857.787	2123.16	1.30752	1.02493e-27	7.21751e-31	PSK4	GO:0043231//intracellular membrane-bounded organelle	NA	GO:0032502//developmental process;GO:0044699//single-organism process	NA	gi|18408948|ref|NP_566926.1|//phytosulfokine 3 [Arabidopsis thaliana]
AT4G13320	839	3.90365	9.61962	1.30116	0.0143465	0.000695306	AT4G13320//AT4G13320	GO:0043231//intracellular membrane-bounded organelle	NA	NA	K01255//leucyl aminopeptidase [EC:3.4.11.1]	gi|15235666|ref|NP_193068.1|//uncharacterized protein [Arabidopsis thaliana]
AT1G33770	3187	55.3745	135.113	1.28687	3.60127e-08	2.58075e-10	AT1G33770//AT1G33770	GO:0043231//intracellular membrane-bounded organelle	GO:0004672//protein kinase activity;GO:0032550//purine ribonucleoside binding	GO:0006464//cellular protein modification process	K08819//cyclin-dependent kinase 12/13 [EC:2.7.11.22 2.7.11.23]	gi|15217643|ref|NP_174637.1|//protein kinase family protein [Arabidopsis thaliana]
AT2G15042	1726	11.0069	26.1133	1.24638	0.00708088	0.000271608	AT2G15042//AT2G15042	NA	NA	NA	K19613//leucine-rich repeat protein SHOC2	gi|238479250|ref|NP_001154519.1|//Leucine-rich repeat (LRR) family protein [Arabidopsis thaliana]
AT1G08630	1404	75.4318	178.602	1.2435	3.01768e-08	2.11254e-10	THA1	GO:0044424//intracellular part	GO:0043168//anion binding;GO:0016832//aldehyde-lyase activity	GO:0009746//response to hexose;GO:0034285//response to disaccharide;GO:0006566//threonine metabolic process	K01620//threonine aldolase [EC:4.1.2.48]	gi|145323806|ref|NP_001077492.1|//threonine aldolase [Arabidopsis thaliana];gi|18390920|ref|NP_563822.1|//threonine aldolase [Arabidopsis thaliana]
AT3G56360	1416	913.906	2163.57	1.2433	9.38657e-26	8.5541e-29	AT3G56360//AT3G56360	GO:0043231//intracellular membrane-bounded organelle	NA	NA	NA	gi|15228898|ref|NP_191195.1|//uncharacterized protein [Arabidopsis thaliana]
AT3G57520	2797	1159.86	2682.91	1.20985	4.76767e-27	3.55487e-30	SIP2	GO:0044424//intracellular part;GO:0005911//cell-cell junction	GO:0008378//galactosyltransferase activity;GO:0004557//alpha-galactosidase activity	GO:0009313//oligosaccharide catabolic process;GO:0006950//response to stress;GO:0009628//response to abiotic stimulus	K06617//raffinose synthase [EC:2.4.1.82]	gi|30694660|ref|NP_850715.1|//putative galactinol--sucrose galactosyltransferase 2 [Arabidopsis thaliana];gi|42572711|ref|NP_974451.1|//putative galactinol--sucrose galactosyltransferase 2 [Arabidopsis thaliana];gi|15230330|ref|NP_191311.1|//putative galactinol--sucrose galactosyltransferase 2 [Arabidopsis thaliana]
AT4G23600	1660	50.368	112.201	1.1555	6.7636e-06	8.01288e-08	CORI3	GO:0043231//intracellular membrane-bounded organelle;GO:0005576//extracellular region	GO:0047635//alanine-oxo-acid transaminase activity;GO:0070529//L-tryptophan aminotransferase activity;GO:0043168//anion binding;GO:0016846//carbon-sulfur lyase activity;GO:0070547//L-tyrosine aminotransferase activity	GO:0018871//1-aminocyclopropane-1-carboxylate metabolic process;GO:0006090//pyruvate metabolic process;GO:0006351//transcription, DNA-templated;GO:0006753//nucleoside phosphate metabolic process;GO:0048869//cellular developmental process;GO:0009636//response to toxic substance;GO:0006972//hyperosmotic response;GO:0009887//animal organ morphogenesis;GO:0006732//coenzyme metabolic process;GO:000972…	K00815//tyrosine aminotransferase [EC:2.6.1.5]	gi|15236533|ref|NP_194091.1|//cystine lyase CORI3 [Arabidopsis thaliana]
AT1G51270	1988	45.237	100.018	1.14469	0.000387767	8.70264e-06	AT1G51270//AT1G51270	GO:0016020//membrane;GO:0043231//intracellular membrane-bounded organelle;GO:0044444//cytoplasmic part	GO:0005488//binding	GO:0006886//intracellular protein transport;GO:0009072//aromatic amino acid family metabolic process;GO:0006984//ER-nucleus signaling pathway;GO:0006950//response to stress;GO:0006468//protein phosphorylation	K16226//disease resistance protein RPS4;K04646//clathrin heavy chain	gi|238478822|ref|NP_001154418.1|//vesicle-associated protein 1-4 [Arabidopsis thaliana];gi|240254242|ref|NP_001077695.4|//vesicle-associated protein 1-4 [Arabidopsis thaliana];gi|334183223|ref|NP_175538.3|//vesicle-associated protein 1-4 [Arabidopsis thaliana];gi|334183225|ref|NP_001185195.1|//vesicle-associated protein 1-4 [Arabidopsis thaliana]
AT2G29470	1072	4.46443	9.79729	1.13391	0.042642	0.0031618	GSTU3	GO:0044424//intracellular part	GO:0003824//catalytic activity	GO:0014070//response to organic cyclic compound;GO:0043248//proteasome assembly;GO:0006511//ubiquitin-dependent protein catabolic process;GO:0035966//response to topologically incorrect protein;GO:0009404//toxin metabolic process;GO:0009062//fatty acid catabolic process	K00799//glutathione S-transferase [EC:2.5.1.18]	gi|15227087|ref|NP_180508.1|//glutathione S-transferase tau 3 [Arabidopsis thaliana]
AT4G29740	1991	83.3656	181.913	1.12573	3.07213e-08	2.16338e-10	CKX4	NA	GO:0016616//oxidoreductase activity, acting on the CH-OH group of donors, NAD or NADP as acceptor;GO:0016645//oxidoreductase activity, acting on the CH-NH group of donors;GO:0000166//nucleotide binding;GO:0016641//oxidoreductase activity, acting on the CH-NH2 group of donors, oxygen as acceptor	GO:0009690//cytokinin metabolic process;GO:0044710//single-organism metabolic process	K00279//cytokinin dehydrogenase [EC:1.5.99.12]	gi|11120512|gb|AAG30907.1|AF303980_1//cytokinin oxidase [Arabidopsis thaliana]
AT3G23550	1722	58.139	125.445	1.10948	5.19601e-06	5.96204e-08	AT3G23550//AT3G23550	GO:0016020//membrane	GO:0015291//secondary active transmembrane transporter activity	GO:0044763//single-organism cellular process;GO:0015893//drug transport;GO:0009725//response to hormone	K03327//multidrug resistance protein, MATE family	gi|15229468|ref|NP_188997.1|//MATE efflux family protein LAL5 [Arabidopsis thaliana]
AT4G24900	1531	27.875	58.6148	1.07229	0.00293008	9.26849e-05	TTL	NA	NA	NA	NA	gi|42567120|ref|NP_194220.2|//TITAN-like protein [Arabidopsis thaliana]
AT3G22460	824	24.5332	50.6952	1.04711	0.00907433	0.00038303	OASA2	GO:0031090//organelle membrane;GO:0009532//plastid stroma;GO:0005576//extracellular region;GO:0042579//microbody	GO:0043168//anion binding;GO:0016835//carbon-oxygen lyase activity	GO:0009683//indoleacetic acid metabolic process;GO:0006007//glucose catabolic process;GO:0000097//sulfur amino acid biosynthetic process;GO:0006970//response to osmotic stress;GO:0044767//single-organism developmental process;GO:0006996//organelle organization;GO:0043094//cellular metabolic compound salvage;GO:0006563//L-serine metabolic process;GO:0009699//phenylpropanoid biosynthetic process;GO…	K01738//cysteine synthase A [EC:2.5.1.47]	gi|558446199|sp|Q9LJA0.2|CYSK2_ARATH//RecName: Full=Putative inactive cysteine synthase 2; AltName: Full=Beta-substituted Ala synthase 1;2; Short=ARAth-Bsas1;2; AltName: Full=O-acetylserine (thiol)-lyase 4;gi|334185547|ref|NP_188885.3|//O-acetylserine (thiol) lyase (OAS-TL) isoform A2 [Arabidopsis thaliana]
AT2G44910	1394	46.2487	95.4889	1.04592	0.000182861	3.51466e-06	HB4	GO:0005911//cell-cell junction	GO:0003676//nucleic acid binding	GO:0009719//response to endogenous stimulus;GO:0006351//transcription, DNA-templated;GO:0009639//response to red or far red light	K09338//homeobox-leucine zipper protein	gi|15225368|ref|NP_182018.1|//homeobox-leucine zipper protein ATHB-4 [Arabidopsis thaliana]
AT1G32960	2656	22.1301	44.145	0.99624	0.0133972	0.000632096	SBT3.3	NA	NA	NA	K13199//plasminogen activator inhibitor 1 RNA-binding protein;K12663//Delta(3,5)-Delta(2,4)-dienoyl-CoA isomerase [EC:5.3.3.-]	gi|30692785|ref|NP_564414.2|//Subtilase family protein SBT3.3 [Arabidopsis thaliana]
AT1G33960	1462	62.5498	124.76	0.996081	0.000107529	1.87967e-06	AIG1	GO:0009536//plastid	NA	GO:0009814//defense response, incompatible interaction;GO:0007165//signal transduction;GO:0009696//salicylic acid metabolic process;GO:0016192//vesicle-mediated transport	NA	gi|10092442|gb|AAG12845.1|AC079286_2//disease resistance protein AIG1; 916-2572 [Arabidopsis thaliana]
AT1G65390	1604	227.511	448.948	0.980613	3.24786e-09	1.99115e-11	PP2-A5	GO:0009536//plastid	GO:0005488//binding	GO:0006952//defense response;GO:0009692//ethylene metabolic process;GO:0006950//response to stress;GO:0007154//cell communication	K16226//disease resistance protein RPS4;K04646//clathrin heavy chain	gi|42572007|ref|NP_974094.1|//protein PHLOEM protein 2-LIKE A5 [Arabidopsis thaliana];gi|30697190|ref|NP_176718.2|//protein PHLOEM protein 2-LIKE A5 [Arabidopsis thaliana]
AT3G04300	817	49.68	97.6426	0.974846	0.00044768	1.01438e-05	AT3G04300//AT3G04300	GO:0009536//plastid	NA	NA	K06995//uncharacterized protein	gi|15229267|ref|NP_187080.1|//RmlC-like cupins superfamily protein [Arabidopsis thaliana]
AT1G19530	754	39.557	77.7116	0.974196	0.00219477	6.6095e-05	AT1G19530//AT1G19530	GO:0043231//intracellular membrane-bounded organelle	NA	GO:0045333//cellular respiration	NA	gi|18394756|ref|NP_564090.1|//uncharacterized protein [Arabidopsis thaliana]
AT5G56870	3812	1751.99	3393.09	0.953604	3.74671e-24	3.56962e-27	BGAL4	NA	GO:0015925//galactosidase activity;GO:0043167//ion binding	GO:0044238//primary metabolic process	K12309//beta-galactosidase [EC:3.2.1.23]	gi|15241969|ref|NP_200498.1|//beta-galactosidase 4 [Arabidopsis thaliana]
AT5G63595	1009	19.7389	38.1648	0.951201	0.0279636	0.00172709	FLS4	GO:0044424//intracellular part	GO:0016706//oxidoreductase activity, acting on paired donors, with incorporation or reduction of molecular oxygen, 2-oxoglutarate as one donor, and incorporation of one atom each of oxygen into both donors	GO:0009411//response to UV;GO:0009813//flavonoid biosynthetic process;GO:0009581//detection of external stimulus;GO:0009725//response to hormone;GO:0034285//response to disaccharide	K05278//flavonol synthase [EC:1.14.11.23]	gi|22328029|ref|NP_680463.1|//flavonol synthase 4 [Arabidopsis thaliana]
AT2G45570	2204	34.8306	67.3357	0.951018	0.00719231	0.000280287	CYP76C2	NA	GO:0046914//transition metal ion binding;GO:0046906//tetrapyrrole binding;GO:0016491//oxidoreductase activity	GO:0009247//glycolipid biosynthetic process;GO:0009267//cellular response to starvation;GO:0009414//response to water deprivation	K00512//steroid 17alpha-monooxygenase / 17alpha-hydroxyprogesterone deacetylase [EC:1.14.14.19 1.14.14.32];K07408//cytochrome P450 family 1 subfamily A polypeptide 1 [EC:1.14.14.1]	gi|15225512|ref|NP_182081.1|//cytochrome P450 76C2 [Arabidopsis thaliana]
AT5G07100	1336	166.223	320.836	0.948711	1.70091e-05	2.24759e-07	WRKY26	GO:0043231//intracellular membrane-bounded organelle	GO:0003677//DNA binding;GO:0001071//nucleic acid binding transcription factor activity	GO:0010286//heat acclimation;GO:0006351//transcription, DNA-templated	K13424//WRKY transcription factor 33	gi|15240696|ref|NP_196327.1|//WRKY DNA-binding protein 26 [Arabidopsis thaliana]
AT5G23240	1713	71.7922	138.206	0.944922	0.000447953	1.01799e-05	AT5G23240//AT5G23240	GO:0009536//plastid	GO:0005515//protein binding	GO:0044267//cellular protein metabolic process;GO:0050896//response to stimulus	K03686//molecular chaperone DnaJ;K05337//ferredoxin	gi|15237259|ref|NP_197715.1|//DNAJ heat shock N-terminal domain-containing protein [Arabidopsis thaliana]
AT5G05600	1507	574.829	1106.07	0.944234	5.34576e-16	1.06291e-18	AT5G05600//AT5G05600	GO:0044424//intracellular part	GO:0016705//oxidoreductase activity, acting on paired donors, with incorporation or reduction of molecular oxygen;GO:0046914//transition metal ion binding	GO:0006950//response to stress;GO:0051707//response to other organism;GO:0009755//hormone-mediated signaling pathway;GO:0009628//response to abiotic stimulus;GO:0009694//jasmonic acid metabolic process	K05278//flavonol synthase [EC:1.14.11.23];K05277//leucoanthocyanidin dioxygenase [EC:1.14.11.19]	gi|15239179|ref|NP_196179.1|//oxidoreductase, 2OG-Fe(II) oxygenase family protein [Arabidopsis thaliana]
AT1G15040	1428	118.552	226.858	0.936265	5.05407e-06	5.73636e-08	GAT1_2.1	NA	GO:0003824//catalytic activity	GO:0009064//glutamine family amino acid metabolic process	NA	gi|30684146|ref|NP_850943.1|//putative glutamine amidotransferase [Arabidopsis thaliana]
AT2G19800	1620	2421.43	4604.79	0.927275	8.12455e-13	2.60966e-15	MIOX2	GO:0044424//intracellular part	GO:0016701//oxidoreductase activity, acting on single donors with incorporation of molecular oxygen;GO:0046914//transition metal ion binding	GO:0048646//anatomical structure formation involved in morphogenesis;GO:0006020//inositol metabolic process	K00469//inositol oxygenase [EC:1.13.99.1]	gi|18399158|ref|NP_565459.1|//myo-inositol oxygenase 2 [Arabidopsis thaliana]
AT3G45970	988	508.848	966.767	0.925932	1.65075e-15	3.48735e-18	EXLA1	GO:0043231//intracellular membrane-bounded organelle;GO:0005618//cell wall;GO:0005911//cell-cell junction;GO:0044444//cytoplasmic part	NA	GO:0000003//reproduction;GO:0000902//cell morphogenesis;GO:0009827//plant-type cell wall modification	NA	gi|15231303|ref|NP_190183.1|//expansin-like A1 [Arabidopsis thaliana];gi|21555265|gb|AAM63819.1|//Expansin-like 1 precursor (At-EXPL1) (Ath-ExpBeta-2.1) [Arabidopsis thaliana]
AT3G02850	2776	23.4315	44.2748	0.918034	0.0258728	0.00153225	SKOR	GO:0043231//intracellular membrane-bounded organelle	GO:0005249//voltage-gated potassium channel activity;GO:0000166//nucleotide binding	GO:0044763//single-organism cellular process;GO:0010243//response to organonitrogen compound;GO:0006952//defense response;GO:0009725//response to hormone;GO:0030001//metal ion transport	K05391//cyclic nucleotide gated channel, other eukaryote;K04908//potassium voltage-gated channel Eag-related subfamily H member 5;K08867//WNK lysine deficient protein kinase [EC:2.7.11.1];K04909//potassium voltage-gated channel Eag-related subfamily H member 6	gi|15232991|ref|NP_186934.1|//potassium channel SKOR [Arabidopsis thaliana]
AT4G19520	5692	291.387	550.088	0.916725	5.70343e-10	3.07132e-12	AT4G19520//AT4G19520	GO:0043231//intracellular membrane-bounded organelle	GO:0032550//purine ribonucleoside binding	GO:0007154//cell communication;GO:0001666//response to hypoxia	K16225//probable WRKY transcription factor 52	gi|334186704|ref|NP_193687.3|//TIR-NBS-LRR class disease resistance protein [Arabidopsis thaliana]
AT1G80865	679	20.6124	38.9017	0.916323	0.0329797	0.00218865	AT1G80865//AT1G80865	GO:0043231//intracellular membrane-bounded organelle	NA	NA	NA	gi|22330779|ref|NP_683512.1|//uncharacterized protein [Arabidopsis thaliana]
AT4G36850	1520	556.58	1046.64	0.911106	1.45355e-10	6.80384e-13	AT4G36850//AT4G36850	NA	NA	NA	NA	gi|240256209|ref|NP_568009.5|//PQ-loop repeat family protein / transmembrane family protein [Arabidopsis thaliana];gi|227204229|dbj|BAH56966.1|//AT4G36850 [Arabidopsis thaliana]
AT1G48300	1207	1373.29	2574.18	0.906479	4.90862e-19	6.91326e-22	DGAT3	NA	NA	NA	NA	gi|5733879|gb|AAD49767.1|AC007932_15//ESTs gb|N97074, gb|T13943 and gb|R89965 come from this gene [Arabidopsis thaliana]
AT1G61420	2736	24.0636	45.0421	0.904422	0.0224057	0.0012706	AT1G61420//AT1G61420	GO:0016020//membrane	GO:0004672//protein kinase activity;GO:0032550//purine ribonucleoside binding	GO:0006464//cellular protein modification process;GO:0008037//cell recognition;GO:0006796//phosphate-containing compound metabolic process	K04733//interleukin-1 receptor-associated kinase 4 [EC:2.7.11.1];K04730//interleukin-1 receptor-associated kinase 1 [EC:2.7.11.1]	gi|15219922|ref|NP_176337.1|//G-type lectin S-receptor-like serine/threonine-protein kinase [Arabidopsis thaliana]
AT1G21360	1178	58.0221	108.578	0.904061	0.000528906	1.21157e-05	GLTP2	GO:0044424//intracellular part	GO:0008289//lipid binding;GO:0005319//lipid transporter activity	GO:0006869//lipid transport	K07300//Ca2+:H+ antiporter	gi|674872929|emb|CDY61063.1|//BnaA07g37290D [Brassica napus];gi|240254132|ref|NP_173558.4|//glycolipid transfer protein 2 [Arabidopsis thaliana]
AT2G42170	1535	67.0522	125.072	0.899399	0.00448618	0.000154427	AT2G42170//AT2G42170	GO:0016020//membrane;GO:0005856//cytoskeleton;GO:0005911//cell-cell junction;GO:0009532//plastid stroma;GO:0009526//plastid envelope	GO:0032550//purine ribonucleoside binding	GO:0006006//glucose metabolic process;GO:0051603//proteolysis involved in cellular protein catabolic process;GO:0007010//cytoskeleton organization	K10355//actin, other eukaryote	gi|30688915|ref|NP_850363.1|//actin family protein [Arabidopsis thaliana]
AT1G29355	924	47.9255	88.5091	0.885033	0.0105245	0.00046386	AT1G29355//AT1G29355	GO:0043231//intracellular membrane-bounded organelle	NA	NA	NA	gi|22329846|ref|NP_683332.1|//uncharacterized protein [Arabidopsis thaliana]
AT5G66210	2163	463.549	855.719	0.884416	2.99981e-10	1.50921e-12	CPK28	GO:0016020//membrane;GO:0009536//plastid	GO:0046872//metal ion binding;GO:0004674//protein serine/threonine kinase activity;GO:0032550//purine ribonucleoside binding	GO:0006464//cellular protein modification process;GO:0010243//response to organonitrogen compound;GO:0006796//phosphate-containing compound metabolic process	K13412//calcium-dependent protein kinase [EC:2.7.11.1]	gi|15239300|ref|NP_201422.1|//calcium-dependent protein kinase 28 [Arabidopsis thaliana];gi|145334921|ref|NP_001078806.1|//calcium-dependent protein kinase 28 [Arabidopsis thaliana]
AT3G13750	3493	3438.25	6311.61	0.876332	5.56786e-14	1.4069e-16	BGAL1	GO:0005618//cell wall;GO:0005911//cell-cell junction;GO:0044444//cytoplasmic part	GO:0015925//galactosidase activity;GO:0043167//ion binding	GO:0042743//hydrogen peroxide metabolic process;GO:0008104//protein localization;GO:0044238//primary metabolic process;GO:0048588//developmental cell growth	K12309//beta-galactosidase [EC:3.2.1.23]	gi|15231354|ref|NP_187988.1|//beta galactosidase 1 [Arabidopsis thaliana]
AT5G20250	2770	9957.93	18263.3	0.87503	2.18906e-19	2.72034e-22	DIN10	GO:0005911//cell-cell junction;GO:0009536//plastid	NA	GO:0009746//response to hexose;GO:0006950//response to stress;GO:0034285//response to disaccharide;GO:0009628//response to abiotic stimulus	K06617//raffinose synthase [EC:2.4.1.82]	gi|334187792|ref|NP_001190347.1|//putative galactinol--sucrose galactosyltransferase 6 [Arabidopsis thaliana]
AT3G28740	1597	794.413	1452.4	0.870473	4.13195e-14	1.00984e-16	CYP81D11	NA	GO:0046914//transition metal ion binding;GO:0046906//tetrapyrrole binding;GO:0016491//oxidoreductase activity	GO:0044710//single-organism metabolic process	K00517//null	gi|15228472|ref|NP_189516.1|//cytochrome P450 CYP81D11 [Arabidopsis thaliana]
AT5G54710	2017	715.784	1305.63	0.86715	3.33518e-13	1.00853e-15	AT5G54710//AT5G54710	NA	NA	GO:0051707//response to other organism	K19626//inversin;K15502//serine/threonine-protein phosphatase 6 regulatory ankyrin repeat subunit A	gi|30696508|ref|NP_200282.2|//Ankyrin repeat family protein [Arabidopsis thaliana]
AT1G52000	2542	126.718	231.124	0.867044	3.93259e-05	5.88072e-07	AT1G52000//AT1G52000	GO:0043231//intracellular membrane-bounded organelle	GO:0005488//binding	GO:0044699//single-organism process;GO:0006950//response to stress	NA	gi|15218112|ref|NP_175612.1|//mannose-binding lectin superfamily protein [Arabidopsis thaliana]
AT1G11260	2483	5263.79	9587.5	0.865051	1.78874e-18	2.74153e-21	STP1	GO:0043231//intracellular membrane-bounded organelle;GO:0031224//intrinsic component of membrane;GO:0005911//cell-cell junction	GO:0005402//cation:sugar symporter activity	GO:0009814//defense response, incompatible interaction;GO:0008643//carbohydrate transport;GO:0009725//response to hormone;GO:0016049//cell growth	K08150//MFS transporter, SP family, solute carrier family 2 (myo-inositol transporter), member 13	gi|15220330|ref|NP_172592.1|//sugar transporter 1 [Arabidopsis thaliana]
AT3G44630	4196	679.167	1236.93	0.864922	1.24996e-11	4.89058e-14	AT3G44630//AT3G44630	GO:0012505//endomembrane system;GO:0044424//intracellular part;GO:0031090//organelle membrane	GO:0019904//protein domain specific binding;GO:0016462//pyrophosphatase activity;GO:0032550//purine ribonucleoside binding	GO:0050832//defense response to fungus;GO:0007154//cell communication	K19613//leucine-rich repeat protein SHOC2	gi|15230461|ref|NP_190049.1|//TIR-NBS-LRR class disease resistance protein [Arabidopsis thaliana];gi|30692215|ref|NP_850655.1|//TIR-NBS-LRR class disease resistance protein [Arabidopsis thaliana]
AT5G01100	2473	138.392	251.845	0.86378	2.67935e-06	2.84129e-08	FRB1	NA	NA	NA	K13506//glycerol-3-phosphate O-acyltransferase 3/4 [EC:2.3.1.15];K12868//pre-mRNA-splicing factor SYF2	gi|15240890|ref|NP_195730.1|//O-fucosyltransferase family protein [Arabidopsis thaliana]
AT4G25810	1373	530.577	963.284	0.860398	9.42445e-13	3.08409e-15	XTR6	GO:0043231//intracellular membrane-bounded organelle;GO:0030312//external encapsulating structure;GO:0005576//extracellular region	GO:0016758//transferase activity, transferring hexosyl groups;GO:0016798//hydrolase activity, acting on glycosyl bonds	GO:0044042//glucan metabolic process	K08235//xyloglucan:xyloglucosyl transferase [EC:2.4.1.207]	gi|15235997|ref|NP_194311.1|//probable xyloglucan endotransglucosylase/hydrolase protein 23 [Arabidopsis thaliana]
AT4G33980	1369	23.9	43.381	0.860052	0.0416452	0.0030342	AT4G33980//AT4G33980	GO:0043231//intracellular membrane-bounded organelle	NA	GO:0009628//response to abiotic stimulus;GO:0048511//rhythmic process	NA	gi|334187142|ref|NP_001190907.1|//uncharacterized protein [Arabidopsis thaliana]
AT4G15233	4262	255.942	463.841	0.857815	5.42853e-05	8.52249e-07	ABCG42	NA	GO:0017111//nucleoside-triphosphatase activity;GO:0032550//purine ribonucleoside binding	GO:0009154//purine ribonucleotide catabolic process	K05681//ATP-binding cassette, subfamily G (WHITE), member 2	gi|334186563|ref|NP_001190737.1|//ABC transporter G family member 42 [Arabidopsis thaliana];gi|240255859|ref|NP_680693.5|//ABC transporter G family member 42 [Arabidopsis thaliana];gi|75326880|sp|Q7PC82.1|AB42G_ARATH//RecName: Full=ABC transporter G family member 42; Short=ABC transporter ABCG.42; Short=AtABCG42; AltName: Full=Pleiotropic drug resistance protein 14
AT2G24600	2311	549.684	992.23	0.852074	2.82581e-13	8.42792e-16	AT2G24600//AT2G24600	NA	NA	GO:0009814//defense response, incompatible interaction;GO:0009605//response to external stimulus;GO:0009696//salicylic acid metabolic process	K19626//inversin;K15502//serine/threonine-protein phosphatase 6 regulatory ankyrin repeat subunit A	gi|42570909|ref|NP_973528.1|//Ankyrin repeat family protein [Arabidopsis thaliana];gi|18400588|ref|NP_565575.1|//Ankyrin repeat family protein [Arabidopsis thaliana]
AT5G24160	1790	407.208	732.749	0.847553	1.74612e-10	8.39028e-13	SQE6	GO:0031224//intrinsic component of membrane	GO:0016709//oxidoreductase activity, acting on paired donors, with incorporation or reduction of molecular oxygen, NAD(P)H as one donor, and incorporation of one atom of oxygen;GO:0000166//nucleotide binding	GO:0006694//steroid biosynthetic process;GO:0016104//triterpenoid biosynthetic process	K00511//squalene monooxygenase [EC:1.14.14.17]	gi|15237903|ref|NP_197804.1|//Squalene monooxygenase 6 [Arabidopsis thaliana]
AT3G30775	2086	1842.75	3304.02	0.842358	2.43768e-19	3.23126e-22	ERD5	GO:0043231//intracellular membrane-bounded organelle	GO:0016645//oxidoreductase activity, acting on the CH-NH group of donors	GO:0006536//glutamate metabolic process;GO:0006952//defense response;GO:0006560//proline metabolic process	K00318//proline dehydrogenase [EC:1.5.-.-]	gi|42565343|ref|NP_189701.3|//proline dehydrogenase 1 [Arabidopsis thaliana]
AT1G51820	2774	135.375	240.18	0.827158	4.26176e-05	6.46123e-07	AT1G51820//AT1G51820	GO:0016020//membrane;GO:0005911//cell-cell junction	GO:0004672//protein kinase activity;GO:0032550//purine ribonucleoside binding	GO:0006464//cellular protein modification process;GO:0010243//response to organonitrogen compound;GO:0046942//carboxylic acid transport;GO:0006812//cation transport;GO:0002252//immune effector process;GO:0015833//peptide transport	K04733//interleukin-1 receptor-associated kinase 4 [EC:2.7.11.1];K16224//senescence-induced receptor-like serine/threonine-protein kinase	gi|42562690|ref|NP_175594.2|//putative LRR receptor-like serine/threonine protein kinase [Arabidopsis thaliana]
AT5G66400	986	59.3696	105.247	0.825977	0.00261081	8.08948e-05	RAB18	NA	NA	GO:1901700//response to oxygen-containing compound;GO:0050896//response to stimulus	NA	gi|79332705|ref|NP_001032162.1|//dehydrin Rab18 [Arabidopsis thaliana];gi|166570|gb|AAA32722.1|//glycine rich protein [Arabidopsis thaliana]
AT3G26170	1874	130.45	231.052	0.824723	1.95104e-05	2.6266e-07	CYP71B19	NA	GO:0046914//transition metal ion binding;GO:0046906//tetrapyrrole binding;GO:0016491//oxidoreductase activity	GO:0044710//single-organism metabolic process	K00517//null	gi|15231520|ref|NP_189248.1|//cytochrome P450 71B19 [Arabidopsis thaliana]
AT4G02280	3142	54.098	95.8099	0.824599	0.00467564	0.000162304	SUS3	GO:0009536//plastid	GO:0035251//UDP-glucosyltransferase activity	GO:0009247//glycolipid biosynthetic process;GO:0009743//response to carbohydrate;GO:0006950//response to stress;GO:0006073//cellular glucan metabolic process;GO:0005985//sucrose metabolic process;GO:0048856//anatomical structure development;GO:0044702//single organism reproductive process	K00695//sucrose synthase [EC:2.4.1.13]	gi|15235300|ref|NP_192137.1|//sucrose synthase 3 [Arabidopsis thaliana]
AT1G69840	1234	554.659	972.893	0.810679	2.12244e-09	1.22206e-11	AT1G69840//AT1G69840	GO:0031090//organelle membrane;GO:0005911//cell-cell junction;GO:0009536//plastid	GO:0019901//protein kinase binding	NA	NA	gi|15222481|ref|NP_177142.1|//Hypersensitive-induced response protein 2 [Arabidopsis thaliana]
AT2G05540	824	1139.83	1996.49	0.80865	6.46299e-15	1.44568e-17	AT2G05540//AT2G05540	NA	NA	NA	NA	gi|227206208|dbj|BAH57159.1|//AT2G05540 [Arabidopsis thaliana]
AT1G76580	3847	110.646	192.572	0.799453	0.000101695	1.76926e-06	AT1G76580//AT1G76580	GO:0016020//membrane;GO:0043231//intracellular membrane-bounded organelle	GO:0001071//nucleic acid binding transcription factor activity;GO:0003676//nucleic acid binding	GO:0006351//transcription, DNA-templated	K13415//protein brassinosteroid insensitive 1 [EC:2.7.10.1 2.7.11.1]	gi|12323976|gb|AAG51947.1|AC015450_8//unknown protein; 70902-74753 [Arabidopsis thaliana]
AT5G48400	3044	67.7039	117.803	0.799061	0.00171809	4.88219e-05	ATGLR1.2	GO:0031224//intrinsic component of membrane;GO:0030313//cell envelope	GO:0005231//excitatory extracellular ligand-gated ion channel activity;GO:0005488//binding	GO:0009247//glycolipid biosynthetic process;GO:0006875//cellular metal ion homeostasis;GO:0009267//cellular response to starvation;GO:0009414//response to water deprivation;GO:0009314//response to radiation;GO:0046942//carboxylic acid transport;GO:0007215//glutamate receptor signaling pathway	K05387//glutamate receptor, ionotropic, plant	gi|15238964|ref|NP_199651.1|//glutamate receptor 1.2 [Arabidopsis thaliana]
AT5G62920	1459	402.363	697.795	0.794307	1.60026e-09	9.14778e-12	ARR6	GO:0043231//intracellular membrane-bounded organelle	GO:0004871//signal transducer activity;GO:0005488//binding	GO:0006605//protein targeting;GO:0009626//plant-type hypersensitive response;GO:0009813//flavonoid biosynthetic process;GO:0006351//transcription, DNA-templated;GO:0009755//hormone-mediated signaling pathway;GO:0048511//rhythmic process;GO:0009639//response to red or far red light	K14492//two-component response regulator ARR-A family	gi|15242000|ref|NP_201097.1|//two-component response regulator ARR6 [Arabidopsis thaliana]
AT3G06500	2676	246.586	424.888	0.784993	6.58701e-05	1.06959e-06	A/N-InvC	NA	GO:0004553//hydrolase activity, hydrolyzing O-glycosyl compounds	NA	K02986//small subunit ribosomal protein S4;K11593//eukaryotic translation initiation factor 2C	gi|976901662|gb|KVH89680.1|//Glycosyl hydrolase family 100 protein [Cynara cardunculus var. scolymus];gi|42563553|ref|NP_187302.2|//protein alkaline/neutral invertase C [Arabidopsis thaliana]
AT4G30270	1210	9409.17	16200.1	0.78386	2.56341e-20	2.86699e-23	XTH24	GO:0016020//membrane;GO:0043231//intracellular membrane-bounded organelle;GO:0005618//cell wall;GO:0005576//extracellular region	GO:0016758//transferase activity, transferring hexosyl groups;GO:0016798//hydrolase activity, acting on glycosyl bonds	GO:0009827//plant-type cell wall modification;GO:0010476//gibberellin mediated signaling pathway;GO:0044767//single-organism developmental process;GO:0044042//glucan metabolic process	K08235//xyloglucan:xyloglucosyl transferase [EC:2.4.1.207]	gi|15234678|ref|NP_194756.1|//xyloglucan endotransglucosylase/hydrolase protein 24 [Arabidopsis thaliana]
AT1G35350	2784	286.91	493.588	0.782706	1.56715e-07	1.3243e-09	AT1G35350//AT1G35350	GO:0031224//intrinsic component of membrane	NA	GO:0009267//cellular response to starvation;GO:0015698//inorganic anion transport	K14514//ethylene-insensitive protein 3	gi|79357228|ref|NP_174768.2|//phosphate transporter PHO1-8 [Arabidopsis thaliana]
AT5G18150	662	69.5002	119.387	0.780558	0.0194142	0.00103983	AT5G18150//AT5G18150	NA	NA	GO:0010243//response to organonitrogen compound	K07442//tRNA (adenine57-N1/adenine58-N1)-methyltransferase catalytic subunit [EC:2.1.1.219 2.1.1.220]	gi|15238748|ref|NP_197316.1|//Methyltransferase-related protein [Arabidopsis thaliana]
AT3G24420	1476	61.5514	105.447	0.776651	0.0121198	0.000560279	AT3G24420//AT3G24420	NA	GO:0003824//catalytic activity	NA	K05605//3-hydroxyisobutyryl-CoA hydrolase [EC:3.1.2.4]	gi|15230110|ref|NP_189085.1|//hydrolase, alpha/beta fold family protein [Arabidopsis thaliana]
AT2G44480	1652	30.5199	52.0632	0.770517	0.0495743	0.00387502	BGLU17	NA	GO:0015926//glucosidase activity;GO:0016798//hydrolase activity, acting on glycosyl bonds;GO:0043167//ion binding	GO:0044238//primary metabolic process	K01188//beta-glucosidase [EC:3.2.1.21]	gi|15224882|ref|NP_181976.1|//beta glucosidase 17 [Arabidopsis thaliana];gi|727449453|ref|XP_010506374.1|//PREDICTED: beta-glucosidase 17 isoform X2 [Camelina sativa]
AT4G00970	2226	164.478	280.126	0.768178	7.6032e-06	9.13354e-08	CRK41	GO:0009536//plastid	GO:0004672//protein kinase activity;GO:0032550//purine ribonucleoside binding	GO:0006464//cellular protein modification process	K04733//interleukin-1 receptor-associated kinase 4 [EC:2.7.11.1];K04730//interleukin-1 receptor-associated kinase 1 [EC:2.7.11.1]	gi|42566214|ref|NP_567204.3|//cysteine-rich receptor-like protein kinase 41 [Arabidopsis thaliana]
AT1G50040	1769	188.839	320.757	0.764325	6.62543e-06	7.7943e-08	AT1G50040//AT1G50040	GO:0043231//intracellular membrane-bounded organelle	NA	NA	NA	gi|15222861|ref|NP_175426.1|//uncharacterized protein [Arabidopsis thaliana]
AT2G28880	3177	49.5933	84.1111	0.76215	0.0164057	0.000829017	emb1997	GO:0009536//plastid	GO:0008483//transaminase activity;GO:0016830//carbon-carbon lyase activity	GO:0043648//dicarboxylic acid metabolic process;GO:0003006//developmental process involved in reproduction;GO:0009073//aromatic amino acid family biosynthetic process;GO:0009396//folic acid-containing compound biosynthetic process	K13950//para-aminobenzoate synthetase [EC:2.6.1.85]	gi|30684045|ref|NP_850127.1|//aminodeoxychorismate synthase [Arabidopsis thaliana]
AT2G05510	646	639.736	1084.67	0.761708	1.50188e-11	5.97244e-14	AT2G05510//AT2G05510	NA	NA	NA	NA	gi|79322055|ref|NP_001031334.1|//glycine-rich protein [Arabidopsis thaliana]
AT1G21400	2051	715.378	1212.49	0.761196	2.87361e-09	1.74981e-11	AT1G21400//AT1G21400	GO:0043231//intracellular membrane-bounded organelle	GO:0016903//oxidoreductase activity, acting on the aldehyde or oxo group of donors	NA	K00166//2-oxoisovalerate dehydrogenase E1 component alpha subunit [EC:1.2.4.4]	gi|15218984|ref|NP_173562.1|//thiamin diphosphate-binding fold protein [Arabidopsis thaliana]
AT1G66760	1903	258.276	437.338	0.759833	5.06588e-06	5.77923e-08	AT1G66760//AT1G66760	GO:0016020//membrane	GO:0015291//secondary active transmembrane transporter activity	GO:0044763//single-organism cellular process;GO:0015893//drug transport;GO:0006950//response to stress;GO:0009725//response to hormone;GO:0051707//response to other organism;GO:0009694//jasmonic acid metabolic process	K03327//multidrug resistance protein, MATE family	gi|30697399|ref|NP_849854.1|//MATE efflux family protein [Arabidopsis thaliana]
AT4G34138	2082	497.802	842.859	0.759721	3.82138e-06	4.24229e-08	UGT73B1	GO:0009536//plastid	GO:0035251//UDP-glucosyltransferase activity	NA	K13496//UDP-glucosyl transferase 73C [EC:2.4.1.-]	gi|18418382|ref|NP_567955.1|//UDP-glucosyl transferase 73B1 [Arabidopsis thaliana]
AT2G45220	1968	1662.16	2812.29	0.75869	1.78586e-11	7.24966e-14	AT2G45220//AT2G45220	GO:0005618//cell wall	GO:0052689//carboxylic ester hydrolase activity;GO:0030234//enzyme regulator activity	GO:0044092//negative regulation of molecular function;GO:0000272//polysaccharide catabolic process;GO:0071555//cell wall organization	K01051//pectinesterase [EC:3.1.1.11]	gi|18406733|ref|NP_566038.1|//putative pectinesterase/pectinesterase inhibitor 17 [Arabidopsis thaliana]
AT1G14520	1253	40.4335	68.3829	0.758083	0.0470365	0.00360845	MIOX1	GO:0044424//intracellular part	GO:0016701//oxidoreductase activity, acting on single donors with incorporation of molecular oxygen;GO:0046914//transition metal ion binding	GO:0048646//anatomical structure formation involved in morphogenesis;GO:0006020//inositol metabolic process	K00469//inositol oxygenase [EC:1.13.99.1]	gi|30683840|ref|NP_172904.2|//inositol oxygenase 1 [Arabidopsis thaliana];gi|238478480|ref|NP_001154337.1|//inositol oxygenase 1 [Arabidopsis thaliana]
AT5G53450	2388	370.803	627.068	0.757971	3.9531e-08	2.89838e-10	ORG1	GO:0009536//plastid	GO:0016301//kinase activity;GO:0032550//purine ribonucleoside binding	GO:0006464//cellular protein modification process	K02206//cyclin-dependent kinase 2 [EC:2.7.11.22];K07760//cyclin-dependent kinase [EC:2.7.11.22]	gi|30696335|ref|NP_851182.1|//OBP3-responsive protein 1 [Arabidopsis thaliana]
AT1G63350	3085	55.5386	93.5412	0.752113	0.0143761	0.000699717	AT1G63350//AT1G63350	NA	GO:0032550//purine ribonucleoside binding	GO:0006950//response to stress	K13459//disease resistance protein RPS2	gi|15221744|ref|NP_176524.1|//CC-NBS-LRR class disease resistance protein [Arabidopsis thaliana]
AT5G57550	1184	38.7916	65.2449	0.75012	0.0341586	0.00231251	XTH25	GO:0030312//external encapsulating structure;GO:0005576//extracellular region	GO:0016758//transferase activity, transferring hexosyl groups;GO:0016798//hydrolase activity, acting on glycosyl bonds	GO:0042546//cell wall biogenesis;GO:0044042//glucan metabolic process	K08235//xyloglucan:xyloglucosyl transferase [EC:2.4.1.207]	gi|1244752|gb|AAB18364.1|//xyloglucan endotransglycosylase-related protein, partial [Arabidopsis thaliana]
AT1G27770	3472	1140.35	1917.3	0.749602	1.64051e-12	5.57234e-15	ACA1	GO:0031224//intrinsic component of membrane;GO:0009528//plastid inner membrane;GO:0009532//plastid stroma	GO:0016836//hydro-lyase activity;GO:0005515//protein binding;GO:0019829//cation-transporting ATPase activity;GO:0046914//transition metal ion binding;GO:0005261//cation channel activity;GO:0032550//purine ribonucleoside binding	GO:0072503//cellular divalent inorganic cation homeostasis;GO:0006816//calcium ion transport;GO:0009152//purine ribonucleotide biosynthetic process;GO:0051707//response to other organism	K01537//Ca2+-transporting ATPase [EC:3.6.3.8]	gi|18396484|ref|NP_564295.1|//autoinhibited Ca2+-ATPase 1 [Arabidopsis thaliana];gi|30690083|ref|NP_849716.1|//autoinhibited Ca2+-ATPase 1 [Arabidopsis thaliana]
AT3G44300	1535	709.22	1191.35	0.748285	1.92989e-10	9.51315e-13	NIT2	GO:0016020//membrane;GO:0005911//cell-cell junction;GO:0005576//extracellular region;GO:0009536//plastid	GO:0018822//nitrile hydratase activity;GO:0000257//nitrilase activity	GO:0009267//cellular response to starvation;GO:0009683//indoleacetic acid metabolic process;GO:0019759//glycosinolate catabolic process;GO:0051707//response to other organism;GO:0010038//response to metal ion	K01501//nitrilase [EC:3.5.5.1]	gi|15229932|ref|NP_190016.1|//nitrilase 2 [Arabidopsis thaliana]
AT5G25560	1998	353.644	591.903	0.743063	2.16979e-05	2.97502e-07	AT5G25560//AT5G25560	NA	GO:0046914//transition metal ion binding	NA	K10144//RING finger and CHY zinc finger domain-containing protein 1 [EC:2.3.2.27]	gi|42568081|ref|NP_197938.2|//CHY and CTCHY and RING-type zinc finger protein [Arabidopsis thaliana];gi|334187940|ref|NP_001190396.1|//CHY and CTCHY and RING-type zinc finger protein [Arabidopsis thaliana];gi|334187942|ref|NP_001190397.1|//CHY and CTCHY and RING-type zinc finger protein [Arabidopsis thaliana]
AT1G19050	943	116.724	194.5	0.736664	0.00153742	4.22869e-05	ARR7	GO:0043231//intracellular membrane-bounded organelle	GO:0004871//signal transducer activity;GO:0005488//binding	GO:0010565//regulation of cellular ketone metabolic process;GO:0010243//response to organonitrogen compound;GO:0009845//seed germination;GO:0006351//transcription, DNA-templated;GO:0009755//hormone-mediated signaling pathway;GO:0048511//rhythmic process;GO:0048367//shoot system development	K14492//two-component response regulator ARR-A family	gi|15221927|ref|NP_173339.1|//two-component response regulator ARR7 [Arabidopsis thaliana]
AT2G03530	1650	150.062	249.795	0.735187	0.000609112	1.43819e-05	UPS2	GO:0016020//membrane	NA	GO:0071702//organic substance transport	NA	gi|145328256|ref|NP_001077874.1|//ureide permease 2 [Arabidopsis thaliana]
AT1G03090	2632	635.881	1057.67	0.734063	5.6024e-05	8.9811e-07	MCCA	GO:0043231//intracellular membrane-bounded organelle;GO:0005840//ribosome	GO:0016879//ligase activity, forming carbon-nitrogen bonds;GO:0016421//CoA carboxylase activity;GO:0046914//transition metal ion binding;GO:0032550//purine ribonucleoside binding	GO:0009746//response to hexose;GO:0006551//leucine metabolic process;GO:0034285//response to disaccharide	K01968//3-methylcrotonyl-CoA carboxylase alpha subunit [EC:6.4.1.4]	gi|18379053|ref|NP_563674.1|//methylcrotonoyl-CoA carboxylase subunit alpha [Arabidopsis thaliana];gi|30678473|ref|NP_849583.1|//methylcrotonoyl-CoA carboxylase subunit alpha [Arabidopsis thaliana]
AT1G50740	819	626.107	1039.26	0.73108	1.41374e-07	1.18294e-09	AT1G50740//AT1G50740	GO:0043231//intracellular membrane-bounded organelle	NA	GO:0006605//protein targeting;GO:0010243//response to organonitrogen compound;GO:0009626//plant-type hypersensitive response;GO:0009813//flavonoid biosynthetic process;GO:0006984//ER-nucleus signaling pathway	NA	gi|18403201|ref|NP_564579.1|//transmembrane protein 14C [Arabidopsis thaliana]
AT1G63860	3692	334.369	554.859	0.730682	2.76152e-05	3.86643e-07	AT1G63860//AT1G63860	GO:0009536//plastid	GO:0032550//purine ribonucleoside binding	GO:0006952//defense response;GO:0007154//cell communication	K03283//heat shock 70kDa protein 1/8;K19613//leucine-rich repeat protein SHOC2	gi|238478954|ref|NP_001154443.1|//TIR-NBS-LRR class disease resistance protein [Arabidopsis thaliana];gi|238478956|ref|NP_001154444.1|//TIR-NBS-LRR class disease resistance protein [Arabidopsis thaliana]
AT2G30600	2724	2938.15	4858.62	0.72564	3.10319e-07	2.7637e-09	AT2G30600//AT2G30600	NA	NA	GO:0022610//biological adhesion;GO:0003006//developmental process involved in reproduction;GO:0003002//regionalization	K10523//speckle-type POZ protein	gi|334184586|ref|NP_001189642.1|//BTB/POZ domain-containing protein [Arabidopsis thaliana];gi|30684653|ref|NP_180618.2|//BTB/POZ domain-containing protein [Arabidopsis thaliana]
AT1G02300	1464	74.5661	123.172	0.724088	0.0374151	0.00265646	AT1G02300//AT1G02300	GO:0043231//intracellular membrane-bounded organelle;GO:0044444//cytoplasmic part	GO:0004175//endopeptidase activity	GO:0019222//regulation of metabolic process;GO:0019538//protein metabolic process	K01363//cathepsin B [EC:3.4.22.1]	gi|18378945|ref|NP_563647.1|//putative cathepsin B-like cysteine protease [Arabidopsis thaliana]
AT4G11840	3160	72.5436	119.479	0.719835	0.0130662	0.000611608	PLDGAMMA3	GO:0016020//membrane;GO:0005840//ribosome;GO:0009536//plastid	GO:0004620//phospholipase activity;GO:0046872//metal ion binding;GO:0043168//anion binding	GO:0006650//glycerophospholipid metabolic process;GO:0003006//developmental process involved in reproduction;GO:0042742//defense response to bacterium;GO:0010038//response to metal ion	K01115//phospholipase D1/2 [EC:3.1.4.4]	gi|15234331|ref|NP_192921.1|//phospholipase D gamma 3 [Arabidopsis thaliana]
AT3G26680	2036	82.9482	136.612	0.719804	0.00521229	0.000185899	SNM1	NA	GO:0003824//catalytic activity	GO:0006259//DNA metabolic process	K15340//DNA cross-link repair 1A protein	gi|15231597|ref|NP_189302.1|//DNA cross-link repair protein SNM1 [Arabidopsis thaliana]
AT1G30410	5272	110.363	181.606	0.718552	0.00559736	0.000203806	ABCC12	GO:0031224//intrinsic component of membrane	GO:0015405//P-P-bond-hydrolysis-driven transmembrane transporter activity;GO:0017111//nucleoside-triphosphatase activity;GO:0032550//purine ribonucleoside binding	GO:0044763//single-organism cellular process;GO:0009154//purine ribonucleotide catabolic process;GO:0051234//establishment of localization	K05666//ATP-binding cassette, subfamily C (CFTR/MRP), member 2;K05665//ATP-binding cassette, subfamily C (CFTR/MRP), member 1	gi|75333513|sp|Q9C8H0.1|AB12C_ARATH//RecName: Full=ABC transporter C family member 12; Short=ABC transporter ABCC.12; Short=AtABCC12; AltName: Full=ATP-energized glutathione S-conjugate pump 13; AltName: Full=Glutathione S-conjugate-transporting ATPase 13; AltName: Full=Multidrug resistance-associated protein 13
AT1G56540	3559	44.5548	73.1988	0.71624	0.039251	0.00282033	AT1G56540//AT1G56540	GO:0043231//intracellular membrane-bounded organelle	GO:0016462//pyrophosphatase activity;GO:0032550//purine ribonucleoside binding	GO:0050832//defense response to fungus;GO:0007154//cell communication	K03283//heat shock 70kDa protein 1/8;K19613//leucine-rich repeat protein SHOC2	gi|15223555|ref|NP_176047.1|//TIR-NBS-LRR class disease resistance protein [Arabidopsis thaliana]
AT4G23180	2321	830.932	1364.76	0.715843	1.53765e-08	9.87263e-11	CRK10	GO:0016020//membrane	GO:0004672//protein kinase activity;GO:0032550//purine ribonucleoside binding	GO:0009267//cellular response to starvation;GO:0006464//cellular protein modification process	K04733//interleukin-1 receptor-associated kinase 4 [EC:2.7.11.1];K04730//interleukin-1 receptor-associated kinase 1 [EC:2.7.11.1]	gi|30686087|ref|NP_567679.2|//cysteine-rich receptor-like protein kinase 10 [Arabidopsis thaliana]
AT4G11830	4002	306.061	501.384	0.712097	0.000144915	2.68928e-06	PLDGAMMA2	GO:0016020//membrane;GO:0005840//ribosome;GO:0009536//plastid	GO:0004620//phospholipase activity;GO:0046872//metal ion binding;GO:0043168//anion binding	GO:0006650//glycerophospholipid metabolic process;GO:0003006//developmental process involved in reproduction;GO:0042742//defense response to bacterium;GO:0010038//response to metal ion	K01115//phospholipase D1/2 [EC:3.1.4.4]	gi|30681908|ref|NP_849539.1|//phospholipase D gamma 2 [Arabidopsis thaliana];gi|42566498|ref|NP_192920.3|//phospholipase D gamma 2 [Arabidopsis thaliana]
AT1G05675	1493	126.75	207.067	0.70812	0.00100779	2.55068e-05	AT1G05675//AT1G05675	NA	GO:0035251//UDP-glucosyltransferase activity	GO:0009653//anatomical structure morphogenesis;GO:0014070//response to organic cyclic compound;GO:0009414//response to water deprivation;GO:0034614//cellular response to reactive oxygen species;GO:0009404//toxin metabolic process;GO:0042538//hyperosmotic salinity response;GO:0009737//response to abscisic acid;GO:0009850//auxin metabolic process	K13691//pathogen-inducible salicylic acid glucosyltransferase [EC:2.4.1.-]	gi|334182317|ref|NP_001184915.1|//UDP-Glycosyltransferase superfamily protein [Arabidopsis thaliana]
AT1G42470	4533	243.95	398.017	0.706246	3.31193e-05	4.85656e-07	AT1G42470//AT1G42470	GO:0031224//intrinsic component of membrane;GO:0005911//cell-cell junction	GO:0004888//transmembrane signaling receptor activity	GO:0015918//sterol transport	K12385//Niemann-Pick C1 protein	gi|565497926|ref|XP_006306602.1|//hypothetical protein CARUB_v10008106mg [Capsella rubella]
AT4G38620	1519	317.089	517.046	0.705403	6.8106e-07	6.31944e-09	MYB4	GO:0043231//intracellular membrane-bounded organelle	GO:0001071//nucleic acid binding transcription factor activity;GO:0003676//nucleic acid binding	GO:0006595//polyamine metabolic process;GO:0014070//response to organic cyclic compound;GO:0009411//response to UV;GO:0006950//response to stress;GO:0006575//cellular modified amino acid metabolic process;GO:0006351//transcription, DNA-templated;GO:0009699//phenylpropanoid biosynthetic process;GO:0009725//response to hormone;GO:0015833//peptide transport	K09422//myb proto-oncogene protein, plant	gi|15233968|ref|NP_195574.1|//transcription repressor MYB4 [Arabidopsis thaliana]
AT5G66900	2635	133.753	218.031	0.704962	0.000483927	1.10252e-05	AT5G66900//AT5G66900	NA	GO:0032550//purine ribonucleoside binding	GO:0006950//response to stress	K13459//disease resistance protein RPS2;K19613//leucine-rich repeat protein SHOC2;K13457//disease resistance protein RPM1;K00695//sucrose synthase [EC:2.4.1.13];K13415//protein brassinosteroid insensitive 1 [EC:2.7.10.1 2.7.11.1]	gi|15240126|ref|NP_201491.1|//CC-NBS-LRR class disease resistance protein [Arabidopsis thaliana]
AT4G37520	1304	754.444	1227.19	0.701878	1.48903e-09	8.38853e-12	AT4G37520//AT4G37520	GO:0044424//intracellular part	GO:0016209//antioxidant activity;GO:0043169//cation binding;GO:0046906//tetrapyrrole binding;GO:0003824//catalytic activity	GO:0006970//response to osmotic stress;GO:0044710//single-organism metabolic process	K00430//peroxidase [EC:1.11.1.7]	gi|334187243|ref|NP_001190944.1|//peroxidase 50 [Arabidopsis thaliana];gi|15235597|ref|NP_195468.1|//peroxidase 50 [Arabidopsis thaliana]
AT1G30700	2039	791.606	1287.04	0.701199	2.16243e-06	2.20355e-08	AT1G30700//AT1G30700	GO:0009536//plastid	GO:0016616//oxidoreductase activity, acting on the CH-OH group of donors, NAD or NADP as acceptor;GO:0000166//nucleotide binding	GO:0014070//response to organic cyclic compound;GO:0009404//toxin metabolic process;GO:0046942//carboxylic acid transport	NA	gi|15221473|ref|NP_174357.1|//FAD-binding Berberine family protein [Arabidopsis thaliana]
AT5G57655	1917	933.639	1517.59	0.700843	1.75364e-06	1.76519e-08	AT5G57655//AT5G57655	GO:0043231//intracellular membrane-bounded organelle;GO:0031090//organelle membrane	GO:0043169//cation binding;GO:0016861//intramolecular oxidoreductase activity, interconverting aldoses and ketoses	GO:0006007//glucose catabolic process;GO:0019321//pentose metabolic process	K01805//xylose isomerase [EC:5.3.1.5]	gi|30696904|ref|NP_568861.3|//xylose isomerase [Arabidopsis thaliana]
AT2G31010	3224	191.159	310.681	0.700665	0.000670298	1.6132e-05	AT2G31010//AT2G31010	GO:0016020//membrane	GO:0004672//protein kinase activity;GO:0032550//purine ribonucleoside binding	GO:0006464//cellular protein modification process;GO:0006796//phosphate-containing compound metabolic process	K04424//sterile alpha motif and leucine zipper containing kinase AZK [EC:2.7.11.25]	gi|42569496|ref|NP_180658.3|//putative serine/threonine kinase [Arabidopsis thaliana]
AT4G27410	1318	549.097	891.943	0.69989	2.56069e-09	1.53805e-11	RD26	GO:0043231//intracellular membrane-bounded organelle	GO:0001071//nucleic acid binding transcription factor activity;GO:0003676//nucleic acid binding	GO:0032502//developmental process;GO:0006972//hyperosmotic response;GO:0006351//transcription, DNA-templated;GO:0009755//hormone-mediated signaling pathway	K12581//CCR4-NOT transcription complex subunit 7/8;K02437//glycine cleavage system H protein;K13126//polyadenylate-binding protein;K05941//glutathione gamma-glutamylcysteinyltransferase [EC:2.3.2.15];K01054//acylglycerol lipase [EC:3.1.1.23]	gi|18416983|ref|NP_567773.1|//NAC transcription factor RD26 [Arabidopsis thaliana];gi|145334143|ref|NP_001078452.1|//NAC transcription factor RD26 [Arabidopsis thaliana]
AT5G12950	3437	1093.82	1773.62	0.697317	1.13239e-10	5.20673e-13	AT5G12950//AT5G12950	GO:0043231//intracellular membrane-bounded organelle;GO:0005618//cell wall	NA	NA	K09955//uncharacterized protein	gi|15239944|ref|NP_196799.1|//uncharacterized protein [Arabidopsis thaliana]
AT5G67480	1610	286.531	464.514	0.697028	7.17401e-05	1.18825e-06	BT4	GO:0043231//intracellular membrane-bounded organelle;GO:0031090//organelle membrane	GO:0000989//transcription factor activity, transcription factor binding;GO:0005515//protein binding;GO:0046914//transition metal ion binding;GO:0008080//N-acetyltransferase activity	GO:0014070//response to organic cyclic compound;GO:0003006//developmental process involved in reproduction;GO:0006970//response to osmotic stress;GO:0003002//regionalization;GO:0006351//transcription, DNA-templated;GO:0000302//response to reactive oxygen species;GO:0016570//histone modification;GO:0009725//response to hormone	K00517//null	gi|42573822|ref|NP_975007.1|//BTB and TAZ domain protein 4 [Arabidopsis thaliana]
AT5G43580	681	287.591	466.217	0.696981	4.30209e-05	6.59366e-07	UPI	NA	GO:0004866//endopeptidase inhibitor activity	GO:0006950//response to stress	NA	gi|334188174|ref|NP_199171.3|//unusual seine protease inhibitor [Arabidopsis thaliana]
AT2G41100	1250	8003.9	12961.2	0.69542	6.63554e-15	1.51176e-17	TCH3	GO:0043231//intracellular membrane-bounded organelle;GO:0031090//organelle membrane;GO:0005911//cell-cell junction;GO:0044444//cytoplasmic part	GO:0046872//metal ion binding	GO:0009856//pollination;GO:0006605//protein targeting;GO:0009612//response to mechanical stimulus;GO:0019932//second-messenger-mediated signaling;GO:0010243//response to organonitrogen compound;GO:0009626//plant-type hypersensitive response;GO:0009642//response to light intensity;GO:0009057//macromolecule catabolic process	K13448//calcium-binding protein CML;K02183//calmodulin	gi|23197656|gb|AAN15355.1|//calmodulin-like protein [Arabidopsis thaliana];gi|15226833|ref|NP_181643.1|//calmodulin-like protein 4 [Arabidopsis thaliana]
AT1G09970	3372	2408.9	3899.65	0.694973	7.51767e-08	5.85444e-10	AT1G09970//AT1G09970	GO:0031224//intrinsic component of membrane;GO:0042600//chorion	GO:0004672//protein kinase activity;GO:0032550//purine ribonucleoside binding	GO:0006605//protein targeting;GO:0009814//defense response, incompatible interaction;GO:0048437//floral organ development;GO:0006468//protein phosphorylation;GO:0009626//plant-type hypersensitive response;GO:0006498//N-terminal protein lipidation;GO:0007167//enzyme linked receptor protein signaling pathway;GO:0009886//post-embryonic animal morphogenesis	K00924	gi|30681478|ref|NP_850942.1|//leucine-rich receptor-like protein kinase [Arabidopsis thaliana];gi|30681482|ref|NP_172468.3|//leucine-rich receptor-like protein kinase [Arabidopsis thaliana]
AT5G46470	4997	438.444	709.739	0.694897	0.000123121	2.19715e-06	RPS6	GO:0016020//membrane;GO:0031981//nuclear lumen;GO:0005911//cell-cell junction;GO:0009536//plastid;GO:0015935//small ribosomal subunit	GO:0016462//pyrophosphatase activity;GO:0005198//structural molecule activity;GO:0032550//purine ribonucleoside binding	GO:0010467//gene expression;GO:0006952//defense response;GO:0007154//cell communication;GO:0009451//RNA modification	K19613//leucine-rich repeat protein SHOC2	gi|42568353|ref|NP_199459.2|//protein RESISTANT TO P. SYRINGAE 6 [Arabidopsis thaliana]
AT2G18700	2945	1324.97	2144.02	0.694352	1.12924e-09	6.22132e-12	TPS11	GO:0043231//intracellular membrane-bounded organelle;GO:0044444//cytoplasmic part	GO:0019203//carbohydrate phosphatase activity;GO:0035251//UDP-glucosyltransferase activity	GO:0005991//trehalose metabolic process	K16055//trehalose 6-phosphate synthase/phosphatase [EC:2.4.1.15 3.1.3.12]	gi|15224213|ref|NP_179460.1|//putative alpha,alpha-trehalose-phosphate synthase [UDP-forming] 11 [Arabidopsis thaliana]
AT1G13210	4194	906.849	1465.98	0.692934	3.12098e-08	2.21071e-10	ACA.l	GO:0031224//intrinsic component of membrane	GO:0046872//metal ion binding;GO:0042625//ATPase coupled ion transmembrane transporter activity;GO:0005515//protein binding;GO:0008324//cation transmembrane transporter activity;GO:0005548//phospholipid transporter activity;GO:0032550//purine ribonucleoside binding	GO:0006869//lipid transport;GO:0006811//ion transport	K01530//phospholipid-translocating ATPase [EC:3.6.3.1]	gi|15222212|ref|NP_172780.1|//autoinhibited Ca2+/ATPase II [Arabidopsis thaliana]
AT1G08930	1841	3054.74	4928.89	0.690213	3.03995e-12	1.07036e-14	ERD6	GO:0031224//intrinsic component of membrane;GO:0043231//intracellular membrane-bounded organelle	GO:0005402//cation:sugar symporter activity	GO:0044763//single-organism cellular process;GO:0009814//defense response, incompatible interaction;GO:0009683//indoleacetic acid metabolic process;GO:0010243//response to organonitrogen compound;GO:0006970//response to osmotic stress;GO:0006568//tryptophan metabolic process;GO:0009725//response to hormone;GO:0051234//establishment of localization	K08145//MFS transporter, SP family, solute carrier family 2 (facilitated glucose transporter), member 8	gi|18390959|ref|NP_563830.1|//sugar transporter ERD6 [Arabidopsis thaliana]
AT2G18050	730	74.0011	119.204	0.687817	0.0158913	0.000796506	HIS1-3	GO:0043231//intracellular membrane-bounded organelle;GO:0000785//chromatin	GO:0031490//chromatin DNA binding	GO:0034728//nucleosome organization;GO:0006950//response to stress	K11275//histone H1/5	gi|15227957|ref|NP_179396.1|//histone H1-3 [Arabidopsis thaliana]
AT1G56510	3681	343.704	552.976	0.686052	0.000392954	8.83867e-06	WRR4	GO:0043231//intracellular membrane-bounded organelle	GO:0016462//pyrophosphatase activity;GO:0032550//purine ribonucleoside binding	GO:0050832//defense response to fungus;GO:0007154//cell communication	K03283//heat shock 70kDa protein 1/8;K19613//leucine-rich repeat protein SHOC2	gi|15223549|ref|NP_176043.1|//TIR-NB-LRR disease resistance protein [Arabidopsis thaliana]
AT5G25050	2260	130.882	210.477	0.6854	0.00105889	2.72826e-05	AT5G25050//AT5G25050	NA	NA	GO:0051234//establishment of localization	NA	gi|15238691|ref|NP_197887.1|//probable folate-biopterin transporter 2 [Arabidopsis thaliana]
AT1G32940	2705	179.208	288.039	0.68463	0.000133636	2.42461e-06	SBT3.5	GO:0005576//extracellular region	GO:0004175//endopeptidase activity;GO:0005515//protein binding	GO:0009247//glycolipid biosynthetic process;GO:0044092//negative regulation of molecular function;GO:0009267//cellular response to starvation;GO:0009414//response to water deprivation;GO:0019538//protein metabolic process	K13199//plasminogen activator inhibitor 1 RNA-binding protein;K12663//Delta(3,5)-Delta(2,4)-dienoyl-CoA isomerase [EC:5.3.3.-]	gi|18398655|ref|NP_564412.1|//Subtilase 3.5 [Arabidopsis thaliana]
AT5G20230	1192	2948.05	4736.25	0.683983	2.74411e-13	8.07057e-16	BCB	GO:0043231//intracellular membrane-bounded organelle;GO:0031225//anchored component of membrane	GO:0046914//transition metal ion binding	GO:0006952//defense response;GO:0009725//response to hormone;GO:0051707//response to other organism;GO:0009642//response to light intensity;GO:0030001//metal ion transport;GO:0009694//jasmonic acid metabolic process	NA	gi|15241298|ref|NP_197523.1|//blue-copper-binding protein [Arabidopsis thaliana]
AT4G15760	1596	1836.25	2948	0.682973	2.03097e-13	5.88908e-16	MO1	GO:0043231//intracellular membrane-bounded organelle	GO:0016491//oxidoreductase activity	GO:0051707//response to other organism;GO:0044710//single-organism metabolic process	K00480//salicylate hydroxylase [EC:1.14.13.1];K09838//zeaxanthin epoxidase [EC:1.14.15.21]	gi|240255870|ref|NP_193311.6|//monooxygenase 1 [Arabidopsis thaliana]
AT5G13190	1577	912.946	1462.37	0.679707	2.2134e-09	1.31111e-11	GILP	NA	NA	NA	K19363//lipopolysaccharide-induced tumor necrosis factor-alpha factor	gi|18416986|ref|NP_568286.1|//GSH-induced LITAF domain protein [Arabidopsis thaliana];gi|7529274|emb|CAB86626.1|//putative protein [Arabidopsis thaliana]
AT4G35770	1013	3925	6285.04	0.679229	0.0471341	0.0036257	SEN1	GO:0043234//protein complex;GO:0009536//plastid	GO:0097159//organic cyclic compound binding;GO:0004549//tRNA-specific ribonuclease activity	GO:0000394//RNA splicing, via endonucleolytic cleavage and ligation;GO:0009746//response to hexose;GO:0006950//response to stress;GO:0009725//response to hormone;GO:0034285//response to disaccharide;GO:0044767//single-organism developmental process	K15692//E3 ubiquitin-protein ligase RNF13 [EC:2.3.2.27]	gi|15233328|ref|NP_195302.1|//senescence-associated protein DIN1 [Arabidopsis thaliana];gi|145334233|ref|NP_001078497.1|//senescence-associated protein DIN1 [Arabidopsis thaliana]
AT2G19190	2700	381.767	610.886	0.678213	1.95997e-05	2.65486e-07	FRK1	GO:0016020//membrane	GO:0004672//protein kinase activity;GO:0032550//purine ribonucleoside binding	GO:0006605//protein targeting;GO:0010243//response to organonitrogen compound;GO:0042743//hydrogen peroxide metabolic process;GO:0009581//detection of external stimulus;GO:0009627//systemic acquired resistance;GO:0009696//salicylic acid metabolic process;GO:0002682//regulation of immune system process;GO:0006464//cellular protein modification process;GO:0009626//plant-type hypersensitive response…	K04733//interleukin-1 receptor-associated kinase 4 [EC:2.7.11.1];K16224//senescence-induced receptor-like serine/threonine-protein kinase	gi|15224735|ref|NP_179509.1|//FLG22-induced receptor-like kinase 1 [Arabidopsis thaliana]
AT4G31060	1372	57.9622	92.7187	0.677748	0.0410445	0.00297705	AT4G31060//AT4G31060	GO:0043231//intracellular membrane-bounded organelle	GO:0001071//nucleic acid binding transcription factor activity;GO:0003676//nucleic acid binding	GO:0006351//transcription, DNA-templated	K09286//EREBP-like factor	gi|18417729|ref|NP_567867.1|//ethylene-responsive transcription factor ERF015 [Arabidopsis thaliana]
AT1G12780	2028	1230.18	1967.84	0.677741	1.35422e-07	1.11631e-09	UGE1	GO:0016020//membrane;GO:0043231//intracellular membrane-bounded organelle;GO:0044444//cytoplasmic part	GO:0005515//protein binding;GO:0048037//cofactor binding;GO:0016857//racemase and epimerase activity, acting on carbohydrates and derivatives;GO:0036094//small molecule binding	GO:0006012//galactose metabolic process	K01784//UDP-glucose 4-epimerase [EC:5.1.3.2]	gi|15222072|ref|NP_172738.1|//bifunctional UDP-glucose 4-epimerase and UDP-xylose 4-epimerase 1 [Arabidopsis thaliana]
AT4G23700	2685	539.551	862.902	0.677439	2.99265e-05	4.25581e-07	CHX17	GO:0005768//endosome;GO:0031224//intrinsic component of membrane	GO:0005451//monovalent cation:proton antiporter activity	GO:0006605//protein targeting;GO:0055067//monovalent inorganic cation homeostasis;GO:0014070//response to organic cyclic compound;GO:0009404//toxin metabolic process;GO:0006814//sodium ion transport;GO:0007568//aging	NA	gi|15236572|ref|NP_194101.1|//cation/H(+) antiporter 17 [Arabidopsis thaliana]
AT2G34090	1634	132.657	212.097	0.677026	0.00165261	4.64136e-05	MEE18	NA	NA	GO:0003006//developmental process involved in reproduction	K01835//phosphoglucomutase [EC:5.4.2.2];K01365//cathepsin L [EC:3.4.22.15]	gi|42571043|ref|NP_973595.1|//maternal effect embryo arrest 18 protein [Arabidopsis thaliana];gi|334184666|ref|NP_001189670.1|//maternal effect embryo arrest 18 protein [Arabidopsis thaliana];gi|30685922|ref|NP_180956.2|//maternal effect embryo arrest 18 protein [Arabidopsis thaliana]
AT3G62150	4282	645.779	1032.04	0.676392	2.99265e-05	4.23916e-07	ABCB21	GO:0031224//intrinsic component of membrane;GO:0043231//intracellular membrane-bounded organelle;GO:0005911//cell-cell junction	GO:0042626//ATPase activity, coupled to transmembrane movement of substances;GO:0032550//purine ribonucleoside binding	GO:0014070//response to organic cyclic compound;GO:0009404//toxin metabolic process;GO:0035966//response to topologically incorrect protein;GO:0009734//auxin-activated signaling pathway;GO:0048588//developmental cell growth;GO:0009606//tropism;GO:0000302//response to reactive oxygen species;GO:0006972//hyperosmotic response;GO:0006865//amino acid transport;GO:0000160//phosphorelay signal transduc…	K05658//ATP-binding cassette, subfamily B (MDR/TAP), member 1 [EC:3.6.3.44]	gi|334186202|ref|NP_191774.2|//ABC transporter B family member 21 [Arabidopsis thaliana]
AT2G33830	877	4586.41	7328.28	0.67611	8.52995e-09	5.40608e-11	AT2G33830//AT2G33830	GO:0043231//intracellular membrane-bounded organelle	NA	GO:0009746//response to hexose;GO:0034285//response to disaccharide	NA	gi|18403392|ref|NP_565772.1|//dormancy/auxin associated protein [Arabidopsis thaliana];gi|30685858|ref|NP_850220.1|//dormancy/auxin associated protein [Arabidopsis thaliana]
AT4G16955	902	91.241	145.771	0.675948	0.010837	0.000483469	AT4G16955//AT4G16955	GO:0043231//intracellular membrane-bounded organelle;GO:0044444//cytoplasmic part	GO:0036094//small molecule binding	GO:0050832//defense response to fungus;GO:0009725//response to hormone;GO:0009627//systemic acquired resistance	K16226//disease resistance protein RPS4;K19613//leucine-rich repeat protein SHOC2	gi|30683875|ref|NP_849398.1|//TIR-NBS-LRR class disease resistance protein [Arabidopsis thaliana]
AT1G78290	1589	70.8373	113.15	0.675651	0.0159065	0.000797927	SNRK2-8	NA	GO:0004672//protein kinase activity;GO:0032550//purine ribonucleoside binding	GO:0006464//cellular protein modification process	K14498//serine/threonine-protein kinase SRK2 [EC:2.7.11.1]	gi|42572159|ref|NP_974170.1|//serine/threonine-protein kinase SRK2C [Arabidopsis thaliana]
AT3G26200	1808	197.282	314.844	0.674381	0.000100902	1.74294e-06	CYP71B22	NA	GO:0046914//transition metal ion binding;GO:0046906//tetrapyrrole binding;GO:0016491//oxidoreductase activity	GO:0000160//phosphorelay signal transduction system;GO:0044710//single-organism metabolic process	K00517//null	gi|15231525|ref|NP_189251.1|//cytochrome P450 71B22 [Arabidopsis thaliana]
AT4G14370	3332	61.4806	98.0637	0.673588	0.0311239	0.00202991	AT4G14370//AT4G14370	GO:0043231//intracellular membrane-bounded organelle	GO:0016462//pyrophosphatase activity;GO:0032550//purine ribonucleoside binding;GO:0043167//ion binding;GO:0005543//phospholipid binding	GO:0007154//cell communication;GO:0006950//response to stress	K03283//heat shock 70kDa protein 1/8;K19613//leucine-rich repeat protein SHOC2	gi|240255823|ref|NP_193173.4|//TIR-NBS-LRR class disease resistance protein [Arabidopsis thaliana]
AT3G50480	1053	2201.89	3509.42	0.672494	6.19068e-08	4.71847e-10	HR4	GO:0009536//plastid	NA	GO:0009607//response to biotic stimulus	NA	gi|62318548|dbj|BAD94912.1|//hypothetical protein [Arabidopsis thaliana];gi|18409105|ref|NP_566933.1|//RPW8-like protein 4 [Arabidopsis thaliana]
AT1G79680	2595	74.7121	119.042	0.672055	0.0109158	0.000487889	WAKL10	GO:0031224//intrinsic component of membrane	GO:0046872//metal ion binding;GO:0009975//cyclase activity;GO:0004672//protein kinase activity;GO:0032550//purine ribonucleoside binding	GO:0014070//response to organic cyclic compound;GO:0006464//cellular protein modification process;GO:0006950//response to stress;GO:0009725//response to hormone;GO:0009152//purine ribonucleotide biosynthetic process;GO:0051707//response to other organism	K04733//interleukin-1 receptor-associated kinase 4 [EC:2.7.11.1];K04730//interleukin-1 receptor-associated kinase 1 [EC:2.7.11.1]	gi|15219447|ref|NP_178086.1|//wall-associated receptor kinase-like 10 [Arabidopsis thaliana]
AT3G26220	1883	174.164	276.858	0.668696	0.000125719	2.25492e-06	CYP71B3	NA	GO:0046914//transition metal ion binding;GO:0046906//tetrapyrrole binding;GO:0016491//oxidoreductase activity	GO:0044710//single-organism metabolic process	K00517//null	gi|15231527|ref|NP_189253.1|//cytochrome P450 71B3 [Arabidopsis thaliana]
AT4G24230	1511	852.24	1354.56	0.668495	5.95169e-06	6.90309e-08	ACBP3	GO:0044421//extracellular region part	GO:0043168//anion binding	GO:0006869//lipid transport;GO:0006952//defense response;GO:0051707//response to other organism;GO:0009642//response to light intensity	K08762//diazepam-binding inhibitor (GABA receptor modulator, acyl-CoA-binding protein)	gi|186513080|ref|NP_001119041.1|//acyl-CoA-binding domain 3 [Arabidopsis thaliana];gi|30686450|ref|NP_849432.1|//acyl-CoA-binding domain 3 [Arabidopsis thaliana];gi|15233749|ref|NP_194154.1|//acyl-CoA-binding domain 3 [Arabidopsis thaliana]
AT4G21400	2143	118.797	188.333	0.664783	0.00719231	0.000279521	CRK28	NA	GO:0004672//protein kinase activity;GO:0032550//purine ribonucleoside binding	GO:0006464//cellular protein modification process;GO:0010243//response to organonitrogen compound;GO:0002252//immune effector process;GO:0006796//phosphate-containing compound metabolic process	K04733//interleukin-1 receptor-associated kinase 4 [EC:2.7.11.1];K04730//interleukin-1 receptor-associated kinase 1 [EC:2.7.11.1]	gi|15234434|ref|NP_193871.1|//cysteine-rich receptor-like protein kinase 28 [Arabidopsis thaliana]
AT1G22570	1913	461.754	729.883	0.660542	2.97567e-07	2.63781e-09	AT1G22570//AT1G22570	GO:0031224//intrinsic component of membrane	NA	GO:0015833//peptide transport	K14638//solute carrier family 15 (peptide/histidine transporter), member 3/4	gi|15219907|ref|NP_173672.1|//putative peptide/nitrate transporter [Arabidopsis thaliana]
AT4G15530	2968	521.621	824.446	0.660422	1.41374e-07	1.17709e-09	PPDK	GO:0009532//plastid stroma	GO:0016781//phosphotransferase activity, paired acceptors;GO:0032550//purine ribonucleoside binding	GO:0032787//monocarboxylic acid metabolic process;GO:0006796//phosphate-containing compound metabolic process	K01006//pyruvate, orthophosphate dikinase [EC:2.7.9.1]	gi|145333164|ref|NP_001078396.1|//pyruvate, phosphate dikinase 1 [Arabidopsis thaliana];gi|79475768|ref|NP_193288.2|//pyruvate, phosphate dikinase 1 [Arabidopsis thaliana]
AT3G45300	1632	543.72	859.106	0.65997	0.000544639	1.26835e-05	IVD	GO:0044429//mitochondrial part	GO:0000166//nucleotide binding;GO:0003995//acyl-CoA dehydrogenase activity;GO:0032550//purine ribonucleoside binding	GO:0009063//cellular amino acid catabolic process;GO:0009746//response to hexose;GO:0006551//leucine metabolic process;GO:0034285//response to disaccharide	K00253//isovaleryl-CoA dehydrogenase [EC:1.3.8.4]	gi|15230664|ref|NP_190116.1|//isovaleryl-CoA-dehydrogenase [Arabidopsis thaliana]
AT1G63180	1471	120.805	190.766	0.659124	0.00795806	0.00031922	UGE3	GO:0043231//intracellular membrane-bounded organelle	GO:0005515//protein binding;GO:0048037//cofactor binding;GO:0016857//racemase and epimerase activity, acting on carbohydrates and derivatives;GO:0036094//small molecule binding	GO:0048229//gametophyte development;GO:0019318//hexose metabolic process	K01784//UDP-glucose 4-epimerase [EC:5.1.3.2]	gi|18407751|ref|NP_564811.1|//UDP-glucose 4-epimerase [Arabidopsis thaliana]
AT4G38470	2396	2806.35	4426.38	0.657432	1.48631e-05	1.94555e-07	STY46	NA	GO:0004672//protein kinase activity;GO:0031406//carboxylic acid binding;GO:0032550//purine ribonucleoside binding	GO:0006464//cellular protein modification process;GO:0006796//phosphate-containing compound metabolic process	K04424//sterile alpha motif and leucine zipper containing kinase AZK [EC:2.7.11.25];K17535//serine/threonine-protein kinase TNNI3K [EC:2.7.11.1];K04365//B-Raf proto-oncogene serine/threonine-protein kinase [EC:2.7.11.1]	gi|18420244|ref|NP_568041.1|//ACT-like protein tyrosine kinase family protein [Arabidopsis thaliana]
AT2G11225	963	134.827	212.617	0.657142	0.00145594	3.94426e-05	AT2G11225//AT2G11225	NA	NA	NA	NA	gi|685336677|ref|XP_009105612.1|//PREDICTED: uncharacterized protein LOC103831484 [Brassica rapa]
AT1G75900	1764	265.526	417.228	0.651982	3.16233e-05	4.5717e-07	AT1G75900//AT1G75900	NA	GO:0016740//transferase activity;GO:0016788//hydrolase activity, acting on ester bonds	GO:0000003//reproduction;GO:0044238//primary metabolic process;GO:0019758//glycosinolate biosynthetic process	K01188//beta-glucosidase [EC:3.2.1.21];K00679//phospholipid:diacylglycerol acyltransferase [EC:2.3.1.158];K01206//alpha-L-fucosidase [EC:3.2.1.51];K10960//geranylgeranyl diphosphate/geranylgeranyl-bacteriochlorophyllide a reductase [EC:1.3.1.83 1.3.1.111]	gi|15222901|ref|NP_177718.1|//GDSL esterase/lipase EXL3 [Arabidopsis thaliana]
AT3G17770	2368	288.949	453.696	0.650909	0.000168058	3.17445e-06	AT3G17770//AT3G17770	GO:0044424//intracellular part	GO:0016301//kinase activity;GO:0032550//purine ribonucleoside binding	GO:0019400//alditol metabolic process;GO:0009247//glycolipid biosynthetic process;GO:0009267//cellular response to starvation;GO:0009414//response to water deprivation;GO:0009608//response to symbiont;GO:0006796//phosphate-containing compound metabolic process	K00863//triose/dihydroxyacetone kinase / FAD-AMP lyase (cyclizing) [EC:2.7.1.28 2.7.1.29 4.6.1.15]	gi|15229519|ref|NP_188404.1|//dihydroxyacetone kinase [Arabidopsis thaliana]
AT3G44670	4225	276.642	433.963	0.649552	0.000637327	1.51537e-05	AT3G44670//AT3G44670	GO:0012505//endomembrane system;GO:0044424//intracellular part;GO:0031090//organelle membrane	GO:0019904//protein domain specific binding;GO:0016462//pyrophosphatase activity;GO:0032550//purine ribonucleoside binding	GO:0050832//defense response to fungus;GO:0007154//cell communication	K19613//leucine-rich repeat protein SHOC2	gi|145332743|ref|NP_001078237.1|//TIR-NBS-LRR class disease resistance protein [Arabidopsis thaliana]
AT2G34930	2839	261.435	409.746	0.648282	7.17401e-05	1.1914e-06	AT2G34930//AT2G34930	GO:0030312//external encapsulating structure	NA	GO:0006952//defense response;GO:0007154//cell communication	K13466//EIX receptor 1/2;K13420//LRR receptor-like serine/threonine-protein kinase FLS2 [EC:2.7.11.1]	gi|15226862|ref|NP_181039.1|//disease resistance family protein / LRR family protein [Arabidopsis thaliana]
AT2G32800	2728	396.821	621.421	0.647083	0.000118256	2.08678e-06	AP4.3A	GO:0016020//membrane	GO:0004672//protein kinase activity;GO:0032550//purine ribonucleoside binding	GO:0006464//cellular protein modification process	K04730//interleukin-1 receptor-associated kinase 1 [EC:2.7.11.1]	gi|30685443|ref|NP_180839.2|//serine/threonine protein kinase AP4.3A [Arabidopsis thaliana]
AT4G19160	2037	1592.19	2489.93	0.645096	3.1763e-06	3.44721e-08	AT4G19160//AT4G19160	GO:0009536//plastid	NA	NA	NA	gi|42572951|ref|NP_974572.1|//uncharacterized protein [Arabidopsis thaliana];gi|79609198|ref|NP_974573.2|//uncharacterized protein [Arabidopsis thaliana]
AT2G30250	1776	371.139	580.26	0.64474	1.10972e-05	1.38365e-07	WRKY25	GO:0043231//intracellular membrane-bounded organelle	GO:0003677//DNA binding;GO:0001071//nucleic acid binding transcription factor activity	GO:0006605//protein targeting;GO:0009626//plant-type hypersensitive response;GO:0010286//heat acclimation;GO:0006970//response to osmotic stress;GO:0006468//protein phosphorylation;GO:0009627//systemic acquired resistance;GO:0006351//transcription, DNA-templated	K13423//WRKY transcription factor 25	gi|15227728|ref|NP_180584.1|//WRKY transcription factor 25 [Arabidopsis thaliana]
AT5G66480	1716	145.075	226.725	0.644146	0.00165335	4.65028e-05	AT5G66480//AT5G66480	GO:0009536//plastid	NA	GO:0010033//response to organic substance	NA	gi|18425078|ref|NP_569035.1|//uncharacterized protein [Arabidopsis thaliana]
AT5G25980	1899	4150.94	6477.97	0.642105	3.43293e-11	1.43625e-13	TGG2	GO:0005840//ribosome;GO:0005618//cell wall;GO:0005911//cell-cell junction;GO:0005576//extracellular region;GO:0042579//microbody;GO:0009536//plastid	GO:0015926//glucosidase activity;GO:0043167//ion binding	GO:0010118//stomatal movement;GO:0006952//defense response;GO:0009725//response to hormone;GO:0044238//primary metabolic process;GO:0019759//glycosinolate catabolic process;GO:0051707//response to other organism	K01237//myrosinase [EC:3.2.1.147]	gi|18420974|ref|NP_568479.1|//myrosinase 2 [Arabidopsis thaliana]
AT4G28040	1480	543.532	848.09	0.641853	6.60279e-08	5.08728e-10	UMAMIT33	NA	NA	NA	K01623//fructose-bisphosphate aldolase, class I [EC:4.1.2.13];K03255//protein TIF31	gi|15234371|ref|NP_194533.1|//nodulin MtN21-like transporter family protein [Arabidopsis thaliana]
AT1G66920	2177	177.575	276.884	0.640852	0.000763241	1.86534e-05	AT1G66920//AT1G66920	GO:0016020//membrane	GO:0004672//protein kinase activity;GO:0032550//purine ribonucleoside binding	GO:0006464//cellular protein modification process	K04733//interleukin-1 receptor-associated kinase 4 [EC:2.7.11.1];K04730//interleukin-1 receptor-associated kinase 1 [EC:2.7.11.1]	gi|334183686|ref|NP_001185332.1|//putative serine/threonine protein kinase [Arabidopsis thaliana];gi|15219783|ref|NP_176864.1|//putative serine/threonine protein kinase [Arabidopsis thaliana]
AT2G26560	1644	334.803	521.717	0.639956	7.09256e-05	1.16931e-06	PLA2A	GO:0009536//plastid	GO:0016788//hydrolase activity, acting on ester bonds	GO:0006605//protein targeting;GO:0010243//response to organonitrogen compound;GO:0042743//hydrogen peroxide metabolic process;GO:0009627//systemic acquired resistance;GO:0002252//immune effector process;GO:0009696//salicylic acid metabolic process;GO:0001666//response to hypoxia;GO:0009626//plant-type hypersensitive response;GO:0009642//response to light intensity;GO:0006633//fatty acid biosynthe…	K16815//calcium-independent phospholipase A2-gamma	gi|15225332|ref|NP_180224.1|//phospholipase A 2A [Arabidopsis thaliana]
AT1G10140	1182	674.533	1050.41	0.638991	1.44062e-05	1.86784e-07	AT1G10140//AT1G10140	GO:0016020//membrane	NA	NA	NA	gi|18391115|ref|NP_563861.1|//uncharacterized protein [Arabidopsis thaliana]
AT3G05320	1604	138.12	215.001	0.638417	0.00356007	0.000116796	AT3G05320//AT3G05320	NA	NA	NA	K07870//Ras homolog gene family, member T1	gi|186509786|ref|NP_187183.3|//O-fucosyltransferase family protein [Arabidopsis thaliana]
AT3G06080	2271	540.649	841.581	0.638411	1.97031e-07	1.69763e-09	TBL10	NA	NA	NA	K04427//mitogen-activated protein kinase kinase kinase 7 [EC:2.7.11.25]	gi|18397465|ref|NP_566270.1|//protein TRICHOME BIREFRINGENCE-LIKE 10 [Arabidopsis thaliana];gi|42572279|ref|NP_974235.1|//protein TRICHOME BIREFRINGENCE-LIKE 10 [Arabidopsis thaliana]
AT4G37010	861	227.403	353.691	0.637238	0.000291779	6.03114e-06	CEN2	GO:0016020//membrane;GO:0044424//intracellular part	GO:0046872//metal ion binding	GO:0051640//organelle localization;GO:0009826//unidimensional cell growth;GO:0006928//movement of cell or subcellular component;GO:0009913//epidermal cell differentiation;GO:0006259//DNA metabolic process	K13448//calcium-binding protein CML	gi|79326379|ref|NP_001031798.1|//centrin 2 [Arabidopsis thaliana]
AT4G08500	2591	367.572	570.909	0.635233	3.64115e-06	4.02712e-08	MEKK1	GO:0043231//intracellular membrane-bounded organelle	GO:0004702//signal transducer, downstream of receptor, with serine/threonine kinase activity;GO:0019899//enzyme binding;GO:0003676//nucleic acid binding;GO:0032550//purine ribonucleoside binding	GO:0006605//protein targeting;GO:0009555//pollen development;GO:0006970//response to osmotic stress;GO:0006468//protein phosphorylation;GO:0009627//systemic acquired resistance;GO:0009696//salicylic acid metabolic process;GO:0009626//plant-type hypersensitive response;GO:0006984//ER-nucleus signaling pathway;GO:0052386//cell wall thickening;GO:0009755//hormone-mediated signaling pathway;GO:001003…	K13414//mitogen-activated protein kinase kinase kinase 1 [EC:2.7.11.25]	gi|15236515|ref|NP_192590.1|//mitogen-activated protein kinase kinase kinase 1 [Arabidopsis thaliana]
AT3G49120	1522	5931.33	9210.57	0.634935	3.93656e-12	1.46759e-14	PRXCB	GO:0043231//intracellular membrane-bounded organelle;GO:0005618//cell wall;GO:0031090//organelle membrane;GO:0005576//extracellular region;GO:0044444//cytoplasmic part	GO:0016209//antioxidant activity;GO:0043169//cation binding;GO:0003824//catalytic activity;GO:0046906//tetrapyrrole binding	GO:0000902//cell morphogenesis;GO:0009314//response to radiation;GO:0044237//cellular metabolic process;GO:0052166//positive regulation by symbiont of host innate immune response;GO:0044710//single-organism metabolic process	K00430//peroxidase [EC:1.11.1.7]	gi|15229095|ref|NP_190481.1|//peroxidase 34 [Arabidopsis thaliana]
AT1G15670	1721	998.388	1548.87	0.633544	5.56197e-05	8.87022e-07	AT1G15670//AT1G15670	GO:0043231//intracellular membrane-bounded organelle	NA	NA	NA	gi|18394269|ref|NP_563979.1|//F-box protein KMD [Arabidopsis thaliana]
AT5G52310	2663	216.048	335.097	0.633227	0.00375584	0.000124308	LTI78	GO:0043231//intracellular membrane-bounded organelle	NA	GO:0006972//hyperosmotic response;GO:0010260//animal organ senescence;GO:0009414//response to water deprivation;GO:0009725//response to hormone	K17046//protein DEK	gi|15242967|ref|NP_200044.1|//protein LOW-TEMPERATURE-INDUCED 78 [Arabidopsis thaliana]
AT3G18290	4495	840.174	1303.11	0.6332	9.80274e-08	7.8776e-10	BTS	NA	GO:0046914//transition metal ion binding	GO:0009267//cellular response to starvation;GO:0003006//developmental process involved in reproduction	K16276//zinc finger protein-like protein	gi|15229615|ref|NP_188457.1|//putative E3 ligase BRUTUS [Arabidopsis thaliana]
AT5G58120	3517	284.768	441.532	0.63273	6.40462e-05	1.03732e-06	AT5G58120//AT5G58120	GO:0043231//intracellular membrane-bounded organelle	GO:0016462//pyrophosphatase activity;GO:0032550//purine ribonucleoside binding	GO:0006952//defense response;GO:0007154//cell communication	K03283//heat shock 70kDa protein 1/8;K19613//leucine-rich repeat protein SHOC2	gi|15242954|ref|NP_200620.1|//TIR-NBS-LRR class disease resistance protein [Arabidopsis thaliana]
AT3G45750	2259	64.3612	99.5592	0.629365	0.0483431	0.00374873	AT3G45750//AT3G45750	GO:0044424//intracellular part	NA	NA	K18060//poly(A) RNA polymerase, mitochondrial [EC:2.7.7.19];K13291//terminal uridylyltransferase [EC:2.7.7.52]	gi|42565594|ref|NP_190161.2|//Nucleotidyltransferase family protein [Arabidopsis thaliana];gi|334185748|ref|NP_001190015.1|//Nucleotidyltransferase family protein [Arabidopsis thaliana]
AT3G57530	2411	735.118	1129.54	0.619684	2.39366e-06	2.46891e-08	CPK32	GO:0043231//intracellular membrane-bounded organelle;GO:0016020//membrane;GO:0005911//cell-cell junction	GO:0046872//metal ion binding;GO:0004697//protein kinase C activity;GO:0032550//purine ribonucleoside binding	GO:0006605//protein targeting;GO:0010243//response to organonitrogen compound;GO:0009813//flavonoid biosynthetic process;GO:0009627//systemic acquired resistance;GO:0006972//hyperosmotic response;GO:0009626//plant-type hypersensitive response;GO:0006464//cellular protein modification process;GO:0006984//ER-nucleus signaling pathway;GO:0009755//hormone-mediated signaling pathway;GO:0006796//phosph…	K13412//calcium-dependent protein kinase [EC:2.7.11.1]	gi|30694663|ref|NP_191312.2|//calcium-dependent protein kinase 32 [Arabidopsis thaliana]
AT4G23270	2422	692.092	1062.91	0.618987	7.10009e-06	8.47034e-08	CRK19	GO:0016020//membrane;GO:0009536//plastid	GO:0004672//protein kinase activity;GO:0032550//purine ribonucleoside binding	GO:0014070//response to organic cyclic compound;GO:0006464//cellular protein modification process;GO:0010035//response to inorganic substance;GO:0006952//defense response;GO:0008219//cell death;GO:0015698//inorganic anion transport	K04733//interleukin-1 receptor-associated kinase 4 [EC:2.7.11.1];K04730//interleukin-1 receptor-associated kinase 1 [EC:2.7.11.1]	gi|42567054|ref|NP_194058.2|//cysteine-rich receptor-like protein kinase 19 [Arabidopsis thaliana]
AT3G27400	1464	75.9739	116.64	0.618488	0.0271433	0.00165281	AT3G27400//AT3G27400	NA	GO:0016837//carbon-oxygen lyase activity, acting on polysaccharides	NA	K01728//pectate lyase [EC:4.2.2.2]	gi|15232153|ref|NP_189376.1|//putative pectate lyase 11 [Arabidopsis thaliana]
AT3G14050	2850	1047.8	1604.3	0.614577	5.83802e-08	4.42549e-10	RSH2	GO:0016020//membrane;GO:0009536//plastid	GO:0015291//secondary active transmembrane transporter activity;GO:0043169//cation binding;GO:0016778//diphosphotransferase activity;GO:0004672//protein kinase activity;GO:0042578//phosphoric ester hydrolase activity;GO:0032550//purine ribonucleoside binding	GO:0006972//hyperosmotic response;GO:0015893//drug transport;GO:0006464//cellular protein modification process;GO:0009150//purine ribonucleotide metabolic process;GO:0051707//response to other organism;GO:0009755//hormone-mediated signaling pathway;GO:0048764//trichoblast maturation;GO:0009694//jasmonic acid metabolic process	NA	gi|15231772|ref|NP_188021.1|//RelA-SpoT like protein RSH2 [Arabidopsis thaliana]
AT4G04570	2504	451.958	691.827	0.614223	7.37824e-06	8.83274e-08	CRK40	NA	GO:0004672//protein kinase activity;GO:0032550//purine ribonucleoside binding	GO:0006464//cellular protein modification process;GO:0006796//phosphate-containing compound metabolic process	K04733//interleukin-1 receptor-associated kinase 4 [EC:2.7.11.1];K04730//interleukin-1 receptor-associated kinase 1 [EC:2.7.11.1]	gi|15233561|ref|NP_192366.1|//cysteine-rich receptor-like protein kinase 40 [Arabidopsis thaliana];gi|145332971|ref|NP_001078351.1|//cysteine-rich receptor-like protein kinase 40 [Arabidopsis thaliana]
AT3G47570	3430	165.187	252.757	0.613649	0.00123617	3.27721e-05	AT3G47570//AT3G47570	GO:0031224//intrinsic component of membrane	GO:0004672//protein kinase activity;GO:0032550//purine ribonucleoside binding	GO:0006464//cellular protein modification process;GO:0007167//enzyme linked receptor protein signaling pathway;GO:0006796//phosphate-containing compound metabolic process	K13428//LRR receptor-like serine/threonine-protein kinase EFR [EC:2.7.11.1]	gi|18408454|ref|NP_566892.1|//putative LRR receptor-like serine/threonine-protein kinase [Arabidopsis thaliana]
AT1G28380	2347	786.443	1203.2	0.613468	7.34104e-07	6.87243e-09	NSL1	GO:0043231//intracellular membrane-bounded organelle	NA	GO:0006605//protein targeting;GO:0015748//organophosphate ester transport;GO:0010243//response to organonitrogen compound;GO:0006970//response to osmotic stress;GO:0042743//hydrogen peroxide metabolic process;GO:0009627//systemic acquired resistance;GO:0002252//immune effector process;GO:0009696//salicylic acid metabolic process;GO:0006865//amino acid transport;GO:0009626//plant-type hypersensiti…	K07119//uncharacterized protein;K14638//solute carrier family 15 (peptide/histidine transporter), member 3/4;K01183//chitinase [EC:3.2.1.14]	gi|18396768|ref|NP_564307.1|//protein necrotic spotted lesions 1 [Arabidopsis thaliana]
AT4G36730	1504	740.855	1132.78	0.612605	9.64791e-06	1.18696e-07	GBF1	GO:0043231//intracellular membrane-bounded organelle	GO:0003677//DNA binding;GO:0005515//protein binding;GO:0001071//nucleic acid binding transcription factor activity	GO:0042743//hydrogen peroxide metabolic process;GO:0006351//transcription, DNA-templated;GO:0050793//regulation of developmental process	K09060//plant G-box-binding factor	gi|15234506|ref|NP_195391.1|//G-box binding factor 1 [Arabidopsis thaliana];gi|30690752|ref|NP_849510.1|//G-box binding factor 1 [Arabidopsis thaliana]
AT1G22740	1059	214.399	327.479	0.611109	0.000280003	5.77612e-06	RABG3B	GO:0043231//intracellular membrane-bounded organelle;GO:0016020//membrane	GO:0003824//catalytic activity;GO:0032550//purine ribonucleoside binding	GO:0051169//nuclear transport;GO:0012501//programmed cell death;GO:0009154//purine ribonucleotide catabolic process;GO:0006914//autophagy;GO:0035556//intracellular signal transduction;GO:0015031//protein transport;GO:0010087//phloem or xylem histogenesis	K07897//Ras-related protein Rab-7A	gi|15219943|ref|NP_173688.1|//GTP-binding protein Rab7 [Arabidopsis thaliana]
AT5G25930	3403	260.569	397.593	0.609629	0.000384931	8.61036e-06	AT5G25930//AT5G25930	GO:0031224//intrinsic component of membrane	GO:0004672//protein kinase activity;GO:0032550//purine ribonucleoside binding	GO:0006605//protein targeting;GO:0006464//cellular protein modification process;GO:0010243//response to organonitrogen compound;GO:0009626//plant-type hypersensitive response;GO:0002252//immune effector process;GO:0006796//phosphate-containing compound metabolic process;GO:0009755//hormone-mediated signaling pathway	K00924	gi|15239540|ref|NP_197965.1|//protein kinase family protein with leucine-rich repeat domain [Arabidopsis thaliana]
AT2G39340	3740	168.155	256.321	0.60816	0.010074	0.000437745	SAC3A	NA	NA	NA	K13210//far upstream element-binding protein	gi|42569765|ref|NP_181466.2|//SAC3/GANP/Nin1/mts3/eIF-3 p25-family protein [Arabidopsis thaliana]
AT2G43530	252	96.1256	146.425	0.607171	0.0493019	0.00384146	AT2G43530//AT2G43530	NA	GO:0016248//channel inhibitor activity	GO:0005982//starch metabolic process;GO:0005984//disaccharide metabolic process;GO:0006950//response to stress	NA	gi|15224299|ref|NP_181881.1|//defensin-like protein 194 [Arabidopsis thaliana]
AT5G61380	2808	484.387	737.189	0.605876	2.17921e-06	2.2387e-08	TOC1	GO:0043231//intracellular membrane-bounded organelle	GO:0000975//regulatory region DNA binding;GO:0004871//signal transducer activity;GO:0001071//nucleic acid binding transcription factor activity	GO:0007623//circadian rhythm;GO:0050879//multicellular organismal movement;GO:0007165//signal transduction;GO:0048571//long-day photoperiodism;GO:0006351//transcription, DNA-templated	K12127//pseudo-response regulator 1	gi|15240235|ref|NP_200946.1|//two-component response regulator-like APRR1 [Arabidopsis thaliana]
AT3G45140	3004	710.305	1080.38	0.605033	6.62654e-06	7.82305e-08	LOX2	GO:0009532//plastid stroma;GO:0009526//plastid envelope;GO:0009534//chloroplast thylakoid	GO:0016702//oxidoreductase activity, acting on single donors with incorporation of molecular oxygen, incorporation of two atoms of oxygen;GO:0046914//transition metal ion binding	GO:0006790//sulfur compound metabolic process;GO:0005982//starch metabolic process;GO:0009414//response to water deprivation;GO:0006970//response to osmotic stress;GO:0055114//oxidation-reduction process;GO:0006779//porphyrin-containing compound biosynthetic process;GO:0006732//coenzyme metabolic process;GO:0005984//disaccharide metabolic process;GO:0006544//glycine metabolic process;GO:0051707//…	K00454//lipoxygenase [EC:1.13.11.12]	gi|18407921|ref|NP_566875.1|//lipoxygenase 2 [Arabidopsis thaliana]
AT4G31800	1297	337.889	513.603	0.604103	0.000343298	7.49422e-06	WRKY18	GO:0043231//intracellular membrane-bounded organelle	GO:0003677//DNA binding;GO:0005515//protein binding;GO:0001071//nucleic acid binding transcription factor activity	GO:0006605//protein targeting;GO:0014070//response to organic cyclic compound;GO:0050688//regulation of defense response to virus;GO:0010243//response to organonitrogen compound;GO:0042743//hydrogen peroxide metabolic process;GO:0009581//detection of external stimulus;GO:0009627//systemic acquired resistance;GO:0006351//transcription, DNA-templated;GO:0009696//salicylic acid metabolic process;GO:…	K18835//WRKY transcription factor 2;K18834//WRKY transcription factor 1	gi|79326041|ref|NP_001031766.1|//WRKY DNA-binding protein 18 [Arabidopsis thaliana];gi|13506731|gb|AAK28308.1|AF224698_1//WRKY DNA-binding protein 18 [Arabidopsis thaliana];gi|18417877|ref|NP_567882.1|//WRKY DNA-binding protein 18 [Arabidopsis thaliana]
AT2G38400	1760	309.953	471.023	0.603751	9.30415e-05	1.58403e-06	AGT3	GO:0043231//intracellular membrane-bounded organelle	GO:0043168//anion binding;GO:0008483//transaminase activity	NA	K00827//alanine-glyoxylate transaminase / (R)-3-amino-2-methylpropionate-pyruvate transaminase [EC:2.6.1.44 2.6.1.40]	gi|334184788|ref|NP_001189701.1|//alanine:glyoxylate aminotransferase 3 [Arabidopsis thaliana]
AT1G70530	2697	689.261	1046.87	0.602966	9.37865e-07	8.97422e-09	CRK3	GO:0016020//membrane;GO:0043231//intracellular membrane-bounded organelle	GO:0046872//metal ion binding;GO:0005515//protein binding;GO:0004672//protein kinase activity;GO:0004722//protein serine/threonine phosphatase activity;GO:0032550//purine ribonucleoside binding	GO:0009814//defense response, incompatible interaction;GO:0010260//animal organ senescence;GO:0006468//protein phosphorylation	K04733//interleukin-1 receptor-associated kinase 4 [EC:2.7.11.1]	gi|297841809|ref|XP_002888786.1|//kinase family protein [Arabidopsis lyrata subsp. lyrata];gi|15223170|ref|NP_177210.1|//cysteine-rich receptor-like protein kinase 3 [Arabidopsis thaliana]
AT1G06120	1155	68.3122	103.644	0.601415	0.0417527	0.00304744	AT1G06120//AT1G06120	GO:0031224//intrinsic component of membrane	GO:0016705//oxidoreductase activity, acting on paired donors, with incorporation or reduction of molecular oxygen	GO:0006631//fatty acid metabolic process	K20416//palmitoyl-[glycerolipid] 7-desaturase [EC:1.14.19.42]	gi|15221398|ref|NP_172102.1|//delta-9 desaturase-like 3 protein [Arabidopsis thaliana]
AT4G37220	866	77.2585	117.214	0.601383	0.0364444	0.00255583	AT4G37220//AT4G37220	GO:0043231//intracellular membrane-bounded organelle	NA	GO:0009746//response to hexose;GO:0034285//response to disaccharide	K03251//translation initiation factor 3 subunit D;K12189//ESCRT-II complex subunit VPS25	gi|15235477|ref|NP_195439.1|//cold acclimation protein WCOR413 [Arabidopsis thaliana]
AT1G67310	3051	211.208	320.297	0.600748	0.000576155	1.34844e-05	AT1G67310//AT1G67310	GO:0043231//intracellular membrane-bounded organelle;GO:0044444//cytoplasmic part	GO:0005515//protein binding;GO:0003676//nucleic acid binding	GO:0006351//transcription, DNA-templated	K14674//TAG lipase / steryl ester hydrolase / phospholipase A2 / LPA acyltransferase [EC:3.1.1.3 3.1.1.13 3.1.1.4 2.3.1.51]	gi|79374178|ref|NP_176899.2|//calmodulin-binding transcription activator 4 [Arabidopsis thaliana]
AT4G08770	1399	379.882	575.943	0.600376	1.95296e-05	2.63728e-07	Prx37	GO:0043231//intracellular membrane-bounded organelle	GO:0016209//antioxidant activity;GO:0043169//cation binding;GO:0046906//tetrapyrrole binding;GO:0003824//catalytic activity	GO:0006950//response to stress;GO:0044710//single-organism metabolic process	K00430//peroxidase [EC:1.11.1.7]	gi|15236606|ref|NP_192617.1|//peroxidase 37 [Arabidopsis thaliana]
AT5G44870	4115	154.595	234.304	0.59989	0.00717808	0.000278057	LAZ5	NA	GO:0032550//purine ribonucleoside binding	GO:0042743//hydrogen peroxide metabolic process;GO:0006952//defense response;GO:0007154//cell communication;GO:0009627//systemic acquired resistance	K16226//disease resistance protein RPS4	gi|15241609|ref|NP_199300.1|//TIR-NBS-LRR class disease resistance protein LAZ5 [Arabidopsis thaliana]
AT3G60310	2832	75.6563	114.658	0.599802	0.0337924	0.00227606	AT3G60310//AT3G60310	NA	NA	NA	NA	gi|15232298|ref|NP_191590.1|//uncharacterized protein [Arabidopsis thaliana]
AT1G73805	2397	82.725	125.365	0.599736	0.0451536	0.00342659	SARD1	NA	NA	NA	K18633//mitotic-spindle organizing protein 1	gi|186495165|ref|NP_565074.2|//protein SAR Deficient 1 [Arabidopsis thaliana]
AT3G28220	1588	128.309	194.404	0.599436	0.00709902	0.00027348	AT3G28220//AT3G28220	GO:0005911//cell-cell junction;GO:0009526//plastid envelope	NA	GO:0009718//anthocyanin-containing compound biosynthetic process	K10523//speckle-type POZ protein	gi|15232931|ref|NP_189462.1|//TRAF-like family protein [Arabidopsis thaliana]
AT2G15080	3374	267.763	405.578	0.599024	0.00336251	0.000108504	RLP19	NA	GO:0016772//transferase activity, transferring phosphorus-containing groups	GO:0006605//protein targeting;GO:0009626//plant-type hypersensitive response;GO:0042743//hydrogen peroxide metabolic process;GO:0006470//protein dephosphorylation;GO:0009627//systemic acquired resistance;GO:0006351//transcription, DNA-templated;GO:0009755//hormone-mediated signaling pathway	K19613//leucine-rich repeat protein SHOC2	gi|15226053|ref|NP_179112.1|//receptor like protein 19 [Arabidopsis thaliana]
AT5G07440	1724	5282.8	8001.7	0.599002	1.56433e-08	1.0156e-10	GDH2	GO:0043231//intracellular membrane-bounded organelle;GO:0044429//mitochondrial part;GO:0031090//organelle membrane	GO:0046914//transition metal ion binding;GO:0016639//oxidoreductase activity, acting on the CH-NH2 group of donors, NAD or NADP as acceptor;GO:0032550//purine ribonucleoside binding	GO:0006595//polyamine metabolic process;GO:0009072//aromatic amino acid family metabolic process;GO:0006970//response to osmotic stress;GO:0006575//cellular modified amino acid metabolic process;GO:0010038//response to metal ion;GO:0016192//vesicle-mediated transport	K00261//glutamate dehydrogenase (NAD(P)+) [EC:1.4.1.3]	gi|15240793|ref|NP_196361.1|//glutamate dehydrogenase 2 [Arabidopsis thaliana];gi|595846807|ref|XP_007209199.1|//hypothetical protein PRUPE_ppa006458mg [Prunus persica]
AT5G65730	1470	790.735	1197.09	0.598266	0.000103502	1.805e-06	XTH6	GO:0030312//external encapsulating structure;GO:0005576//extracellular region	GO:0016758//transferase activity, transferring hexosyl groups;GO:0016798//hydrolase activity, acting on glycosyl bonds	GO:0009414//response to water deprivation;GO:0006970//response to osmotic stress;GO:0009725//response to hormone;GO:0044042//glucan metabolic process	K08235//xyloglucan:xyloglucosyl transferase [EC:2.4.1.207]	gi|18424986|ref|NP_569019.1|//probable xyloglucan endotransglucosylase/hydrolase protein 6 [Arabidopsis thaliana]
AT5G54080	1691	494.708	748.293	0.597025	3.29014e-05	4.81098e-07	HGO	GO:0044444//cytoplasmic part	GO:0016702//oxidoreductase activity, acting on single donors with incorporation of molecular oxygen, incorporation of two atoms of oxygen	GO:0006558//L-phenylalanine metabolic process;GO:0009746//response to hexose;GO:0006787//porphyrin-containing compound catabolic process;GO:0009062//fatty acid catabolic process;GO:0006625//protein targeting to peroxisome;GO:0034285//response to disaccharide;GO:0006570//tyrosine metabolic process	K00451//homogentisate 1,2-dioxygenase [EC:1.13.11.5]	gi|15239545|ref|NP_200219.1|//homogentisate 1,2-dioxygenase [Arabidopsis thaliana]
AT1G13520	1464	113.053	170.367	0.59164	0.0183089	0.000964703	AT1G13520//AT1G13520	NA	NA	NA	NA	gi|9802752|gb|AAF99821.1|AC027134_3//Hypothetical protein [Arabidopsis thaliana]
AT5G37710	2185	155.156	233.708	0.590986	0.00499502	0.000176081	AT5G37710//AT5G37710	GO:0016020//membrane	GO:0005515//protein binding;GO:0052689//carboxylic ester hydrolase activity;GO:0016298//lipase activity	GO:0006629//lipid metabolic process	K13806//sn1-specific diacylglycerol lipase [EC:3.1.1.-]	gi|9757980|dbj|BAB08316.1|//calmodulin-binding heat-shock protein [Arabidopsis thaliana]
AT3G13450	1360	370.542	557.784	0.590068	0.000368231	8.14529e-06	DIN4	GO:0043231//intracellular membrane-bounded organelle	GO:0016624//oxidoreductase activity, acting on the aldehyde or oxo group of donors, disulfide as acceptor	GO:0009746//response to hexose;GO:0034285//response to disaccharide	K00167//2-oxoisovalerate dehydrogenase E1 component beta subunit [EC:1.2.4.4]	gi|15231242|ref|NP_187954.1|//branched chain alpha-keto acid dehydrogenase E1 beta [Arabidopsis thaliana]
AT4G20860	1846	2107.37	3171.27	0.589618	2.12808e-10	1.05782e-12	AT4G20860//AT4G20860	GO:0044444//cytoplasmic part	GO:0016616//oxidoreductase activity, acting on the CH-OH group of donors, NAD or NADP as acceptor;GO:0000166//nucleotide binding	GO:0014070//response to organic cyclic compound;GO:0010243//response to organonitrogen compound;GO:0009404//toxin metabolic process;GO:0006812//cation transport;GO:0002252//immune effector process;GO:0010035//response to inorganic substance;GO:0046942//carboxylic acid transport;GO:0015698//inorganic anion transport	NA	gi|15233424|ref|NP_193818.1|//FAD-binding Berberine family protein [Arabidopsis thaliana]
AT1G16130	2753	168.486	253.442	0.589022	0.00829965	0.000340705	WAKL2	GO:0031224//intrinsic component of membrane;GO:0005618//cell wall	GO:0046872//metal ion binding;GO:0004672//protein kinase activity;GO:0001871//pattern binding;GO:0032550//purine ribonucleoside binding	GO:0010243//response to organonitrogen compound;GO:0006952//defense response;GO:0006468//protein phosphorylation;GO:0010038//response to metal ion	K04733//interleukin-1 receptor-associated kinase 4 [EC:2.7.11.1];K04730//interleukin-1 receptor-associated kinase 1 [EC:2.7.11.1]	gi|15219134|ref|NP_173064.1|//wall-associated receptor kinase-like 2 [Arabidopsis thaliana]
AT3G57170	2581	152.35	229.166	0.589001	0.0143492	0.000697216	AT3G57170//AT3G57170	GO:0031224//intrinsic component of membrane	GO:0008375//acetylglucosaminyltransferase activity	GO:0006497//protein lipidation	K03860//phosphatidylinositol glycan, class Q	gi|6911887|emb|CAB72187.1|//putative protein [Arabidopsis thaliana]
AT1G11960	2909	228.586	343.568	0.587857	0.000332566	7.23238e-06	AT1G11960//AT1G11960	GO:0016020//membrane	NA	NA	K03021//DNA-directed RNA polymerase III subunit RPC2 [EC:2.7.7.6];K15601//lysine-specific demethylase 3 [EC:1.14.11.-]	gi|240254067|ref|NP_172660.5|//putative ERD4 protein [Arabidopsis thaliana]
AT1G76520	2352	1118.62	1680.88	0.587492	4.50729e-07	4.07021e-09	AT1G76520//AT1G76520	GO:0031224//intrinsic component of membrane	NA	GO:0044763//single-organism cellular process;GO:0000097//sulfur amino acid biosynthetic process;GO:0015851//nucleobase transport;GO:0006812//cation transport;GO:0060918//auxin transport	K07088//uncharacterized protein	gi|18411126|ref|NP_565133.1|//auxin efflux carrier family protein [Arabidopsis thaliana]
AT3G59940	1540	5399.99	8112.59	0.587204	1.89074e-07	1.62124e-09	AT3G59940//AT3G59940	GO:0043231//intracellular membrane-bounded organelle	NA	NA	NA	gi|15232212|ref|NP_191553.1|//F-box/kelch-repeat protein SKIP20 [Arabidopsis thaliana]
AT4G17150	2385	193.363	290.467	0.587064	0.00716467	0.0002769	AT4G17150//AT4G17150	GO:0043231//intracellular membrane-bounded organelle	NA	GO:0019538//protein metabolic process	K06889//uncharacterized protein	gi|79476960|ref|NP_193448.2|//alpha/beta-Hydrolases superfamily protein [Arabidopsis thaliana]
AT1G76590	1410	166.099	249.451	0.586711	0.00332216	0.000106927	AT1G76590//AT1G76590	NA	NA	GO:0009408//response to heat	NA	gi|18411153|ref|NP_565135.1|//PLATZ transcription factor family protein [Arabidopsis thaliana]
AT2G21120	1920	563.777	846.361	0.586147	2.64363e-06	2.79245e-08	AT2G21120//AT2G21120	NA	GO:0046873//metal ion transmembrane transporter activity	GO:0009627//systemic acquired resistance;GO:0070838//divalent metal ion transport	NA	gi|30681265|ref|NP_179708.2|//uncharacterized protein [Arabidopsis thaliana]
AT2G15880	2709	2518.85	3781.08	0.586033	0.000101233	1.75704e-06	AT2G15880//AT2G15880	NA	GO:0005198//structural molecule activity	NA	K02984//small subunit ribosomal protein S3Ae;K13420//LRR receptor-like serine/threonine-protein kinase FLS2 [EC:2.7.11.1]	gi|15226640|ref|NP_179188.1|//pollen-specific leucine-rich repeat extensin-like protein 3 [Arabidopsis thaliana]
AT5G49730	2675	814.509	1221.82	0.585033	2.4157e-06	2.51166e-08	FRO6	GO:0031224//intrinsic component of membrane;GO:0009536//plastid	GO:0000166//nucleotide binding;GO:0016723//oxidoreductase activity, oxidizing metal ions, NAD or NADP as acceptor	GO:0022900//electron transport chain;GO:0009314//response to radiation	K13447//respiratory burst oxidase [EC:1.6.3.- 1.11.1.-]	gi|22327672|ref|NP_199784.2|//ferric reduction oxidase 6 [Arabidopsis thaliana]
AT1G68620	1523	298.102	447.056	0.584651	0.000794907	1.94603e-05	AT1G68620//AT1G68620	NA	GO:0003824//catalytic activity	GO:0014070//response to organic cyclic compound;GO:0010243//response to organonitrogen compound;GO:0009404//toxin metabolic process	K14493//gibberellin receptor GID1 [EC:3.-.-.-]	gi|18409077|ref|NP_564936.1|//probable carboxylesterase 6 [Arabidopsis thaliana]
AT1G33050	2649	449.841	674.354	0.584091	0.00114574	2.99949e-05	AT1G33050//AT1G33050	GO:0009536//plastid	NA	GO:0006486//protein glycosylation;GO:0007165//signal transduction	NA	gi|15223369|ref|NP_174581.1|//uncharacterized protein [Arabidopsis thaliana];gi|186488067|ref|NP_849743.2|//uncharacterized protein [Arabidopsis thaliana]
AT5G63160	1662	1469.35	2202.68	0.584079	1.4546e-06	1.43405e-08	BT1	GO:0043231//intracellular membrane-bounded organelle	GO:0000989//transcription factor activity, transcription factor binding;GO:0005515//protein binding;GO:0046914//transition metal ion binding;GO:0008080//N-acetyltransferase activity	GO:0014070//response to organic cyclic compound;GO:0048229//gametophyte development;GO:0009725//response to hormone;GO:0006351//transcription, DNA-templated;GO:0016570//histone modification;GO:0000302//response to reactive oxygen species	K00517//null	gi|15242656|ref|NP_201121.1|//BTB and TAZ domain protein 1 [Arabidopsis thaliana]
AT3G50950	2822	1273.2	1906.46	0.582434	1.13075e-05	1.41924e-07	ZAR1	NA	GO:0016787//hydrolase activity;GO:0032550//purine ribonucleoside binding	GO:0006950//response to stress	K13457//disease resistance protein RPM1;K15078//structure-specific endonuclease subunit SLX1 [EC:3.6.1.-]	gi|15230357|ref|NP_190664.1|//protein HOPZ-ACTIVATED RESISTANCE 1 [Arabidopsis thaliana]
AT4G15610	1287	1526.29	2283.93	0.581484	4.49507e-05	6.92667e-07	AT4G15610//AT4G15610	GO:0016020//membrane;GO:0043231//intracellular membrane-bounded organelle	NA	GO:0014070//response to organic cyclic compound;GO:0009404//toxin metabolic process;GO:0010035//response to inorganic substance;GO:0046942//carboxylic acid transport;GO:0015698//inorganic anion transport	NA	gi|18414489|ref|NP_567472.1|//uncharacterized protein [Arabidopsis thaliana]
AT5G41150	3575	94.4243	141.271	0.581241	0.0278343	0.0017145	UVH1	NA	NA	NA	K10848//DNA excision repair protein ERCC-4 [EC:3.1.-.-]	gi|79329474|ref|NP_001031991.1|//DNA repair endonuclease UVH1 [Arabidopsis thaliana];gi|15237571|ref|NP_198931.1|//DNA repair endonuclease UVH1 [Arabidopsis thaliana]
AT2G02680	2199	99.5484	148.679	0.578727	0.0229478	0.00130894	AT2G02680//AT2G02680	GO:0043231//intracellular membrane-bounded organelle	GO:0046914//transition metal ion binding;GO:0016668//oxidoreductase activity, acting on a sulfur group of donors, NAD(P) as acceptor	GO:0007165//signal transduction;GO:0044710//single-organism metabolic process	K16219//protein N-terminal methyltransferase [EC:2.1.1.244];K20393//PRA1 family protein 3	gi|15227014|ref|NP_178371.1|//cysteine/histidine-rich C1 domain-containing protein [Arabidopsis thaliana]
AT5G66790	2630	214.826	320.821	0.578601	0.00188894	5.49287e-05	AT5G66790//AT5G66790	NA	GO:0004672//protein kinase activity;GO:0032550//purine ribonucleoside binding	GO:0006464//cellular protein modification process	K04733//interleukin-1 receptor-associated kinase 4 [EC:2.7.11.1];K04730//interleukin-1 receptor-associated kinase 1 [EC:2.7.11.1]	gi|42568821|ref|NP_201480.3|//wall-associated receptor kinase-like 21 [Arabidopsis thaliana]
AT5G61820	1944	1518.43	2267.31	0.578398	4.14659e-09	2.55931e-11	AT5G61820//AT5G61820	GO:0009536//plastid	NA	GO:0009072//aromatic amino acid family metabolic process;GO:0009608//response to symbiont;GO:0009755//hormone-mediated signaling pathway	NA	gi|22328003|ref|NP_200990.2|//uncharacterized protein [Arabidopsis thaliana]
AT5G62570	2309	279.524	417.339	0.578245	0.00322478	0.000103392	AT5G62570//AT5G62570	NA	GO:0005515//protein binding	GO:0006952//defense response;GO:0006984//ER-nucleus signaling pathway	NA	gi|10178088|dbj|BAB11507.1|//unnamed protein product [Arabidopsis thaliana];gi|334188577|ref|NP_001190597.1|//calmodulin binding protein 60a [Arabidopsis thaliana]
AT5G13740	1896	283.799	423.667	0.578059	0.000275135	5.65182e-06	ZIF1	GO:0031224//intrinsic component of membrane;GO:0000325//plant-type vacuole	GO:0005402//cation:sugar symporter activity	GO:0044763//single-organism cellular process;GO:0072507//divalent inorganic cation homeostasis;GO:0051707//response to other organism;GO:0010038//response to metal ion	K17866//diphthamide biosynthesis protein 2;K12670//oligosaccharyltransferase complex subunit beta;K12818//ATP-dependent RNA helicase DHX8/PRP22 [EC:3.6.4.13]	gi|22326785|ref|NP_196878.2|//zinc induced facilitator 1 proetin [Arabidopsis thaliana]
AT4G34390	3230	475.851	709.46	0.576211	5.44702e-05	8.57408e-07	XLG2	GO:0043231//intracellular membrane-bounded organelle;GO:0005886//plasma membrane	GO:0060089//molecular transducer activity;GO:0017111//nucleoside-triphosphatase activity;GO:0017076//purine nucleotide binding;GO:0032403//protein complex binding;GO:0032550//purine ribonucleoside binding	GO:0006605//protein targeting;GO:0009814//defense response, incompatible interaction;GO:0009746//response to hexose;GO:0007166//cell surface receptor signaling pathway;GO:0034285//response to disaccharide;GO:0009696//salicylic acid metabolic process;GO:0016192//vesicle-mediated transport;GO:0022603//regulation of anatomical structure morphogenesis;GO:0006972//hyperosmotic response;GO:0048528//pos…	K04630//guanine nucleotide-binding protein G(i) subunit alpha	gi|42567387|ref|NP_195165.2|//extra-large GTP-binding protein 2 [Arabidopsis thaliana]
AT5G11700	5258	514.91	766.797	0.574524	0.000301152	6.27479e-06	AT5G11700//AT5G11700	GO:0043231//intracellular membrane-bounded organelle;GO:0005911//cell-cell junction	NA	GO:0006464//cellular protein modification process	NA	gi|334187625|ref|NP_001154709.2|//uncharacterized protein [Arabidopsis thaliana];gi|334187623|ref|NP_196731.2|//uncharacterized protein [Arabidopsis thaliana]
AT5G22850	2104	290.814	432.947	0.574096	0.000241536	4.82252e-06	AT5G22850//AT5G22850	NA	GO:0004175//endopeptidase activity	GO:0019538//protein metabolic process	K00924	gi|10177232|dbj|BAB10606.1|//protease-like protein [Arabidopsis thaliana]
AT3G02140	1815	279.539	416.054	0.573717	0.000327876	7.10323e-06	TMAC2	GO:0043231//intracellular membrane-bounded organelle	NA	GO:0009738//abscisic acid-activated signaling pathway;GO:0010962//regulation of glucan biosynthetic process;GO:0006970//response to osmotic stress;GO:0006351//transcription, DNA-templated	K05747//Wiskott-Aldrich syndrome protein	gi|18396086|ref|NP_566163.1|//Ninja-family protein AFP4 [Arabidopsis thaliana]
AT5G10625	1031	314.018	466.578	0.571273	0.00841937	0.000346317	AT5G10625//AT5G10625	GO:0043231//intracellular membrane-bounded organelle	GO:0017111//nucleoside-triphosphatase activity;GO:0046914//transition metal ion binding;GO:0032550//purine ribonucleoside binding	GO:0009908//flower development;GO:0009725//response to hormone;GO:0009154//purine ribonucleotide catabolic process	K14416//elongation factor 1 alpha-like protein	gi|42573333|ref|NP_974763.1|//uncharacterized protein [Arabidopsis thaliana]
AT5G13200	1329	156.966	233.207	0.571159	0.00370838	0.00012243	AT5G13200//AT5G13200	GO:0044424//intracellular part	NA	GO:0009408//response to heat	K03868//RING-box protein 1	gi|15240044|ref|NP_196824.1|//GRAM domain family protein [Arabidopsis thaliana]
AT5G23570	2456	86.7802	128.917	0.571009	0.035987	0.0025014	SGS3	GO:0043231//intracellular membrane-bounded organelle;GO:0044444//cytoplasmic part	NA	GO:0009791//post-embryonic development;GO:0035195//gene silencing by miRNA;GO:0002252//immune effector process;GO:0006633//fatty acid biosynthetic process;GO:0045087//innate immune response;GO:0030422//production of siRNA involved in RNA interference	K03283//heat shock 70kDa protein 1/8	gi|15237789|ref|NP_197747.1|//protein SUPPRESSOR OF GENE SILENCING 3 [Arabidopsis thaliana]
AT1G26580	2698	519.74	771.108	0.569142	0.000362933	7.99804e-06	AT1G26580//AT1G26580	GO:0043231//intracellular membrane-bounded organelle	GO:0005488//binding	GO:0006402//mRNA catabolic process	K02470//DNA gyrase subunit B [EC:5.99.1.3]	gi|15222736|ref|NP_173980.1|//uncharacterized protein [Arabidopsis thaliana]
AT1G79700	1149	580.844	859.924	0.566057	0.000544639	1.27017e-05	WRI4	NA	NA	GO:0006351//transcription, DNA-templated	K09285//AP2-like factor, ANT lineage	gi|145327747|ref|NP_001077849.1|//AP2-like ethylene-responsive transcription factor WRI4 [Arabidopsis thaliana];gi|42563360|ref|NP_178088.2|//AP2-like ethylene-responsive transcription factor WRI4 [Arabidopsis thaliana]
AT1G58190	3129	105.352	155.908	0.565475	0.0217419	0.00121674	RLP9	NA	NA	GO:0007154//cell communication	K13466//EIX receptor 1/2;K13420//LRR receptor-like serine/threonine-protein kinase FLS2 [EC:2.7.11.1]	gi|334183411|ref|NP_001185260.1|//receptor like protein 9 [Arabidopsis thaliana];gi|334183409|ref|NP_176115.2|//receptor like protein 9 [Arabidopsis thaliana];gi|12321378|gb|AAG50756.1|AC079131_1//hypothetical protein [Arabidopsis thaliana]
AT5G22300	1637	184.506	272.938	0.564906	0.0025349	7.80179e-05	NIT4	NA	GO:0016836//hydro-lyase activity;GO:0000257//nitrilase activity	GO:0034641//cellular nitrogen compound metabolic process	K13035//beta-cyano-L-alanine hydratase/nitrilase [EC:3.5.5.4 4.2.1.65]	gi|15242205|ref|NP_197622.1|//bifunctional nitrilase/nitrile hydratase NIT4 [Arabidopsis thaliana]
AT3G50970	969	819.016	1210.73	0.563911	2.99265e-05	4.26441e-07	LTI30	NA	NA	GO:0009409//response to cold;GO:0006952//defense response;GO:0009725//response to hormone;GO:0009408//response to heat	NA	gi|15230361|ref|NP_190666.1|//dehydrin Xero 2 [Arabidopsis thaliana]
AT1G53780	3426	218.731	323.173	0.563153	0.00272046	8.50812e-05	AT1G53780//AT1G53780	GO:0016020//membrane;GO:0043231//intracellular membrane-bounded organelle;GO:0005838//proteasome regulatory particle;GO:0044444//cytoplasmic part	GO:0017111//nucleoside-triphosphatase activity;GO:0016859//cis-trans isomerase activity;GO:0032550//purine ribonucleoside binding	GO:0018208//peptidyl-proline modification;GO:0019941//modification-dependent protein catabolic process	K03061//26S proteasome regulatory subunit T1	gi|334183287|ref|NP_001185217.1|//26S protease regulatory subunit 7-like B [Arabidopsis thaliana]
AT4G16860	3681	1010.2	1491.98	0.562588	1.84282e-05	2.46583e-07	RPP4	GO:0043231//intracellular membrane-bounded organelle;GO:0044444//cytoplasmic part	GO:0019904//protein domain specific binding;GO:0032550//purine ribonucleoside binding	GO:0050832//defense response to fungus;GO:0007154//cell communication;GO:0009725//response to hormone;GO:0009627//systemic acquired resistance	K19613//leucine-rich repeat protein SHOC2	gi|42566891|ref|NP_193420.2|//protein RECOGNITION OF PERONOSPORA PARASITICA 4 [Arabidopsis thaliana]
AT5G49360	2890	9789.52	14451	0.56186	2.81533e-08	1.93846e-10	BXL1	GO:0005618//cell wall;GO:0005576//extracellular region	GO:0004553//hydrolase activity, hydrolyzing O-glycosyl compounds	GO:0003006//developmental process involved in reproduction;GO:0044238//primary metabolic process	K15920//beta-D-xylosidase 4 [EC:3.2.1.37]	gi|15239867|ref|NP_199747.1|//bifunctional {beta}-D-xylosidase/{alpha}-L-arabinofuranosidase [Arabidopsis thaliana]
AT1G03560	2338	104.71	154.486	0.561077	0.0337171	0.00226261	AT1G03560//AT1G03560	NA	NA	NA	K17710//pentatricopeptide repeat domain-containing protein 1	gi|15218855|ref|NP_171855.1|//pentatricopeptide repeat-containing protein [Arabidopsis thaliana]
AT5G66810	2046	190.847	281.299	0.559687	0.00983687	0.000425812	AT5G66810//AT5G66810	GO:0043231//intracellular membrane-bounded organelle	NA	GO:0006605//protein targeting;GO:0006464//cellular protein modification process	NA	gi|30698257|ref|NP_201482.2|//uncharacterized protein [Arabidopsis thaliana]
AT1G68820	1903	210.005	309.467	0.559363	0.00177108	5.05936e-05	AT1G68820//AT1G68820	NA	GO:0046914//transition metal ion binding	NA	K11498//centromeric protein E	gi|18409134|ref|NP_564945.1|//transmembrane Fragile-X-F-associated protein [Arabidopsis thaliana]
AT3G04000	1318	80.1436	118.089	0.559218	0.0453012	0.00344155	AT3G04000//AT3G04000	GO:0009536//plastid	GO:0004033//aldo-keto reductase (NADP) activity;GO:0036094//small molecule binding	GO:0014070//response to organic cyclic compound;GO:0009072//aromatic amino acid family metabolic process;GO:0009404//toxin metabolic process	K00059//3-oxoacyl-[acyl-carrier protein] reductase [EC:1.1.1.100]	gi|30679011|ref|NP_566221.2|//aldehyde reductase [Arabidopsis thaliana]
AT5G54940	855	4145.31	6105.13	0.558543	7.76305e-06	9.38988e-08	AT5G54940//AT5G54940	NA	GO:0008135//translation factor activity, RNA binding	GO:0006412//translation	K03113//translation initiation factor 1	gi|18423691|ref|NP_568818.1|//translation initiation factor SUI1 family protein [Arabidopsis thaliana]
AT1G29395	1021	580.123	854.154	0.558136	0.00151683	4.13434e-05	COR413IM1	GO:0009534//chloroplast thylakoid;GO:0009706//chloroplast inner membrane	NA	GO:0006972//hyperosmotic response;GO:0009414//response to water deprivation;GO:0009409//response to cold;GO:0009725//response to hormone;GO:0006873//cellular ion homeostasis;GO:0030001//metal ion transport	K03251//translation initiation factor 3 subunit D	gi|18397077|ref|NP_564328.1|//cold regulated 314 inner membrane 1 [Arabidopsis thaliana]
AT1G30720	2051	715.507	1053.43	0.558061	1.14615e-05	1.44331e-07	AT1G30720//AT1G30720	GO:0044424//intracellular part	GO:0016616//oxidoreductase activity, acting on the CH-OH group of donors, NAD or NADP as acceptor;GO:0000166//nucleotide binding	GO:0044710//single-organism metabolic process	NA	gi|15221492|ref|NP_174359.1|//FAD-binding Berberine family protein [Arabidopsis thaliana]
AT1G55450	1280	2141.52	3152.54	0.557882	9.17882e-08	7.26215e-10	AT1G55450//AT1G55450	GO:0044444//cytoplasmic part	GO:0016741//transferase activity, transferring one-carbon groups	GO:0008152//metabolic process;GO:0006970//response to osmotic stress;GO:0009755//hormone-mediated signaling pathway	K08869//aarF domain-containing kinase	gi|334183341|ref|NP_001185239.1|//S-adenosyl-L-methionine-dependent methyltransferases superfamily protein [Arabidopsis thaliana];gi|18405387|ref|NP_564689.1|//S-adenosyl-L-methionine-dependent methyltransferases superfamily protein [Arabidopsis thaliana]
AT1G78450	954	201.269	296.085	0.556884	0.00405157	0.000135942	AT1G78450//AT1G78450	GO:0009536//plastid	NA	NA	NA	gi|18411970|ref|NP_565181.1|//SOUL/heme-binding protein-like protein [Arabidopsis thaliana]
AT3G61420	2241	120.012	176.53	0.556732	0.0499592	0.00391959	AT3G61420//AT3G61420	GO:0043231//intracellular membrane-bounded organelle	NA	GO:0006281//DNA repair;GO:0010467//gene expression	K03141//transcription initiation factor TFIIH subunit 1	gi|240255685|ref|NP_191701.4|//probable RNA polymerase II transcription factor B subunit 1-3 [Arabidopsis thaliana]
AT5G58350	2552	894.024	1314.69	0.556337	1.65321e-06	1.65064e-08	WNK4	GO:0043231//intracellular membrane-bounded organelle	GO:0004672//protein kinase activity;GO:0032550//purine ribonucleoside binding	GO:0009247//glycolipid biosynthetic process;GO:0009267//cellular response to starvation;GO:0009414//response to water deprivation;GO:0006468//protein phosphorylation;GO:0007568//aging	K08867//WNK lysine deficient protein kinase [EC:2.7.11.1]	gi|15237174|ref|NP_200643.1|//putative serine/threonine-protein kinase WNK4 [Arabidopsis thaliana]
AT3G54460	4340	264.184	388.475	0.556282	0.000983018	2.48391e-05	AT3G54460//AT3G54460	GO:0043231//intracellular membrane-bounded organelle;GO:0005911//cell-cell junction	GO:0017111//nucleoside-triphosphatase activity;GO:0046914//transition metal ion binding;GO:0032550//purine ribonucleoside binding;GO:0003676//nucleic acid binding	NA	K15505//DNA repair protein RAD5 [EC:3.6.4.-]	gi|22331785|ref|NP_680129.1|//SNF2, helicase and F-box domain-containing protein [Arabidopsis thaliana]
AT5G26340	2580	932.449	1371.08	0.556215	7.15519e-07	6.66881e-09	MSS1	GO:0031224//intrinsic component of membrane;GO:0044424//intracellular part;GO:0005911//cell-cell junction	GO:0005356//hydrogen:glucose symporter activity;GO:0016628//oxidoreductase activity, acting on the CH-CH group of donors, NAD or NADP as acceptor	GO:0044763//single-organism cellular process;GO:0006865//amino acid transport;GO:0008643//carbohydrate transport;GO:0006970//response to osmotic stress;GO:0009725//response to hormone;GO:0044710//single-organism metabolic process	K08150//MFS transporter, SP family, solute carrier family 2 (myo-inositol transporter), member 13	gi|15240313|ref|NP_198006.1|//sugar transport protein 13 [Arabidopsis thaliana]
AT3G09830	2067	157.882	232.099	0.55589	0.00635482	0.000238221	AT3G09830//AT3G09830	GO:0016020//membrane	GO:0016301//kinase activity;GO:0032550//purine ribonucleoside binding	GO:0006605//protein targeting;GO:0009814//defense response, incompatible interaction;GO:0006464//cellular protein modification process;GO:0009626//plant-type hypersensitive response;GO:0009692//ethylene metabolic process;GO:0009696//salicylic acid metabolic process	K00924;K04733//interleukin-1 receptor-associated kinase 4 [EC:2.7.11.1];K04730//interleukin-1 receptor-associated kinase 1 [EC:2.7.11.1]	gi|222423927|dbj|BAH19927.1|//AT3G09830 [Arabidopsis thaliana]
AT5G49640	680	140.283	206.172	0.55551	0.0151762	0.000747464	AT5G49640//AT5G49640	GO:0043231//intracellular membrane-bounded organelle	NA	NA	NA	gi|15240524|ref|NP_199775.1|//uncharacterized protein [Arabidopsis thaliana]
AT1G02660	2842	1775.03	2605.65	0.553799	1.14618e-06	1.11575e-08	AT1G02660//AT1G02660	NA	GO:0016298//lipase activity	GO:0044238//primary metabolic process	NA	gi|18378994|ref|NP_563660.1|//alpha/beta-Hydrolases superfamily protein [Arabidopsis thaliana]
AT5G24830	2617	97.9084	143.616	0.552714	0.0356856	0.00246673	AT5G24830//AT5G24830	NA	NA	GO:0007127//meiosis I;GO:0007059//chromosome segregation;GO:0051276//chromosome organization	K17964//leucine-rich PPR motif-containing protein, mitochondrial	gi|18420848|ref|NP_568460.1|//pentatricopeptide repeat-containing protein [Arabidopsis thaliana]
AT5G13750	1819	175.961	257.903	0.551577	0.00876439	0.000365954	ZIFL1	GO:0031224//intrinsic component of membrane	NA	GO:0044763//single-organism cellular process;GO:0009628//response to abiotic stimulus	K17866//diphthamide biosynthesis protein 2;K12670//oligosaccharyltransferase complex subunit beta;K12818//ATP-dependent RNA helicase DHX8/PRP22 [EC:3.6.4.13]	gi|30684565|ref|NP_851036.1|//zinc induced facilitator-like 1 protein [Arabidopsis thaliana]
AT3G22060	1145	2380.15	3486.94	0.550911	3.82954e-08	2.79192e-10	AT3G22060//AT3G22060	GO:0043231//intracellular membrane-bounded organelle;GO:0030312//external encapsulating structure	NA	GO:0009725//response to hormone;GO:0009607//response to biotic stimulus	K04730//interleukin-1 receptor-associated kinase 1 [EC:2.7.11.1]	gi|18403247|ref|NP_566697.1|//Receptor-like protein kinase-related family protein [Arabidopsis thaliana]
AT2G36720	3568	229.434	336.074	0.550698	0.0119183	0.000548497	AT2G36720//AT2G36720	GO:0043231//intracellular membrane-bounded organelle	GO:0046914//transition metal ion binding	GO:0006351//transcription, DNA-templated;GO:0009606//tropism	K11643//chromodomain-helicase-DNA-binding protein 4 [EC:3.6.4.12];K03580//ATP-dependent helicase HepA [EC:3.6.4.-]	gi|30686882|ref|NP_850270.1|//acyl-CoA N-acyltransferase with RING/FYVE/PHD-type zinc finger domain-containing protein [Arabidopsis thaliana]
AT2G01860	1864	148.618	217.672	0.550541	0.0314083	0.00205563	EMB975	GO:0043231//intracellular membrane-bounded organelle	NA	NA	K17964//leucine-rich PPR motif-containing protein, mitochondrial	gi|42568870|ref|NP_178295.2|//pentatricopeptide repeat-containing protein [Arabidopsis thaliana]
AT5G64250	1391	943.259	1381.15	0.550139	5.33677e-07	4.88558e-09	AT5G64250//AT5G64250	GO:0043231//intracellular membrane-bounded organelle;GO:0044444//cytoplasmic part	GO:0016616//oxidoreductase activity, acting on the CH-OH group of donors, NAD or NADP as acceptor;GO:0016703//oxidoreductase activity, acting on single donors with incorporation of molecular oxygen, incorporation of one atom of oxygen (internal monooxygenases or internal mixed function oxidases)	GO:0009072//aromatic amino acid family metabolic process;GO:0009608//response to symbiont;GO:0010038//response to metal ion	NA	gi|30697982|ref|NP_568988.2|//Aldolase-type TIM barrel family protein [Arabidopsis thaliana]
AT3G12980	5683	217.794	318.636	0.548945	0.00319277	0.000102233	HAC5	GO:0043231//intracellular membrane-bounded organelle	GO:0000989//transcription factor activity, transcription factor binding;GO:0046914//transition metal ion binding;GO:0008080//N-acetyltransferase activity	GO:0009791//post-embryonic development;GO:0006351//transcription, DNA-templated;GO:0043543//protein acylation;GO:0016570//histone modification	K04498//E1A/CREB-binding protein [EC:2.3.1.48]	gi|15230656|ref|NP_187904.1|//histone acetyltransferase HAC5 [Arabidopsis thaliana]
AT2G39570	1840	2677.83	3917.22	0.548766	1.28595e-08	8.2033e-11	ACR9	NA	GO:0031406//carboxylic acid binding	NA	NA	gi|18405098|ref|NP_565908.1|//ACT domain-containing protein [Arabidopsis thaliana]
AT5G28630	773	137.088	200.519	0.54863	0.0223435	0.00126522	AT5G28630//AT5G28630	NA	NA	NA	NA	gi|15241873|ref|NP_198215.1|//glycine-rich protein [Arabidopsis thaliana]
AT4G36990	1783	696.745	1019.02	0.548482	9.68647e-06	1.19571e-07	HSF4	GO:0043231//intracellular membrane-bounded organelle	GO:0003677//DNA binding;GO:0001071//nucleic acid binding transcription factor activity	GO:0006972//hyperosmotic response;GO:0014070//response to organic cyclic compound;GO:0033554//cellular response to stress;GO:0009404//toxin metabolic process;GO:0006984//ER-nucleus signaling pathway;GO:0009725//response to hormone;GO:0006351//transcription, DNA-templated	K09419//heat shock transcription factor, other eukaryote	gi|15234583|ref|NP_195416.1|//heat stress transcription factor B-1 [Arabidopsis thaliana]
AT5G36925	879	217.725	318.18	0.547333	0.00167322	4.73391e-05	AT5G36925//AT5G36925	GO:0043231//intracellular membrane-bounded organelle	NA	NA	NA	gi|10178210|dbj|BAB11634.1|//unnamed protein product [Arabidopsis thaliana]
AT1G60140	3293	1577.63	2302.21	0.54526	1.61824e-06	1.60208e-08	TPS10	GO:0009536//plastid	GO:0019203//carbohydrate phosphatase activity;GO:0010333//terpene synthase activity;GO:0035251//UDP-glucosyltransferase activity	GO:0048437//floral organ development;GO:0016098//monoterpenoid metabolic process;GO:0009888//tissue development;GO:0006950//response to stress;GO:0009725//response to hormone;GO:0051707//response to other organism;GO:0005991//trehalose metabolic process	K16055//trehalose 6-phosphate synthase/phosphatase [EC:2.4.1.15 3.1.3.12]	gi|15219002|ref|NP_176221.1|//putative alpha,alpha-trehalose-phosphate synthase [UDP-forming] 10 [Arabidopsis thaliana]
AT3G14620	2060	425.087	620.305	0.54522	0.000275135	5.65291e-06	CYP72A8	GO:0043231//intracellular membrane-bounded organelle	GO:0046906//tetrapyrrole binding;GO:0016491//oxidoreductase activity	GO:0048511//rhythmic process;GO:0044710//single-organism metabolic process	K07428//cytochrome P450 family 4 subfamily X [EC:1.14.14.1];K07426//cytochrome P450 family 4 subfamily B polypeptide 1 [EC:1.14.14.1]	gi|15231895|ref|NP_188080.1|//cytochrome P450, family 72, subfamily A, polypeptide 8 [Arabidopsis thaliana]
AT2G40420	1711	307.348	448.419	0.544973	0.000684085	1.65488e-05	AT2G40420//AT2G40420	GO:0031224//intrinsic component of membrane;GO:0031090//organelle membrane	NA	GO:0009746//response to hexose;GO:0046942//carboxylic acid transport;GO:0034285//response to disaccharide;GO:0046474//glycerophospholipid biosynthetic process	K14993//solute carrier family 38 (sodium-coupled neutral amino acid transporter), member 6;K14207//solute carrier family 38 (sodium-coupled neutral amino acid transporter), member 2;K14996//solute carrier family 38 (sodium-coupled neutral amino acid transporter), member 10;K14997//solute carrier family 38 (sodium-coupled neutral amino acid transporter), member 11	gi|42569800|ref|NP_181573.3|//transmembrane amino acid transporter-like protein [Arabidopsis thaliana]
AT3G58790	1457	190.132	277.387	0.544897	0.00541714	0.000195225	GAUT15	NA	GO:0008194//UDP-glycosyltransferase activity	GO:0044723//single-organism carbohydrate metabolic process	K13648//alpha-1,4-galacturonosyltransferase [EC:2.4.1.43]	gi|22331857|ref|NP_191438.2|//probable galacturonosyltransferase 15 [Arabidopsis thaliana]
AT4G24160	1753	609.612	888.913	0.544151	5.73781e-05	9.24571e-07	AT4G24160//AT4G24160	NA	GO:0004620//phospholipase activity;GO:0016411//acylglycerol O-acyltransferase activity	GO:0014070//response to organic cyclic compound;GO:0010243//response to organonitrogen compound;GO:0055081//anion homeostasis;GO:0009404//toxin metabolic process;GO:0006952//defense response;GO:0055090//acylglycerol homeostasis	K13698//abhydrolase domain-containing protein 4;K13535//cardiolipin-specific phospholipase [EC:3.1.1.-]	gi|30686425|ref|NP_194147.2|//lysophosphatidic acid acyltransferase [Arabidopsis thaliana]
AT3G59350	1772	762.472	1110.77	0.542809	5.74523e-06	6.61602e-08	AT3G59350//AT3G59350	GO:0016020//membrane;GO:0043231//intracellular membrane-bounded organelle	GO:0004672//protein kinase activity;GO:0019900//kinase binding;GO:0032550//purine ribonucleoside binding	GO:0006464//cellular protein modification process;GO:0010243//response to organonitrogen compound;GO:0006796//phosphate-containing compound metabolic process	K13436//pto-interacting protein 1 [EC:2.7.11.1]	gi|7801685|emb|CAB91605.1|//protein kinase-like protein [Arabidopsis thaliana];gi|30694970|ref|NP_567082.2|//PTI1-like tyrosine-protein kinase 3 [Arabidopsis thaliana]
AT1G19270	2247	146.697	213.681	0.542627	0.0237594	0.00135917	DA1	NA	GO:0046914//transition metal ion binding;GO:0032182//ubiquitin-like protein binding	GO:0035265//organ growth;GO:0003006//developmental process involved in reproduction	NA	gi|15221983|ref|NP_173361.1|//protein DA1 [Arabidopsis thaliana]
AT3G07550	1652	103.737	151.103	0.542607	0.0443282	0.00334559	AT3G07550//AT3G07550	GO:0043231//intracellular membrane-bounded organelle	GO:0003824//catalytic activity	GO:0019941//modification-dependent protein catabolic process	K10268//F-box and leucine-rich repeat protein 2/20	gi|18397984|ref|NP_566312.1|//RNI-like superfamily protein [Arabidopsis thaliana]
AT1G03740	3114	903.159	1315.29	0.542334	0.000200803	3.90942e-06	AT1G03740//AT1G03740	GO:0043231//intracellular membrane-bounded organelle	GO:0004672//protein kinase activity;GO:0032550//purine ribonucleoside binding	GO:0006464//cellular protein modification process;GO:0009607//response to biotic stimulus	K17592//sacsin;K08819//cyclin-dependent kinase 12/13 [EC:2.7.11.22 2.7.11.23]	gi|240254006|ref|NP_171870.4|//protein kinase [Arabidopsis thaliana]
AT4G23190	2077	669.724	974.18	0.540622	1.99927e-05	2.72466e-07	CRK11	NA	GO:0004672//protein kinase activity;GO:0032550//purine ribonucleoside binding	GO:0006464//cellular protein modification process;GO:0010243//response to organonitrogen compound;GO:0006984//ER-nucleus signaling pathway;GO:0042742//defense response to bacterium	K04733//interleukin-1 receptor-associated kinase 4 [EC:2.7.11.1];K04730//interleukin-1 receptor-associated kinase 1 [EC:2.7.11.1]	gi|30686091|ref|NP_194050.2|//cysteine-rich receptor-like protein kinase 11 [Arabidopsis thaliana]
AT3G19553	1992	591.909	860.651	0.540053	0.000118869	2.10252e-06	PUT5	GO:0031224//intrinsic component of membrane	GO:0046943//carboxylic acid transmembrane transporter activity	GO:0006865//amino acid transport	K03294//basic amino acid/polyamine antiporter, APA family;K11584//serine/threonine-protein phosphatase 2A regulatory subunit B'	gi|15230886|ref|NP_188589.1|//polyamine uptake transporter 5 [Arabidopsis thaliana]
AT2G15480	2011	374.71	544.397	0.538884	0.00014543	2.70485e-06	UGT73B5	GO:0044444//cytoplasmic part	GO:0035251//UDP-glucosyltransferase activity	GO:0014070//response to organic cyclic compound;GO:0009404//toxin metabolic process;GO:0009725//response to hormone;GO:0009607//response to biotic stimulus	K13496//UDP-glucosyl transferase 73C [EC:2.4.1.-]	gi|79556100|ref|NP_179150.3|//UDP-glucosyl transferase 73B5 [Arabidopsis thaliana];gi|334184235|ref|NP_001189528.1|//UDP-glucosyl transferase 73B5 [Arabidopsis thaliana]
AT5G44750	3841	167.96	243.822	0.537712	0.0471341	0.00362406	REV1	GO:0043231//intracellular membrane-bounded organelle	GO:0034061//DNA polymerase activity;GO:0003677//DNA binding;GO:0046872//metal ion binding	GO:0070646//protein modification by small protein removal;GO:0033554//cellular response to stress;GO:0022610//biological adhesion;GO:0003006//developmental process involved in reproduction;GO:0009411//response to UV;GO:0042743//hydrogen peroxide metabolic process;GO:0006259//DNA metabolic process;GO:0007015//actin filament organization;GO:0000904//cell morphogenesis involved in differentiation	K03515//DNA repair protein REV1 [EC:2.7.7.-]	gi|79529581|ref|NP_199288.4|//DNA repair protein REV1 [Arabidopsis thaliana];gi|186529382|ref|NP_001119373.1|//DNA repair protein REV1 [Arabidopsis thaliana]
AT1G78070	2031	178.538	259.176	0.537697	0.0114684	0.000519238	AT1G78070//AT1G78070	GO:0031461//cullin-RING ubiquitin ligase complex	NA	NA	K14963//COMPASS component SWD3	gi|240254394|ref|NP_565168.4|//transducin/WD40 repeat-like superfamily protein [Arabidopsis thaliana]
AT1G52290	2201	164.701	239.056	0.537497	0.0100501	0.000436293	PERK15	NA	GO:0016301//kinase activity;GO:0032550//purine ribonucleoside binding	GO:0006464//cellular protein modification process;GO:0006796//phosphate-containing compound metabolic process	K04730//interleukin-1 receptor-associated kinase 1 [EC:2.7.11.1]	gi|15218207|ref|NP_175639.1|//proline-rich receptor-like protein kinase PERK15 [Arabidopsis thaliana]
AT1G13990	1103	355.423	515.495	0.53642	0.000584262	1.36984e-05	AT1G13990//AT1G13990	GO:0009536//plastid	NA	GO:0009642//response to light intensity	NA	gi|238478470|ref|NP_001154335.1|//uncharacterized protein [Arabidopsis thaliana];gi|238478468|ref|NP_001154334.1|//uncharacterized protein [Arabidopsis thaliana];gi|18394056|ref|NP_563935.1|//uncharacterized protein [Arabidopsis thaliana]
AT1G16110	2550	211.347	306.491	0.536232	0.0206695	0.00113371	WAKL6	GO:0031224//intrinsic component of membrane;GO:0043231//intracellular membrane-bounded organelle;GO:0030312//external encapsulating structure	GO:0046872//metal ion binding;GO:0004672//protein kinase activity;GO:0001871//pattern binding;GO:0032550//purine ribonucleoside binding	GO:0006464//cellular protein modification process	K04733//interleukin-1 receptor-associated kinase 4 [EC:2.7.11.1]	gi|15219130|ref|NP_173062.1|//wall associated kinase-like 6 [Arabidopsis thaliana]
AT1G78660	1372	1260.26	1827.48	0.53613	1.65321e-06	1.65235e-08	GGH1	GO:0043231//intracellular membrane-bounded organelle	GO:0008238//exopeptidase activity	GO:0009064//glutamine family amino acid metabolic process;GO:0009699//phenylpropanoid biosynthetic process;GO:0006970//response to osmotic stress;GO:0009746//response to hexose;GO:0006760//folic acid-containing compound metabolic process;GO:0010038//response to metal ion;GO:0042044//fluid transport	K01307//gamma-glutamyl hydrolase [EC:3.4.19.9]	gi|30699346|ref|NP_849900.1|//gamma-glutamyl hydrolase 1 [Arabidopsis thaliana];gi|15218440|ref|NP_177987.1|//gamma-glutamyl hydrolase 1 [Arabidopsis thaliana]
AT1G73920	2666	823.246	1193.53	0.535839	1.3433e-05	1.71383e-07	AT1G73920//AT1G73920	NA	GO:0016788//hydrolase activity, acting on ester bonds	GO:0044238//primary metabolic process	K01052//lysosomal acid lipase/cholesteryl ester hydrolase [EC:3.1.1.13]	gi|18410487|ref|NP_565075.1|//alpha/beta-hydrolase domain-containing protein [Arabidopsis thaliana]
AT4G32060	1977	1466.11	2124.2	0.534928	0.00043827	9.91241e-06	AT4G32060//AT4G32060	GO:0043231//intracellular membrane-bounded organelle	GO:0046872//metal ion binding	NA	NA	gi|145334191|ref|NP_001078476.1|//EF-hand, calcium binding motif-containing protein [Arabidopsis thaliana];gi|15236653|ref|NP_194934.1|//EF-hand, calcium binding motif-containing protein [Arabidopsis thaliana]
AT1G53430	3654	741.299	1073.25	0.533851	0.00270072	8.42402e-05	AT1G53430//AT1G53430	GO:0016020//membrane	GO:0004672//protein kinase activity;GO:0032550//purine ribonucleoside binding	GO:0006464//cellular protein modification process	K04733//interleukin-1 receptor-associated kinase 4 [EC:2.7.11.1]	gi|264664531|sp|C0LGG8.1|Y5343_ARATH//RecName: Full=Probable LRR receptor-like serine/threonine-protein kinase At1g53430; Flags: Precursor;gi|186490677|ref|NP_001117479.1|//Leucine-rich repeat transmembrane protein kinase [Arabidopsis thaliana]
AT2G02860	2368	397.237	575.076	0.533754	0.000540475	1.24255e-05	SUT2	GO:0043231//intracellular membrane-bounded organelle;GO:0042995//cell projection;GO:0016021//integral component of membrane	GO:0015154//disaccharide transmembrane transporter activity;GO:0005351//sugar:proton symporter activity	GO:0044763//single-organism cellular process;GO:0010243//response to organonitrogen compound;GO:0006950//response to stress;GO:0009725//response to hormone;GO:0051707//response to other organism;GO:0015766//disaccharide transport;GO:0009694//jasmonic acid metabolic process	K15378//solute carrier family 45, member 1/2/4	gi|15227049|ref|NP_178389.1|//sucrose transport protein SUC3 [Arabidopsis thaliana]
AT1G78600	1491	1292.47	1870.53	0.533317	3.04237e-06	3.26404e-08	LZF1	GO:0016604//nuclear body	GO:0046914//transition metal ion binding;GO:0001071//nucleic acid binding transcription factor activity	GO:0009657//plastid organization;GO:0006605//protein targeting;GO:0042743//hydrogen peroxide metabolic process;GO:0009813//flavonoid biosynthetic process;GO:0009627//systemic acquired resistance;GO:0006351//transcription, DNA-templated;GO:0009640//photomorphogenesis;GO:0006779//porphyrin-containing compound biosynthetic process;GO:0009626//plant-type hypersensitive response;GO:0006470//protein de…	K12135//zinc finger protein CONSTANS;K19720//collagen, type III, alpha	gi|334183994|ref|NP_001185428.1|//light-regulated zinc finger protein 1 [Arabidopsis thaliana];gi|18412037|ref|NP_565183.1|//light-regulated zinc finger protein 1 [Arabidopsis thaliana]
AT5G43470	3335	809.912	1170.92	0.531804	0.000362415	7.9667e-06	RPP8	GO:0016020//membrane	GO:0032550//purine ribonucleoside binding	GO:0033554//cellular response to stress;GO:0009314//response to radiation;GO:0002252//immune effector process;GO:0009607//response to biotic stimulus	K13457//disease resistance protein RPM1	gi|15239876|ref|NP_199160.1|//disease resistance protein RPP8 [Arabidopsis thaliana]
AT1G18270	4491	384.02	555.151	0.531698	0.0178079	0.000930193	AT1G18270//AT1G18270	GO:0043231//intracellular membrane-bounded organelle	GO:0016616//oxidoreductase activity, acting on the CH-OH group of donors, NAD or NADP as acceptor;GO:0046914//transition metal ion binding;GO:0016832//aldehyde-lyase activity;GO:0048037//cofactor binding;GO:0036094//small molecule binding	GO:0006007//glucose catabolic process;GO:0009081//branched-chain amino acid metabolic process	K00020//3-hydroxyisobutyrate dehydrogenase [EC:1.1.1.31]	gi|186478598|ref|NP_001117303.1|//ketose-bisphosphate aldolase class-II family protein [Arabidopsis thaliana];gi|22329645|ref|NP_173263.2|//ketose-bisphosphate aldolase class-II family protein [Arabidopsis thaliana];gi|334182667|ref|NP_001185028.1|//ketose-bisphosphate aldolase class-II family protein [Arabidopsis thaliana]
AT5G04040	3155	885.609	1279.84	0.531227	3.86971e-05	5.75464e-07	SDP1	GO:0043231//intracellular membrane-bounded organelle	GO:0016298//lipase activity	GO:0006641//triglyceride metabolic process;GO:0009062//fatty acid catabolic process;GO:0006625//protein targeting to peroxisome;GO:0009057//macromolecule catabolic process	K14674//TAG lipase / steryl ester hydrolase / phospholipase A2 / LPA acyltransferase [EC:3.1.1.3 3.1.1.13 3.1.1.4 2.3.1.51]	gi|15237603|ref|NP_196024.1|//triacylglycerol lipase SDP1 [Arabidopsis thaliana]
AT3G10500	2451	466.336	673.73	0.530801	0.00133622	3.58119e-05	NAC053	GO:0016020//membrane;GO:0043231//intracellular membrane-bounded organelle	GO:0001071//nucleic acid binding transcription factor activity;GO:0003676//nucleic acid binding	GO:0014070//response to organic cyclic compound;GO:0010260//animal organ senescence;GO:0009414//response to water deprivation;GO:0009404//toxin metabolic process;GO:0009813//flavonoid biosynthetic process;GO:0006351//transcription, DNA-templated;GO:0031323//regulation of cellular metabolic process;GO:0009642//response to light intensity	K12581//CCR4-NOT transcription complex subunit 7/8;K13459//disease resistance protein RPS2;K13126//polyadenylate-binding protein;K05941//glutathione gamma-glutamylcysteinyltransferase [EC:2.3.2.15];K05747//Wiskott-Aldrich syndrome protein;K01054//acylglycerol lipase [EC:3.1.1.23]	gi|18398895|ref|NP_566376.1|//NAC domain containing protein 53 [Arabidopsis thaliana]
AT5G04930	4659	1093.03	1579.13	0.530793	3.9156e-05	5.83909e-07	ALA1	GO:0031224//intrinsic component of membrane	GO:0042625//ATPase coupled ion transmembrane transporter activity;GO:0046872//metal ion binding;GO:0008324//cation transmembrane transporter activity;GO:0005548//phospholipid transporter activity;GO:0032550//purine ribonucleoside binding	GO:0006605//protein targeting;GO:0009626//plant-type hypersensitive response;GO:0006869//lipid transport;GO:0009813//flavonoid biosynthetic process;GO:0006811//ion transport	K14802//phospholipid-transporting ATPase [EC:3.6.3.1]	gi|18414733|ref|NP_568146.1|//phospholipid-transporting ATPase 1 [Arabidopsis thaliana]
AT1G17340	3133	469.124	677.534	0.530324	0.00017042	3.22612e-06	AT1G17340//AT1G17340	GO:0043231//intracellular membrane-bounded organelle	GO:0016788//hydrolase activity, acting on ester bonds	GO:0043647//inositol phosphate metabolic process;GO:0046838//phosphorylated carbohydrate dephosphorylation	K12127//pseudo-response regulator 1;K04482//DNA repair protein RAD51;K02891//large subunit ribosomal protein L22e	gi|22329625|ref|NP_173177.2|//protein SUPPRESSOR OF ACTIN 5 [Arabidopsis thaliana]
AT1G17420	3086	272.769	393.743	0.529571	0.00269464	8.39389e-05	LOX3	NA	GO:0016702//oxidoreductase activity, acting on single donors with incorporation of molecular oxygen, incorporation of two atoms of oxygen;GO:0046914//transition metal ion binding	GO:0003006//developmental process involved in reproduction;GO:0010243//response to organonitrogen compound;GO:0006950//response to stress;GO:0009692//ethylene metabolic process;GO:0055114//oxidation-reduction process;GO:0048229//gametophyte development;GO:0009725//response to hormone;GO:0009642//response to light intensity;GO:0051707//response to other organism;GO:0006633//fatty acid biosynthetic…	K00454//lipoxygenase [EC:1.13.11.12]	gi|18394479|ref|NP_564021.1|//lipoxygenase 3 [Arabidopsis thaliana]
AT4G12480	930	11259.4	16240.8	0.528495	2.11332e-06	2.14474e-08	EARLI1	GO:0005911//cell-cell junction	GO:0005488//binding	GO:0006605//protein targeting;GO:0009814//defense response, incompatible interaction;GO:0007165//signal transduction;GO:0006091//generation of precursor metabolites and energy;GO:0009696//salicylic acid metabolic process;GO:0009626//plant-type hypersensitive response;GO:0010876//lipid localization;GO:0010035//response to inorganic substance;GO:0046942//carboxylic acid transport;GO:0015698//inorga…	K02883//large subunit ribosomal protein L18e;K11855//ubiquitin carboxyl-terminal hydrolase 36/42 [EC:3.4.19.12]	gi|15235386|ref|NP_192985.1|//putative lipid transfer protein [Arabidopsis thaliana]
AT1G55810	1892	221.524	319.478	0.528252	0.00792249	0.000317346	UKL3	NA	GO:0016772//transferase activity, transferring phosphorus-containing groups;GO:0032550//purine ribonucleoside binding	GO:0006006//glucose metabolic process;GO:0051603//proteolysis involved in cellular protein catabolic process;GO:0006996//organelle organization	K00876//uridine kinase [EC:2.7.1.48]	gi|15222778|ref|NP_175977.1|//uridine kinase-like protein 3 [Arabidopsis thaliana];gi|8778301|gb|AAF79310.1|AC002304_3//F14J16.5 [Arabidopsis thaliana];gi|145362341|ref|NP_974036.2|//uridine kinase-like protein 3 [Arabidopsis thaliana]
AT1G78460	1050	2425.77	3495.62	0.527104	3.56403e-05	5.2853e-07	AT1G78460//AT1G78460	NA	NA	NA	NA	gi|15218357|ref|NP_177967.1|//SOUL heme-binding protein [Arabidopsis thaliana]
AT5G46330	4250	663.539	955.632	0.526275	0.000296152	6.14606e-06	FLS2	GO:0043231//intracellular membrane-bounded organelle;GO:0016020//membrane	GO:0004674//protein serine/threonine kinase activity;GO:0016706//oxidoreductase activity, acting on paired donors, with incorporation or reduction of molecular oxygen, 2-oxoglutarate as one donor, and incorporation of one atom each of oxygen into both donors;GO:0032550//purine ribonucleoside binding	GO:0009581//detection of external stimulus;GO:0006464//cellular protein modification process;GO:0009699//phenylpropanoid biosynthetic process;GO:0032412//regulation of ion transmembrane transporter activity;GO:0006897//endocytosis;GO:0052482//defense response by cell wall thickening;GO:0006796//phosphate-containing compound metabolic process;GO:0007167//enzyme linked receptor protein signaling pa…	K13420//LRR receptor-like serine/threonine-protein kinase FLS2 [EC:2.7.11.1]	gi|15237426|ref|NP_199445.1|//LRR receptor-like serine/threonine-protein kinase FLS2 [Arabidopsis thaliana]
AT3G48390	2364	185.278	266.716	0.525615	0.00525156	0.000187952	AT3G48390//AT3G48390	GO:0043231//intracellular membrane-bounded organelle	NA	GO:0044260//cellular macromolecule metabolic process;GO:0009746//response to hexose;GO:0034285//response to disaccharide;GO:0009755//hormone-mediated signaling pathway	K16865//programmed cell death protein 4	gi|15228376|ref|NP_190411.1|//MA3 domain-containing protein [Arabidopsis thaliana]
AT1G73260	1185	1356.73	1950.6	0.523791	0.00112371	2.93716e-05	KTI1	GO:0043231//intracellular membrane-bounded organelle	GO:0061135//endopeptidase regulator activity	GO:0010466//negative regulation of peptidase activity;GO:0014070//response to organic cyclic compound;GO:0006970//response to osmotic stress;GO:0008219//cell death;GO:0000302//response to reactive oxygen species;GO:0006952//defense response;GO:0010035//response to inorganic substance;GO:0015698//inorganic anion transport	NA	gi|18410311|ref|NP_565061.1|//kunitz trypsin inhibitor 1 [Arabidopsis thaliana]
AT5G08660	2532	201.108	289.017	0.523186	0.00588351	0.000216175	AT5G08660//AT5G08660	GO:0016020//membrane	NA	NA	K12812//ATP-dependent RNA helicase UAP56/SUB2 [EC:3.6.4.13];K18081//myotubularin-related protein 1/2 [EC:3.1.3.64 3.1.3.95];K19307//25S rRNA (uracil2634-N3)-methyltransferase [EC:2.1.1.313]	gi|30682523|ref|NP_680154.2|//uncharacterized protein [Arabidopsis thaliana]
AT4G04330	726	400.396	575.257	0.522779	0.00346161	0.000112957	RbcX1	NA	NA	NA	NA	gi|18412539|ref|NP_567263.1|//Chaperonin-like RbcX protein [Arabidopsis thaliana]
AT5G14120	2490	4756.05	6832.75	0.522703	4.04873e-05	6.12148e-07	AT5G14120//AT5G14120	GO:0031090//organelle membrane	NA	GO:0000097//sulfur amino acid biosynthetic process;GO:0010035//response to inorganic substance;GO:0015698//inorganic anion transport	K14794//ribosomal RNA-processing protein 12	gi|15241312|ref|NP_196916.1|//major facilitator protein [Arabidopsis thaliana]
AT2G03730	1890	258.292	371.051	0.522613	0.00756152	0.000297562	ACR5	GO:0009536//plastid	GO:0031406//carboxylic acid binding	NA	K00688//glycogen phosphorylase [EC:2.4.1.1];K03978//GTP-binding protein	gi|18395601|ref|NP_565304.1|//ACT domain-containing protein 5 [Arabidopsis thaliana]
AT1G58180	1220	332.49	477.631	0.522584	0.00461473	0.000159808	BCA6	GO:0009536//plastid	GO:0016836//hydro-lyase activity;GO:0046914//transition metal ion binding	GO:0044699//single-organism process	K01673//carbonic anhydrase [EC:4.2.1.1]	gi|30696223|ref|NP_176114.2|//beta carbonic anhydrase 6 [Arabidopsis thaliana];gi|30696219|ref|NP_849823.1|//beta carbonic anhydrase 6 [Arabidopsis thaliana]
AT5G48450	2239	133.019	191.084	0.522577	0.0244443	0.00142063	sks3	GO:0016020//membrane;GO:0005911//cell-cell junction	GO:0046914//transition metal ion binding;GO:0003824//catalytic activity	GO:0044710//single-organism metabolic process	K19791//iron transport multicopper oxidase	gi|334188257|ref|NP_199656.2|//protein SKU5-like 3 [Arabidopsis thaliana]
AT5G44910	1253	158.42	227.499	0.522103	0.0107832	0.000479774	AT5G44910//AT5G44910	GO:0044424//intracellular part	NA	GO:0006950//response to stress;GO:0007154//cell communication;GO:0015833//peptide transport	K16226//disease resistance protein RPS4;K04646//clathrin heavy chain	gi|15241616|ref|NP_199304.1|//Toll-Interleukin-Resistance domain-containing protein [Arabidopsis thaliana]
AT3G61010	2055	166.574	239.063	0.521228	0.0423275	0.00311935	AT3G61010//AT3G61010	GO:0009536//plastid	GO:0016787//hydrolase activity;GO:0005506//iron ion binding;GO:0016798//hydrolase activity, acting on glycosyl bonds	GO:0000041//transition metal ion transport;GO:0006875//cellular metal ion homeostasis;GO:0044710//single-organism metabolic process	K01227//mannosyl-glycoprotein endo-beta-N-acetylglucosaminidase [EC:3.2.1.96]	gi|334186170|ref|NP_001190147.1|//Ferritin/ribonucleotide reductase-like family protein [Arabidopsis thaliana];gi|334186168|ref|NP_191660.3|//Ferritin/ribonucleotide reductase-like family protein [Arabidopsis thaliana]
AT3G25820	2798	540.561	775.569	0.520799	0.000544639	1.26445e-05	TPS-CIN	GO:0009536//plastid	GO:0046872//metal ion binding;GO:0009975//cyclase activity;GO:0010333//terpene synthase activity	GO:0016098//monoterpenoid metabolic process;GO:0043692//monoterpene metabolic process	K12467//myrcene/ocimene synthase [EC:4.2.3.15];K07385//1,8-cineole synthase [EC:4.2.3.108]	gi|110739274|dbj|BAF01550.1|//terpene synthase-related protein [Arabidopsis thaliana];gi|15230902|ref|NP_189212.1|//1,8-cineole synthase [Arabidopsis thaliana];gi|334185629|ref|NP_001189976.1|//1,8-cineole synthase [Arabidopsis thaliana]
AT5G18170	1851	1225.89	1758.38	0.520415	0.000144915	2.686e-06	GDH1	GO:0043231//intracellular membrane-bounded organelle	GO:0046914//transition metal ion binding;GO:0016639//oxidoreductase activity, acting on the CH-NH2 group of donors, NAD or NADP as acceptor;GO:0032550//purine ribonucleoside binding	GO:0019752//carboxylic acid metabolic process;GO:0006807//nitrogen compound metabolic process;GO:0006970//response to osmotic stress;GO:0009642//response to light intensity;GO:0010038//response to metal ion	K00261//glutamate dehydrogenase (NAD(P)+) [EC:1.4.1.3]	gi|15238762|ref|NP_197318.1|//glutamate dehydrogenase 1 [Arabidopsis thaliana]
AT1G01240	1485	225.956	324.017	0.520025	0.00436587	0.000149743	AT1G01240//AT1G01240	NA	NA	NA	NA	gi|18378816|ref|NP_563623.1|//uncharacterized protein [Arabidopsis thaliana]
AT5G15970	750	553.549	792.729	0.518115	0.0154495	0.000764122	KIN2	GO:0016020//membrane;GO:0009536//plastid	NA	GO:0007165//signal transduction;GO:0009409//response to cold;GO:0009725//response to hormone	NA	gi|15237236|ref|NP_197101.1|//stress-induced protein KIN2 [Arabidopsis thaliana]
AT5G16970	1441	1228.83	1758.91	0.517393	1.37235e-05	1.76227e-07	AER	GO:0016020//membrane;GO:0043231//intracellular membrane-bounded organelle;GO:0044444//cytoplasmic part	GO:0016746//transferase activity, transferring acyl groups;GO:0046914//transition metal ion binding;GO:0016628//oxidoreductase activity, acting on the CH-CH group of donors, NAD or NADP as acceptor;GO:0036094//small molecule binding	GO:0014070//response to organic cyclic compound;GO:0009404//toxin metabolic process;GO:0006950//response to stress;GO:0046942//carboxylic acid transport;GO:0006812//cation transport;GO:0010038//response to metal ion	K08070//2-alkenal reductase [EC:1.3.1.74]	gi|15237888|ref|NP_197199.1|//2-alkenal reductase [Arabidopsis thaliana]
AT1G30755	2733	190.189	272.142	0.516925	0.0166268	0.0008466	AT1G30755//AT1G30755	NA	NA	NA	K12812//ATP-dependent RNA helicase UAP56/SUB2 [EC:3.6.4.13];K18081//myotubularin-related protein 1/2 [EC:3.1.3.64 3.1.3.95];K19307//25S rRNA (uracil2634-N3)-methyltransferase [EC:2.1.1.313]	gi|18397646|ref|NP_564362.1|//uncharacterized protein [Arabidopsis thaliana]
AT5G18130	1523	754.802	1079.33	0.515971	0.00104481	2.65735e-05	AT5G18130//AT5G18130	GO:0043231//intracellular membrane-bounded organelle	NA	GO:0006952//defense response;GO:0051707//response to other organism	NA	gi|42573399|ref|NP_974796.1|//uncharacterized protein [Arabidopsis thaliana];gi|15238744|ref|NP_197314.1|//uncharacterized protein [Arabidopsis thaliana]
AT5G58720	2049	276.355	395.064	0.515561	0.0187789	0.000994137	AT5G58720//AT5G58720	GO:0043231//intracellular membrane-bounded organelle	GO:0032550//purine ribonucleoside binding	GO:0006281//DNA repair;GO:0006402//mRNA catabolic process	NA	gi|15237740|ref|NP_200680.1|//smr (Small MutS Related) domain-containing protein [Arabidopsis thaliana]
AT1G29690	2268	895.943	1280.61	0.515355	7.78076e-05	1.30856e-06	CAD1	GO:0009536//plastid	GO:0016614//oxidoreductase activity, acting on CH-OH group of donors;GO:0042887//amide transmembrane transporter activity;GO:0019829//cation-transporting ATPase activity;GO:0046914//transition metal ion binding;GO:0016755//transferase activity, transferring amino-acyl groups	GO:0009072//aromatic amino acid family metabolic process;GO:0002252//immune effector process;GO:0043043//peptide biosynthetic process;GO:0009699//phenylpropanoid biosynthetic process;GO:0019762//glucosinolate catabolic process;GO:0052482//defense response by cell wall thickening;GO:0009755//hormone-mediated signaling pathway;GO:0010038//response to metal ion;GO:0006605//protein targeting;GO:00102…	K07119//uncharacterized protein;K01183//chitinase [EC:3.2.1.14];K14638//solute carrier family 15 (peptide/histidine transporter), member 3/4	gi|18397204|ref|NP_564333.1|//protein constitutively activated cell death 1 [Arabidopsis thaliana]
AT4G25640	1924	1216.71	1738.8	0.51511	2.77575e-06	2.96651e-08	DTX35	GO:0031090//organelle membrane	GO:0015291//secondary active transmembrane transporter activity	GO:0044763//single-organism cellular process;GO:0015893//drug transport;GO:0048229//gametophyte development;GO:0009698//phenylpropanoid metabolic process;GO:0009900//dehiscence	K03327//multidrug resistance protein, MATE family	gi|334186918|ref|NP_001190838.1|//detoxifying efflux carrier 35 [Arabidopsis thaliana];gi|30686958|ref|NP_194294.2|//detoxifying efflux carrier 35 [Arabidopsis thaliana]
AT4G19660	2296	204.064	291.507	0.514509	0.00643339	0.000241975	NPR4	GO:0043231//intracellular membrane-bounded organelle	GO:0033293//monocarboxylic acid binding	GO:0050832//defense response to fungus;GO:0052559//induction by symbiont of host immune response;GO:0042221//response to chemical;GO:0009966//regulation of signal transduction;GO:0009627//systemic acquired resistance;GO:0042742//defense response to bacterium	K14508//regulatory protein NPR1	gi|145340426|ref|NP_193701.2|//NPR1-like protein 4 [Arabidopsis thaliana];gi|3250675|emb|CAA19683.1|//putative protein [Arabidopsis thaliana]
AT1G53440	3198	441.874	630.876	0.513721	0.0245751	0.00142925	AT1G53440//AT1G53440	GO:0016020//membrane	GO:0004672//protein kinase activity;GO:0032550//purine ribonucleoside binding	GO:0006464//cellular protein modification process	K04733//interleukin-1 receptor-associated kinase 4 [EC:2.7.11.1]	gi|15220790|ref|NP_175749.1|//putative LRR receptor-like serine/threonine-protein kinase [Arabidopsis thaliana]
AT4G13575	1668	298.11	425.574	0.513565	0.00127961	3.40825e-05	AT4G13575//AT4G13575	GO:0043231//intracellular membrane-bounded organelle	NA	NA	NA	gi|186511735|ref|NP_001118976.1|//uncharacterized protein [Arabidopsis thaliana]
AT1G77850	2396	108.337	154.607	0.51308	0.0495218	0.00386697	ARF17	GO:0043231//intracellular membrane-bounded organelle	GO:0001071//nucleic acid binding transcription factor activity;GO:0003676//nucleic acid binding	GO:0048229//gametophyte development;GO:0006351//transcription, DNA-templated;GO:0009755//hormone-mediated signaling pathway;GO:0048364//root development	K14486//auxin response factor	gi|12323297|gb|AAG51629.1|AC012193_11//putative auxin response factor; 79762-82020 [Arabidopsis thaliana]
AT4G12720	1438	748.266	1067.34	0.512395	0.000816099	2.00129e-05	NUDT7	GO:0043231//intracellular membrane-bounded organelle;GO:0016020//membrane;GO:0044444//cytoplasmic part	GO:0004551//nucleotide diphosphatase activity;GO:0019144//ADP-sugar diphosphatase activity;GO:0000166//nucleotide binding	GO:0006605//protein targeting;GO:0010243//response to organonitrogen compound;GO:0002218//activation of innate immune response;GO:0006970//response to osmotic stress;GO:0010962//regulation of glucan biosynthetic process;GO:0042743//hydrogen peroxide metabolic process;GO:0006091//generation of precursor metabolites and energy;GO:0009627//systemic acquired resistance;GO:0002252//immune effector pro…	K12613//mRNA-decapping enzyme subunit 2 [EC:3.6.1.62]	gi|15235458|ref|NP_193008.1|//nudix hydrolase 7 [Arabidopsis thaliana];gi|334186460|ref|NP_001190707.1|//nudix hydrolase 7 [Arabidopsis thaliana]
AT1G64590	1429	203.613	290.17	0.511068	0.0123445	0.000572199	AT1G64590//AT1G64590	NA	GO:0016628//oxidoreductase activity, acting on the CH-CH group of donors, NAD or NADP as acceptor;GO:0036094//small molecule binding	GO:0044710//single-organism metabolic process	K11153//retinol dehydrogenase 12 [EC:1.1.1.300]	gi|15217684|ref|NP_176640.1|//NAD(P)-binding Rossmann-fold superfamily protein [Arabidopsis thaliana]
AT1G73480	2334	550.909	784.917	0.510726	0.000128847	2.32171e-06	AT1G73480//AT1G73480	NA	GO:0003824//catalytic activity	GO:0006972//hyperosmotic response;GO:0009725//response to hormone	K01054//acylglycerol lipase [EC:3.1.1.23]	gi|18410366|ref|NP_565066.1|//alpha/beta-Hydrolases superfamily protein [Arabidopsis thaliana]
AT5G18630	1662	598.507	851.868	0.509261	0.000335483	7.30972e-06	AT5G18630//AT5G18630	NA	GO:0016298//lipase activity	GO:0044238//primary metabolic process	K16818//phospholipase A1 [EC:3.1.1.32];K14304//nuclear pore complex protein Nup85	gi|42570528|ref|NP_850848.2|//putative class 3 lipase [Arabidopsis thaliana];gi|145362642|ref|NP_974805.2|//putative class 3 lipase [Arabidopsis thaliana];gi|18418946|ref|NP_568366.1|//putative class 3 lipase [Arabidopsis thaliana]
AT1G21130	1503	5388.7	7662.49	0.507877	1.17966e-07	9.67534e-10	IGMT4	NA	GO:0005515//protein binding;GO:0008168//methyltransferase activity	GO:0008152//metabolic process	K13066//caffeic acid 3-O-methyltransferase [EC:2.1.1.68]	gi|922573354|ref|XP_013615004.1|//PREDICTED: caffeic acid 3-O-methyltransferase-like [Brassica oleracea var. oleracea];gi|15218138|ref|NP_173537.1|//Indole glucosinolate O-methyltransferase 4 [Arabidopsis thaliana]
AT1G77210	1937	377.421	536.56	0.507567	0.0013152	3.51395e-05	STP14	GO:0031224//intrinsic component of membrane	GO:0015149//hexose transmembrane transporter activity;GO:0005402//cation:sugar symporter activity	GO:0044763//single-organism cellular process;GO:0051234//establishment of localization	K08145//MFS transporter, SP family, solute carrier family 2 (facilitated glucose transporter), member 8;K08150//MFS transporter, SP family, solute carrier family 2 (myo-inositol transporter), member 13	gi|297842497|ref|XP_002889130.1|//hypothetical protein ARALYDRAFT_895606 [Arabidopsis lyrata subsp. lyrata];gi|26453114|dbj|BAC43633.1|//unknown protein [Arabidopsis thaliana]
AT4G23260	2016	198.181	281.539	0.506517	0.0156255	0.000778652	CRK18	GO:0016020//membrane	GO:0004672//protein kinase activity;GO:0032550//purine ribonucleoside binding	GO:0005982//starch metabolic process;GO:0005984//disaccharide metabolic process;GO:0009725//response to hormone;GO:0006468//protein phosphorylation	K04733//interleukin-1 receptor-associated kinase 4 [EC:2.7.11.1];K04730//interleukin-1 receptor-associated kinase 1 [EC:2.7.11.1]	gi|334186838|ref|NP_001190809.1|//cysteine-rich receptor-like protein kinase 18 [Arabidopsis thaliana];gi|186512698|ref|NP_194057.3|//cysteine-rich receptor-like protein kinase 18 [Arabidopsis thaliana]
AT5G02880	5125	221.247	314.081	0.505483	0.0138347	0.000661331	UPL4	GO:0043231//intracellular membrane-bounded organelle;GO:0043234//protein complex	GO:0019787//ubiquitin-like protein transferase activity	GO:0032446//protein modification by small protein conjugation	K10590//E3 ubiquitin-protein ligase TRIP12 [EC:2.3.2.26]	gi|15242560|ref|NP_195908.1|//E3 ubiquitin-protein ligase UPL4 [Arabidopsis thaliana]
AT2G23100	2705	135.784	192.69	0.504962	0.0281474	0.00174894	AT2G23100//AT2G23100	NA	GO:0016668//oxidoreductase activity, acting on a sulfur group of donors, NAD(P) as acceptor	GO:0009553//embryo sac development;GO:0044710//single-organism metabolic process	K16219//protein N-terminal methyltransferase [EC:2.1.1.244];K20393//PRA1 family protein 3	gi|42569254|ref|NP_179891.3|//cysteine/histidine-rich C1 domain-containing protein [Arabidopsis thaliana]
AT5G06690	985	362.036	513.566	0.504416	0.00670789	0.000254116	WCRKC1	GO:0009532//plastid stroma;GO:0031976//plastid thylakoid	GO:0015036//disulfide oxidoreductase activity	GO:0018904//ether metabolic process;GO:0019725//cellular homeostasis	K03671//thioredoxin 1	gi|18415285|ref|NP_568172.1|//WCRKC thioredoxin 1 [Arabidopsis thaliana];gi|79327164|ref|NP_001031844.1|//WCRKC thioredoxin 1 [Arabidopsis thaliana]
AT1G10090	2910	503.796	714.634	0.504364	0.000319956	6.87865e-06	AT1G10090//AT1G10090	NA	NA	NA	K15813//beta-amyrin synthase [EC:5.4.99.39];K15601//lysine-specific demethylase 3 [EC:1.14.11.-]	gi|30681535|ref|NP_172480.2|//Early-responsive to dehydration stress protein ERD4 [Arabidopsis thaliana]
AT5G46410	2630	373.559	529.503	0.503303	0.00063298	1.49979e-05	SSP4	GO:0043231//intracellular membrane-bounded organelle	GO:0004722//protein serine/threonine phosphatase activity	GO:0006865//amino acid transport;GO:0006464//cellular protein modification process;GO:0016482//cytosolic transport;GO:0009608//response to symbiont;GO:0006796//phosphate-containing compound metabolic process	K17616//CTD small phosphatase-like protein 2 [EC:3.1.3.-]	gi|22327621|ref|NP_199453.2|//SCP1-like small phosphatase 4 [Arabidopsis thaliana];gi|186529839|ref|NP_001119383.1|//SCP1-like small phosphatase 4 [Arabidopsis thaliana]
AT2G21500	1959	375.868	532.55	0.502693	0.000680355	1.64304e-05	AT2G21500//AT2G21500	GO:0016020//membrane	GO:0046914//transition metal ion binding	GO:0009608//response to symbiont	NA	gi|30681424|ref|NP_850013.1|//RING/U-box domain-containing protein [Arabidopsis thaliana]
AT2G26980	2060	557.241	789.525	0.502683	0.01441	0.000703159	CIPK3	GO:0016020//membrane;GO:0043231//intracellular membrane-bounded organelle	GO:0004672//protein kinase activity;GO:0032550//purine ribonucleoside binding	GO:0006464//cellular protein modification process;GO:0006796//phosphate-containing compound metabolic process;GO:0009755//hormone-mediated signaling pathway	K07198//5'-AMP-activated protein kinase, catalytic alpha subunit [EC:2.7.11.11]	gi|79323154|ref|NP_001031427.1|//CBL-interacting serine/threonine-protein kinase 3 [Arabidopsis thaliana];gi|79592682|ref|NP_850095.2|//CBL-interacting serine/threonine-protein kinase 3 [Arabidopsis thaliana]
AT1G61140	4521	241.025	341.463	0.502546	0.00348599	0.000113933	EDA16	GO:0043231//intracellular membrane-bounded organelle	GO:0017111//nucleoside-triphosphatase activity;GO:0046914//transition metal ion binding;GO:0032550//purine ribonucleoside binding;GO:0003676//nucleic acid binding	GO:0048229//gametophyte development	K15173//transcription termination factor 2 [EC:3.6.4.-]	gi|186492170|ref|NP_176309.2|//protein EMBRYO SAC DEVELOPMENT ARREST 16 [Arabidopsis thaliana];gi|186492172|ref|NP_001117524.1|//protein EMBRYO SAC DEVELOPMENT ARREST 16 [Arabidopsis thaliana]
AT1G68580	2640	553.248	783.42	0.50186	0.000940603	2.35725e-05	AT1G68580//AT1G68580	GO:0043231//intracellular membrane-bounded organelle;GO:0005911//cell-cell junction	GO:0003676//nucleic acid binding	GO:0006325//chromatin organization	NA	gi|30697711|ref|NP_177025.2|//agenet and bromo-adjacent homology domain-containing protein [Arabidopsis thaliana]
AT3G17860	1678	353.265	499.88	0.500831	0.00176187	5.01389e-05	JAZ3	NA	GO:0005515//protein binding	GO:0006952//defense response;GO:0009755//hormone-mediated signaling pathway;GO:0009694//jasmonic acid metabolic process	K13464//jasmonate ZIM domain-containing protein	gi|18401669|ref|NP_566590.1|//jasmonate-zim-domain protein 3 [Arabidopsis thaliana];gi|42572469|ref|NP_974330.1|//jasmonate-zim-domain protein 3 [Arabidopsis thaliana]
AT4G35380	5399	261.002	368.978	0.499475	0.00674546	0.000256228	AT4G35380//AT4G35380	GO:0044464//cell part	NA	GO:0032011//ARF protein signal transduction;GO:0030001//metal ion transport	K18442//brefeldin A-inhibited guanine nucleotide-exchange protein	gi|42567412|ref|NP_195264.2|//SEC7-like guanine nucleotide exchange family protein [Arabidopsis thaliana]
AT4G10925	1205	155.263	219.393	0.498798	0.0430813	0.00320659	AT4G10925//AT4G10925	GO:0043231//intracellular membrane-bounded organelle	NA	GO:0009648//photoperiodism;GO:0009062//fatty acid catabolic process;GO:0006625//protein targeting to peroxisome	NA	gi|18413398|ref|NP_567369.1|//Nuclear transport factor 2 (NTF2) family protein [Arabidopsis thaliana]
AT5G16800	1352	257.771	363.934	0.497588	0.010474	0.000459465	AT5G16800//AT5G16800	GO:0044424//intracellular part	GO:0016407//acetyltransferase activity	NA	NA	gi|334187720|ref|NP_001190321.1|//GCN5-related N-acetyltransferase (GNAT) family protein [Arabidopsis thaliana];gi|297811819|ref|XP_002873793.1|//hypothetical protein ARALYDRAFT_350793 [Arabidopsis lyrata subsp. lyrata];gi|42573393|ref|NP_974793.1|//GCN5-related N-acetyltransferase (GNAT) family protein [Arabidopsis thaliana]
AT2G37840	2513	163.296	230.5	0.497271	0.0345523	0.00235109	AT2G37840//AT2G37840	GO:0044424//intracellular part	GO:0004672//protein kinase activity;GO:0032550//purine ribonucleoside binding	GO:0006464//cellular protein modification process;GO:0042546//cell wall biogenesis;GO:0045491//xylan metabolic process;GO:0006796//phosphate-containing compound metabolic process	K08269//serine/threonine-protein kinase ULK/ATG1 [EC:2.7.11.1]	gi|30687278|ref|NP_850286.1|//putative serine/threonine protein kinase ATG1c [Arabidopsis thaliana];gi|30687274|ref|NP_850285.1|//putative serine/threonine protein kinase ATG1c [Arabidopsis thaliana]
AT1G11350	2929	209.153	294.959	0.495954	0.0100461	0.000435701	SD1-13	GO:0016020//membrane	GO:0004672//protein kinase activity;GO:0032550//purine ribonucleoside binding	GO:0009416//response to light stimulus;GO:0006468//protein phosphorylation;GO:0009451//RNA modification;GO:0008037//cell recognition;GO:0015992//proton transport	K04733//interleukin-1 receptor-associated kinase 4 [EC:2.7.11.1];K04730//interleukin-1 receptor-associated kinase 1 [EC:2.7.11.1]	gi|15220353|ref|NP_172602.1|//G-type lectin S-receptor-like serine/threonine-protein kinase SD1-13 [Arabidopsis thaliana]
AT3G07040	3701	136.321	192.178	0.49544	0.0341586	0.00231434	RPM1	GO:0016020//membrane	GO:0032550//purine ribonucleoside binding	GO:0033554//cellular response to stress	K13457//disease resistance protein RPM1	gi|15231371|ref|NP_187360.1|//disease resistance protein RPM1 [Arabidopsis thaliana]
AT4G21560	1381	341.891	481.916	0.495246	0.00214238	6.38072e-05	VPS28-1	GO:0010008//endosome membrane	GO:0005488//binding	GO:0051234//establishment of localization	K12184//ESCRT-I complex subunit VPS28	gi|15234509|ref|NP_193887.1|//vacuolar protein sorting-associated protein 28-1 [Arabidopsis thaliana]
AT3G25610	4053	366.328	516.312	0.495109	0.00164823	4.62222e-05	AT3G25610//AT3G25610	GO:0031224//intrinsic component of membrane	GO:0046872//metal ion binding;GO:0042625//ATPase coupled ion transmembrane transporter activity;GO:0008324//cation transmembrane transporter activity;GO:0005548//phospholipid transporter activity;GO:0032550//purine ribonucleoside binding	GO:0006869//lipid transport;GO:0006811//ion transport	K01530//phospholipid-translocating ATPase [EC:3.6.3.1]	gi|15230859|ref|NP_189189.1|//ATPase E1-E2 type family protein / haloacid dehalogenase-like hydrolase family protein [Arabidopsis thaliana]
AT5G04480	3645	273.969	385.602	0.493101	0.0218889	0.00123251	AT5G04480//AT5G04480	GO:0043231//intracellular membrane-bounded organelle	GO:0016740//transferase activity	GO:0008152//metabolic process	NA	gi|334187426|ref|NP_001190226.1|//UDP-glycosyltransferase family protein [Arabidopsis thaliana];gi|18414574|ref|NP_568137.1|//UDP-glycosyltransferase family protein [Arabidopsis thaliana]
AT5G44290	2521	1056.25	1485.33	0.491828	3.96407e-05	5.9574e-07	AT5G44290//AT5G44290	GO:0016020//membrane;GO:0043231//intracellular membrane-bounded organelle	GO:0004672//protein kinase activity;GO:0032550//purine ribonucleoside binding	GO:0006464//cellular protein modification process	K17592//sacsin;K08819//cyclin-dependent kinase 12/13 [EC:2.7.11.22 2.7.11.23]	gi|15241455|ref|NP_199242.1|//serine/threonine protein kinase [Arabidopsis thaliana]
AT1G64810	1821	198.997	279.811	0.491706	0.0294746	0.00186071	APO1	GO:0009536//plastid	GO:0046914//transition metal ion binding;GO:0003676//nucleic acid binding	GO:0009657//plastid organization;GO:0000377//RNA splicing, via transesterification reactions with bulged adenosine as nucleophile	K00700//1,4-alpha-glucan branching enzyme [EC:2.4.1.18]	gi|79320742|ref|NP_001031234.1|//APO protein 1 [Arabidopsis thaliana]
AT3G10985	1444	4079.14	5730.24	0.49033	0.00521229	0.000185674	SAG20	NA	NA	GO:0051707//response to other organism;GO:0044767//single-organism developmental process	NA	gi|6016696|gb|AAF01523.1|AC009991_19//unknown protein [Arabidopsis thaliana]
AT2G13790	2502	386.033	541.472	0.48816	0.00581019	0.000212759	SERK4	GO:0031224//intrinsic component of membrane	GO:0004674//protein serine/threonine kinase activity;GO:0005102//receptor binding;GO:0032550//purine ribonucleoside binding	GO:0006605//protein targeting;GO:0010243//response to organonitrogen compound;GO:0010260//animal organ senescence;GO:0048580//regulation of post-embryonic development;GO:0009626//plant-type hypersensitive response;GO:0006464//cellular protein modification process;GO:0051707//response to other organism;GO:0043401//steroid hormone mediated signaling pathway;GO:0006796//phosphate-containing compound…	K13417//somatic embryogenesis receptor kinase 4 [EC:2.7.10.1 2.7.11.1];K13416//brassinosteroid insensitive 1-associated receptor kinase 1 [EC:2.7.10.1 2.7.11.1]	gi|30678986|ref|NP_178999.2|//somatic embryogenesis receptor kinase 4 [Arabidopsis thaliana]
AT2G05440	631	3030.66	4249.05	0.487509	3.54701e-05	5.24536e-07	GRP9	NA	NA	NA	NA	NA
AT5G10190	1793	245.031	343.382	0.486849	0.010156	0.000442152	AT5G10190//AT5G10190	GO:0031224//intrinsic component of membrane	GO:0022891//substrate-specific transmembrane transporter activity	GO:0044763//single-organism cellular process;GO:0009814//defense response, incompatible interaction;GO:0006486//protein glycosylation;GO:0015698//inorganic anion transport	NA	gi|7960738|emb|CAB92060.1|//putative protein [Arabidopsis thaliana];gi|15238089|ref|NP_196581.1|//major facilitator protein [Arabidopsis thaliana]
AT1G05340	791	401.187	561.997	0.486288	0.00242133	7.38204e-05	AT1G05340//AT1G05340	GO:0043231//intracellular membrane-bounded organelle	NA	GO:0010243//response to organonitrogen compound	NA	gi|18390510|ref|NP_563734.1|//uncharacterized protein [Arabidopsis thaliana]
AT3G50560	1281	266.299	372.943	0.485911	0.00598633	0.000220944	AT3G50560//AT3G50560	NA	GO:0003824//catalytic activity;GO:0036094//small molecule binding	GO:0044710//single-organism metabolic process	K04708//3-dehydrosphinganine reductase [EC:1.1.1.102]	gi|18409128|ref|NP_566935.1|//Rossmann-fold NAD(P)-binding domain-containing protein [Arabidopsis thaliana]
AT1G53165	2609	129.354	181.117	0.485591	0.046441	0.00354545	AT1G53165//AT1G53165	GO:0043231//intracellular membrane-bounded organelle	GO:0004672//protein kinase activity;GO:0032550//purine ribonucleoside binding	GO:0006464//cellular protein modification process;GO:0006970//response to osmotic stress;GO:0006412//translation;GO:0006796//phosphate-containing compound metabolic process;GO:0009606//tropism	K08838//serine/threonine-protein kinase 24/25/MST4 [EC:2.7.11.1]	gi|145324923|ref|NP_001077708.1|//map 4 kinase alpha1 [Arabidopsis thaliana];gi|334183264|ref|NP_001185209.1|//map 4 kinase alpha1 [Arabidopsis thaliana]
AT3G19190	6234	337.616	472.248	0.484162	0.00692677	0.000264549	ATG2	GO:0016020//membrane;GO:0031981//nuclear lumen;GO:0044444//cytoplasmic part	GO:0008237//metallopeptidase activity;GO:0008238//exopeptidase activity	GO:0000338//protein deneddylation;GO:0010260//animal organ senescence;GO:0006886//intracellular protein transport;GO:0044248//cellular catabolic process;GO:0006221//pyrimidine nucleotide biosynthetic process;GO:0009451//RNA modification;GO:0006163//purine nucleotide metabolic process;GO:0009639//response to red or far red light	K17906//autophagy-related protein 2	gi|334185462|ref|NP_188550.3|//protein autophagy 2 [Arabidopsis thaliana];gi|952543423|sp|F8S296.1|ATG2_ARATH//RecName: Full=Autophagy-related protein 2; Short=AtAPG2; AltName: Full=Protein PEROXISOME UNUSUAL POSITIONING 1
AT1G17147	951	493.491	689.164	0.481824	0.00308411	9.83706e-05	AT1G17147//AT1G17147	NA	NA	GO:0006605//protein targeting;GO:0010243//response to organonitrogen compound;GO:0009626//plant-type hypersensitive response;GO:0042743//hydrogen peroxide metabolic process;GO:0031347//regulation of defense response;GO:0009627//systemic acquired resistance;GO:0009755//hormone-mediated signaling pathway;GO:0009696//salicylic acid metabolic process	NA	gi|116830105|gb|ABK28010.1|//unknown [Arabidopsis thaliana]
AT4G29950	3094	1123.23	1568.55	0.481782	9.52057e-05	1.62482e-06	AT4G29950//AT4G29950	GO:0044424//intracellular part	NA	NA	K18469//TBC1 domain family member 5	gi|30688502|ref|NP_567836.2|//RabGAP/TBC domain-containing protein [Arabidopsis thaliana]
AT4G11330	1786	325.75	454.888	0.481748	0.00384805	0.000128181	MPK5	GO:0043231//intracellular membrane-bounded organelle	GO:0004702//signal transducer, downstream of receptor, with serine/threonine kinase activity;GO:0032550//purine ribonucleoside binding	GO:0006605//protein targeting;GO:0009626//plant-type hypersensitive response;GO:0042743//hydrogen peroxide metabolic process;GO:0006470//protein dephosphorylation;GO:0009627//systemic acquired resistance;GO:0006351//transcription, DNA-templated;GO:0009755//hormone-mediated signaling pathway	K04371//mitogen-activated protein kinase 1/3 [EC:2.7.11.24]	gi|240255782|ref|NP_567378.4|//mitogen-activated protein kinase 5 [Arabidopsis thaliana]
AT1G49050	2050	184.684	257.843	0.481436	0.0267382	0.00161929	AT1G49050//AT1G49050	NA	GO:0004175//endopeptidase activity	GO:0006498//N-terminal protein lipidation	K00924	gi|18402471|ref|NP_564539.1|//aspartyl protease [Arabidopsis thaliana]
AT5G13530	5287	261.653	364.828	0.479562	0.0214408	0.00119189	KEG	GO:0005768//endosome	GO:0005515//protein binding;GO:0016301//kinase activity;GO:0019787//ubiquitin-like protein transferase activity	GO:0009738//abscisic acid-activated signaling pathway;GO:0006950//response to stress;GO:0032446//protein modification by small protein conjugation;GO:0040007//growth;GO:0006402//mRNA catabolic process;GO:0046903//secretion	K16279//E3 ubiquitin-protein ligase KEG [EC:2.7.11.1 2.3.2.27]	gi|186522588|ref|NP_196857.2|//E3 ubiquitin-protein ligase KEG [Arabidopsis thaliana];gi|334187662|ref|NP_001190303.1|//E3 ubiquitin-protein ligase KEG [Arabidopsis thaliana]
AT2G39400	1358	962.994	1342.68	0.47952	0.00040643	9.15862e-06	AT2G39400//AT2G39400	NA	GO:0003824//catalytic activity	NA	K01054//acylglycerol lipase [EC:3.1.1.23]	gi|18405038|ref|NP_565903.1|//alpha/beta-Hydrolases superfamily protein [Arabidopsis thaliana]
AT5G10030	1689	252.992	352.721	0.479437	0.00726467	0.000284075	TGA4	GO:0043231//intracellular membrane-bounded organelle	GO:0003677//DNA binding;GO:0005515//protein binding;GO:0001071//nucleic acid binding transcription factor activity	GO:0042221//response to chemical;GO:0006952//defense response;GO:0006984//ER-nucleus signaling pathway;GO:0006351//transcription, DNA-templated;GO:0015833//peptide transport	K14431//transcription factor TGA	gi|15238046|ref|NP_196565.1|//transcription factor TGA4 [Arabidopsis thaliana]
AT5G03355	2174	297.796	415.184	0.479431	0.00773416	0.00030788	AT5G03355//AT5G03355	NA	GO:0016668//oxidoreductase activity, acting on a sulfur group of donors, NAD(P) as acceptor	GO:0003006//developmental process involved in reproduction;GO:0044710//single-organism metabolic process	K16219//protein N-terminal methyltransferase [EC:2.1.1.244];K20393//PRA1 family protein 3	gi|334187397|ref|NP_001190213.1|//C1 domain-containing protein [Arabidopsis thaliana]
AT3G51910	1159	179.814	250.683	0.479363	0.0432597	0.00323091	HSFA7A	GO:0043231//intracellular membrane-bounded organelle	GO:0003677//DNA binding;GO:0001071//nucleic acid binding transcription factor activity	GO:0044267//cellular protein metabolic process;GO:0031323//regulation of cellular metabolic process;GO:0006351//transcription, DNA-templated;GO:0009642//response to light intensity;GO:0000302//response to reactive oxygen species	K09419//heat shock transcription factor, other eukaryote	gi|15231071|ref|NP_190759.1|//heat stress transcription factor A-7a [Arabidopsis thaliana]
AT1G52200	1396	1361.81	1898.05	0.478996	2.89191e-05	4.07295e-07	AT1G52200//AT1G52200	GO:0016020//membrane	NA	GO:0009683//indoleacetic acid metabolic process;GO:0006950//response to stress;GO:0006873//cellular ion homeostasis;GO:0030001//metal ion transport;GO:0010035//response to inorganic substance;GO:0006568//tryptophan metabolic process;GO:0046942//carboxylic acid transport;GO:0015698//inorganic anion transport	K14006//protein transport protein SEC23	gi|18403892|ref|NP_564602.1|//PLAC8 family protein [Arabidopsis thaliana]
AT2G37520	3373	157.596	219.55	0.478316	0.0352688	0.0024208	AT2G37520//AT2G37520	GO:0043231//intracellular membrane-bounded organelle	GO:0046914//transition metal ion binding	GO:0006351//transcription, DNA-templated	NA	gi|334184778|ref|NP_181288.4|//acyl-CoA N-acyltransferase with RING/FYVE/PHD-type zinc finger domain-containing protein [Arabidopsis thaliana]
AT1G10890	1332	198.62	276.549	0.477521	0.0286453	0.00179411	AT1G10890//AT1G10890	NA	NA	NA	K13173//arginine and glutamate-rich protein 1	gi|1931653|gb|AAB65488.1|//unknown protein; 98896-95855 [Arabidopsis thaliana];gi|240254059|ref|NP_172558.4|//uncharacterized protein [Arabidopsis thaliana]
AT1G69450	2451	557.327	775.942	0.477425	0.000934068	2.33314e-05	AT1G69450//AT1G69450	NA	NA	NA	K03021//DNA-directed RNA polymerase III subunit RPC2 [EC:2.7.7.6];K15813//beta-amyrin synthase [EC:5.4.99.39];K15601//lysine-specific demethylase 3 [EC:1.14.11.-]	gi|145337329|ref|NP_177104.2|//Early-responsive to dehydration stress protein (ERD4) [Arabidopsis thaliana]
AT2G43400	2348	258.637	360.058	0.477302	0.0155423	0.000769998	ETFQO	GO:0043231//intracellular membrane-bounded organelle;GO:0031967//organelle envelope	GO:0016649//oxidoreductase activity, acting on the CH-NH group of donors, quinone or similar compound as acceptor	GO:0006089//lactate metabolic process;GO:0006551//leucine metabolic process;GO:0006772//thiamine metabolic process;GO:0009642//response to light intensity	K00311//electron-transferring-flavoprotein dehydrogenase [EC:1.5.5.1]	gi|15224277|ref|NP_181868.1|//electron-transfer flavoprotein--ubiquinone oxidoreductase [Arabidopsis thaliana]
AT5G65380	1973	1247.29	1736.05	0.477009	1.47971e-05	1.93078e-07	AT5G65380//AT5G65380	GO:0016020//membrane	GO:0015291//secondary active transmembrane transporter activity	GO:0044763//single-organism cellular process;GO:0015893//drug transport;GO:0003006//developmental process involved in reproduction	K03327//multidrug resistance protein, MATE family	gi|15238439|ref|NP_201341.1|//MATE efflux family protein [Arabidopsis thaliana]
AT5G39610	1312	411.103	572.12	0.476816	0.00340862	0.000110557	NAC6	GO:0043231//intracellular membrane-bounded organelle	GO:0042802//identical protein binding;GO:0046983//protein dimerization activity;GO:0001071//nucleic acid binding transcription factor activity;GO:0003676//nucleic acid binding	GO:0006972//hyperosmotic response;GO:0010260//animal organ senescence;GO:0000160//phosphorelay signal transduction system;GO:0006351//transcription, DNA-templated;GO:0009755//hormone-mediated signaling pathway;GO:0000302//response to reactive oxygen species	K12581//CCR4-NOT transcription complex subunit 7/8;K13126//polyadenylate-binding protein;K05941//glutathione gamma-glutamylcysteinyltransferase [EC:2.3.2.15];K01054//acylglycerol lipase [EC:3.1.1.23]	gi|15241819|ref|NP_198777.1|//NAC-domain transcription factor [Arabidopsis thaliana]
AT5G40910	3635	517.692	719.304	0.474507	0.0145273	0.000710087	AT5G40910//AT5G40910	GO:0043231//intracellular membrane-bounded organelle;GO:0044464//cell part	GO:0016462//pyrophosphatase activity;GO:0032550//purine ribonucleoside binding	GO:0007154//cell communication;GO:0006950//response to stress	K19613//leucine-rich repeat protein SHOC2	gi|39104560|dbj|BAC41800.2|//putative disease resistance protein [Arabidopsis thaliana];gi|15237516|ref|NP_198907.1|//TIR-NBS-LRR class disease resistance protein [Arabidopsis thaliana]
AT1G79670	2295	387.369	538.054	0.474043	0.00717808	0.000278581	RFO1	GO:0031224//intrinsic component of membrane;GO:0030312//external encapsulating structure	GO:0004672//protein kinase activity;GO:0032550//purine ribonucleoside binding	GO:0006464//cellular protein modification process;GO:0051707//response to other organism	K04733//interleukin-1 receptor-associated kinase 4 [EC:2.7.11.1];K04730//interleukin-1 receptor-associated kinase 1 [EC:2.7.11.1]	gi|15219445|ref|NP_178085.1|//wall-associated receptor kinase-like 22 [Arabidopsis thaliana];gi|30699443|ref|NP_849908.1|//wall-associated receptor kinase-like 22 [Arabidopsis thaliana]
AT1G15125	1392	1919.96	2664.49	0.472784	4.28785e-05	6.5453e-07	AT1G15125//AT1G15125	NA	GO:0008168//methyltransferase activity	GO:0008152//metabolic process	K12844//U4/U6 small nuclear ribonucleoprotein PRP31;K18848//indole-3-acetate O-methyltransferase [EC:2.1.1.278]	gi|186478506|ref|NP_683307.2|//S-adenosyl-L-methionine-dependent methyltransferase [Arabidopsis thaliana]
AT4G12490	786	6684.12	9271.67	0.472092	4.3094e-05	6.6227e-07	AT4G12490//AT4G12490	GO:0005911//cell-cell junction	GO:0005488//binding	GO:0006605//protein targeting;GO:0009814//defense response, incompatible interaction;GO:0007165//signal transduction;GO:0006091//generation of precursor metabolites and energy;GO:0009696//salicylic acid metabolic process;GO:0009626//plant-type hypersensitive response;GO:0010876//lipid localization;GO:0010035//response to inorganic substance;GO:0046942//carboxylic acid transport;GO:0015698//inorga…	K02883//large subunit ribosomal protein L18e;K11855//ubiquitin carboxyl-terminal hydrolase 36/42 [EC:3.4.19.12]	gi|15235388|ref|NP_192986.1|//Bifunctional inhibitor/lipid-transfer protein/seed storage 2S albumin superfamily protein [Arabidopsis thaliana]
AT2G32970	2555	155.232	215.3	0.471922	0.0384161	0.00274662	AT2G32970//AT2G32970	NA	NA	NA	NA	gi|334184648|ref|NP_001189662.1|//uncharacterized protein [Arabidopsis thaliana]
AT3G47390	2376	168.28	233.293	0.471281	0.0388346	0.00278459	PHS1	NA	NA	NA	K11752//diaminohydroxyphosphoribosylaminopyrimidine deaminase / 5-amino-6-(5-phosphoribosylamino)uracil reductase [EC:3.5.4.26 1.1.1.193]	gi|15232791|ref|NP_190323.1|//putative pyrimidine reductase [Arabidopsis thaliana];gi|334185794|ref|NP_001190026.1|//putative pyrimidine reductase [Arabidopsis thaliana]
AT4G15260	1651	226.006	313.069	0.470119	0.0169707	0.000869591	AT4G15260//AT4G15260	NA	GO:0035251//UDP-glucosyltransferase activity	GO:0000097//sulfur amino acid biosynthetic process	K08237//hydroquinone glucosyltransferase [EC:2.4.1.218]	gi|2244884|emb|CAB10305.1|//glucosyltransferase [Arabidopsis thaliana]
AT1G52400	2040	1630.5	2257.56	0.469449	5.6802e-05	9.12935e-07	BGLU18	GO:0005911//cell-cell junction;GO:0042579//microbody;GO:0009536//plastid	GO:0008422//beta-glucosidase activity;GO:0005515//protein binding;GO:0043167//ion binding	GO:0009738//abscisic acid-activated signaling pathway;GO:0006970//response to osmotic stress;GO:0010118//stomatal movement;GO:0006066//alcohol metabolic process;GO:0006952//defense response;GO:0044238//primary metabolic process;GO:0051707//response to other organism;GO:0048878//chemical homeostasis;GO:0043623//cellular protein complex assembly	K15748//beta-D-glucopyranosyl abscisate beta-glucosidase [EC:3.2.1.175]	gi|15218992|ref|NP_175649.1|//beta glucosidase 18 [Arabidopsis thaliana]
AT1G27020	1529	1257.55	1740.9	0.46921	0.000139698	2.56354e-06	AT1G27020//AT1G27020	GO:0043231//intracellular membrane-bounded organelle	NA	NA	NA	gi|15223410|ref|NP_174022.1|//uncharacterized protein [Arabidopsis thaliana]
AT5G47500	1454	396.226	548.241	0.468486	0.022192	0.00125388	PME5	GO:0030312//external encapsulating structure	GO:0052689//carboxylic ester hydrolase activity	GO:0071555//cell wall organization	K01051//pectinesterase [EC:3.1.1.11]	gi|15238111|ref|NP_199561.1|//pectin methylesterase 5 [Arabidopsis thaliana]
AT4G27830	1669	321.052	444.206	0.468422	0.00797263	0.000321006	BGLU10	GO:0042579//microbody	GO:0043167//ion binding;GO:0016798//hydrolase activity, acting on glycosyl bonds	GO:0044238//primary metabolic process;GO:0009812//flavonoid metabolic process;GO:0009608//response to symbiont	K01188//beta-glucosidase [EC:3.2.1.21]	gi|18417073|ref|NP_567787.1|//beta glucosidase 10 [Arabidopsis thaliana]
AT1G31540	4396	428.773	593.164	0.468215	0.00331823	0.000106663	AT1G31540//AT1G31540	GO:0044424//intracellular part;GO:0005911//cell-cell junction	GO:0016462//pyrophosphatase activity;GO:0032550//purine ribonucleoside binding	GO:0007154//cell communication;GO:0006950//response to stress	K19613//leucine-rich repeat protein SHOC2	gi|22329895|ref|NP_174439.2|//TIR-NBS-LRR class disease resistance protein [Arabidopsis thaliana];gi|186479099|ref|NP_001117396.1|//TIR-NBS-LRR class disease resistance protein [Arabidopsis thaliana]
AT1G30820	2509	632.543	874.806	0.4678	0.00176249	5.02297e-05	AT1G30820//AT1G30820	GO:0044424//intracellular part	GO:0016879//ligase activity, forming carbon-nitrogen bonds	GO:0006220//pyrimidine nucleotide metabolic process	K01937//CTP synthase [EC:6.3.4.2]	gi|15221525|ref|NP_174368.1|//CTP synthase-like protein [Arabidopsis thaliana]
AT5G02810	3113	1029.35	1423.49	0.467708	0.0203145	0.00110909	PRR7	GO:0043231//intracellular membrane-bounded organelle	GO:0004871//signal transducer activity;GO:0003676//nucleic acid binding	GO:0007623//circadian rhythm;GO:0007165//signal transduction;GO:0048571//long-day photoperiodism;GO:0006351//transcription, DNA-templated	K12129//pseudo-response regulator 7	gi|18414032|ref|NP_568107.1|//pseudo-response regulator 7 [Arabidopsis thaliana]
AT3G12740	1697	973.748	1346.6	0.4677	0.0010954	2.84569e-05	ALIS1	GO:0043231//intracellular membrane-bounded organelle	GO:0005488//binding	GO:0009814//defense response, incompatible interaction;GO:0006869//lipid transport;GO:0009755//hormone-mediated signaling pathway;GO:0009696//salicylic acid metabolic process;GO:0016192//vesicle-mediated transport	NA	gi|18399730|ref|NP_566435.1|//ALA-interacting subunit 1 [Arabidopsis thaliana]
AT4G18205	1578	1436.32	1985.23	0.466928	2.39035e-05	3.29724e-07	AT4G18205//AT4G18205	GO:0031224//intrinsic component of membrane	NA	GO:0015851//nucleobase transport	NA	gi|79325159|ref|NP_001031664.1|//nucleotide-sugar transporter family protein [Arabidopsis thaliana]
AT5G18640	1754	280.049	386.942	0.466435	0.0282811	0.00176278	AT5G18640//AT5G18640	NA	GO:0016298//lipase activity	GO:0044238//primary metabolic process	K16818//phospholipase A1 [EC:3.1.1.32];K14304//nuclear pore complex protein Nup85	gi|334187750|ref|NP_197365.2|//alpha/beta-Hydrolases superfamily protein [Arabidopsis thaliana]
AT3G27260	3266	459.091	634.292	0.466367	0.00600445	0.000222359	GTE8	GO:0009536//plastid	NA	NA	K11684//bromodomain-containing factor 1;K11721//bromodomain-containing protein 3;K11724//bromodomain testis-specific protein	gi|15232127|ref|NP_189362.1|//global transcription factor group E8 [Arabidopsis thaliana]
AT4G22070	1915	151.813	209.678	0.465881	0.0436236	0.00327073	WRKY31	GO:0043231//intracellular membrane-bounded organelle	GO:0003677//DNA binding;GO:0001071//nucleic acid binding transcription factor activity	GO:0006351//transcription, DNA-templated	K13424//WRKY transcription factor 33	gi|18415833|ref|NP_567644.1|//WRKY DNA-binding protein 31 [Arabidopsis thaliana]
AT1G22890	705	421.689	582.266	0.465501	0.0014607	3.96322e-05	AT1G22890//AT1G22890	NA	NA	NA	NA	gi|15219964|ref|NP_173702.1|//uncharacterized protein [Arabidopsis thaliana]
AT4G27450	1367	1392.67	1922.23	0.464932	0.000113585	1.99966e-06	AT4G27450//AT4G27450	GO:0016020//membrane;GO:0043231//intracellular membrane-bounded organelle;GO:0005911//cell-cell junction;GO:0044444//cytoplasmic part	GO:0005488//binding	GO:0042743//hydrogen peroxide metabolic process;GO:0009627//systemic acquired resistance	K01953//asparagine synthase (glutamine-hydrolysing) [EC:6.3.5.4]	gi|18416995|ref|NP_567775.1|//aluminum induced protein with YGL and LRDR motifs [Arabidopsis thaliana]
AT4G00330	1587	520.714	718.642	0.464783	0.00121063	3.19947e-05	CRCK2	GO:0043231//intracellular membrane-bounded organelle	GO:0004672//protein kinase activity;GO:0032550//purine ribonucleoside binding	GO:0006464//cellular protein modification process;GO:0048229//gametophyte development	K04733//interleukin-1 receptor-associated kinase 4 [EC:2.7.11.1];K04730//interleukin-1 receptor-associated kinase 1 [EC:2.7.11.1]	gi|22328175|ref|NP_567170.2|//calmodulin-binding receptor-like cytoplasmic kinase 2 [Arabidopsis thaliana]
AT1G23020	2312	790.021	1090.27	0.46472	0.00233164	7.05065e-05	FRO3	GO:0031224//intrinsic component of membrane;GO:0005746//mitochondrial respiratory chain	GO:0050136//NADH dehydrogenase (quinone) activity;GO:0000166//nucleotide binding;GO:0046914//transition metal ion binding;GO:0016723//oxidoreductase activity, oxidizing metal ions, NAD or NADP as acceptor	GO:0043248//proteasome assembly;GO:0000041//transition metal ion transport;GO:0009267//cellular response to starvation;GO:0006007//glucose catabolic process;GO:0009409//response to cold;GO:0006970//response to osmotic stress;GO:0035966//response to topologically incorrect protein;GO:0006091//generation of precursor metabolites and energy;GO:0019941//modification-dependent protein catabolic proces…	K13447//respiratory burst oxidase [EC:1.6.3.- 1.11.1.-]	gi|334182777|ref|NP_173715.2|//ferric reduction oxidase 3 [Arabidopsis thaliana];gi|2462833|gb|AAB72168.1|//unknown [Arabidopsis thaliana];gi|334182779|ref|NP_001185067.1|//ferric reduction oxidase 3 [Arabidopsis thaliana]
AT5G01730	3386	220.337	303.975	0.464243	0.0418454	0.0030575	SCAR4	GO:0043234//protein complex;GO:0009570//chloroplast stroma	NA	GO:0045010//actin nucleation	K01595//phosphoenolpyruvate carboxylase [EC:4.1.1.31]	gi|7327832|emb|CAB82289.1|//putative protein [Arabidopsis thaliana];gi|79503843|ref|NP_195793.3|//protein SCAR4 [Arabidopsis thaliana]
AT5G56140	1713	492.646	679.54	0.464007	0.0016454	4.60748e-05	AT5G56140//AT5G56140	GO:0043231//intracellular membrane-bounded organelle	GO:0003676//nucleic acid binding	NA	K14945//protein quaking	gi|15241136|ref|NP_200425.1|//KH domain-containing protein [Arabidopsis thaliana]
AT3G25830	2660	382.797	527.998	0.463952	0.0094012	0.000401501	TPS-CIN	GO:0009536//plastid	GO:0046872//metal ion binding;GO:0009975//cyclase activity;GO:0010333//terpene synthase activity	GO:0016098//monoterpenoid metabolic process;GO:0043692//monoterpene metabolic process	K07385//1,8-cineole synthase [EC:4.2.3.108]	gi|15230902|ref|NP_189212.1|//1,8-cineole synthase [Arabidopsis thaliana]
AT3G45040	2023	258.04	355.782	0.463396	0.00798556	0.000321857	AT3G45040//AT3G45040	NA	GO:0016301//kinase activity	GO:0010243//response to organonitrogen compound;GO:0006644//phospholipid metabolic process;GO:0006952//defense response;GO:0006984//ER-nucleus signaling pathway;GO:0009696//salicylic acid metabolic process	K00902//dolichol kinase [EC:2.7.1.108]	gi|22331608|ref|NP_190090.2|//putative dolichol kinase [Arabidopsis thaliana]
AT3G04210	2134	407.18	561.407	0.463381	0.0114795	0.000521642	AT3G04210//AT3G04210	GO:0044424//intracellular part	GO:0032550//purine ribonucleoside binding	GO:0009814//defense response, incompatible interaction;GO:0007154//cell communication	K19613//leucine-rich repeat protein SHOC2	gi|18396805|ref|NP_566223.1|//TIR-NBS class disease resistance protein [Arabidopsis thaliana]
AT1G23480	2162	382.655	527.449	0.462986	0.00300909	9.58531e-05	CSLA03	NA	GO:0046527//glucosyltransferase activity	NA	K13680//beta-mannan synthase [EC:2.4.1.32]	gi|30688411|ref|NP_850952.1|//putative mannan synthase 3 [Arabidopsis thaliana]
AT2G34510	1733	1115.56	1537.4	0.462727	5.41047e-05	8.47172e-07	AT2G34510//AT2G34510	GO:0043231//intracellular membrane-bounded organelle;GO:0031224//intrinsic component of membrane	NA	NA	K03097//casein kinase II subunit alpha [EC:2.7.11.1]	gi|15226760|ref|NP_180998.1|//uncharacterized protein [Arabidopsis thaliana]
AT5G26240	2977	226.802	312.543	0.462621	0.0195228	0.00105127	CLC-D	GO:0031224//intrinsic component of membrane;GO:0043231//intracellular membrane-bounded organelle	GO:0005254//chloride channel activity	GO:0022610//biological adhesion;GO:0006873//cellular ion homeostasis;GO:0007015//actin filament organization;GO:0010035//response to inorganic substance;GO:0045229//external encapsulating structure organization;GO:0015698//inorganic anion transport;GO:0048764//trichoblast maturation;GO:0000904//cell morphogenesis involved in differentiation	K05016//chloride channel 7	gi|6382041|gb|AAC26247.2|//Arabidopsis thaliana CLC-d chloride channel protein (GB:Z71450) [Arabidopsis thaliana];gi|15240276|ref|NP_197996.1|//chloride channel protein CLC-d [Arabidopsis thaliana]
AT2G44490	2223	3097.46	4268.14	0.462524	1.37536e-05	1.77183e-07	PEN2	GO:0009526//plastid envelope;GO:0042579//microbody	GO:0004553//hydrolase activity, hydrolyzing O-glycosyl compounds;GO:0016791//phosphatase activity;GO:0043167//ion binding;GO:0005543//phospholipid binding	GO:0042742//defense response to bacterium;GO:0030001//metal ion transport;GO:0043405//regulation of MAP kinase activity;GO:0016192//vesicle-mediated transport;GO:0019762//glucosinolate catabolic process;GO:0052482//defense response by cell wall thickening;GO:0006470//protein dephosphorylation;GO:0019758//glycosinolate biosynthetic process;GO:0009755//hormone-mediated signaling pathway;GO:0050832/…	K01188//beta-glucosidase [EC:3.2.1.21]	gi|15224886|ref|NP_181977.1|//beta-glucosidase 26 [Arabidopsis thaliana]
AT1G32360	1939	546.048	751.85	0.461419	0.00257228	7.95946e-05	AT1G32360//AT1G32360	GO:0043231//intracellular membrane-bounded organelle	GO:0097159//organic cyclic compound binding;GO:0046914//transition metal ion binding;GO:0001071//nucleic acid binding transcription factor activity	GO:0006351//transcription, DNA-templated	K18753//butyrate response factor 1;K15308//tristetraprolin	gi|18398397|ref|NP_564396.1|//zinc finger CCCH domain-containing protein 12 [Arabidopsis thaliana]
AT1G07650	2918	474.376	653.116	0.461307	0.00874616	0.000364764	AT1G07650//AT1G07650	GO:0016020//membrane	GO:0004672//protein kinase activity;GO:0032550//purine ribonucleoside binding	GO:0006464//cellular protein modification process;GO:0007167//enzyme linked receptor protein signaling pathway	K04733//interleukin-1 receptor-associated kinase 4 [EC:2.7.11.1]	gi|42561789|ref|NP_172244.2|//leucine-rich repeat transmembrane protein kinase [Arabidopsis thaliana];gi|334182366|ref|NP_001184930.1|//leucine-rich repeat transmembrane protein kinase [Arabidopsis thaliana]
AT1G11530	652	264.293	363.613	0.460264	0.0152135	0.000749933	CXXS1	GO:0044444//cytoplasmic part	GO:0015036//disulfide oxidoreductase activity;GO:0016862//intramolecular oxidoreductase activity, interconverting keto- and enol-groups	GO:0018904//ether metabolic process;GO:0019725//cellular homeostasis;GO:0006464//cellular protein modification process;GO:0046474//glycerophospholipid biosynthetic process	K03671//thioredoxin 1	gi|15220418|ref|NP_172620.1|//monocysteinic thioredoxin CXXS1 [Arabidopsis thaliana]
AT1G72450	1622	696.834	958.397	0.459809	0.00177717	5.09426e-05	JAZ6	GO:0043231//intracellular membrane-bounded organelle	GO:0005488//binding	GO:0006972//hyperosmotic response;GO:0010243//response to organonitrogen compound;GO:0009692//ethylene metabolic process;GO:0006950//response to stress;GO:0051707//response to other organism;GO:0009755//hormone-mediated signaling pathway;GO:0009694//jasmonic acid metabolic process	K13464//jasmonate ZIM domain-containing protein	gi|18410088|ref|NP_565043.1|//jasmonate-zim-domain protein 6 [Arabidopsis thaliana]
AT5G27970	5196	269.672	370.86	0.459668	0.0131953	0.000619291	AT5G27970//AT5G27970	NA	NA	NA	K13462//guanine nucleotide-exchange factor	gi|334187991|ref|NP_001190414.1|//ARM repeat superfamily protein [Arabidopsis thaliana];gi|334187989|ref|NP_198149.2|//ARM repeat superfamily protein [Arabidopsis thaliana]
AT5G41260	2404	435.179	598.392	0.459484	0.00675216	0.000256762	BSK8	NA	GO:0016301//kinase activity;GO:0032550//purine ribonucleoside binding	GO:0006464//cellular protein modification process;GO:0006796//phosphate-containing compound metabolic process	K14500//BR-signaling kinase [EC:2.7.11.1]	gi|15237604|ref|NP_198942.1|//brassinosteroid-signaling kinase 8 [Arabidopsis thaliana]
AT5G14930	1475	212.114	291.365	0.457985	0.0263206	0.00157993	SAG101	GO:0009536//plastid	GO:0052689//carboxylic ester hydrolase activity;GO:0016298//lipase activity	GO:0009814//defense response, incompatible interaction;GO:0010243//response to organonitrogen compound;GO:0006984//ER-nucleus signaling pathway;GO:0044238//primary metabolic process;GO:0009696//salicylic acid metabolic process;GO:0044767//single-organism developmental process	K18875//enhanced disease susceptibility 1 protein	gi|30685119|ref|NP_851039.1|//acyl hydrolase [Arabidopsis thaliana];gi|30685124|ref|NP_568307.3|//acyl hydrolase [Arabidopsis thaliana];gi|145334427|ref|NP_001078585.1|//acyl hydrolase [Arabidopsis thaliana]
AT3G58760	1836	167.673	230.295	0.457833	0.0370674	0.00261949	AT3G58760//AT3G58760	GO:0016020//membrane	GO:0004672//protein kinase activity;GO:0032550//purine ribonucleoside binding	GO:0007165//signal transduction;GO:0006464//cellular protein modification process	K06272//integrin-linked kinase [EC:2.7.11.1]	gi|42566034|ref|NP_567074.2|//Integrin-linked protein kinase family protein [Arabidopsis thaliana]
AT1G63750	3638	313.854	431.027	0.457683	0.0195851	0.00106034	AT1G63750//AT1G63750	GO:0043231//intracellular membrane-bounded organelle	GO:0016462//pyrophosphatase activity;GO:0032550//purine ribonucleoside binding	GO:0006952//defense response;GO:0007154//cell communication	K19613//leucine-rich repeat protein SHOC2	gi|145326644|ref|NP_001077769.1|//TIR-NBS-LRR class disease resistance protein [Arabidopsis thaliana]
AT5G63610	2001	484.492	665.322	0.45758	0.000925873	2.305e-05	CDKE%3B1	NA	GO:0004672//protein kinase activity;GO:0032550//purine ribonucleoside binding	GO:0010374//stomatal complex development;GO:0006261//DNA-dependent DNA replication;GO:0000079//regulation of cyclin-dependent protein serine/threonine kinase activity	K02208//cyclin-dependent kinase 8/11 [EC:2.7.11.22 2.7.11.23]	gi|15242829|ref|NP_201166.1|//cyclin-dependent kinase E-1 [Arabidopsis thaliana]
AT1G51790	3388	321.095	440.799	0.457124	0.011495	0.000523776	AT1G51790//AT1G51790	GO:0016020//membrane	GO:0004672//protein kinase activity;GO:0032550//purine ribonucleoside binding	GO:0006464//cellular protein modification process;GO:0010243//response to organonitrogen compound;GO:0046942//carboxylic acid transport;GO:0002252//immune effector process;GO:0015833//peptide transport	K04733//interleukin-1 receptor-associated kinase 4 [EC:2.7.11.1];K16224//senescence-induced receptor-like serine/threonine-protein kinase	gi|186490223|ref|NP_175590.3|//leucine-rich repeat protein kinase-like protein [Arabidopsis thaliana]
AT3G23080	1503	393.943	540.665	0.456749	0.00480042	0.000167829	AT3G23080//AT3G23080	GO:0043231//intracellular membrane-bounded organelle	NA	NA	NA	gi|18403635|ref|NP_566722.1|//polyketide cyclase/dehydrase and lipid transport superfamily protein [Arabidopsis thaliana]
AT1G06630	1685	158.194	217.104	0.456693	0.0436901	0.00327934	AT1G06630//AT1G06630	GO:0043231//intracellular membrane-bounded organelle;GO:0031090//organelle membrane	NA	NA	K06911//uncharacterized protein;K11883//RNA-binding protein NOB1	gi|238478373|ref|NP_001154312.1|//F-box/LRR-repeat protein [Arabidopsis thaliana];gi|6692693|gb|AAF24827.1|AC007592_20//F12K11.6 [Arabidopsis thaliana];gi|240254023|ref|NP_563769.4|//F-box/LRR-repeat protein [Arabidopsis thaliana]
AT4G08470	1807	357.063	489.971	0.45652	0.00962578	0.000412687	MEKK3	GO:0043231//intracellular membrane-bounded organelle	GO:0004702//signal transducer, downstream of receptor, with serine/threonine kinase activity;GO:0019899//enzyme binding;GO:0003676//nucleic acid binding;GO:0032550//purine ribonucleoside binding	GO:0006605//protein targeting;GO:0009555//pollen development;GO:0006970//response to osmotic stress;GO:0006468//protein phosphorylation;GO:0009627//systemic acquired resistance;GO:0009696//salicylic acid metabolic process;GO:0009626//plant-type hypersensitive response;GO:0006984//ER-nucleus signaling pathway;GO:0052386//cell wall thickening;GO:0009755//hormone-mediated signaling pathway;GO:001003…	K13414//mitogen-activated protein kinase kinase kinase 1 [EC:2.7.11.25]	gi|15236509|ref|NP_192587.1|//MAPK/ERK kinase kinase 3 [Arabidopsis thaliana];gi|3377814|gb|AAC28187.1|//similar to protein kinases (Pfam: pkinase.hmm, score: 228.02) [Arabidopsis thaliana];gi|727424354|ref|XP_010450533.1|//PREDICTED: mitogen-activated protein kinase kinase kinase 1-like isoform X1 [Camelina sativa]
AT5G13330	1506	330.628	453.375	0.455496	0.00870344	0.000361607	Rap2.6L	GO:0043231//intracellular membrane-bounded organelle	GO:0001071//nucleic acid binding transcription factor activity;GO:0003676//nucleic acid binding	GO:0009072//aromatic amino acid family metabolic process;GO:0014070//response to organic cyclic compound;GO:0009404//toxin metabolic process;GO:0006970//response to osmotic stress;GO:0006351//transcription, DNA-templated;GO:0050826//response to freezing;GO:0007568//aging;GO:0009725//response to hormone	K09286//EREBP-like factor	gi|565461102|ref|XP_006288550.1|//hypothetical protein CARUB_v10001831mg, partial [Capsella rubella]
AT5G51070	3504	1235.62	1694.24	0.4554	0.000666101	1.60034e-05	ERD1	GO:0009532//plastid stroma;GO:0009526//plastid envelope	GO:0042802//identical protein binding;GO:0017111//nucleoside-triphosphatase activity;GO:0032550//purine ribonucleoside binding	GO:0043170//macromolecule metabolic process;GO:0009642//response to light intensity;GO:0051259//protein oligomerization	K03696//ATP-dependent Clp protease ATP-binding subunit ClpC	gi|18423233|ref|NP_568750.1|//chaperone protein ClpD [Arabidopsis thaliana]
AT4G02020	2948	222.403	304.919	0.455253	0.033135	0.00220159	SWN	GO:0043231//intracellular membrane-bounded organelle;GO:0043234//protein complex;GO:0005911//cell-cell junction	GO:0003723//RNA binding;GO:0001071//nucleic acid binding transcription factor activity	GO:0006305//DNA alkylation;GO:0003006//developmental process involved in reproduction;GO:0009409//response to cold;GO:0006479//protein methylation;GO:0007154//cell communication;GO:0006351//transcription, DNA-templated;GO:0006402//mRNA catabolic process;GO:0030422//production of siRNA involved in RNA interference;GO:0009791//post-embryonic development;GO:0035195//gene silencing by miRNA;GO:004508…	K11430//histone-lysine N-methyltransferase EZH2 [EC:2.1.1.43]	gi|18411808|ref|NP_567221.1|//histone-lysine N-methyltransferase EZA1 [Arabidopsis thaliana]
AT4G01330	2058	1007.78	1381.28	0.454835	0.000228111	4.52613e-06	AT4G01330//AT4G01330	GO:0016020//membrane;GO:0043231//intracellular membrane-bounded organelle	GO:0004672//protein kinase activity;GO:0032550//purine ribonucleoside binding	GO:0006464//cellular protein modification process;GO:0009725//response to hormone	K04733//interleukin-1 receptor-associated kinase 4 [EC:2.7.11.1];K04730//interleukin-1 receptor-associated kinase 1 [EC:2.7.11.1]	gi|334186273|ref|NP_001190651.1|//protein kinase family protein [Arabidopsis thaliana];gi|240255713|ref|NP_192042.5|//protein kinase family protein [Arabidopsis thaliana]
AT5G55600	2931	223.832	306.682	0.454324	0.0305247	0.00197631	AT5G55600//AT5G55600	GO:0043231//intracellular membrane-bounded organelle	GO:0003676//nucleic acid binding	GO:0006486//protein glycosylation;GO:0006402//mRNA catabolic process	NA	gi|22327858|ref|NP_200371.2|//agenet domain-containing protein / bromo-adjacent homology (BAH) domain-containing protein [Arabidopsis thaliana]
AT3G16785	4317	266.893	365.624	0.454102	0.0209423	0.00115737	PLDP1	GO:0044424//intracellular part	GO:0008289//lipid binding;GO:0004620//phospholipase activity	GO:0006605//protein targeting;GO:0009247//glycolipid biosynthetic process;GO:0009267//cellular response to starvation;GO:0009414//response to water deprivation;GO:0009627//systemic acquired resistance;GO:0016192//vesicle-mediated transport;GO:0009626//plant-type hypersensitive response;GO:0048528//post-embryonic root development;GO:0006984//ER-nucleus signaling pathway;GO:0009755//hormone-mediate…	K01115//phospholipase D1/2 [EC:3.1.4.4]	gi|22331122|ref|NP_188302.2|//phospholipase D P1 [Arabidopsis thaliana]
AT4G32300	3123	545.933	747.719	0.453772	0.00315837	0.000101001	SD2-5	GO:0016020//membrane	GO:0004672//protein kinase activity;GO:0044389//ubiquitin-like protein ligase binding;GO:0032550//purine ribonucleoside binding	GO:0006468//protein phosphorylation	K04733//interleukin-1 receptor-associated kinase 4 [EC:2.7.11.1];K04730//interleukin-1 receptor-associated kinase 1 [EC:2.7.11.1]	gi|22329085|ref|NP_194957.2|//G-type lectin S-receptor-like serine/threonine-protein kinase SD2-5 [Arabidopsis thaliana]
AT1G65690	1251	669.457	916.892	0.45376	0.00081811	2.00961e-05	AT1G65690//AT1G65690	GO:0016020//membrane	NA	GO:0009814//defense response, incompatible interaction;GO:0033554//cellular response to stress;GO:0007165//signal transduction;GO:0046942//carboxylic acid transport	K08488//syntaxin 7	gi|18408342|ref|NP_564862.1|//late embryogenesis abundant (LEA) hydroxyproline-rich glycoprotein [Arabidopsis thaliana]
AT5G46050	1835	193.794	265.366	0.453465	0.0383866	0.00274292	PTR3	GO:0016020//membrane	GO:0015198//oligopeptide transporter activity	GO:0006972//hyperosmotic response;GO:0014070//response to organic cyclic compound;GO:0043200//response to amino acid;GO:0006857//oligopeptide transport;GO:0006952//defense response;GO:0009725//response to hormone	K14638//solute carrier family 15 (peptide/histidine transporter), member 3/4	gi|15237370|ref|NP_199417.1|//peptide transporter 3 [Arabidopsis thaliana]
AT5G57940	2365	666.158	911.934	0.453065	0.000316475	6.77758e-06	CNGC5	GO:0031224//intrinsic component of membrane	GO:0005515//protein binding;GO:0000166//nucleotide binding;GO:0005261//cation channel activity	GO:0044763//single-organism cellular process;GO:0044765//single-organism transport	K05391//cyclic nucleotide gated channel, other eukaryote	gi|30696976|ref|NP_851209.1|//cyclic nucleotide gated channel 5 [Arabidopsis thaliana];gi|42573714|ref|NP_974953.1|//cyclic nucleotide gated channel 5 [Arabidopsis thaliana]
AT5G26740	1923	901.749	1234	0.452545	0.000247564	4.96337e-06	AT5G26740//AT5G26740	NA	NA	NA	NA	gi|30690265|ref|NP_850871.1|//uncharacterized protein [Arabidopsis thaliana]
AT4G00800	5949	360.879	492.762	0.449379	0.0180989	0.00094914	SETH5	NA	NA	NA	K20178//vacuolar protein sorting-associated protein 8	gi|334186260|ref|NP_567189.6|//transducin family protein / WD-40 repeat family protein [Arabidopsis thaliana]
AT4G02540	2837	563.269	769.018	0.449194	0.000721904	1.75534e-05	AT4G02540//AT4G02540	GO:0009526//plastid envelope	GO:0046914//transition metal ion binding;GO:0016668//oxidoreductase activity, acting on a sulfur group of donors, NAD(P) as acceptor	GO:0003006//developmental process involved in reproduction;GO:0044710//single-organism metabolic process	K16219//protein N-terminal methyltransferase [EC:2.1.1.244];K20393//PRA1 family protein 3	gi|15235403|ref|NP_192163.1|//cysteine/histidine-rich C1 domain-containing protein [Arabidopsis thaliana];gi|334186313|ref|NP_001190658.1|//cysteine/histidine-rich C1 domain-containing protein [Arabidopsis thaliana]
AT2G02710	1773	663.305	905.45	0.448963	0.0276501	0.00169284	PLPB	GO:0016020//membrane	GO:0060089//molecular transducer activity;GO:0004673//protein histidine kinase activity	GO:0007165//signal transduction;GO:0006468//protein phosphorylation;GO:0006351//transcription, DNA-templated;GO:0015992//proton transport	K08282//non-specific serine/threonine protein kinase [EC:2.7.11.1]	gi|18395411|ref|NP_565288.1|//PAS/LOV protein B [Arabidopsis thaliana];gi|30678020|ref|NP_849928.1|//PAS/LOV protein B [Arabidopsis thaliana]
AT1G22400	2023	440.48	600.46	0.446991	0.0054716	0.000198547	UGT85A1	NA	GO:0035251//UDP-glucosyltransferase activity	GO:0006605//protein targeting;GO:0009626//plant-type hypersensitive response;GO:0006984//ER-nucleus signaling pathway;GO:0006812//cation transport;GO:0009755//hormone-mediated signaling pathway	K00699//glucuronosyltransferase [EC:2.4.1.17];K13691//pathogen-inducible salicylic acid glucosyltransferase [EC:2.4.1.-];K13030//cyanohydrin beta-glucosyltransferase [EC:2.4.1.85]	gi|15219876|ref|NP_173656.1|//UDP-glycosyltransferase 85A1 [Arabidopsis thaliana]
AT5G58200	1078	236.037	321.458	0.445618	0.020406	0.00111662	AT5G58200//AT5G58200	NA	GO:0003824//catalytic activity	NA	NA	gi|334188478|ref|NP_001190565.1|//Calcineurin-like metallo-phosphoesterase superfamily protein [Arabidopsis thaliana]
AT1G76460	2210	482.683	656.913	0.444627	0.00762425	0.000301412	AT1G76460//AT1G76460	GO:0043231//intracellular membrane-bounded organelle	GO:0036094//small molecule binding;GO:0003676//nucleic acid binding	GO:0009648//photoperiodism	K12741//heterogeneous nuclear ribonucleoprotein A1/A3	gi|22330665|ref|NP_565132.2|//RNA recognition motif-containing protein [Arabidopsis thaliana]
AT5G38210	2392	393.205	535.049	0.444389	0.00815065	0.000331212	AT5G38210//AT5G38210	GO:0016020//membrane	GO:0004672//protein kinase activity;GO:0032550//purine ribonucleoside binding	GO:0006952//defense response;GO:0006468//protein phosphorylation;GO:0051707//response to other organism	K04733//interleukin-1 receptor-associated kinase 4 [EC:2.7.11.1];K04447	gi|10177797|dbj|BAB11288.1|//unnamed protein product [Arabidopsis thaliana];gi|22327431|ref|NP_198637.2|//protein kinase family protein [Arabidopsis thaliana]
AT1G10150	1816	380.14	517.212	0.444224	0.0170111	0.000872365	AT1G10150//AT1G10150	GO:0043231//intracellular membrane-bounded organelle	GO:0005488//binding	NA	NA	gi|18391117|ref|NP_563862.1|//Carbohydrate-binding protein [Arabidopsis thaliana]
AT4G31820	2984	274.293	373.127	0.443946	0.0143552	0.000698106	ENP	GO:0016020//membrane;GO:0005768//endosome	GO:0060089//molecular transducer activity	GO:0009908//flower development;GO:0008105//asymmetric protein localization;GO:0009926//auxin polar transport;GO:0009314//response to radiation;GO:0048367//shoot system development;GO:0009793//embryo development ending in seed dormancy	K15095//(+)-neomenthol dehydrogenase [EC:1.1.1.208]	gi|22329064|ref|NP_194910.2|//BTB/POZ domain-containing protein NPY1 [Arabidopsis thaliana]
AT2G38290	1834	365.837	497.475	0.443423	0.0361829	0.002524	AMT2	GO:0031224//intrinsic component of membrane;GO:0005911//cell-cell junction	GO:0015291//secondary active transmembrane transporter activity;GO:0008509//anion transmembrane transporter activity	GO:0006605//protein targeting;GO:0015748//organophosphate ester transport;GO:0009267//cellular response to starvation;GO:0010243//response to organonitrogen compound;GO:0009746//response to hexose;GO:0042743//hydrogen peroxide metabolic process;GO:0009627//systemic acquired resistance;GO:0015696//ammonium transport;GO:0034285//response to disaccharide;GO:0009696//salicylic acid metabolic process;…	K03320//ammonium transporter, Amt family	gi|15224479|ref|NP_181363.1|//ammonium transporter 2 [Arabidopsis thaliana]
AT5G27920	2693	614.656	835.645	0.443112	0.0020686	6.09245e-05	AT5G27920//AT5G27920	GO:0043231//intracellular membrane-bounded organelle	NA	GO:0009404//toxin metabolic process	K10268//F-box and leucine-rich repeat protein 2/20	gi|18421172|ref|NP_568502.1|//F-box protein [Arabidopsis thaliana]
AT3G02600	1459	455.511	619.096	0.442678	0.0106229	0.00047048	LPP3	GO:0044424//intracellular part;GO:0016021//integral component of membrane	GO:0016791//phosphatase activity	GO:0006796//phosphate-containing compound metabolic process	K18693//diacylglycerol diphosphate phosphatase / phosphatidate phosphatase [EC:3.1.3.81 3.1.3.4]	gi|18396250|ref|NP_566177.1|//lipid phosphate phosphatase 3 [Arabidopsis thaliana];gi|145331736|ref|NP_001078095.1|//lipid phosphate phosphatase 3 [Arabidopsis thaliana]
AT1G21100	1545	1425.03	1935.7	0.441862	0.00015957	3.00751e-06	IGMT1	NA	GO:0005515//protein binding;GO:0008168//methyltransferase activity	GO:0008152//metabolic process	K13066//caffeic acid 3-O-methyltransferase [EC:2.1.1.68]	gi|15218133|ref|NP_173534.1|//indole glucosinolate o-methyltransferase 1 [Arabidopsis thaliana]
AT5G12010	1978	202.392	274.852	0.441502	0.0281854	0.00175364	AT5G12010//AT5G12010	GO:0031090//organelle membrane;GO:0009536//plastid	NA	GO:0006812//cation transport	K14861//nucleolar pre-ribosomal-associated protein 1;K07936//GTP-binding nuclear protein Ran	gi|15239835|ref|NP_196762.1|//uncharacterized protein [Arabidopsis thaliana]
AT5G18310	1369	961.134	1305.15	0.441401	0.00300909	9.57673e-05	AT5G18310//AT5G18310	GO:0016020//membrane;GO:0043231//intracellular membrane-bounded organelle	NA	NA	NA	gi|18418577|ref|NP_568362.1|//uncharacterized protein [Arabidopsis thaliana];gi|30686758|ref|NP_850843.1|//uncharacterized protein [Arabidopsis thaliana]
AT1G65580	3787	358.561	486.681	0.440757	0.0212446	0.00117923	FRA3	NA	NA	GO:0046488//phosphatidylinositol metabolic process	K20279//synaptojanin [EC:3.1.3.36];K01099//inositol polyphosphate 5-phosphatase INPP5B/F [EC:3.1.3.36]	gi|42562979|ref|NP_176736.2|//Type II inositol-1,4,5-trisphosphate 5-phosphatase FRA3 [Arabidopsis thaliana]
AT5G24090	1268	384.53	521.843	0.440518	0.00407384	0.000137239	CHIA	NA	GO:0043167//ion binding;GO:0016798//hydrolase activity, acting on glycosyl bonds	GO:0070646//protein modification by small protein removal;GO:0003006//developmental process involved in reproduction;GO:0009414//response to water deprivation;GO:0042743//hydrogen peroxide metabolic process;GO:0006970//response to osmotic stress;GO:0009416//response to light stimulus	K01183//chitinase [EC:3.2.1.14]	gi|15237886|ref|NP_197797.1|//chitinase A [Arabidopsis thaliana]
AT5G24210	1608	1623.76	2202.17	0.439591	5.49734e-05	8.69882e-07	AT5G24210//AT5G24210	GO:0043231//intracellular membrane-bounded organelle	GO:0016298//lipase activity	GO:0009814//defense response, incompatible interaction;GO:0044238//primary metabolic process;GO:0009696//salicylic acid metabolic process	NA	gi|15237916|ref|NP_197809.1|//lipase class 3 family protein [Arabidopsis thaliana]
AT5G35570	2744	263.698	357.609	0.439498	0.0361482	0.0025171	AT5G35570//AT5G35570	GO:0009536//plastid	GO:0016740//transferase activity	NA	K13506//glycerol-3-phosphate O-acyltransferase 3/4 [EC:2.3.1.15]	gi|22327354|ref|NP_568528.2|//O-fucosyltransferase family protein [Arabidopsis thaliana]
AT4G29900	3873	788.246	1068.86	0.43935	0.00957327	0.000409686	ACA10	GO:0031224//intrinsic component of membrane;GO:0005911//cell-cell junction	GO:0043169//cation binding;GO:0005515//protein binding;GO:0019829//cation-transporting ATPase activity;GO:0032550//purine ribonucleoside binding	GO:0003006//developmental process involved in reproduction;GO:0072503//cellular divalent inorganic cation homeostasis;GO:0006816//calcium ion transport;GO:0009152//purine ribonucleotide biosynthetic process;GO:0051707//response to other organism;GO:0044767//single-organism developmental process	K01537//Ca2+-transporting ATPase [EC:3.6.3.8]	gi|15233753|ref|NP_194719.1|//calcium-transporting ATPase 10 [Arabidopsis thaliana]
AT2G43820	1744	1657.17	2246.99	0.439278	7.22145e-05	1.20253e-06	UGT74F2	NA	GO:0035251//UDP-glucosyltransferase activity	GO:0032787//monocarboxylic acid metabolic process;GO:0009072//aromatic amino acid family metabolic process;GO:0010035//response to inorganic substance;GO:0015698//inorganic anion transport	K13691//pathogen-inducible salicylic acid glucosyltransferase [EC:2.4.1.-]	gi|15224368|ref|NP_181910.1|//UDP-glucosyltransferase 74F2 [Arabidopsis thaliana]
AT1G78830	1956	8993.31	12183.8	0.438041	0.00659363	0.000248548	AT1G78830//AT1G78830	GO:0043231//intracellular membrane-bounded organelle;GO:0016020//membrane;GO:0005618//cell wall;GO:0005911//cell-cell junction;GO:0005576//extracellular region;GO:0044444//cytoplasmic part	GO:0005488//binding	NA	K14962//COMPASS component SWD2;K00276//primary-amine oxidase [EC:1.4.3.21];K03327//multidrug resistance protein, MATE family	gi|18412129|ref|NP_565191.1|//curculin-like (mannose-binding) lectin-like protein [Arabidopsis thaliana]
AT5G37370	1334	343.712	465.479	0.437518	0.011681	0.000535639	ATSRL1	NA	NA	GO:0010467//gene expression;GO:0006970//response to osmotic stress;GO:0006402//mRNA catabolic process	K12850//pre-mRNA-splicing factor 38B	gi|30693071|ref|NP_851101.1|//putative splicing factor ATSRL1 [Arabidopsis thaliana];gi|30693073|ref|NP_198553.2|//putative splicing factor ATSRL1 [Arabidopsis thaliana];gi|238481439|ref|NP_001154753.1|//putative splicing factor ATSRL1 [Arabidopsis thaliana];gi|334188050|ref|NP_001190430.1|//putative splicing factor ATSRL1 [Arabidopsis thaliana]
AT5G57630	1474	292.77	396.456	0.437393	0.0218016	0.00122279	CIPK21	GO:0043231//intracellular membrane-bounded organelle	GO:0004672//protein kinase activity;GO:0032550//purine ribonucleoside binding	GO:0006464//cellular protein modification process;GO:0007154//cell communication;GO:0006796//phosphate-containing compound metabolic process	K07198//5'-AMP-activated protein kinase, catalytic alpha subunit [EC:2.7.11.11]	gi|18424001|ref|NP_568860.1|//CBL-interacting serine/threonine-protein kinase 21 [Arabidopsis thaliana]
AT5G13590	5180	342.889	464.312	0.437351	0.0325668	0.00215173	AT5G13590//AT5G13590	GO:0043231//intracellular membrane-bounded organelle;GO:0005911//cell-cell junction	NA	NA	NA	gi|334187666|ref|NP_196863.5|//uncharacterized protein [Arabidopsis thaliana]
AT1G69870	2420	787.496	1066.14	0.43705	0.00166856	4.7138e-05	NRT1.7	GO:0016020//membrane	GO:0015112//nitrate transmembrane transporter activity	GO:0019758//glycosinolate biosynthetic process;GO:0015833//peptide transport;GO:0015706//nitrate transport	K14638//solute carrier family 15 (peptide/histidine transporter), member 3/4	gi|18409391|ref|NP_564979.1|//nitrate transporter 1.7 [Arabidopsis thaliana]
AT3G54500	2305	1211.62	1635.37	0.432674	0.0160278	0.000806671	AT3G54500//AT3G54500	GO:0043231//intracellular membrane-bounded organelle	NA	NA	NA	gi|334185979|ref|NP_001190089.1|//uncharacterized protein [Arabidopsis thaliana];gi|7258353|emb|CAB77570.1|//putative protein [Arabidopsis thaliana];gi|334185977|ref|NP_001190088.1|//uncharacterized protein [Arabidopsis thaliana];gi|42565925|ref|NP_191014.2|//uncharacterized protein [Arabidopsis thaliana];gi|145362491|ref|NP_974432.2|//uncharacterized protein [Arabidopsis thaliana]
AT5G43780	1904	1262.79	1704.19	0.432466	0.000173446	3.29925e-06	APS4	GO:0009532//plastid stroma	GO:0004779//sulfate adenylyltransferase activity	GO:0006605//protein targeting;GO:0006790//sulfur compound metabolic process;GO:0009626//plant-type hypersensitive response;GO:0009813//flavonoid biosynthetic process	K13811//3'-phosphoadenosine 5'-phosphosulfate synthase [EC:2.7.7.4 2.7.1.25]	gi|15239983|ref|NP_199191.1|//sulfate adenylyltransferase [Arabidopsis thaliana]
AT4G33000	1116	256.447	346.039	0.432275	0.021646	0.00120779	CBL10	GO:0016020//membrane;GO:0009536//plastid;GO:0000325//plant-type vacuole	GO:0046872//metal ion binding	GO:0009826//unidimensional cell growth;GO:0006813//potassium ion transport;GO:0048588//developmental cell growth;GO:0005976//polysaccharide metabolic process;GO:0006972//hyperosmotic response;GO:0019932//second-messenger-mediated signaling;GO:0032844//regulation of homeostatic process;GO:0045229//external encapsulating structure organization;GO:0043479//pigment accumulation in tissues in response…	K06268//serine/threonine-protein phosphatase 2B regulatory subunit	gi|30689575|ref|NP_849485.1|//calcineurin B-like protein 10 [Arabidopsis thaliana];gi|15234011|ref|NP_195026.1|//calcineurin B-like protein 10 [Arabidopsis thaliana]
AT1G05840	1700	219.815	296.475	0.431618	0.0311459	0.00203333	AT1G05840//AT1G05840	GO:0031224//intrinsic component of membrane	GO:0004175//endopeptidase activity	GO:0006281//DNA repair;GO:0019941//modification-dependent protein catabolic process;GO:0030001//metal ion transport;GO:0000302//response to reactive oxygen species;GO:0048193//Golgi vesicle transport;GO:0010876//lipid localization;GO:0009648//photoperiodism;GO:0000160//phosphorelay signal transduction system;GO:0006498//N-terminal protein lipidation;GO:0006625//protein targeting to peroxisome;GO:…	K00924	gi|18390579|ref|NP_563751.1|//aspartyl protease family protein [Arabidopsis thaliana]
AT1G54100	2011	1017.43	1372.08	0.431426	0.00104512	2.67958e-05	ALDH7B4	GO:0044444//cytoplasmic part	GO:0016903//oxidoreductase activity, acting on the aldehyde or oxo group of donors	GO:0009414//response to water deprivation;GO:0000160//phosphorelay signal transduction system;GO:0006970//response to osmotic stress;GO:0006787//porphyrin-containing compound catabolic process;GO:0009725//response to hormone;GO:0044710//single-organism metabolic process;GO:0000302//response to reactive oxygen species	K14085//aldehyde dehydrogenase family 7 member A1 [EC:1.2.1.31 1.2.1.8 1.2.1.3]	gi|15221042|ref|NP_175812.1|//aldehyde dehydrogenase 7B4 [Arabidopsis thaliana]
AT4G24972	1342	289.072	389.759	0.431155	0.0209423	0.00116071	TPD1	GO:0043231//intracellular membrane-bounded organelle	GO:0005488//binding	GO:0045165//cell fate commitment;GO:0003006//developmental process involved in reproduction	NA	gi|42573031|ref|NP_974612.1|//protein TAPETUM DETERMINANT 1 [Arabidopsis thaliana]
AT1G68020	3071	525.113	707.243	0.429578	0.00363648	0.000119755	ATTPS6	GO:0043231//intracellular membrane-bounded organelle	GO:0019203//carbohydrate phosphatase activity;GO:0035251//UDP-glucosyltransferase activity	GO:0005991//trehalose metabolic process	K16055//trehalose 6-phosphate synthase/phosphatase [EC:2.4.1.15 3.1.3.12]	gi|18408922|ref|NP_564918.1|//alpha,alpha-trehalose-phosphate synthase [UDP-forming] 6 [Arabidopsis thaliana];gi|42572029|ref|NP_974105.1|//alpha,alpha-trehalose-phosphate synthase [UDP-forming] 6 [Arabidopsis thaliana]
AT1G18470	2164	582.311	784.024	0.429107	0.00537449	0.000193465	AT1G18470//AT1G18470	GO:0043231//intracellular membrane-bounded organelle;GO:0044444//cytoplasmic part	GO:0046914//transition metal ion binding	NA	K11498//centromeric protein E	gi|18394611|ref|NP_564052.1|//transmembrane Fragile-X-F-associated protein [Arabidopsis thaliana]
AT5G57220	1768	794.404	1069.2	0.428581	0.00129414	3.45232e-05	CYP81F2	NA	GO:0046914//transition metal ion binding;GO:0046906//tetrapyrrole binding;GO:0016491//oxidoreductase activity	GO:0010243//response to organonitrogen compound;GO:0019761//glucosinolate biosynthetic process;GO:0009725//response to hormone;GO:0052482//defense response by cell wall thickening;GO:0042742//defense response to bacterium;GO:0001666//response to hypoxia	K00517//null	gi|15242068|ref|NP_200532.1|//cytochrome P450, family 81, subfamily F, polypeptide 2 [Arabidopsis thaliana]
AT5G61140	6745	310.306	417.539	0.428216	0.0252916	0.00148663	AT5G61140//AT5G61140	GO:0043231//intracellular membrane-bounded organelle	GO:0032550//purine ribonucleoside binding;GO:0042623//ATPase activity, coupled	GO:0009606//tropism	K18663//activating signal cointegrator complex subunit 3 [EC:3.6.4.12]	gi|334188537|ref|NP_001190584.1|//U5 small nuclear ribonucleoprotein helicase [Arabidopsis thaliana];gi|30697481|ref|NP_200922.2|//U5 small nuclear ribonucleoprotein helicase [Arabidopsis thaliana]
AT1G27320	4513	891.915	1200.1	0.428172	0.00215813	6.48128e-05	HK3	GO:0016020//membrane	GO:0004888//transmembrane signaling receptor activity;GO:0016791//phosphatase activity;GO:0019901//protein kinase binding;GO:0032550//purine ribonucleoside binding;GO:0004673//protein histidine kinase activity	GO:0009267//cellular response to starvation;GO:0006970//response to osmotic stress;GO:0000302//response to reactive oxygen species;GO:0006826//iron ion transport;GO:0000160//phosphorelay signal transduction system;GO:0006625//protein targeting to peroxisome;GO:0009755//hormone-mediated signaling pathway;GO:0010565//regulation of cellular ketone metabolic process;GO:0048507//meristem development;G…	K14489//arabidopsis histidine kinase 2/3/4 (cytokinin receptor) [EC:2.7.13.3]	gi|18396292|ref|NP_564276.1|//histidine kinase 3 [Arabidopsis thaliana]
AT5G05230	1652	227.728	306.398	0.428096	0.0337924	0.00227546	AT5G05230//AT5G05230	GO:0043231//intracellular membrane-bounded organelle;GO:0043234//protein complex	GO:0019787//ubiquitin-like protein transferase activity	GO:0032446//protein modification by small protein conjugation	NA	gi|42567657|ref|NP_196142.3|//U-box domain-containing protein 62 [Arabidopsis thaliana]
AT3G06850	1871	418.389	562.527	0.427077	0.00534739	0.000192268	BCE2	GO:0043231//intracellular membrane-bounded organelle	GO:0046914//transition metal ion binding;GO:0030523//dihydrolipoamide S-acyltransferase activity	GO:0009746//response to hexose;GO:0034285//response to disaccharide;GO:0035337//fatty-acyl-CoA metabolic process	K09699//2-oxoisovalerate dehydrogenase E2 component (dihydrolipoyl transacylase) [EC:2.3.1.168]	gi|15231314|ref|NP_187341.1|//dihydrolipoamide branched chain acyltransferase [Arabidopsis thaliana]
AT3G13062	1744	534.723	718.437	0.42607	0.0029187	9.20999e-05	AT3G13062//AT3G13062	GO:0016020//membrane;GO:0043231//intracellular membrane-bounded organelle	GO:0016772//transferase activity, transferring phosphorus-containing groups	NA	NA	gi|30682459|ref|NP_850574.1|//polyketide cyclase/dehydrase and lipid transport superfamily protein [Arabidopsis thaliana];gi|30682453|ref|NP_850573.1|//polyketide cyclase/dehydrase and lipid transport superfamily protein [Arabidopsis thaliana];gi|18399850|ref|NP_566443.1|//polyketide cyclase/dehydrase and lipid transport superfamily protein [Arabidopsis thaliana]
AT1G28330	784	4413.51	5927.73	0.425555	2.57344e-05	3.58177e-07	DYL1	GO:0043231//intracellular membrane-bounded organelle	NA	GO:0009746//response to hexose;GO:0034285//response to disaccharide	NA	gi|334182913|ref|NP_001185105.1|//dormancy-associated protein-like 1 [Arabidopsis thaliana];gi|238478661|ref|NP_001154378.1|//dormancy-associated protein-like 1 [Arabidopsis thaliana];gi|18396748|ref|NP_564305.1|//dormancy-associated protein-like 1 [Arabidopsis thaliana]
AT2G42030	2137	288.122	386.914	0.425335	0.0402559	0.00291393	AT2G42030//AT2G42030	NA	GO:0046914//transition metal ion binding	NA	K10666//E3 ubiquitin-protein ligase RNF5 [EC:2.3.2.27]	gi|15227484|ref|NP_181733.1|//putative zinc ion binding protein [Arabidopsis thaliana]
AT5G22450	3926	451.592	606.365	0.425166	0.029593	0.00187553	AT5G22450//AT5G22450	NA	NA	GO:0006464//cellular protein modification process	NA	gi|9757826|dbj|BAB08344.1|//unnamed protein product [Arabidopsis thaliana]
AT3G50700	2117	424.991	570.628	0.425119	0.00415531	0.000140679	IDD2	GO:0043231//intracellular membrane-bounded organelle	GO:0046914//transition metal ion binding;GO:0001071//nucleic acid binding transcription factor activity	GO:0006605//protein targeting;GO:0042743//hydrogen peroxide metabolic process;GO:0009627//systemic acquired resistance;GO:0006351//transcription, DNA-templated;GO:0048869//cellular developmental process;GO:0009887//animal organ morphogenesis;GO:0009626//plant-type hypersensitive response;GO:0006470//protein dephosphorylation;GO:0009755//hormone-mediated signaling pathway	K14794//ribosomal RNA-processing protein 12;K12309//beta-galactosidase [EC:3.2.1.23]	gi|15229832|ref|NP_190639.1|//indeterminate-domain 2 protein [Arabidopsis thaliana]
AT5G47910	3603	1064.99	1429.75	0.424928	0.000666038	1.59467e-05	RBOHD	GO:0043231//intracellular membrane-bounded organelle;GO:0031224//intrinsic component of membrane	GO:0016209//antioxidant activity;GO:0050664//oxidoreductase activity, acting on NAD(P)H, oxygen as acceptor;GO:0000166//nucleotide binding;GO:0046914//transition metal ion binding	GO:0007165//signal transduction;GO:0042743//hydrogen peroxide metabolic process;GO:0006952//defense response;GO:0012501//programmed cell death;GO:0048878//chemical homeostasis;GO:0044710//single-organism metabolic process	K13447//respiratory burst oxidase [EC:1.6.3.- 1.11.1.-]	gi|15238842|ref|NP_199602.1|//respiratory burst oxidase-D [Arabidopsis thaliana]
AT1G72180	3593	839.787	1126.99	0.424381	0.00248355	7.6026e-05	AT1G72180//AT1G72180	GO:0031224//intrinsic component of membrane	GO:0004672//protein kinase activity;GO:0032550//purine ribonucleoside binding	GO:0006464//cellular protein modification process;GO:0048437//floral organ development;GO:0007167//enzyme linked receptor protein signaling pathway;GO:0009607//response to biotic stimulus;GO:0009886//post-embryonic animal morphogenesis	K00924	gi|15218385|ref|NP_177363.1|//leucine-rich receptor-like protein kinase [Arabidopsis thaliana]
AT5G49740	2644	331.487	444.745	0.424028	0.019135	0.00101774	FRO7	GO:0031224//intrinsic component of membrane;GO:0009536//plastid	GO:0000166//nucleotide binding;GO:0016723//oxidoreductase activity, oxidizing metal ions, NAD or NADP as acceptor	GO:0022900//electron transport chain;GO:0009314//response to radiation	K13447//respiratory burst oxidase [EC:1.6.3.- 1.11.1.-]	gi|30695741|ref|NP_199785.2|//ferric reduction oxidase 7 [Arabidopsis thaliana]
AT2G18730	1965	365.427	489.858	0.422782	0.0131953	0.000619177	DGK3	GO:0016020//membrane;GO:0043231//intracellular membrane-bounded organelle;GO:0005911//cell-cell junction	GO:0016301//kinase activity	GO:0007186//G-protein coupled receptor signaling pathway;GO:0006605//protein targeting;GO:0048827//phyllome development;GO:0009626//plant-type hypersensitive response;GO:0009813//flavonoid biosynthetic process;GO:0022622//root system development	K00901//diacylglycerol kinase (ATP) [EC:2.7.1.107]	gi|30680460|ref|NP_849980.1|//diacylglycerol kinase 3 [Arabidopsis thaliana]
AT1G58200	2547	446.179	597.788	0.422014	0.0191533	0.00102104	MSL3	GO:0031967//organelle envelope	GO:0015075//ion transmembrane transporter activity	GO:0032787//monocarboxylic acid metabolic process;GO:0006950//response to stress;GO:0009725//response to hormone;GO:0009658//chloroplast organization	K16052//MscS family membrane protein	gi|30696227|ref|NP_176116.2|//MSCS-like 3 [Arabidopsis thaliana]
AT1G22280	1514	525.295	703.764	0.421962	0.00518997	0.000184243	PAPP2C	GO:0016020//membrane;GO:0043231//intracellular membrane-bounded organelle;GO:0005911//cell-cell junction	GO:0004721//phosphoprotein phosphatase activity	GO:0010017//red or far-red light signaling pathway;GO:0006464//cellular protein modification process;GO:0009692//ethylene metabolic process;GO:0009607//response to biotic stimulus	K17506//protein phosphatase 1L [EC:3.1.3.16]	gi|334182763|ref|NP_001185062.1|//phytochrome-associated protein phosphatase type 2C [Arabidopsis thaliana];gi|18395099|ref|NP_564165.1|//phytochrome-associated protein phosphatase type 2C [Arabidopsis thaliana]
AT2G15900	3607	327.944	439.213	0.42147	0.0180796	0.000945605	AT2G15900//AT2G15900	GO:0043231//intracellular membrane-bounded organelle	GO:0005543//phospholipid binding	GO:0006486//protein glycosylation;GO:0007165//signal transduction;GO:0006402//mRNA catabolic process	K17925//sorting nexin-13	gi|334184245|ref|NP_179190.3|//phox domain-containing protein [Arabidopsis thaliana]
AT5G64300	2459	751.552	1006.5	0.421403	0.00605699	0.000224807	GCH	GO:0009532//plastid stroma	GO:0003933//GTP cyclohydrolase activity;GO:0016830//carbon-carbon lyase activity	GO:0006771//riboflavin metabolic process;GO:0048588//developmental cell growth	K14652//3,4-dihydroxy 2-butanone 4-phosphate synthase / GTP cyclohydrolase II [EC:4.1.99.12 3.5.4.25]	gi|79547445|ref|NP_201235.4|//GTP cyclohydrolase-2 [Arabidopsis thaliana]
AT1G66100	992	428.217	572.995	0.420182	0.0246096	0.00143329	AT1G66100//AT1G66100	NA	GO:0005102//receptor binding	GO:0006950//response to stress	NA	gi|15218931|ref|NP_176784.1|//probable thionin-2.4 [Arabidopsis thaliana]
AT2G05380	625	7863.73	10522.3	0.420166	0.00581005	0.000212513	GRP3S	NA	GO:0005488//binding	GO:0046394//carboxylic acid biosynthetic process;GO:0006520//cellular amino acid metabolic process;GO:0042221//response to chemical;GO:0006950//response to stress;GO:0009628//response to abiotic stimulus;GO:0044710//single-organism metabolic process;GO:1901700//response to oxygen-containing compound;GO:0010033//response to organic substance;GO:1901566//organonitrogen compound biosynthetic process…	NA	gi|186499491|ref|NP_001118273.1|//glycine-rich protein 3 short isoform [Arabidopsis thaliana];gi|18396043|ref|NP_565325.1|//glycine-rich protein 3 short isoform [Arabidopsis thaliana]
AT3G51550	3191	4025.8	5382.62	0.419034	0.00255011	7.86972e-05	FER	GO:0016020//membrane;GO:0005911//cell-cell junction;GO:0044426//cell wall part	GO:0004672//protein kinase activity;GO:0032550//purine ribonucleoside binding	GO:0009856//pollination;GO:0006007//glucose catabolic process;GO:0006970//response to osmotic stress;GO:0006468//protein phosphorylation;GO:0048588//developmental cell growth;GO:0006996//organelle organization;GO:0016192//vesicle-mediated transport;GO:0000302//response to reactive oxygen species;GO:0030243//cellulose metabolic process;GO:0032989//cellular component morphogenesis;GO:0006952//defen…	K04730//interleukin-1 receptor-associated kinase 1 [EC:2.7.11.1]	gi|15230520|ref|NP_190723.1|//receptor-like protein kinase FERONIA [Arabidopsis thaliana]
AT3G53480	4688	1285.59	1718.8	0.418971	0.00214442	6.41344e-05	ABCG37	NA	GO:0017111//nucleoside-triphosphatase activity;GO:0032550//purine ribonucleoside binding	GO:0009154//purine ribonucleotide catabolic process	K05681//ATP-binding cassette, subfamily G (WHITE), member 2	gi|15231821|ref|NP_190916.1|//ABC transporter G family member 37 [Arabidopsis thaliana]
AT3G01310	3723	792.78	1059.63	0.418574	0.00215321	6.45759e-05	AT3G01310//AT3G01310	GO:0016020//membrane;GO:0044424//intracellular part	GO:0046872//metal ion binding;GO:0016791//phosphatase activity	GO:0048511//rhythmic process;GO:0044710//single-organism metabolic process	K13024//inositol-hexakisphosphate/diphosphoinositol-pentakisphosphate 1-kinase [EC:2.7.4.24]	gi|79295367|ref|NP_001030614.1|//phosphoglycerate mutase-like protein [Arabidopsis thaliana];gi|42563399|ref|NP_186780.3|//phosphoglycerate mutase-like protein [Arabidopsis thaliana]
AT5G47020	4975	556.944	744.218	0.418192	0.0164434	0.00083167	AT5G47020//AT5G47020	NA	NA	NA	NA	gi|334188236|ref|NP_199513.2|//uncharacterized protein [Arabidopsis thaliana]
AT1G23870	2973	1811.51	2420.59	0.418163	0.00153215	4.19514e-05	TPS9	GO:0043231//intracellular membrane-bounded organelle	GO:0019203//carbohydrate phosphatase activity;GO:0035251//UDP-glucosyltransferase activity	GO:0009746//response to hexose;GO:0034285//response to disaccharide;GO:0005991//trehalose metabolic process	K16055//trehalose 6-phosphate synthase/phosphatase [EC:2.4.1.15 3.1.3.12]	gi|15220891|ref|NP_173799.1|//putative alpha,alpha-trehalose-phosphate synthase [UDP-forming] 9 [Arabidopsis thaliana]
AT2G31810	1745	1198.93	1601.82	0.417958	0.00388906	0.000130167	AT2G31810//AT2G31810	GO:0009536//plastid	GO:0031406//carboxylic acid binding;GO:0016744//transferase activity, transferring aldehyde or ketonic groups	GO:0006006//glucose metabolic process;GO:0008652//cellular amino acid biosynthetic process;GO:0051603//proteolysis involved in cellular protein catabolic process;GO:0006996//organelle organization	K01653//acetolactate synthase I/III small subunit [EC:2.2.1.6]	gi|30685076|ref|NP_850174.1|//ACT domain-containing small subunit of acetolactate synthase protein [Arabidopsis thaliana];gi|30685071|ref|NP_850172.1|//ACT domain-containing small subunit of acetolactate synthase protein [Arabidopsis thaliana]
AT2G25900	1677	2763.46	3690.76	0.417443	0.0266777	0.00160942	ATCTH	GO:0043231//intracellular membrane-bounded organelle	GO:0046914//transition metal ion binding;GO:0001071//nucleic acid binding transcription factor activity;GO:0003676//nucleic acid binding	GO:0006351//transcription, DNA-templated	K15172//transcription elongation factor SPT5;K07560//D-tyrosyl-tRNA(Tyr) deacylase [EC:3.1.-.-]	gi|15225213|ref|NP_180161.1|//putative Cys3His zinc finger protein ATCTH [Arabidopsis thaliana]
AT1G01720	1653	1406.72	1878.56	0.417289	0.000175765	3.35642e-06	ATAF1	GO:0043231//intracellular membrane-bounded organelle	GO:0001071//nucleic acid binding transcription factor activity;GO:0003676//nucleic acid binding	GO:0032502//developmental process;GO:0006972//hyperosmotic response;GO:0009738//abscisic acid-activated signaling pathway;GO:0010243//response to organonitrogen compound;GO:0006351//transcription, DNA-templated;GO:0051707//response to other organism;GO:0009694//jasmonic acid metabolic process	K12581//CCR4-NOT transcription complex subunit 7/8;K02437//glycine cleavage system H protein;K13126//polyadenylate-binding protein;K05941//glutathione gamma-glutamylcysteinyltransferase [EC:2.3.2.15];K01054//acylglycerol lipase [EC:3.1.1.23]	gi|15223456|ref|NP_171677.1|//putative transcriptional activator with NAC domain [Arabidopsis thaliana]
AT5G61530	1520	614.593	819.344	0.414838	0.00424496	0.000144189	AT5G61530//AT5G61530	GO:0044424//intracellular part	NA	GO:0006605//protein targeting;GO:0007154//cell communication;GO:0016192//vesicle-mediated transport	NA	gi|334188546|ref|NP_001190587.1|//uncharacterized Rho GTPase-activating protein [Arabidopsis thaliana];gi|42573754|ref|NP_974973.1|//uncharacterized Rho GTPase-activating protein [Arabidopsis thaliana];gi|18424478|ref|NP_568935.1|//uncharacterized Rho GTPase-activating protein [Arabidopsis thaliana]
AT3G14990	1502	4266.11	5687.31	0.414827	4.28785e-05	6.55106e-07	DJ1A	NA	NA	NA	K03152//4-methyl-5(b-hydroxyethyl)-thiazole monophosphate biosynthesis	gi|15232455|ref|NP_188117.1|//protein DJ-1-like A [Arabidopsis thaliana]
AT4G30210	2656	2195.93	2927.02	0.414604	0.000224473	4.44465e-06	ATR2	GO:0031090//organelle membrane;GO:0009536//plastid	GO:0016653//oxidoreductase activity, acting on NAD(P)H, heme protein as acceptor;GO:0046914//transition metal ion binding;GO:0032553//ribonucleotide binding	GO:0006725//cellular aromatic compound metabolic process;GO:0044710//single-organism metabolic process	K00327//NADPH-ferrihemoprotein reductase [EC:1.6.2.4]	gi|15234668|ref|NP_194750.1|//NADPH--cytochrome P450 reductase 2 [Arabidopsis thaliana];gi|145361356|ref|NP_849472.2|//NADPH--cytochrome P450 reductase 2 [Arabidopsis thaliana]
AT1G76700	1643	324.64	432.711	0.414564	0.0173857	0.000901003	AT1G76700//AT1G76700	GO:0043231//intracellular membrane-bounded organelle	GO:0005515//protein binding	GO:0044267//cellular protein metabolic process;GO:0048528//post-embryonic root development;GO:0006984//ER-nucleus signaling pathway;GO:0016192//vesicle-mediated transport	K03686//molecular chaperone DnaJ;K09529//DnaJ homolog subfamily C member 9	gi|15223142|ref|NP_177796.1|//chaperone protein dnaJ 10 [Arabidopsis thaliana]
AT3G48360	2032	1760.28	2346.11	0.414467	0.00119084	3.13236e-05	BT2	GO:0043231//intracellular membrane-bounded organelle	GO:0000989//transcription factor activity, transcription factor binding;GO:0005515//protein binding;GO:0046914//transition metal ion binding;GO:0008080//N-acetyltransferase activity	GO:0014070//response to organic cyclic compound;GO:0006970//response to osmotic stress;GO:0006351//transcription, DNA-templated;GO:0048511//rhythmic process;GO:0000302//response to reactive oxygen species;GO:0016570//histone modification;GO:0048229//gametophyte development;GO:0051347//positive regulation of transferase activity;GO:0009756//carbohydrate mediated signaling;GO:0010035//response to i…	K00517//null	gi|18408618|ref|NP_566902.1|//TAC1-mediated telomerase activation pathway protein BT2 [Arabidopsis thaliana];gi|4678352|emb|CAB41162.1|//putative protein [Arabidopsis thaliana]
AT1G57990	1858	3557.96	4741.94	0.414428	0.00106083	2.73764e-05	PUP18	GO:0031224//intrinsic component of membrane;GO:0009536//plastid	GO:0015205//nucleobase transmembrane transporter activity	GO:0015851//nucleobase transport	NA	gi|15217805|ref|NP_176100.1|//purine permease 18 [Arabidopsis thaliana]
AT1G19400	1579	715.756	953.924	0.414406	0.00388431	0.000129847	AT1G19400//AT1G19400	GO:0043231//intracellular membrane-bounded organelle	NA	NA	NA	gi|8778440|gb|AAF79448.1|AC025808_30//F18O14.16 [Arabidopsis thaliana]
AT1G20510	2104	377.647	503.294	0.414362	0.0125747	0.000584955	OPCL1	GO:0009536//plastid;GO:0042579//microbody	GO:0016703//oxidoreductase activity, acting on single donors with incorporation of molecular oxygen, incorporation of one atom of oxygen (internal monooxygenases or internal mixed function oxidases);GO:0016405//CoA-ligase activity	GO:0010243//response to organonitrogen compound;GO:0006950//response to stress;GO:0006725//cellular aromatic compound metabolic process;GO:0009725//response to hormone;GO:0051707//response to other organism;GO:0009694//jasmonic acid metabolic process	K10526//OPC-8:0 CoA ligase 1 [EC:6.2.1.-]	gi|8778603|gb|AAF79611.1|AC027665_12//F5M15.17 [Arabidopsis thaliana];gi|18394871|ref|NP_564115.1|//OPC-8:0 CoA ligase1 [Arabidopsis thaliana]
AT5G44070	1815	1346.65	1794.64	0.414324	0.00526298	0.000188579	CAD1	GO:0009536//plastid	GO:0016614//oxidoreductase activity, acting on CH-OH group of donors;GO:0042887//amide transmembrane transporter activity;GO:0019829//cation-transporting ATPase activity;GO:0046914//transition metal ion binding;GO:0016755//transferase activity, transferring amino-acyl groups	GO:0009072//aromatic amino acid family metabolic process;GO:0002252//immune effector process;GO:0043043//peptide biosynthetic process;GO:0009699//phenylpropanoid biosynthetic process;GO:0019762//glucosinolate catabolic process;GO:0052482//defense response by cell wall thickening;GO:0009755//hormone-mediated signaling pathway;GO:0010038//response to metal ion;GO:0006605//protein targeting;GO:00102…	K05941//glutathione gamma-glutamylcysteinyltransferase [EC:2.3.2.15]	gi|15240084|ref|NP_199220.1|//glutathione gamma-glutamylcysteinyltransferase 1 [Arabidopsis thaliana]
AT1G50030	8042	344.201	458.589	0.413951	0.029593	0.00187439	TOR	GO:0043231//intracellular membrane-bounded organelle	GO:0052742//phosphatidylinositol kinase activity;GO:0001067//regulatory region nucleic acid binding;GO:0005515//protein binding;GO:0032550//purine ribonucleoside binding	GO:0007059//chromosome segregation;GO:0003006//developmental process involved in reproduction;GO:0009404//toxin metabolic process;GO:0016049//cell growth;GO:0007015//actin filament organization;GO:0009791//post-embryonic development;GO:0006914//autophagy;GO:0006796//phosphate-containing compound metabolic process;GO:0000904//cell morphogenesis involved in differentiation;GO:0048764//trichoblast m…	K07203//serine/threonine-protein kinase mTOR [EC:2.7.11.1]	gi|22330143|ref|NP_175425.2|//serine/threonine-protein kinase TOR [Arabidopsis thaliana];gi|186489926|ref|NP_001117459.1|//serine/threonine-protein kinase TOR [Arabidopsis thaliana]
AT5G57710	3925	952.802	1269.42	0.413925	0.0499356	0.00390946	AT5G57710//AT5G57710	GO:0044424//intracellular part	NA	GO:0009628//response to abiotic stimulus	K03695//ATP-dependent Clp protease ATP-binding subunit ClpB	gi|15242850|ref|NP_200579.1|//protein SUPPRESSOR OF MAX2 1 [Arabidopsis thaliana]
AT1G15530	1971	275.976	367.664	0.413842	0.0275457	0.00168188	AT1G15530//AT1G15530	GO:0016020//membrane;GO:0043231//intracellular membrane-bounded organelle	GO:0004672//protein kinase activity;GO:0032550//purine ribonucleoside binding	GO:0006464//cellular protein modification process	K04730//interleukin-1 receptor-associated kinase 1 [EC:2.7.11.1]	gi|15218220|ref|NP_173006.1|//L-type lectin-domain containing receptor kinase S.1 [Arabidopsis thaliana]
AT3G07700	2292	463.094	616.881	0.413687	0.0238514	0.00137022	AT3G07700//AT3G07700	GO:0009536//plastid	GO:0016740//transferase activity	NA	K08869//aarF domain-containing kinase;K13457//disease resistance protein RPM1	gi|334185170|ref|NP_001189839.1|//ABC1 kinase [Arabidopsis thaliana];gi|18398032|ref|NP_566315.1|//ABC1 kinase [Arabidopsis thaliana]
AT1G34300	2813	339.588	452.24	0.413302	0.0209423	0.00116062	AT1G34300//AT1G34300	GO:0016020//membrane	GO:0004672//protein kinase activity;GO:0032550//purine ribonucleoside binding	GO:0006486//protein glycosylation;GO:0008037//cell recognition;GO:0006796//phosphate-containing compound metabolic process	K04733//interleukin-1 receptor-associated kinase 4 [EC:2.7.11.1];K00276//primary-amine oxidase [EC:1.4.3.21];K04730//interleukin-1 receptor-associated kinase 1 [EC:2.7.11.1]	gi|15218576|ref|NP_174690.1|//G-type lectin S-receptor-like serine/threonine-protein kinase [Arabidopsis thaliana]
AT4G37770	1785	560.525	746.292	0.412962	0.0107832	0.000480175	ACS8	GO:0044424//intracellular part	GO:0043168//anion binding;GO:0005515//protein binding;GO:0016846//carbon-sulfur lyase activity	GO:0018871//1-aminocyclopropane-1-carboxylate metabolic process;GO:0010243//response to organonitrogen compound;GO:0009692//ethylene metabolic process	K01762//1-aminocyclopropane-1-carboxylate synthase [EC:4.4.1.14]	gi|15235708|ref|NP_195491.1|//1-aminocyclopropane-1-carboxylate synthase 8 [Arabidopsis thaliana]
AT5G11800	2318	238.769	317.898	0.412949	0.0334799	0.00223283	KEA6	GO:0031224//intrinsic component of membrane	GO:0005451//monovalent cation:proton antiporter activity;GO:0046873//metal ion transmembrane transporter activity	GO:0044763//single-organism cellular process;GO:0030001//metal ion transport	NA	gi|42567794|ref|NP_196741.2|//K(+) efflux antiporter 6 [Arabidopsis thaliana]
AT3G20660	2102	201.775	268.6	0.41271	0.0482588	0.00373821	2018-10-04	GO:0031224//intrinsic component of membrane	GO:0005215//transporter activity	GO:0044763//single-organism cellular process;GO:0051234//establishment of localization	K08202//MFS transporter, OCT family, solute carrier family 22 (organic cation transporter), member 4/5	gi|79409533|ref|NP_188702.2|//organic cation/carnitine transporter4 [Arabidopsis thaliana]
AT5G64740	4172	3221.19	4286.71	0.412277	0.0155423	0.000770117	CESA6	GO:0043231//intracellular membrane-bounded organelle;GO:0031224//intrinsic component of membrane;GO:0043234//protein complex	GO:0016759//cellulose synthase activity;GO:0046914//transition metal ion binding	GO:0009826//unidimensional cell growth;GO:0065008//regulation of biological quality;GO:0048588//developmental cell growth;GO:0030243//cellulose metabolic process;GO:0030865//cortical cytoskeleton organization;GO:0071555//cell wall organization;GO:0043479//pigment accumulation in tissues in response to UV light;GO:0009832//plant-type cell wall biogenesis	K10999//cellulose synthase A [EC:2.4.1.12]	gi|15238231|ref|NP_201279.1|//cellulose synthase A catalytic subunit 6 [UDP-forming] [Arabidopsis thaliana]
AT5G06870	1168	918.44	1221.73	0.411667	0.00448912	0.000154714	PGIP2	GO:0043231//intracellular membrane-bounded organelle;GO:0005618//cell wall;GO:0005911//cell-cell junction;GO:0044444//cytoplasmic part	GO:0004857//enzyme inhibitor activity	GO:0006605//protein targeting;GO:0042743//hydrogen peroxide metabolic process;GO:0009627//systemic acquired resistance;GO:0006351//transcription, DNA-templated;GO:0032787//monocarboxylic acid metabolic process;GO:0009626//plant-type hypersensitive response;GO:0006984//ER-nucleus signaling pathway;GO:0046942//carboxylic acid transport;GO:0006470//protein dephosphorylation;GO:0009755//hormone-media…	K01188//beta-glucosidase [EC:3.2.1.21];K04730//interleukin-1 receptor-associated kinase 1 [EC:2.7.11.1];K13420//LRR receptor-like serine/threonine-protein kinase FLS2 [EC:2.7.11.1]	gi|15240183|ref|NP_196305.1|//polygalacturonase inhibitor 2 [Arabidopsis thaliana]
AT4G02330	1978	622.576	828.003	0.411387	0.00586509	0.000215255	ATPMEPCRB	GO:0030312//external encapsulating structure	GO:0052689//carboxylic ester hydrolase activity;GO:0030234//enzyme regulator activity	GO:0044092//negative regulation of molecular function;GO:0006950//response to stress;GO:0000272//polysaccharide catabolic process;GO:0009725//response to hormone;GO:0006812//cation transport;GO:0071555//cell wall organization	K01051//pectinesterase [EC:3.1.1.11]	gi|18411914|ref|NP_567227.1|//Probable pectinesterase/pectinesterase inhibitor 41 [Arabidopsis thaliana]
AT3G13320	2280	415.764	552.898	0.411248	0.00810304	0.000328942	CAX2	GO:0031224//intrinsic component of membrane;GO:0000325//plant-type vacuole	GO:0015368//calcium:cation antiporter activity	GO:0006605//protein targeting;GO:0000041//transition metal ion transport;GO:0015748//organophosphate ester transport;GO:0072503//cellular divalent inorganic cation homeostasis;GO:0006865//amino acid transport;GO:0009626//plant-type hypersensitive response;GO:0016482//cytosolic transport;GO:0015672//monovalent inorganic cation transport;GO:0051707//response to other organism;GO:0070838//divalent m…	K07300//Ca2+:H+ antiporter	gi|18399970|ref|NP_566452.1|//low affinity calcium antiporter CAX2 [Arabidopsis thaliana]
AT2G04040	1845	252.754	336.041	0.410902	0.0351958	0.00241433	DTX1	GO:0016020//membrane	GO:0015291//secondary active transmembrane transporter activity	GO:0015893//drug transport;GO:0006606//protein import into nucleus	K03327//multidrug resistance protein, MATE family	gi|15228071|ref|NP_178491.1|//MATE efflux family protein DTX1 [Arabidopsis thaliana]
AT3G62550	1152	930.953	1236.98	0.410042	0.00252047	7.74695e-05	AT3G62550//AT3G62550	GO:0043231//intracellular membrane-bounded organelle	NA	GO:0009607//response to biotic stimulus	NA	gi|15228790|ref|NP_191814.1|//drought responsive ATP-binding motif containing protein [Arabidopsis thaliana]
AT3G19860	1508	781.329	1038.12	0.409974	0.0217692	0.00122007	bHLH121	GO:0043231//intracellular membrane-bounded organelle	GO:0005515//protein binding;GO:0001071//nucleic acid binding transcription factor activity	GO:0009062//fatty acid catabolic process;GO:0006625//protein targeting to peroxisome	NA	gi|79313299|ref|NP_001030729.1|//transcription factor bHLH121 [Arabidopsis thaliana]
AT1G20440	2320	6100.57	8103.43	0.409588	5.81707e-05	9.39753e-07	COR47	GO:0043231//intracellular membrane-bounded organelle;GO:0044444//cytoplasmic part	NA	GO:0006007//glucose catabolic process;GO:0006970//response to osmotic stress;GO:0009409//response to cold;GO:0009415//response to water;GO:0009408//response to heat;GO:0006996//organelle organization;GO:0006952//defense response;GO:0009725//response to hormone;GO:0010038//response to metal ion;GO:0042044//fluid transport	NA	gi|388259|emb|CAA42483.1|//cor47 [Arabidopsis thaliana]
AT5G06560	2624	480.031	637.597	0.409519	0.00632131	0.000236188	AT5G06560//AT5G06560	GO:0043231//intracellular membrane-bounded organelle	NA	NA	K06268//serine/threonine-protein phosphatase 2B regulatory subunit	gi|15240088|ref|NP_196274.1|//uncharacterized protein [Arabidopsis thaliana]
AT5G24470	1677	408.755	542.92	0.409505	0.0194142	0.00103919	PRR5	GO:0043231//intracellular membrane-bounded organelle	GO:0004871//signal transducer activity;GO:0003676//nucleic acid binding	GO:0007623//circadian rhythm;GO:0007165//signal transduction;GO:0006913//nucleocytoplasmic transport;GO:0048571//long-day photoperiodism;GO:0006073//cellular glucan metabolic process;GO:0006351//transcription, DNA-templated;GO:0009639//response to red or far red light	K12130//pseudo-response regulator 5	gi|18420797|ref|NP_568446.1|//pseudo-response regulator 5 [Arabidopsis thaliana]
AT1G14870	925	3333.28	4422.97	0.408072	0.00697697	0.000266756	PCR2	GO:0043231//intracellular membrane-bounded organelle;GO:0016020//membrane	NA	GO:0006950//response to stress	K14006//protein transport protein SEC23	gi|15223920|ref|NP_172940.1|//cadmium resistance protein 2 [Arabidopsis thaliana]
AT5G27350	2125	937.139	1243.29	0.407833	0.00178959	5.14469e-05	SFP1	GO:0031224//intrinsic component of membrane	GO:0005402//cation:sugar symporter activity	GO:0044763//single-organism cellular process;GO:0010035//response to inorganic substance;GO:0051707//response to other organism;GO:0015698//inorganic anion transport	K08145//MFS transporter, SP family, solute carrier family 2 (facilitated glucose transporter), member 8	gi|18421106|ref|NP_568493.1|//sugar transporter ERD6-like 17 [Arabidopsis thaliana]
AT3G45640	1858	3162.47	4193.68	0.407167	0.000666038	1.59365e-05	MPK3	NA	GO:0004702//signal transducer, downstream of receptor, with serine/threonine kinase activity;GO:0032550//purine ribonucleoside binding	GO:0009700//indole phytoalexin biosynthetic process;GO:0003006//developmental process involved in reproduction;GO:0006470//protein dephosphorylation;GO:0009755//hormone-mediated signaling pathway;GO:0006605//protein targeting;GO:0010243//response to organonitrogen compound;GO:0000187//activation of MAPK activity;GO:0009411//response to UV;GO:0042743//hydrogen peroxide metabolic process;GO:0006091…	K04371//mitogen-activated protein kinase 1/3 [EC:2.7.11.24]	gi|15231196|ref|NP_190150.1|//mitogen-activated protein kinase 3 [Arabidopsis thaliana]
AT1G63090	1449	265.76	352.308	0.406711	0.0453278	0.00344544	PP2-A11	NA	GO:0005488//binding	NA	NA	gi|15221677|ref|NP_176497.1|//phloem protein 2-A11 [Arabidopsis thaliana]
AT3G04070	1352	253.201	335.65	0.406676	0.0348272	0.00237852	NAC047	GO:0043231//intracellular membrane-bounded organelle	GO:0001071//nucleic acid binding transcription factor activity;GO:0003676//nucleic acid binding	GO:0046942//carboxylic acid transport;GO:0006351//transcription, DNA-templated;GO:0007568//aging	K12581//CCR4-NOT transcription complex subunit 7/8;K02437//glycine cleavage system H protein;K13126//polyadenylate-binding protein;K05941//glutathione gamma-glutamylcysteinyltransferase [EC:2.3.2.15];K01054//acylglycerol lipase [EC:3.1.1.23]	gi|30679026|ref|NP_187057.2|//NAC domain containing protein 47 [Arabidopsis thaliana];gi|186509742|ref|NP_001118568.1|//NAC domain containing protein 47 [Arabidopsis thaliana]
AT4G38540	1490	732.562	971.098	0.406666	0.00214442	6.40724e-05	AT4G38540//AT4G38540	GO:0043231//intracellular membrane-bounded organelle	GO:0003824//catalytic activity	GO:0014070//response to organic cyclic compound;GO:0009404//toxin metabolic process;GO:0006952//defense response;GO:0051707//response to other organism	K00480//salicylate hydroxylase [EC:1.14.13.1];K09838//zeaxanthin epoxidase [EC:1.14.15.21]	gi|15233923|ref|NP_195566.1|//FAD/NAD(P)-binding oxidoreductase family protein [Arabidopsis thaliana]
AT1G29760	2067	389.824	516.743	0.406624	0.0114795	0.000521099	AT1G29760//AT1G29760	GO:0043231//intracellular membrane-bounded organelle	NA	NA	K19365//seipin	gi|15220549|ref|NP_174269.1|//putative adipose-regulatory protein (Seipin) [Arabidopsis thaliana]
AT5G18610	2041	228.9	303.403	0.406517	0.041578	0.00302263	AT5G18610//AT5G18610	GO:0016020//membrane	GO:0004672//protein kinase activity;GO:0032550//purine ribonucleoside binding	GO:0006464//cellular protein modification process;GO:0006796//phosphate-containing compound metabolic process	K13430//serine/threonine-protein kinase PBS1 [EC:2.7.11.1]	gi|15238886|ref|NP_197362.1|//protein kinase family protein [Arabidopsis thaliana]
AT3G61260	1131	2135.97	2829.7	0.405759	0.000173446	3.30289e-06	AT3G61260//AT3G61260	GO:0043231//intracellular membrane-bounded organelle;GO:0016020//membrane;GO:0005911//cell-cell junction	NA	NA	NA	gi|15233068|ref|NP_191685.1|//remorin family protein [Arabidopsis thaliana]
AT4G16370	2698	1773.16	2348.77	0.405583	0.00407384	0.000137399	OPT3	GO:0005911//cell-cell junction	GO:0015197//peptide transporter activity	GO:0009826//unidimensional cell growth;GO:0015833//peptide transport;GO:0045229//external encapsulating structure organization;GO:0048588//developmental cell growth;GO:0005976//polysaccharide metabolic process;GO:0030003//cellular cation homeostasis;GO:0043479//pigment accumulation in tissues in response to UV light	K04773//protease IV [EC:3.4.21.-]	gi|240255930|ref|NP_567493.5|//oligopeptide transporter [Arabidopsis thaliana]
AT3G07870	1910	373.018	494.018	0.405319	0.0249169	0.00145952	AT3G07870//AT3G07870	GO:0043231//intracellular membrane-bounded organelle;GO:0005911//cell-cell junction	NA	NA	K11649//SWI/SNF related-matrix-associated actin-dependent regulator of chromatin subfamily C;K15030//translation initiation factor 3 subunit M	gi|18398079|ref|NP_566322.1|//F-box protein [Arabidopsis thaliana]
AT2G33770	4176	903.607	1196.46	0.40501	0.013435	0.000634434	PHO2	GO:0043231//intracellular membrane-bounded organelle	GO:0019787//ubiquitin-like protein transferase activity	GO:0072506//trivalent inorganic anion homeostasis;GO:0009267//cellular response to starvation;GO:0006281//DNA repair;GO:0015698//inorganic anion transport;GO:0009639//response to red or far red light	K10581//ubiquitin-conjugating enzyme E2 O [EC:2.3.2.24]	gi|30685832|ref|NP_850218.1|//putative ubiquitin-conjugating enzyme E2 24 [Arabidopsis thaliana]
AT1G55850	2570	754.172	998.55	0.404941	0.00645302	0.000242981	CSLE1	GO:0043231//intracellular membrane-bounded organelle;GO:0031224//intrinsic component of membrane	GO:0016759//cellulose synthase activity	GO:0009072//aromatic amino acid family metabolic process;GO:0042546//cell wall biogenesis;GO:0030243//cellulose metabolic process	K10999//cellulose synthase A [EC:2.4.1.12]	gi|22330270|ref|NP_175981.2|//cellulose synthase-like protein E1 [Arabidopsis thaliana]
AT3G27560	1837	267.412	354.032	0.404813	0.0495192	0.00386045	ATN1	GO:0043231//intracellular membrane-bounded organelle	GO:0004672//protein kinase activity;GO:0032550//purine ribonucleoside binding	GO:0009913//epidermal cell differentiation;GO:0006464//cellular protein modification process	K04427//mitogen-activated protein kinase kinase kinase 7 [EC:2.7.11.25];K17535//serine/threonine-protein kinase TNNI3K [EC:2.7.11.1];K04365//B-Raf proto-oncogene serine/threonine-protein kinase [EC:2.7.11.1]	gi|15232197|ref|NP_189393.1|//putative serine/threonine/tyrosine kinase ATN1 [Arabidopsis thaliana]
AT1G28240	2490	594.426	786.918	0.404716	0.00803207	0.000324894	AT1G28240//AT1G28240	GO:0031224//intrinsic component of membrane	GO:0016740//transferase activity	NA	NA	gi|15217874|ref|NP_174145.1|//uncharacterized protein [Arabidopsis thaliana]
AT1G06410	3404	1313.38	1738.51	0.404573	0.0107346	0.00047668	TPS7	GO:0043231//intracellular membrane-bounded organelle;GO:0044444//cytoplasmic part	GO:0019203//carbohydrate phosphatase activity;GO:0035251//UDP-glucosyltransferase activity	GO:0006006//glucose metabolic process;GO:0005991//trehalose metabolic process	K16055//trehalose 6-phosphate synthase/phosphatase [EC:2.4.1.15 3.1.3.12]	gi|15221478|ref|NP_172129.1|//putative alpha,alpha-trehalose-phosphate synthase [UDP-forming] 7 [Arabidopsis thaliana]
AT4G19880	1529	1798.49	2380.65	0.40457	0.00144316	3.90367e-05	AT4G19880//AT4G19880	GO:0044444//cytoplasmic part	NA	GO:0010038//response to metal ion	K07393//putative glutathione S-transferase	gi|79325173|ref|NP_001031671.1|//Glutathione S-transferase family protein [Arabidopsis thaliana];gi|79478363|ref|NP_193723.3|//Glutathione S-transferase family protein [Arabidopsis thaliana]
AT5G43440	1287	415.939	550.477	0.404313	0.0299279	0.0019104	AT5G43440//AT5G43440	NA	GO:0016705//oxidoreductase activity, acting on paired donors, with incorporation or reduction of molecular oxygen;GO:0016641//oxidoreductase activity, acting on the CH-NH2 group of donors, oxygen as acceptor	GO:0044710//single-organism metabolic process	K06892//feruloyl-CoA ortho-hydroxylase [EC:1.14.11.-];K13229//2,4-dihydroxy-1,4-benzoxazin-3-one-glucoside dioxygenase [EC:1.14.20.2]	gi|15239868|ref|NP_199157.1|//1-aminocyclopropane-1-carboxylate oxidase-like protein 9 [Arabidopsis thaliana];gi|297791533|ref|XP_002863651.1|//hypothetical protein ARALYDRAFT_917302 [Arabidopsis lyrata subsp. lyrata]
AT5G63370	3042	815.588	1079.14	0.403975	0.00861833	0.000357357	AT5G63370//AT5G63370	NA	GO:0004672//protein kinase activity;GO:0032550//purine ribonucleoside binding	GO:0006464//cellular protein modification process;GO:0006796//phosphate-containing compound metabolic process	K08818//cell division cycle 2-like [EC:2.7.11.22]	gi|15242731|ref|NP_201142.1|//cyclin-dependent kinase-G1 [Arabidopsis thaliana]
AT3G23560	2022	245.005	324.059	0.403447	0.031748	0.00208445	ALF5	GO:0016020//membrane	GO:0015291//secondary active transmembrane transporter activity	GO:0044763//single-organism cellular process;GO:0015893//drug transport	K03327//multidrug resistance protein, MATE family	gi|18403810|ref|NP_566730.1|//MATE efflux family protein ALF5 [Arabidopsis thaliana]
AT5G40690	1328	435.156	575.362	0.402939	0.0158628	0.000794421	AT5G40690//AT5G40690	GO:0043231//intracellular membrane-bounded organelle	NA	NA	NA	gi|15237472|ref|NP_198885.1|//uncharacterized protein [Arabidopsis thaliana]
AT5G25810	1357	386.146	510.525	0.402836	0.0277004	0.00170069	tny	GO:0043231//intracellular membrane-bounded organelle	GO:0001071//nucleic acid binding transcription factor activity;GO:0003676//nucleic acid binding	GO:0006351//transcription, DNA-templated;GO:0016049//cell growth	K09286//EREBP-like factor	gi|15239501|ref|NP_197953.1|//ethylene-responsive transcription factor TINY [Arabidopsis thaliana]
AT5G66052	799	503.51	665.653	0.402748	0.00887941	0.00037186	AT5G66052//AT5G66052	GO:0043231//intracellular membrane-bounded organelle	NA	NA	NA	gi|15225034|ref|NP_178973.1|//uncharacterized protein [Arabidopsis thaliana]
AT5G39580	1287	2853.38	3771.12	0.402321	0.000387767	8.70591e-06	AT5G39580//AT5G39580	GO:0043231//intracellular membrane-bounded organelle;GO:0030312//external encapsulating structure;GO:0005576//extracellular region	GO:0016209//antioxidant activity;GO:0043169//cation binding;GO:0003824//catalytic activity;GO:0046906//tetrapyrrole binding	GO:0006605//protein targeting;GO:0007165//signal transduction;GO:0010243//response to organonitrogen compound;GO:0002252//immune effector process;GO:0044710//single-organism metabolic process;GO:0009626//plant-type hypersensitive response;GO:0006952//defense response;GO:0010035//response to inorganic substance;GO:0046942//carboxylic acid transport;GO:0015698//inorganic anion transport	K00430//peroxidase [EC:1.11.1.7]	gi|15241812|ref|NP_198774.1|//peroxidase 62 [Arabidopsis thaliana]
AT1G07040	1774	487.019	643.608	0.402202	0.0311459	0.00203459	AT1G07040//AT1G07040	GO:0009536//plastid	NA	NA	NA	gi|18390717|ref|NP_563777.1|//uncharacterized protein [Arabidopsis thaliana]
AT2G29420	887	706.982	934.122	0.401938	0.00168945	4.7868e-05	GSTU7	GO:0044444//cytoplasmic part	GO:0016765//transferase activity, transferring alkyl or aryl (other than methyl) groups	GO:0014070//response to organic cyclic compound;GO:0009404//toxin metabolic process	K00799//glutathione S-transferase [EC:2.5.1.18]	gi|15227082|ref|NP_180503.1|//glutathione S-transferase tau 7 [Arabidopsis thaliana]
AT5G13180	1509	2138.71	2825.18	0.401605	0.000135066	2.45615e-06	NAC083	GO:0043231//intracellular membrane-bounded organelle	GO:0003676//nucleic acid binding;GO:0001071//nucleic acid binding transcription factor activity	GO:0006605//protein targeting;GO:0009626//plant-type hypersensitive response;GO:0010260//animal organ senescence;GO:0006970//response to osmotic stress;GO:0009813//flavonoid biosynthetic process;GO:0009725//response to hormone;GO:0006351//transcription, DNA-templated;GO:0010087//phloem or xylem histogenesis	K12581//CCR4-NOT transcription complex subunit 7/8;K13126//polyadenylate-binding protein;K05941//glutathione gamma-glutamylcysteinyltransferase [EC:2.3.2.15];K01054//acylglycerol lipase [EC:3.1.1.23]	gi|297807335|ref|XP_002871551.1|//ANAC083 [Arabidopsis lyrata subsp. lyrata]
AT1G70290	2967	2304.08	3043.2	0.401397	0.00107824	2.79153e-05	TPS8	GO:0043231//intracellular membrane-bounded organelle	GO:0019203//carbohydrate phosphatase activity;GO:0035251//UDP-glucosyltransferase activity	GO:0009746//response to hexose;GO:0034285//response to disaccharide;GO:0005991//trehalose metabolic process	K16055//trehalose 6-phosphate synthase/phosphatase [EC:2.4.1.15 3.1.3.12]	gi|30698024|ref|NP_177186.2|//putative alpha,alpha-trehalose-phosphate synthase [UDP-forming] 8 [Arabidopsis thaliana]
AT5G26570	3897	476.132	628.842	0.401337	0.0139873	0.000672063	PWD	NA	GO:0030247//polysaccharide binding;GO:0016772//transferase activity, transferring phosphorus-containing groups;GO:0032550//purine ribonucleoside binding	GO:0006796//phosphate-containing compound metabolic process	K15535//phosphoglucan, water dikinase [EC:2.7.9.5]	gi|79521972|ref|NP_198009.3|//phosphoglucan, water dikinase [Arabidopsis thaliana];gi|186525893|ref|NP_001119280.1|//phosphoglucan, water dikinase [Arabidopsis thaliana]
AT4G29380	5000	318.547	420.577	0.400863	0.0290836	0.0018288	VPS15	NA	GO:0004672//protein kinase activity;GO:0032550//purine ribonucleoside binding	GO:0006464//cellular protein modification process;GO:0006796//phosphate-containing compound metabolic process	K08333//phosphoinositide-3-kinase, regulatory subunit 4 [EC:2.7.11.1]	gi|15233564|ref|NP_194667.1|//phosphoinositide-3-kinase, regulatory subunit 4, p150 [Arabidopsis thaliana]
AT5G63600	1659	2534.42	3345.61	0.400612	0.00017647	3.37721e-06	FLS5	NA	GO:0016706//oxidoreductase activity, acting on paired donors, with incorporation or reduction of molecular oxygen, 2-oxoglutarate as one donor, and incorporation of one atom each of oxygen into both donors	GO:0000041//transition metal ion transport;GO:0009267//cellular response to starvation;GO:0009813//flavonoid biosynthetic process;GO:0010035//response to inorganic substance;GO:0009411//response to UV;GO:0034285//response to disaccharide;GO:0015698//inorganic anion transport	K05278//flavonol synthase [EC:1.14.11.23]	gi|79332035|ref|NP_001032131.1|//flavonol synthase 5 [Arabidopsis thaliana];gi|15242828|ref|NP_201165.1|//flavonol synthase 5 [Arabidopsis thaliana]
AT5G02290	1734	807.706	1066.13	0.400484	0.00212827	6.29578e-05	NAK	GO:0016020//membrane;GO:0009536//plastid	GO:0004672//protein kinase activity;GO:0032550//purine ribonucleoside binding	GO:0006464//cellular protein modification process;GO:0006952//defense response;GO:0051707//response to other organism	K04733//interleukin-1 receptor-associated kinase 4 [EC:2.7.11.1]	gi|15241749|ref|NP_195849.1|//putative serine/threonine-protein kinase NAK [Arabidopsis thaliana]
AT3G07080	1865	229.181	302.498	0.400436	0.0439752	0.00330557	AT3G07080//AT3G07080	NA	NA	GO:0006006//glucose metabolic process	K15289//solute carrier family 35, member F5	gi|15231381|ref|NP_187364.1|//EamA-like transporter [Arabidopsis thaliana]
AT3G43220	3224	329.249	434.566	0.400396	0.0195228	0.00105203	AT3G43220//AT3G43220	GO:0043231//intracellular membrane-bounded organelle;GO:0005911//cell-cell junction	GO:0016788//hydrolase activity, acting on ester bonds	GO:0043647//inositol phosphate metabolic process;GO:0045491//xylan metabolic process;GO:0046838//phosphorylated carbohydrate dephosphorylation	K12127//pseudo-response regulator 1;K04482//DNA repair protein RAD51;K02891//large subunit ribosomal protein L22e	gi|238479961|ref|NP_001154661.1|//phosphoinositide phosphatase family protein [Arabidopsis thaliana];gi|22331537|ref|NP_189908.2|//phosphoinositide phosphatase family protein [Arabidopsis thaliana]
AT5G19230	1130	1930.47	2545.93	0.399239	0.000350478	7.68e-06	AT5G19230//AT5G19230	GO:0031225//anchored component of membrane	NA	GO:0009683//indoleacetic acid metabolic process;GO:0006970//response to osmotic stress;GO:0006568//tryptophan metabolic process;GO:0009746//response to hexose;GO:0006873//cellular ion homeostasis;GO:0030001//metal ion transport;GO:0042044//fluid transport	NA	gi|15239685|ref|NP_197424.1|//GPI-anchored glycoprotein membrane precursor [Arabidopsis thaliana]
AT3G60190	2398	749.83	988.722	0.399001	0.00480769	0.000168282	DL1E	GO:0043231//intracellular membrane-bounded organelle;GO:0031090//organelle membrane;GO:0005911//cell-cell junction	GO:0017111//nucleoside-triphosphatase activity;GO:0032550//purine ribonucleoside binding	GO:0006605//protein targeting;GO:0010243//response to organonitrogen compound;GO:0042743//hydrogen peroxide metabolic process;GO:0009627//systemic acquired resistance;GO:0009696//salicylic acid metabolic process;GO:0009626//plant-type hypersensitive response;GO:0009154//purine ribonucleotide catabolic process;GO:0009755//hormone-mediated signaling pathway;GO:0010038//response to metal ion	K01528//dynamin GTPase [EC:3.6.5.5]	gi|18411520|ref|NP_567094.1|//dynamin-related protein 1E [Arabidopsis thaliana]
AT1G31120	3263	434.791	573.288	0.398938	0.013969	0.000669488	KUP10	GO:0016020//membrane	GO:0046873//metal ion transmembrane transporter activity	GO:0048229//gametophyte development;GO:0034220//ion transmembrane transport;GO:0030001//metal ion transport	K03549//KUP system potassium uptake protein	gi|145336292|ref|NP_174397.2|//K+ uptake permease 10 [Arabidopsis thaliana]
AT4G39850	4864	341.219	449.889	0.39887	0.0256536	0.00151322	ABCD1	GO:0031224//intrinsic component of membrane	GO:0015405//P-P-bond-hydrolysis-driven transmembrane transporter activity;GO:0017111//nucleoside-triphosphatase activity;GO:0032550//purine ribonucleoside binding	GO:0044763//single-organism cellular process;GO:0009154//purine ribonucleotide catabolic process;GO:0051234//establishment of localization	K05677//ATP-binding cassette, subfamily D (ALD), member 3	gi|18420546|ref|NP_568072.1|//ABC transporter D family member 1 [Arabidopsis thaliana];gi|334187339|ref|NP_001190973.1|//ABC transporter D family member 1 [Arabidopsis thaliana];gi|334187337|ref|NP_001190972.1|//ABC transporter D family member 1 [Arabidopsis thaliana]
AT4G31860	1597	299.962	395.408	0.398563	0.0360704	0.00251018	AT4G31860//AT4G31860	GO:0016020//membrane;GO:0043231//intracellular membrane-bounded organelle;GO:0043234//protein complex	GO:0043169//cation binding;GO:0004721//phosphoprotein phosphatase activity	GO:0009247//glycolipid biosynthetic process;GO:0006464//cellular protein modification process;GO:0009267//cellular response to starvation;GO:0009414//response to water deprivation;GO:0009725//response to hormone;GO:0009608//response to symbiont	K17499//protein phosphatase 1G [EC:3.1.3.16]	gi|227204361|dbj|BAH57032.1|//AT4G31860 [Arabidopsis thaliana];gi|15236548|ref|NP_194914.1|//putative protein phosphatase 2C 60 [Arabidopsis thaliana]
AT4G33940	1138	352.435	464.516	0.398371	0.0304776	0.00196788	AT4G33940//AT4G33940	NA	GO:0046914//transition metal ion binding	GO:0010243//response to organonitrogen compound;GO:0000160//phosphorelay signal transduction system;GO:0006970//response to osmotic stress;GO:0009725//response to hormone;GO:0002252//immune effector process;GO:0000302//response to reactive oxygen species	K15707//RING finger protein 170 [EC:2.3.2.27]	gi|18418331|ref|NP_567943.1|//RING/U-box domain-containing protein [Arabidopsis thaliana]
AT1G24880	660	2408.24	3173.65	0.398161	0.0166805	0.000850576	LpxC2	NA	NA	NA	NA	gi|15221837|ref|NP_173882.1|//uncharacterized protein [Arabidopsis thaliana];gi|334182841|ref|NP_001185089.1|//UDP-3-O-[3-hydroxymyristoyl] N-acetylglucosamine deacetylase [Arabidopsis thaliana]
AT3G20300	2068	252.172	332.281	0.397997	0.0348312	0.00238092	AT3G20300//AT3G20300	NA	NA	GO:0006972//hyperosmotic response;GO:0009725//response to hormone	NA	gi|18402564|ref|NP_566658.1|//uncharacterized protein [Arabidopsis thaliana]
AT3G15450	961	16111.2	21207.6	0.396518	0.00025573	5.17957e-06	AT3G15450//AT3G15450	GO:0009536//plastid	NA	GO:0009746//response to hexose;GO:0034285//response to disaccharide	K01953//asparagine synthase (glutamine-hydrolysing) [EC:6.3.5.4]	gi|18400774|ref|NP_566513.1|//aluminum induced protein with YGL and LRDR motif [Arabidopsis thaliana]
AT1G58235	1145	288.797	380.053	0.396145	0.0345155	0.00234336	AT1G58235//AT1G58235	GO:0043231//intracellular membrane-bounded organelle	NA	NA	NA	gi|22330301|ref|NP_683439.1|//uncharacterized protein [Arabidopsis thaliana]
AT3G52400	1427	1308.41	1721.69	0.396012	0.0139873	0.00067241	SYP122	GO:0016020//membrane;GO:0005911//cell-cell junction	GO:0005515//protein binding	GO:0009813//flavonoid biosynthetic process;GO:0002252//immune effector process;GO:0006972//hyperosmotic response;GO:0006470//protein dephosphorylation;GO:0006984//ER-nucleus signaling pathway;GO:0009755//hormone-mediated signaling pathway;GO:0006605//protein targeting;GO:0015748//organophosphate ester transport;GO:0010243//response to organonitrogen compound;GO:0042743//hydrogen peroxide metaboli…	K08486//syntaxin 1B/2/3	gi|15231205|ref|NP_190808.1|//syntaxin-122 [Arabidopsis thaliana]
AT4G38760	6331	407.215	535.838	0.396009	0.0423275	0.00311761	AT4G38760//AT4G38760	GO:0043231//intracellular membrane-bounded organelle	NA	NA	K14311//nuclear pore complex protein Nup188	gi|334187295|ref|NP_195587.5|//uncharacterized protein [Arabidopsis thaliana]
AT2G43570	1139	370.393	486.918	0.394621	0.024184	0.00140249	CHI	GO:0005618//cell wall;GO:0005576//extracellular region	GO:0004553//hydrolase activity, hydrolyzing O-glycosyl compounds;GO:0097367//carbohydrate derivative binding	GO:0044238//primary metabolic process;GO:0044036//cell wall macromolecule metabolic process;GO:0006026//aminoglycan catabolic process	K01183//chitinase [EC:3.2.1.14]	gi|15224308|ref|NP_181885.1|//putative chitinase [Arabidopsis thaliana]
AT4G34135	2135	610.722	802.447	0.39389	0.0060771	0.000225805	UGT73B2	NA	GO:0035251//UDP-glucosyltransferase activity	GO:0051553//flavone biosynthetic process;GO:0009607//response to biotic stimulus	K13496//UDP-glucosyl transferase 73C [EC:2.4.1.-]	gi|18418380|ref|NP_567954.1|//UDP-glucosyltransferase 73B2 [Arabidopsis thaliana]
AT4G30690	1109	529.738	696.005	0.393817	0.0259174	0.00153844	AT4G30690//AT4G30690	GO:0030312//external encapsulating structure;GO:0009536//plastid	GO:0008135//translation factor activity, RNA binding	GO:0006605//protein targeting;GO:0008652//cellular amino acid biosynthetic process;GO:0006090//pyruvate metabolic process;GO:0003006//developmental process involved in reproduction;GO:0006412//translation;GO:0006351//transcription, DNA-templated	K02520//translation initiation factor IF-3	gi|18417644|ref|NP_567851.1|//translation initiation factor IF-3 [Arabidopsis thaliana];gi|334187038|ref|NP_001190874.1|//translation initiation factor IF-3 [Arabidopsis thaliana]
AT1G73200	2996	441.643	579.894	0.392911	0.0262461	0.00156858	AT1G73200//AT1G73200	GO:0043231//intracellular membrane-bounded organelle	GO:0005543//phospholipid binding	GO:0007154//cell communication	K09873//aquaporin TIP	gi|15219405|ref|NP_177463.1|//putative integral membrane protein [Arabidopsis thaliana]
AT4G36690	2174	661.654	868.172	0.391905	0.0386567	0.00276863	ATU2AF65A	GO:0043231//intracellular membrane-bounded organelle	GO:0036094//small molecule binding;GO:0003676//nucleic acid binding	GO:0006952//defense response;GO:0000377//RNA splicing, via transesterification reactions with bulged adenosine as nucleophile	K12837//splicing factor U2AF 65 kDa subunit	gi|42573197|ref|NP_974695.1|//Splicing factor U2af large subunit A [Arabidopsis thaliana];gi|334187224|ref|NP_001190937.1|//Splicing factor U2af large subunit A [Arabidopsis thaliana]
AT2G20050	3883	603.215	790.799	0.390638	0.0341608	0.00231644	AT2G20050//AT2G20050	GO:0016020//membrane;GO:0043234//protein complex	GO:0043169//cation binding;GO:0019887//protein kinase regulator activity;GO:0004721//phosphoprotein phosphatase activity;GO:0016301//kinase activity;GO:0032550//purine ribonucleoside binding	GO:0006468//protein phosphorylation	K19584//protein kinase X [EC:2.7.11.11];K04739//cAMP-dependent protein kinase regulator;K19477//cGMP-dependent protein kinase 2 [EC:2.7.11.12]	gi|334184318|ref|NP_001189557.1|//protein phosphatase 2C and cyclic nucleotide-binding/kinase domain-containing protein [Arabidopsis thaliana];gi|240254485|ref|NP_179595.5|//protein phosphatase 2C and cyclic nucleotide-binding/kinase domain-containing protein [Arabidopsis thaliana]
AT2G17480	2473	494.145	647.494	0.389931	0.0450101	0.00341371	MLO8	GO:0031224//intrinsic component of membrane	GO:0005515//protein binding	GO:0006950//response to stress	K08472//mlo protein	gi|18398444|ref|NP_565416.1|//MLO-like protein 8 [Arabidopsis thaliana]
AT2G30440	2100	2040.97	2673.83	0.389654	0.000203003	3.96067e-06	TPP	GO:0031224//intrinsic component of membrane;GO:0031976//plastid thylakoid	GO:0070011//peptidase activity, acting on L-amino acid peptides	GO:0016485//protein processing	K03100//signal peptidase I [EC:3.4.21.89]	gi|30684587|ref|NP_180603.2|//thylakoid processing peptide [Arabidopsis thaliana]
AT5G11650	1788	516.709	676.866	0.389518	0.0122424	0.000566962	AT5G11650//AT5G11650	NA	NA	GO:0010243//response to organonitrogen compound	K01054//acylglycerol lipase [EC:3.1.1.23]	gi|15239142|ref|NP_196726.1|//alpha/beta fold hydrolase family protein [Arabidopsis thaliana]
AT1G14740	2722	1148.4	1503.95	0.389132	0.00543154	0.000196583	TTA1	NA	NA	NA	NA	gi|18394157|ref|NP_563958.1|//Protein OBERON 3 [Arabidopsis thaliana]
AT1G70520	2403	434.509	568.708	0.388301	0.0291512	0.00183425	CRK2	GO:0016020//membrane;GO:0005911//cell-cell junction	GO:0004672//protein kinase activity;GO:0032550//purine ribonucleoside binding	GO:0033554//cellular response to stress;GO:0006468//protein phosphorylation;GO:0015833//peptide transport;GO:0009642//response to light intensity;GO:0000302//response to reactive oxygen species	K04733//interleukin-1 receptor-associated kinase 4 [EC:2.7.11.1];K04730//interleukin-1 receptor-associated kinase 1 [EC:2.7.11.1]	gi|15223169|ref|NP_177209.1|//cysteine-rich receptor-like protein kinase 2 [Arabidopsis thaliana]
AT5G64240	1488	616.056	806.034	0.387778	0.0110921	0.00049787	MC3	GO:0043231//intracellular membrane-bounded organelle	GO:0004175//endopeptidase activity	GO:0019538//protein metabolic process	NA	gi|15237654|ref|NP_201229.1|//metacaspase 3 [Arabidopsis thaliana]
AT5G42620	3322	386.126	505.179	0.387722	0.0357437	0.0024735	AT5G42620//AT5G42620	GO:0016020//membrane	GO:0004175//endopeptidase activity;GO:0046914//transition metal ion binding	GO:0022610//biological adhesion;GO:0019538//protein metabolic process	K01404//leishmanolysin [EC:3.4.24.36]	gi|334188145|ref|NP_001190451.1|//metalloendopeptidase / zinc ion binding protein [Arabidopsis thaliana];gi|42568277|ref|NP_568608.2|//metalloendopeptidase / zinc ion binding protein [Arabidopsis thaliana]
AT2G23770	2507	281.212	367.893	0.387628	0.0485889	0.00377384	LYK4	NA	GO:0016301//kinase activity;GO:0032550//purine ribonucleoside binding	GO:0006464//cellular protein modification process;GO:0044036//cell wall macromolecule metabolic process	K04733//interleukin-1 receptor-associated kinase 4 [EC:2.7.11.1];K04730//interleukin-1 receptor-associated kinase 1 [EC:2.7.11.1]	gi|15224061|ref|NP_179957.1|//lysin motif receptor-like kinase [Arabidopsis thaliana]
AT2G41430	986	16700.8	21848	0.387584	0.0010954	2.84957e-05	ERD15	GO:0044424//intracellular part	GO:0005488//binding	GO:0006007//glucose catabolic process;GO:0042743//hydrogen peroxide metabolic process;GO:0006970//response to osmotic stress;GO:0008104//protein localization;GO:0009642//response to light intensity;GO:0010038//response to metal ion;GO:0006996//organelle organization;GO:0042044//fluid transport	NA	gi|15227351|ref|NP_181674.1|//dehydration-induced protein ERD15 [Arabidopsis thaliana]
AT4G03420	2040	349.816	457.462	0.387054	0.0194471	0.00104401	AT4G03420//AT4G03420	GO:0043231//intracellular membrane-bounded organelle	NA	NA	K18643//katanin p80 WD40 repeat-containing subunit B1	gi|4206196|gb|AAD11584.1|//hypothetical protein [Arabidopsis thaliana]
AT4G12070	1848	289.181	377.994	0.386391	0.0464436	0.0035495	AT4G12070//AT4G12070	GO:0016020//membrane	NA	NA	K03495//tRNA uridine 5-carboxymethylaminomethyl modification enzyme	gi|18413742|ref|NP_567387.1|//uncharacterized protein [Arabidopsis thaliana]
AT5G56630	2200	756.105	988.053	0.386001	0.00250873	7.70045e-05	PFK7	GO:0043234//protein complex;GO:0044444//cytoplasmic part	GO:0008443//phosphofructokinase activity;GO:0032550//purine ribonucleoside binding	GO:0009913//epidermal cell differentiation;GO:0006007//glucose catabolic process;GO:0006796//phosphate-containing compound metabolic process	K00850//6-phosphofructokinase 1 [EC:2.7.1.11]	gi|18423885|ref|NP_568842.1|//6-phosphofructokinase 7 [Arabidopsis thaliana]
AT3G53800	1438	708.639	925.859	0.385741	0.0168921	0.00086416	Fes1B	NA	NA	GO:0048511//rhythmic process	K09562//hsp70-interacting protein	gi|15232329|ref|NP_190948.1|//hsp70-interacting protein FES1B-like protein [Arabidopsis thaliana]
AT3G55880	1320	646.115	844.017	0.385481	0.00617963	0.000230127	SUE4	GO:0043231//intracellular membrane-bounded organelle	NA	NA	NA	gi|30694339|ref|NP_191147.2|//protein SULPHATE UTILIZATION EFFICIENCY 4 [Arabidopsis thaliana];gi|30694336|ref|NP_851019.1|//protein SULPHATE UTILIZATION EFFICIENCY 4 [Arabidopsis thaliana]
AT5G19400	3897	1071.19	1399.28	0.385462	0.00862389	0.000357945	SMG7	GO:0043231//intracellular membrane-bounded organelle;GO:0035770//ribonucleoprotein granule	NA	GO:0022403//cell cycle phase;GO:0000956//nuclear-transcribed mRNA catabolic process;GO:0000212//meiotic spindle organization	K14409//protein SMG7	gi|79516777|ref|NP_197441.3|//EST1 domain protein SMG7 [Arabidopsis thaliana]
AT2G46220	1365	2579.42	3369.41	0.38545	0.0010263	2.60604e-05	AT2G46220//AT2G46220	GO:0009536//plastid	NA	GO:0009814//defense response, incompatible interaction	K12842//U2-associated protein SR140	gi|18407008|ref|NP_566066.1|//uncharacterized protein [Arabidopsis thaliana]
AT3G06380	1656	608.003	794.126	0.38529	0.0420344	0.00307845	TLP9	GO:0043231//intracellular membrane-bounded organelle	GO:0042578//phosphoric ester hydrolase activity;GO:0005488//binding	GO:0051707//response to other organism;GO:0006351//transcription, DNA-templated	K19600//tubby-related protein 1;K10808//ribonucleoside-diphosphate reductase subunit M2 [EC:1.17.4.1]	gi|15230707|ref|NP_187289.1|//tubby-like F-box protein 9 [Arabidopsis thaliana]
AT5G10180	2560	1563.21	2041.59	0.385186	0.0301813	0.00193895	SULTR2%3B1	GO:0031224//intrinsic component of membrane	GO:0015291//secondary active transmembrane transporter activity;GO:0015103//inorganic anion transmembrane transporter activity	GO:0009683//indoleacetic acid metabolic process;GO:0000097//sulfur amino acid biosynthetic process;GO:0019758//glycosinolate biosynthetic process;GO:0006873//cellular ion homeostasis;GO:0030001//metal ion transport;GO:0015698//inorganic anion transport	K17469//sulfate transporter 2, low-affinity	gi|15238085|ref|NP_196580.1|//sulfate transporter 2;1 [Arabidopsis thaliana]
AT5G40170	2770	1160.38	1514.47	0.384214	0.0054716	0.000198458	RLP54	NA	GO:0016772//transferase activity, transferring phosphorus-containing groups	GO:0006605//protein targeting;GO:0009626//plant-type hypersensitive response;GO:0042743//hydrogen peroxide metabolic process;GO:0006470//protein dephosphorylation;GO:0009627//systemic acquired resistance;GO:0006351//transcription, DNA-templated;GO:0009755//hormone-mediated signaling pathway	K19613//leucine-rich repeat protein SHOC2;K10406//kinesin family member C2/C3	gi|15242599|ref|NP_198833.1|//receptor like protein 54 [Arabidopsis thaliana]
AT4G30060	1917	365.197	476.56	0.383983	0.027597	0.0016873	AT4G30060//AT4G30060	NA	GO:0008194//UDP-glycosyltransferase activity	GO:0010035//response to inorganic substance;GO:0015698//inorganic anion transport	K12471//epsin	gi|22329024|ref|NP_194735.2|//core-2/I-branching beta-1,6-N-acetylglucosaminyltransferase family protein [Arabidopsis thaliana]
AT2G35060	2776	576.309	751.925	0.383746	0.016328	0.000823807	KUP11	GO:0016020//membrane	GO:0046873//metal ion transmembrane transporter activity	GO:0048229//gametophyte development;GO:0034220//ion transmembrane transport;GO:0030001//metal ion transport	K03549//KUP system potassium uptake protein	gi|79324347|ref|NP_001031484.1|//potassium transporter 11 [Arabidopsis thaliana];gi|15226892|ref|NP_181051.1|//potassium transporter 11 [Arabidopsis thaliana]
AT5G28770	1268	737.399	962.008	0.383604	0.0225052	0.00127717	BZO2H3	GO:0043231//intracellular membrane-bounded organelle	GO:0003677//DNA binding;GO:0046983//protein dimerization activity;GO:0001071//nucleic acid binding transcription factor activity	GO:0001678//cellular glucose homeostasis;GO:0006984//ER-nucleus signaling pathway;GO:0006351//transcription, DNA-templated;GO:0009737//response to abscisic acid	NA	gi|30691973|ref|NP_851088.1|//basic leucine zipper 63 [Arabidopsis thaliana];gi|30691978|ref|NP_568508.2|//basic leucine zipper 63 [Arabidopsis thaliana]
AT1G59870	4930	17376.6	22659.6	0.382979	0.00133236	3.56531e-05	PEN3	GO:0005911//cell-cell junction;GO:0031090//organelle membrane;GO:0009526//plastid envelope	GO:0031559//oxidosqualene cyclase activity;GO:0046915//transition metal ion transmembrane transporter activity;GO:0015405//P-P-bond-hydrolysis-driven transmembrane transporter activity;GO:0004721//phosphoprotein phosphatase activity;GO:0017111//nucleoside-triphosphatase activity;GO:0032550//purine ribonucleoside binding	GO:0071365//cellular response to auxin stimulus;GO:0009267//cellular response to starvation;GO:0009813//flavonoid biosynthetic process;GO:0043405//regulation of MAP kinase activity;GO:0019762//glucosinolate catabolic process;GO:0052482//defense response by cell wall thickening;GO:0009154//purine ribonucleotide catabolic process;GO:0009755//hormone-mediated signaling pathway;GO:0006694//steroid bi…	K05681//ATP-binding cassette, subfamily G (WHITE), member 2	gi|15218936|ref|NP_176196.1|//ABC transporter G family member 36 [Arabidopsis thaliana]
AT2G26280	2439	643.638	839.22	0.382799	0.0280961	0.00174109	CID7	GO:0009536//plastid	GO:0032550//purine ribonucleoside binding	GO:0006281//DNA repair	K13144//integrator complex subunit 7;K08740//DNA mismatch repair protein MSH4	gi|110737159|dbj|BAF00529.1|//hypothetical protein [Arabidopsis thaliana];gi|15225276|ref|NP_180196.1|//protein CTC-interacting domain 7 [Arabidopsis thaliana]
AT2G31260	3523	324.354	422.715	0.382114	0.0416452	0.00303389	APG9	NA	NA	GO:0043248//proteasome assembly;GO:0006511//ubiquitin-dependent protein catabolic process;GO:0035966//response to topologically incorrect protein;GO:0009404//toxin metabolic process;GO:0006952//defense response;GO:0009062//fatty acid catabolic process	K17907//autophagy-related protein 9	gi|30684887|ref|NP_850164.1|//protein autophagy 9 [Arabidopsis thaliana]
AT1G61590	1766	413.414	538.738	0.381998	0.0238514	0.00136974	AT1G61590//AT1G61590	NA	GO:0004672//protein kinase activity;GO:0032550//purine ribonucleoside binding	GO:0006464//cellular protein modification process;GO:0045491//xylan metabolic process	K04733//interleukin-1 receptor-associated kinase 4 [EC:2.7.11.1]	gi|15220535|ref|NP_176353.1|//putative receptor-like cytoplasmic kinase [Arabidopsis thaliana]
AT1G56140	3671	386.05	502.859	0.381366	0.0365951	0.00257628	AT1G56140//AT1G56140	GO:0016020//membrane	GO:0004672//protein kinase activity;GO:0032550//purine ribonucleoside binding	GO:0006464//cellular protein modification process	K04733//interleukin-1 receptor-associated kinase 4 [EC:2.7.11.1]	gi|334183367|ref|NP_564709.2|//leucine-rich repeat transmembrane protein kinase [Arabidopsis thaliana]
AT5G50380	2761	579.853	755.12	0.381019	0.0195228	0.0010532	EXO70F1	GO:0016020//membrane;GO:0043234//protein complex;GO:0044444//cytoplasmic part	NA	GO:0009642//response to light intensity;GO:0000302//response to reactive oxygen species;GO:0006887//exocytosis	K07195//exocyst complex component 7	gi|30695880|ref|NP_199849.2|//exocyst subunit exo70 family protein F1 [Arabidopsis thaliana]
AT5G24810	3397	536.647	698.719	0.380738	0.0176335	0.000918161	AT5G24810//AT5G24810	GO:0016020//membrane;GO:0043231//intracellular membrane-bounded organelle	GO:0016740//transferase activity	GO:0009103//lipopolysaccharide biosynthetic process;GO:0006984//ER-nucleus signaling pathway	K08869//aarF domain-containing kinase	gi|18420844|ref|NP_568458.1|//ABC1 family protein [Arabidopsis thaliana];gi|334187920|ref|NP_001190388.1|//ABC1 family protein [Arabidopsis thaliana]
AT1G03850	761	528.634	688.131	0.380415	0.0201844	0.00110115	GRXS13	NA	GO:0015036//disulfide oxidoreductase activity	GO:0019725//cellular homeostasis	K03676//glutaredoxin 3	gi|18379149|ref|NP_563691.1|//glutaredoxin ATGRXS13 [Arabidopsis thaliana];gi|30678696|ref|NP_849586.1|//glutaredoxin ATGRXS13 [Arabidopsis thaliana];gi|4204302|gb|AAD10683.1|//Hypothetical protein [Arabidopsis thaliana]
AT1G72150	2361	7409.95	9645.35	0.380371	0.000544639	1.26622e-05	PATL1	GO:0031224//intrinsic component of membrane;GO:0005911//cell-cell junction;GO:0005576//extracellular region;GO:0009536//plastid	GO:0019899//enzyme binding	GO:0006007//glucose catabolic process;GO:0006970//response to osmotic stress;GO:0048588//developmental cell growth;GO:0010038//response to metal ion;GO:0006996//organelle organization;GO:0000904//cell morphogenesis involved in differentiation;GO:0042044//fluid transport	K19996//phosphatidylinositol transfer protein SFH5	gi|15218382|ref|NP_177360.1|//patellin-1 [Arabidopsis thaliana]
AT1G27850	4418	392.839	510.745	0.378665	0.0396765	0.0028581	AT1G27850//AT1G27850	GO:0016020//membrane	NA	NA	K01530//phospholipid-translocating ATPase [EC:3.6.3.1]	gi|15217747|ref|NP_174106.1|//uncharacterized protein [Arabidopsis thaliana]
AT3G02130	3867	532.89	692.584	0.378152	0.0388999	0.00279088	RPK2	GO:0016020//membrane	GO:0004672//protein kinase activity;GO:0032550//purine ribonucleoside binding	GO:0000578//embryonic axis specification;GO:0009856//pollination;GO:0003006//developmental process involved in reproduction;GO:0009555//pollen development;GO:0006950//response to stress;GO:0006464//cellular protein modification process;GO:0009698//phenylpropanoid metabolic process;GO:0007167//enzyme linked receptor protein signaling pathway;GO:0006796//phosphate-containing compound metabolic proc…	K04733//interleukin-1 receptor-associated kinase 4 [EC:2.7.11.1];K04730//interleukin-1 receptor-associated kinase 1 [EC:2.7.11.1]	gi|334185025|ref|NP_186862.3|//LRR receptor-like serine/threonine-protein kinase RPK2 [Arabidopsis thaliana]
AT2G34070	1758	401.441	521.627	0.377833	0.0277004	0.00169868	TBL37	NA	NA	NA	NA	gi|18403435|ref|NP_565779.1|//trichome birefringence-like 37 protein [Arabidopsis thaliana]
AT4G34100	3745	1322.92	1718.69	0.377587	0.0302696	0.00194732	CER9	NA	GO:0046914//transition metal ion binding	NA	K10661//E3 ubiquitin-protein ligase MARCH6 [EC:2.3.2.27]	gi|145352486|ref|NP_195136.3|//probable E3 ubiquitin ligase SUD1 [Arabidopsis thaliana];gi|186516113|ref|NP_001119113.1|//probable E3 ubiquitin ligase SUD1 [Arabidopsis thaliana]
AT3G23030	1060	1930.95	2507.88	0.377155	0.0423275	0.00312622	IAA2	GO:0043231//intracellular membrane-bounded organelle	GO:0005515//protein binding;GO:0001071//nucleic acid binding transcription factor activity	GO:0014070//response to organic cyclic compound;GO:0006351//transcription, DNA-templated;GO:0009755//hormone-mediated signaling pathway	K14484//auxin-responsive protein IAA	gi|284927102|gb|ADC29363.1|//indole-3-acetic acid inducible 2 [Arabidopsis thaliana]
AT1G03610	1900	835.808	1085.36	0.376934	0.0306133	0.00198459	AT1G03610//AT1G03610	GO:0043231//intracellular membrane-bounded organelle	NA	NA	K18643//katanin p80 WD40 repeat-containing subunit B1	gi|18379117|ref|NP_563688.1|//uncharacterized protein [Arabidopsis thaliana];gi|9280648|gb|AAF86517.1|AC002560_10//F21B7.22 [Arabidopsis thaliana]
AT4G18950	2108	625.166	811.706	0.376718	0.0143474	0.000695946	AT4G18950//AT4G18950	GO:0043231//intracellular membrane-bounded organelle;GO:0016020//membrane;GO:0044444//cytoplasmic part	GO:0004672//protein kinase activity;GO:0032550//purine ribonucleoside binding	GO:0006972//hyperosmotic response;GO:0006605//protein targeting;GO:0009626//plant-type hypersensitive response;GO:0006464//cellular protein modification process;GO:0010243//response to organonitrogen compound;GO:0009755//hormone-mediated signaling pathway;GO:0009694//jasmonic acid metabolic process	K06272//integrin-linked kinase [EC:2.7.11.1]	gi|18415205|ref|NP_567568.1|//Integrin-linked protein kinase family protein [Arabidopsis thaliana]
AT5G48380	2844	1226.15	1591.89	0.37661	0.0189027	0.00100147	BIR1	GO:0031224//intrinsic component of membrane;GO:0005911//cell-cell junction	GO:0016301//kinase activity;GO:0005102//receptor binding;GO:0032550//purine ribonucleoside binding	GO:0009814//defense response, incompatible interaction;GO:0007165//signal transduction;GO:0006464//cellular protein modification process;GO:0008219//cell death;GO:0009696//salicylic acid metabolic process	K04730//interleukin-1 receptor-associated kinase 1 [EC:2.7.11.1]	gi|18422906|ref|NP_568696.1|//BAK1-interacting receptor-like kinase BIR1 [Arabidopsis thaliana]
AT1G56300	1280	742.166	962.971	0.375751	0.0461263	0.0035157	AT1G56300//AT1G56300	NA	GO:0005515//protein binding	GO:0009409//response to cold;GO:0032446//protein modification by small protein conjugation;GO:0006405//RNA export from nucleus;GO:0044267//cellular protein metabolic process;GO:0009908//flower development;GO:0010876//lipid localization;GO:0009756//carbohydrate mediated signaling;GO:0006310//DNA recombination;GO:0010073//meristem maintenance;GO:0009639//response to red or far red light	K09510//DnaJ homolog subfamily B member 4;K09523//DnaJ homolog subfamily C member 3;K09512//DnaJ homolog subfamily B member 6;K09514//DnaJ homolog subfamily B member 8	gi|12321762|gb|AAG50922.1|AC069159_23//unknown protein [Arabidopsis thaliana];gi|18405757|ref|NP_564717.1|//chaperone DnaJ-domain containing protein [Arabidopsis thaliana]
AT4G33150	2190	424.489	550.766	0.375712	0.0245855	0.00143087	AT4G33150//AT4G33150	GO:0043231//intracellular membrane-bounded organelle;GO:0044444//cytoplasmic part	GO:0036094//small molecule binding;GO:0004753//saccharopine dehydrogenase activity	GO:0070646//protein modification by small protein removal;GO:0003006//developmental process involved in reproduction;GO:0042743//hydrogen peroxide metabolic process;GO:0006554//lysine catabolic process;GO:0009746//response to hexose;GO:0034285//response to disaccharide;GO:0009628//response to abiotic stimulus	K14157//alpha-aminoadipic semialdehyde synthase [EC:1.5.1.8 1.5.1.9]	gi|18418158|ref|NP_567914.1|//lysine-ketoglutarate reductase/saccharopine dehydrogenase bifunctional enzyme [Arabidopsis thaliana]
AT4G16190	2144	6106.18	7919.72	0.375181	0.00599806	0.000221626	AT4G16190//AT4G16190	GO:0043231//intracellular membrane-bounded organelle	GO:0070011//peptidase activity, acting on L-amino acid peptides	GO:0019538//protein metabolic process;GO:0042743//hydrogen peroxide metabolic process	K01373//cathepsin F [EC:3.4.22.41]	gi|18414611|ref|NP_567489.1|//papain family cysteine protease [Arabidopsis thaliana]
AT1G04210	4016	476.457	617.668	0.374487	0.0319447	0.00210001	AT1G04210//AT1G04210	GO:0043231//intracellular membrane-bounded organelle	GO:0004672//protein kinase activity;GO:0032550//purine ribonucleoside binding	GO:0006464//cellular protein modification process	K13414//mitogen-activated protein kinase kinase kinase 1 [EC:2.7.11.25]	gi|15219675|ref|NP_171917.1|//putative Raf-related kinase [Arabidopsis thaliana]
AT5G54500	1146	4696.43	6087.79	0.374355	0.000233173	4.63621e-06	FQR1	GO:0043231//intracellular membrane-bounded organelle;GO:0031090//organelle membrane;GO:0005911//cell-cell junction;GO:0044444//cytoplasmic part	GO:0016651//oxidoreductase activity, acting on NAD(P)H;GO:0032553//ribonucleotide binding	GO:0006950//response to stress;GO:0009725//response to hormone;GO:0006351//transcription, DNA-templated;GO:0044710//single-organism metabolic process;GO:0010038//response to metal ion	K03809//NAD(P)H dehydrogenase (quinone) [EC:1.6.5.2]	gi|15239652|ref|NP_200261.1|//flavodoxin-like quinone reductase 1 [Arabidopsis thaliana];gi|334188389|ref|NP_001190538.1|//flavodoxin-like quinone reductase 1 [Arabidopsis thaliana]
AT2G37760	1206	393.425	509.898	0.374119	0.0283081	0.00176713	AKR4C8	NA	GO:0003824//catalytic activity	GO:0044710//single-organism metabolic process	K00011//aldehyde reductase [EC:1.1.1.21]	gi|18404526|ref|NP_565871.1|//aldo-keto reductase family 4 member C8 [Arabidopsis thaliana]
AT1G27430	5058	422.715	547.833	0.37405	0.0372369	0.00263455	AT1G27430//AT1G27430	GO:0009536//plastid	NA	NA	K18730//PERQ amino acid-rich with GYF domain-containing protein	gi|334182905|ref|NP_174063.4|//GYF domain-containing protein [Arabidopsis thaliana]
AT2G23150	2016	320.193	414.915	0.373875	0.0388346	0.00278429	NRAMP3	GO:0043231//intracellular membrane-bounded organelle;GO:0031090//organelle membrane;GO:0005911//cell-cell junction	GO:0022890//inorganic cation transmembrane transporter activity;GO:0008509//anion transmembrane transporter activity	GO:0000041//transition metal ion transport;GO:0006952//defense response;GO:0072593//reactive oxygen species metabolic process;GO:0051707//response to other organism;GO:0010038//response to metal ion;GO:0030003//cellular cation homeostasis	K12347//natural resistance-associated macrophage protein	gi|15227785|ref|NP_179896.1|//metal transporter Nramp3 [Arabidopsis thaliana]
AT2G23980	2548	459.25	594.842	0.373228	0.0254885	0.00150137	CNGC6	GO:0031224//intrinsic component of membrane	GO:0005515//protein binding;GO:0005267//potassium channel activity	GO:0044763//single-organism cellular process;GO:0006486//protein glycosylation;GO:0009292//genetic transfer;GO:0030001//metal ion transport;GO:0010038//response to metal ion	K05391//cyclic nucleotide gated channel, other eukaryote	gi|18400426|ref|NP_565560.1|//cyclic nucleotide-gated channel 6 [Arabidopsis thaliana]
AT2G34770	1142	1225.78	1586.94	0.372546	0.00798938	0.000322342	FAH1	GO:0043231//intracellular membrane-bounded organelle	GO:0046914//transition metal ion binding;GO:0004497//monooxygenase activity;GO:0046906//tetrapyrrole binding	GO:0048193//Golgi vesicle transport;GO:0009699//phenylpropanoid biosynthetic process;GO:0006631//fatty acid metabolic process;GO:0012501//programmed cell death;GO:0009411//response to UV	K19706//dihydroceramide fatty acyl 2-hydroxylase [EC:1.14.18.7]	gi|15226828|ref|NP_181023.1|//fatty acid hydroxylase 1 [Arabidopsis thaliana]
AT2G23200	2650	353.318	457.16	0.371732	0.0381077	0.00271826	AT2G23200//AT2G23200	NA	GO:0004672//protein kinase activity;GO:0032550//purine ribonucleoside binding	GO:0001558//regulation of cell growth;GO:0006464//cellular protein modification process	K04730//interleukin-1 receptor-associated kinase 1 [EC:2.7.11.1]	gi|15227790|ref|NP_179901.1|//putative receptor-like protein kinase [Arabidopsis thaliana]
AT1G30400	5692	1384.8	1790.97	0.371058	0.0228094	0.00129821	ABCC1	GO:0031224//intrinsic component of membrane	GO:0015405//P-P-bond-hydrolysis-driven transmembrane transporter activity;GO:0017111//nucleoside-triphosphatase activity;GO:0032550//purine ribonucleoside binding	GO:0044763//single-organism cellular process;GO:0009154//purine ribonucleotide catabolic process;GO:0051234//establishment of localization	K05666//ATP-binding cassette, subfamily C (CFTR/MRP), member 2;K05665//ATP-binding cassette, subfamily C (CFTR/MRP), member 1	gi|15220735|ref|NP_174329.1|//glutathione S-conjugate transporting ATPase [Arabidopsis thaliana]
AT5G21930	3012	692.298	894.929	0.37038	0.0174334	0.000905393	PAA2	GO:0031224//intrinsic component of membrane;GO:0005840//ribosome;GO:0009534//chloroplast thylakoid;GO:0005839//proteasome core complex	GO:0004175//endopeptidase activity;GO:0043169//cation binding;GO:0019829//cation-transporting ATPase activity;GO:0022890//inorganic cation transmembrane transporter activity;GO:0032550//purine ribonucleoside binding	GO:0000041//transition metal ion transport;GO:0019941//modification-dependent protein catabolic process;GO:0009152//purine ribonucleotide biosynthetic process	K01533//Cu2+-exporting ATPase [EC:3.6.3.4]	gi|334187819|ref|NP_001190357.1|//P-type ATPase [Arabidopsis thaliana];gi|42570031|ref|NP_680181.2|//P-type ATPase [Arabidopsis thaliana]
AT1G70820	2253	944.249	1220.08	0.369739	0.0136174	0.00064587	AT1G70820//AT1G70820	GO:0009532//plastid stroma	GO:0016866//intramolecular transferase activity	GO:0009414//response to water deprivation;GO:0005982//starch metabolic process;GO:0005984//disaccharide metabolic process	NA	gi|15223252|ref|NP_177239.1|//phosphoglucomutase-like protein [Arabidopsis thaliana]
AT4G27800	1509	1242.98	1605.49	0.369212	0.020161	0.00109653	TAP38	GO:0031981//nuclear lumen;GO:0009532//plastid stroma;GO:0043234//protein complex	GO:0043169//cation binding;GO:0004721//phosphoprotein phosphatase activity	GO:0022900//electron transport chain;GO:0006464//cellular protein modification process;GO:0006796//phosphate-containing compound metabolic process;GO:0010109//regulation of photosynthesis	K04457//protein phosphatase 1A [EC:3.1.3.16];K14803//protein phosphatase PTC2/3 [EC:3.1.3.16];K17499//protein phosphatase 1G [EC:3.1.3.16]	gi|15234274|ref|NP_194509.1|//protein phosphatase TAP38/PPH1 [Arabidopsis thaliana]
AT5G21170	1313	2712.99	3502.04	0.368314	0.00149736	4.06889e-05	AKINBETA1	GO:0044424//intracellular part	GO:0005488//binding;GO:0016772//transferase activity, transferring phosphorus-containing groups	GO:0009746//response to hexose;GO:0034285//response to disaccharide;GO:0031669//cellular response to nutrient levels;GO:0006796//phosphate-containing compound metabolic process	K07199//5'-AMP-activated protein kinase, regulatory beta subunit	gi|145323627|ref|NP_001031918.2|//SNF1-related protein kinase regulatory subunit beta-1 [Arabidopsis thaliana];gi|15242175|ref|NP_197615.1|//SNF1-related protein kinase regulatory subunit beta-1 [Arabidopsis thaliana]
AT4G33530	3147	759.051	979.686	0.368123	0.0225801	0.00128236	KUP5	GO:0031090//organelle membrane	GO:0046873//metal ion transmembrane transporter activity	GO:0006006//glucose metabolic process;GO:0034220//ion transmembrane transport;GO:0000097//sulfur amino acid biosynthetic process;GO:0030001//metal ion transport	K03549//KUP system potassium uptake protein	gi|22329125|ref|NP_195079.2|//K+ uptake permease 5 [Arabidopsis thaliana]
AT1G03370	3941	340.805	439.723	0.367648	0.0353034	0.00243048	AT1G03370//AT1G03370	NA	GO:0046914//transition metal ion binding	NA	K12486//stromal membrane-associated protein	gi|334182268|ref|NP_171836.3|//C2 calcium/lipid-binding and GRAM domain containing protein [Arabidopsis thaliana]
AT1G12520	1249	767.319	989.807	0.36732	0.0305142	0.0019731	CCS	NA	NA	NA	K04569//copper chaperone for superoxide dismutase	gi|145335439|ref|NP_563910.2|//copper chaperone for SOD1 [Arabidopsis thaliana];gi|5815465|gb|AAD52685.1|//Cu/Zn-superoxide dismutase copper chaperone precursor [Arabidopsis thaliana]
AT5G05140	2799	592.872	764.635	0.367051	0.0423275	0.0031208	AT5G05140//AT5G05140	GO:0043231//intracellular membrane-bounded organelle;GO:0031224//intrinsic component of membrane	GO:0003676//nucleic acid binding	GO:0010243//response to organonitrogen compound;GO:0006950//response to stress;GO:0009725//response to hormone;GO:0006351//transcription, DNA-templated;GO:0051707//response to other organism;GO:0009694//jasmonic acid metabolic process	K03145//transcription elongation factor S-II	gi|42567655|ref|NP_196133.3|//transcription elongation factor (TFIIS) family protein [Arabidopsis thaliana]
AT1G59910	3310	605.225	780.521	0.366965	0.0320916	0.00211232	AT1G59910//AT1G59910	GO:0043231//intracellular membrane-bounded organelle;GO:0016020//membrane	GO:0008092//cytoskeletal protein binding	GO:0007010//cytoskeleton organization	K18875//enhanced disease susceptibility 1 protein;K19984//exocyst complex component 5;K02184//formin 2	gi|15218954|ref|NP_176199.1|//formin-like protein 7 [Arabidopsis thaliana]
AT2G31960	6420	721.17	930.039	0.366953	0.0268686	0.00163164	GSL03	GO:0016020//membrane;GO:0005911//cell-cell junction;GO:0043234//protein complex;GO:0044444//cytoplasmic part	GO:0035251//UDP-glucosyltransferase activity	GO:0070646//protein modification by small protein removal;GO:0003006//developmental process involved in reproduction;GO:0009555//pollen development;GO:0042743//hydrogen peroxide metabolic process;GO:0006074//(1->3)-beta-D-glucan metabolic process;GO:0052386//cell wall thickening	K11000//callose synthase [EC:2.4.1.-]	gi|334184624|ref|NP_850178.2|//glucan synthase-like 3 [Arabidopsis thaliana]
AT4G14500	2167	797.104	1027.79	0.366705	0.00628994	0.000234756	AT4G14500//AT4G14500	GO:0043231//intracellular membrane-bounded organelle	NA	NA	NA	gi|18414239|ref|NP_567433.1|//polyketide cyclase/dehydrase and lipid transport superfamily protein [Arabidopsis thaliana];gi|2244806|emb|CAB10229.1|//hypothetical protein [Arabidopsis thaliana]
AT5G60860	1046	386.972	498.927	0.366599	0.0295607	0.00187104	RABA1f	GO:0044444//cytoplasmic part	GO:0032550//purine ribonucleoside binding	GO:0006810//transport;GO:0045184//establishment of protein localization;GO:0035556//intracellular signal transduction	K07904//Ras-related protein Rab-11A	gi|15239462|ref|NP_200894.1|//RAB GTPase homolog A1F [Arabidopsis thaliana]
AT2G42580	2827	1000.59	1289.95	0.366469	0.00719231	0.000280523	TTL3	NA	GO:0005488//binding	GO:0006694//steroid biosynthetic process;GO:0010051//xylem and phloem pattern formation;GO:0006950//response to stress;GO:0042546//cell wall biogenesis;GO:0051273//beta-glucan metabolic process;GO:0019725//cellular homeostasis;GO:0043401//steroid hormone mediated signaling pathway;GO:0040007//growth	K09527//DnaJ homolog subfamily C member 7	gi|18406005|ref|NP_565976.1|//tetratricopetide-repeat thioredoxin-like 3 [Arabidopsis thaliana]
AT1G68410	2276	436.165	562.227	0.36628	0.0196229	0.00106388	AT1G68410//AT1G68410	NA	GO:0004721//phosphoprotein phosphatase activity	NA	K17500//integrin-linked kinase-associated serine/threonine phosphatase 2C [EC:3.1.3.16];K14803//protein phosphatase PTC2/3 [EC:3.1.3.16];K17506//protein phosphatase 1L [EC:3.1.3.16]	gi|15221404|ref|NP_177008.1|//putative protein phosphatase 2C 15 [Arabidopsis thaliana]
AT2G39480	4893	450.79	581.029	0.366154	0.0442053	0.00333082	ABCB6	GO:0031224//intrinsic component of membrane	GO:1901363//heterocyclic compound binding;GO:0097159//organic cyclic compound binding;GO:0015405//P-P-bond-hydrolysis-driven transmembrane transporter activity;GO:0017111//nucleoside-triphosphatase activity;GO:0036094//small molecule binding;GO:0032550//purine ribonucleoside binding	GO:0044763//single-organism cellular process;GO:0009154//purine ribonucleotide catabolic process;GO:0009987//cellular process;GO:0051234//establishment of localization	K05658//ATP-binding cassette, subfamily B (MDR/TAP), member 1 [EC:3.6.3.44]	gi|20453064|gb|AAM19777.1|//At2g39480/F12L6.14 [Arabidopsis thaliana]
AT5G63800	2636	592.6	763.793	0.366123	0.0106288	0.000471539	MUM2	GO:0030312//external encapsulating structure;GO:0005576//extracellular region	GO:0015925//galactosidase activity;GO:0043167//ion binding	GO:0009664//plant-type cell wall organization;GO:0010192//mucilage biosynthetic process;GO:0044238//primary metabolic process	K12309//beta-galactosidase [EC:3.2.1.23]	gi|30697899|ref|NP_568978.2|//beta-galactosidase 6 [Arabidopsis thaliana]
AT3G01290	1663	3759.53	4844.95	0.365932	0.00106425	2.75089e-05	HIR2	NA	NA	NA	NA	gi|18395770|ref|NP_566135.1|//SPFH/Band 7/PHB domain-containing membrane-associated protein [Arabidopsis thaliana]
AT5G15020	4675	389.066	500.954	0.364662	0.0428267	0.00317905	SNL2	GO:0043231//intracellular membrane-bounded organelle;GO:0044444//cytoplasmic part	NA	GO:0048437//floral organ development;GO:0009409//response to cold;GO:0006351//transcription, DNA-templated;GO:0043479//pigment accumulation in tissues in response to UV light	K11644//paired amphipathic helix protein Sin3a	gi|145358042|ref|NP_197006.2|//paired amphipathic helix protein Sin3-like 2 [Arabidopsis thaliana];gi|334187689|ref|NP_001190311.1|//paired amphipathic helix protein Sin3-like 2 [Arabidopsis thaliana]
AT4G16890	4323	1993.47	2565.57	0.363999	0.00776136	0.000309606	SNC1	GO:0043231//intracellular membrane-bounded organelle;GO:0044444//cytoplasmic part	GO:0005515//protein binding;GO:0019904//protein domain specific binding;GO:0016462//pyrophosphatase activity;GO:0032550//purine ribonucleoside binding	GO:0050832//defense response to fungus;GO:0007154//cell communication;GO:0009725//response to hormone;GO:0009627//systemic acquired resistance;GO:0042742//defense response to bacterium	K19613//leucine-rich repeat protein SHOC2	gi|15235924|ref|NP_193422.1|//protein SUPPRESSOR OF npr1-1, CONSTITUTIVE 1 [Arabidopsis thaliana]
AT1G08550	1914	552.472	710.906	0.363758	0.0301045	0.00192915	NPQ1	GO:0009523//photosystem II;GO:0009534//chloroplast thylakoid	GO:0005488//binding;GO:0016491//oxidoreductase activity	GO:0006790//sulfur compound metabolic process;GO:0006950//response to stress;GO:0016122//xanthophyll metabolic process;GO:0048869//cellular developmental process;GO:0006779//porphyrin-containing compound biosynthetic process;GO:0042254//ribosome biogenesis;GO:0006732//coenzyme metabolic process;GO:0006544//glycine metabolic process;GO:0006633//fatty acid biosynthetic process;GO:0006007//glucose c…	K09839//violaxanthin de-epoxidase [EC:1.23.5.1]	gi|15223260|ref|NP_172331.1|//Violaxanthin de-epoxidase [Arabidopsis thaliana]
AT1G19110	2692	705.294	907.526	0.363713	0.00772753	0.000307296	AT1G19110//AT1G19110	GO:0016020//membrane	NA	GO:0006725//cellular aromatic compound metabolic process	NA	gi|30686226|ref|NP_173345.2|//inter-alpha-trypsin inhibitor heavy chain-like protein [Arabidopsis thaliana]
AT5G63620	1750	403.357	518.923	0.363464	0.0357599	0.00247821	AT5G63620//AT5G63620	GO:0043231//intracellular membrane-bounded organelle	GO:0046914//transition metal ion binding;GO:0003824//catalytic activity;GO:0036094//small molecule binding	GO:0044710//single-organism metabolic process	K00001//alcohol dehydrogenase [EC:1.1.1.1];K00121//S-(hydroxymethyl)glutathione dehydrogenase / alcohol dehydrogenase [EC:1.1.1.284 1.1.1.1]	gi|30697875|ref|NP_568975.2|//GroES-like zinc-binding alcohol dehydrogenase family protein [Arabidopsis thaliana];gi|30697873|ref|NP_851257.1|//GroES-like zinc-binding alcohol dehydrogenase family protein [Arabidopsis thaliana]
AT5G11720	3056	564.564	726.144	0.36312	0.0373394	0.00264644	AT5G11720//AT5G11720	GO:0043231//intracellular membrane-bounded organelle;GO:0005618//cell wall;GO:0005576//extracellular region;GO:0044444//cytoplasmic part	GO:0005488//binding;GO:0016798//hydrolase activity, acting on glycosyl bonds	GO:0000097//sulfur amino acid biosynthetic process;GO:0008380//RNA splicing	K01187//alpha-glucosidase [EC:3.2.1.20]	gi|15239154|ref|NP_196733.1|//glycosyl hydrolases family 31 protein [Arabidopsis thaliana]
AT5G39050	2037	897.123	1153.56	0.362718	0.0433481	0.00324469	PMAT1	NA	NA	NA	K14329//agmatine coumaroyltransferase [EC:2.3.1.64 2.3.1.-];K13264//isoflavone 7-O-glucoside-6''-O-malonyltransferase [EC:2.3.1.115]	gi|240256381|ref|NP_568561.4|//phenolic glucoside malonyltransferase 1 [Arabidopsis thaliana]
AT4G30100	4690	796.507	1023.08	0.361164	0.0223331	0.0012637	AT4G30100//AT4G30100	GO:0005911//cell-cell junction	NA	NA	K10706//senataxin [EC:3.6.4.-]	gi|15234617|ref|NP_194739.1|//P-loop containing nucleoside triphosphate hydrolases superfamily protein [Arabidopsis thaliana]
AT4G33430	2696	1145.55	1471.23	0.360989	0.00690111	0.000263283	BAK1	GO:0031224//intrinsic component of membrane;GO:0043231//intracellular membrane-bounded organelle;GO:0032991//macromolecular complex	GO:0004672//protein kinase activity;GO:0005102//receptor binding;GO:0046983//protein dimerization activity;GO:0032550//purine ribonucleoside binding	GO:0006605//protein targeting;GO:0010243//response to organonitrogen compound;GO:0002239//response to oomycetes;GO:0002252//immune effector process;GO:0009626//plant-type hypersensitive response;GO:0006464//cellular protein modification process;GO:0006984//ER-nucleus signaling pathway;GO:0040007//growth;GO:0043401//steroid hormone mediated signaling pathway;GO:0006796//phosphate-containing compou…	K13416//brassinosteroid insensitive 1-associated receptor kinase 1 [EC:2.7.10.1 2.7.11.1]	gi|334187131|ref|NP_001190904.1|//Leu-rich receptor Serine/threonine protein kinase BAK1 [Arabidopsis thaliana];gi|18418211|ref|NP_567920.1|//Leu-rich receptor Serine/threonine protein kinase BAK1 [Arabidopsis thaliana]
AT2G41560	3322	2364.46	3036.68	0.360985	0.00717808	0.000278607	ACA4	GO:0031224//intrinsic component of membrane;GO:0031090//organelle membrane;GO:0009534//chloroplast thylakoid;GO:0000325//plant-type vacuole	GO:0016836//hydro-lyase activity;GO:0005515//protein binding;GO:0019829//cation-transporting ATPase activity;GO:0046914//transition metal ion binding;GO:0032550//purine ribonucleoside binding	GO:0006605//protein targeting;GO:0006970//response to osmotic stress;GO:0072503//cellular divalent inorganic cation homeostasis;GO:0009813//flavonoid biosynthetic process;GO:0006816//calcium ion transport;GO:0009152//purine ribonucleotide biosynthetic process;GO:0009626//plant-type hypersensitive response;GO:0006952//defense response;GO:0012501//programmed cell death;GO:0051707//response to other…	K01537//Ca2+-transporting ATPase [EC:3.6.3.8]	gi|15227380|ref|NP_181687.1|//autoinhibited Ca(2+)-ATPase 4 [Arabidopsis thaliana]
AT1G06570	1382	1069.16	1372.97	0.36083	0.00553074	0.000201151	PDS1	GO:0009536//plastid	GO:0016702//oxidoreductase activity, acting on single donors with incorporation of molecular oxygen, incorporation of two atoms of oxygen;GO:0043169//cation binding;GO:0005515//protein binding	GO:0018130//heterocycle biosynthetic process;GO:0006520//cellular amino acid metabolic process;GO:0016109//tetraterpenoid biosynthetic process	K00457//4-hydroxyphenylpyruvate dioxygenase [EC:1.13.11.27]	gi|30679736|ref|NP_172144.2|//4-hydroxyphenylpyruvate dioxygenase [Arabidopsis thaliana]
AT2G37940	1884	1155.45	1483.51	0.360562	0.00482578	0.000169315	AtIPCS2	GO:0043231//intracellular membrane-bounded organelle	GO:0016758//transferase activity, transferring hexosyl groups	GO:0006605//protein targeting;GO:0006665//sphingolipid metabolic process;GO:0010243//response to organonitrogen compound;GO:0009626//plant-type hypersensitive response;GO:0009725//response to hormone	K04714//shingomyelin synthase [EC:2.7.8.27]	gi|18404594|ref|NP_565875.1|//inositol phosphorylceramide synthase 2 [Arabidopsis thaliana]
AT1G25275	488	2032	2607.8	0.359931	0.0238514	0.00136658	AT1G25275//AT1G25275	NA	NA	GO:0009814//defense response, incompatible interaction;GO:0009628//response to abiotic stimulus	NA	gi|79318537|ref|NP_001031090.1|//uncharacterized protein [Arabidopsis thaliana];gi|79318519|ref|NP_001031089.1|//uncharacterized protein [Arabidopsis thaliana];gi|18395626|ref|NP_564227.1|//uncharacterized protein [Arabidopsis thaliana]
AT3G01190	1358	1699.35	2180.58	0.359725	0.0258575	0.00152846	AT3G01190//AT3G01190	NA	GO:0016209//antioxidant activity;GO:0043169//cation binding;GO:0003824//catalytic activity;GO:0046906//tetrapyrrole binding	GO:0000041//transition metal ion transport;GO:0009267//cellular response to starvation;GO:0044710//single-organism metabolic process;GO:0048528//post-embryonic root development;GO:0010035//response to inorganic substance;GO:0032412//regulation of ion transmembrane transporter activity;GO:0040007//growth;GO:0015698//inorganic anion transport;GO:0048764//trichoblast maturation	K00430//peroxidase [EC:1.11.1.7]	gi|15232058|ref|NP_186768.1|//peroxidase 27 [Arabidopsis thaliana]
AT3G51000	1327	351.227	450.604	0.359455	0.0408193	0.00295902	AT3G51000//AT3G51000	GO:0043231//intracellular membrane-bounded organelle;GO:0044444//cytoplasmic part	GO:0016803//ether hydrolase activity	NA	K08726//soluble epoxide hydrolase / lipid-phosphate phosphatase [EC:3.3.2.10 3.1.3.76]	gi|15230367|ref|NP_190669.1|//alpha/beta-Hydrolases superfamily protein [Arabidopsis thaliana]
AT1G32230	2661	1532.49	1965.45	0.358986	0.0174334	0.000905573	RCD1	GO:0043231//intracellular membrane-bounded organelle	GO:0016763//transferase activity, transferring pentosyl groups;GO:0005488//binding	GO:0014070//response to organic cyclic compound;GO:0006970//response to osmotic stress;GO:0042742//defense response to bacterium;GO:0010101//post-embryonic root morphogenesis;GO:0016192//vesicle-mediated transport;GO:0000302//response to reactive oxygen species;GO:0000160//phosphorelay signal transduction system;GO:0006984//ER-nucleus signaling pathway;GO:0031323//regulation of cellular metabolic…	K13459//disease resistance protein RPS2	gi|30692664|ref|NP_849739.1|//inactive poly [ADP-ribose] polymerase RCD1 [Arabidopsis thaliana];gi|469400545|emb|CCH26559.1|//Radical-induced cell death 1 [Arabidopsis thaliana];gi|238478705|ref|NP_001154388.1|//inactive poly [ADP-ribose] polymerase RCD1 [Arabidopsis thaliana]
AT1G52870	1520	1303.02	1670.99	0.358842	0.00593243	0.000218218	AT1G52870//AT1G52870	GO:0031224//intrinsic component of membrane;GO:0009536//plastid	NA	NA	K13348//protein Mpv17	gi|18404224|ref|NP_564616.1|//peroxisomal membrane Mpv17/PMP22 family protein [Arabidopsis thaliana];gi|30695366|ref|NP_564615.3|//peroxisomal membrane Mpv17/PMP22 family protein [Arabidopsis thaliana]
AT4G39910	1696	621.369	796.45	0.358133	0.0338877	0.0022881	UBP3	GO:0043231//intracellular membrane-bounded organelle	GO:0019783//ubiquitin-like protein-specific protease activity;GO:0016790//thiolester hydrolase activity	GO:0006006//glucose metabolic process;GO:0007165//signal transduction;GO:0006498//N-terminal protein lipidation;GO:0019941//modification-dependent protein catabolic process	K11842//ubiquitin carboxyl-terminal hydrolase 12/46 [EC:3.4.19.12]	gi|18420557|ref|NP_568074.1|//ubiquitin-specific protease 3 [Arabidopsis thaliana]
AT1G75750	723	3100.13	3971.36	0.357302	0.0499638	0.00392202	GASA1	GO:0005618//cell wall	NA	GO:0009826//unidimensional cell growth;GO:0009683//indoleacetic acid metabolic process;GO:0006568//tryptophan metabolic process;GO:0009725//response to hormone;GO:0045229//external encapsulating structure organization;GO:0048588//developmental cell growth;GO:0005976//polysaccharide metabolic process;GO:0043479//pigment accumulation in tissues in response to UV light	K03860//phosphatidylinositol glycan, class Q	gi|18410924|ref|NP_565116.1|//GA-responsive GAST1 protein-like protein [Arabidopsis thaliana];gi|334183933|ref|NP_001185407.1|//GA-responsive GAST1 protein-like protein [Arabidopsis thaliana]
AT1G21680	2541	3253.64	4165.32	0.356373	0.0150466	0.000739832	AT1G21680//AT1G21680	GO:0043231//intracellular membrane-bounded organelle;GO:0005618//cell wall;GO:0031090//organelle membrane	NA	GO:0006089//lactate metabolic process	NA	gi|18395019|ref|NP_564147.1|//DPP6 N-terminal domain-like protein [Arabidopsis thaliana]
AT5G48160	2126	1457.79	1864.37	0.354911	0.00819539	0.000334388	OBE2	GO:0043231//intracellular membrane-bounded organelle	GO:0042802//identical protein binding;GO:0046914//transition metal ion binding;GO:0046983//protein dimerization activity	GO:0010467//gene expression;GO:0003006//developmental process involved in reproduction;GO:0046739//transport of virus in multicellular host;GO:0010074//maintenance of meristem identity;GO:0010015//root morphogenesis	NA	gi|15238905|ref|NP_199627.1|//PHD finger protein OBERON 2 [Arabidopsis thaliana]
AT2G32700	2893	787.105	1006.4	0.354572	0.0372234	0.00263205	LUH	GO:0043231//intracellular membrane-bounded organelle	GO:0003712//transcription cofactor activity	GO:0009664//plant-type cell wall organization;GO:0009791//post-embryonic development;GO:0010192//mucilage biosynthetic process;GO:0006351//transcription, DNA-templated	K01507//inorganic pyrophosphatase [EC:3.6.1.1];K12662//U4/U6 small nuclear ribonucleoprotein PRP4;K14963//COMPASS component SWD3	gi|18403052|ref|NP_565749.1|//WD40 repeat protein MUCILAGE-MODIFIED 1 [Arabidopsis thaliana];gi|334184640|ref|NP_001189659.1|//WD40 repeat protein MUCILAGE-MODIFIED 1 [Arabidopsis thaliana];gi|145323105|ref|NP_001031466.2|//WD40 repeat protein MUCILAGE-MODIFIED 1 [Arabidopsis thaliana]
AT3G21070	2034	859.589	1098.21	0.353436	0.0281361	0.00174474	NADK1	GO:0044424//intracellular part	GO:0005515//protein binding;GO:0016301//kinase activity	GO:0006739//NADP metabolic process;GO:0009108//coenzyme biosynthetic process	K00858//NAD+ kinase [EC:2.7.1.23]	gi|42565070|ref|NP_188744.3|//NAD(H) kinase 1 [Arabidopsis thaliana];gi|20259322|gb|AAM13987.1|//unknown protein [Arabidopsis thaliana]
AT1G32460	659	1110.26	1417.84	0.352795	0.0209228	0.0011553	AT1G32460//AT1G32460	GO:0043231//intracellular membrane-bounded organelle	NA	GO:0010243//response to organonitrogen compound	NA	gi|18398442|ref|NP_564403.1|//uncharacterized protein [Arabidopsis thaliana]
AT5G62630	2489	546.907	698.401	0.35276	0.0298011	0.0018949	HIPL2	GO:0031225//anchored component of membrane	GO:0016614//oxidoreductase activity, acting on CH-OH group of donors;GO:0048037//cofactor binding	GO:0044238//primary metabolic process	NA	gi|15241901|ref|NP_201069.1|//HIPL2 protein [Arabidopsis thaliana]
AT2G35800	3195	957.078	1221.9	0.352421	0.0190301	0.00101059	SAMTL	GO:0031224//intrinsic component of membrane	GO:0046872//metal ion binding	GO:0044763//single-organism cellular process;GO:0051234//establishment of localization	K05857//phosphatidylinositol phospholipase C, delta [EC:3.1.4.11];K15111//solute carrier family 25 (mitochondrial S-adenosylmethionine transporter), member 26;K14684//solute carrier family 25 (mitochondrial phosphate transporter), member 23/24/25/41	gi|30686563|ref|NP_850252.1|//S-adenosyl methionine transporter-like protein [Arabidopsis thaliana]
AT3G17510	2094	804.128	1026.62	0.352403	0.0331709	0.00220535	CIPK1	GO:0016020//membrane	GO:0004672//protein kinase activity;GO:0032550//purine ribonucleoside binding	GO:0006464//cellular protein modification process;GO:0019932//second-messenger-mediated signaling;GO:0006970//response to osmotic stress;GO:0009725//response to hormone;GO:0006796//phosphate-containing compound metabolic process	K07198//5'-AMP-activated protein kinase, catalytic alpha subunit [EC:2.7.11.11]	gi|42572465|ref|NP_974328.1|//CBL-interacting serine/threonine-protein kinase 1 [Arabidopsis thaliana];gi|18401539|ref|NP_566580.1|//CBL-interacting serine/threonine-protein kinase 1 [Arabidopsis thaliana]
AT5G48620	3409	639.998	817.032	0.352326	0.0239466	0.0013798	AT5G48620//AT5G48620	GO:0016020//membrane	GO:0032550//purine ribonucleoside binding	GO:0033554//cellular response to stress;GO:0009314//response to radiation;GO:0002252//immune effector process;GO:0009607//response to biotic stimulus	K13457//disease resistance protein RPM1	gi|15239027|ref|NP_199673.1|//putative disease resistance RPP8-like protein 4 [Arabidopsis thaliana]
AT5G47240	1524	484.452	618.422	0.35224	0.0340865	0.00230434	NUDT8	GO:0044444//cytoplasmic part	GO:0003824//catalytic activity	GO:0006950//response to stress	K16911//ATP-dependent RNA helicase DDX21 [EC:3.6.4.13]	gi|18422772|ref|NP_568680.1|//nudix hydrolase 8 [Arabidopsis thaliana]
AT5G47880	1845	464.075	592.388	0.352185	0.0328683	0.00217434	ERF1-1	GO:0044424//intracellular part	GO:0003747//translation release factor activity	GO:0006412//translation	K03265//peptide chain release factor subunit 1	gi|565427610|ref|XP_006279398.1|//hypothetical protein CARUB_v10007975mg, partial [Capsella rubella]
AT5G13370	2283	459.413	586.131	0.35143	0.0334876	0.00223645	AT5G13370//AT5G13370	GO:0044444//cytoplasmic part	NA	GO:0009725//response to hormone;GO:0010208//pollen wall assembly	K14487//auxin responsive GH3 gene family	gi|30684377|ref|NP_196841.2|//auxin-responsive GH3 family protein [Arabidopsis thaliana]
AT3G14090	2515	462.27	589.555	0.350892	0.0258208	0.00152523	EXO70D3	GO:0043231//intracellular membrane-bounded organelle;GO:0043234//protein complex;GO:0044444//cytoplasmic part	NA	GO:0009755//hormone-mediated signaling pathway;GO:0006887//exocytosis	K07195//exocyst complex component 7	gi|30682979|ref|NP_566477.2|//exocyst subunit exo70 family protein D3 [Arabidopsis thaliana]
AT3G57410	3603	1886.75	2405.69	0.350544	0.00571669	0.000208625	VLN3	GO:0015629//actin cytoskeleton	GO:0003779//actin binding	GO:0006486//protein glycosylation;GO:0042546//cell wall biogenesis;GO:0051273//beta-glucan metabolic process;GO:0048588//developmental cell growth;GO:0016192//vesicle-mediated transport;GO:0007015//actin filament organization;GO:0032989//cellular component morphogenesis;GO:0008104//protein localization	K05761//villin 1;K05768//gelsolin	gi|3415117|gb|AAC31607.1|//villin 3 [Arabidopsis thaliana];gi|18410709|ref|NP_567048.1|//villin 3 [Arabidopsis thaliana]
AT2G40270	1834	677.629	863.893	0.350358	0.0341586	0.00231488	AT2G40270//AT2G40270	GO:0016020//membrane	GO:0016301//kinase activity;GO:0032550//purine ribonucleoside binding	GO:0006605//protein targeting;GO:0009626//plant-type hypersensitive response;GO:0006464//cellular protein modification process;GO:0009813//flavonoid biosynthetic process;GO:0009627//systemic acquired resistance;GO:0006796//phosphate-containing compound metabolic process	K04733//interleukin-1 receptor-associated kinase 4 [EC:2.7.11.1];K04730//interleukin-1 receptor-associated kinase 1 [EC:2.7.11.1]	gi|42571147|ref|NP_973647.1|//Protein kinase family protein [Arabidopsis thaliana];gi|18405327|ref|NP_565925.1|//Protein kinase family protein [Arabidopsis thaliana]
AT1G15740	2295	849.173	1082.51	0.350249	0.0155492	0.000772208	AT1G15740//AT1G15740	NA	NA	NA	K10280//F-box and leucine-rich repeat protein 14	gi|30684506|ref|NP_563980.2|//leucine-rich repeat-containing protein [Arabidopsis thaliana]
AT3G46590	2001	430.563	548.826	0.350124	0.0348312	0.00238347	TRFL1	GO:0016020//membrane;GO:0005635//nuclear envelope;GO:0009532//plastid stroma;GO:0009526//plastid envelope	GO:0016763//transferase activity, transferring pentosyl groups;GO:0043565//sequence-specific DNA binding;GO:0003690//double-stranded DNA binding	GO:0033554//cellular response to stress;GO:0009814//defense response, incompatible interaction;GO:0014070//response to organic cyclic compound;GO:0009683//indoleacetic acid metabolic process;GO:0006970//response to osmotic stress;GO:0000160//phosphorelay signal transduction system;GO:0006568//tryptophan metabolic process;GO:0009725//response to hormone;GO:0010038//response to metal ion	K03255//protein TIF31	gi|42565667|ref|NP_190243.2|//telomere repeat-binding protein 2 [Arabidopsis thaliana];gi|145322935|ref|NP_001030822.2|//telomere repeat-binding protein 2 [Arabidopsis thaliana];gi|79314485|ref|NP_001030821.1|//telomere repeat-binding protein 2 [Arabidopsis thaliana]
AT1G54740	1218	881.754	1123.66	0.34976	0.0110784	0.000496535	AT1G54740//AT1G54740	GO:0043231//intracellular membrane-bounded organelle	NA	NA	K13161//heterogeneous nuclear ribonucleoprotein R	gi|79366416|ref|NP_175873.2|//uncharacterized protein [Arabidopsis thaliana]
AT4G04955	1758	496.396	632.329	0.349185	0.0255161	0.00150406	ALN	GO:0043231//intracellular membrane-bounded organelle	GO:0016812//hydrolase activity, acting on carbon-nitrogen (but not peptide) bonds, in cyclic amides;GO:0046914//transition metal ion binding	GO:0009267//cellular response to starvation;GO:0000255//allantoin metabolic process;GO:0010135//ureide metabolic process	K01466//allantoinase [EC:3.5.2.5]	gi|18412757|ref|NP_567276.1|//allantoinase [Arabidopsis thaliana]
AT3G20410	2162	678.515	863.889	0.348465	0.0499749	0.00392496	CPK9	GO:0043231//intracellular membrane-bounded organelle;GO:0016020//membrane	GO:0046872//metal ion binding;GO:0004674//protein serine/threonine kinase activity;GO:0032550//purine ribonucleoside binding	GO:0006605//protein targeting;GO:0009626//plant-type hypersensitive response;GO:0006464//cellular protein modification process;GO:0006984//ER-nucleus signaling pathway;GO:0009627//systemic acquired resistance;GO:0006796//phosphate-containing compound metabolic process;GO:0009755//hormone-mediated signaling pathway	K13412//calcium-dependent protein kinase [EC:2.7.11.1]	gi|15231140|ref|NP_188676.1|//calmodulin-domain protein kinase 9 [Arabidopsis thaliana]
AT2G05940	2031	718.935	915.284	0.348358	0.0160001	0.000804611	RIPK	NA	GO:0004672//protein kinase activity;GO:0032550//purine ribonucleoside binding	GO:0006464//cellular protein modification process	K04733//interleukin-1 receptor-associated kinase 4 [EC:2.7.11.1]	gi|15225019|ref|NP_178651.1|//RPM1-induced protein kinase [Arabidopsis thaliana]
AT5G24490	1298	4099.99	5215.26	0.347121	0.0122079	0.000564855	AT5G24490//AT5G24490	GO:0030529//intracellular ribonucleoprotein complex;GO:0009532//plastid stroma;GO:0031976//plastid thylakoid	NA	GO:0010467//gene expression	NA	gi|10177849|dbj|BAB11201.1|//unnamed protein product [Arabidopsis thaliana]
AT1G69040	1965	1088.29	1384.05	0.346834	0.0401195	0.00289666	ACR4	GO:0009536//plastid	GO:0031406//carboxylic acid binding	GO:0006520//cellular amino acid metabolic process;GO:0009725//response to hormone	K00688//glycogen phosphorylase [EC:2.4.1.1];K03978//GTP-binding protein	gi|42572033|ref|NP_974107.1|//ACT domain-containing protein [Arabidopsis thaliana]
AT4G39640	2077	631.31	802.673	0.346463	0.0474891	0.00365695	GGT1	GO:0005618//cell wall;GO:0005911//cell-cell junction;GO:0005576//extracellular region;GO:0042579//microbody;GO:0009536//plastid	GO:0047635//alanine-oxo-acid transaminase activity;GO:0043168//anion binding;GO:0016846//carbon-sulfur lyase activity;GO:0016755//transferase activity, transferring amino-acyl groups	GO:0018871//1-aminocyclopropane-1-carboxylate metabolic process;GO:0016042//lipid catabolic process;GO:0000097//sulfur amino acid biosynthetic process;GO:0009746//response to hexose;GO:0006970//response to osmotic stress;GO:0042743//hydrogen peroxide metabolic process;GO:0009627//systemic acquired resistance;GO:0043094//cellular metabolic compound salvage;GO:0006749//glutathione metabolic process…	K18592//gamma-glutamyltranspeptidase / glutathione hydrolase / leukotriene-C4 hydrolase [EC:2.3.2.2 3.4.19.13 3.4.19.14]	gi|22329258|ref|NP_195674.2|//gamma-glutamyl transpeptidase 1 [Arabidopsis thaliana]
AT5G53130	2653	1113.63	1415.6	0.346142	0.02609	0.00155209	CNGC1	GO:0031224//intrinsic component of membrane	GO:0005249//voltage-gated potassium channel activity;GO:0005515//protein binding;GO:0000166//nucleotide binding;GO:0005217//intracellular ligand-gated ion channel activity	GO:0044763//single-organism cellular process;GO:0070838//divalent metal ion transport	K05391//cyclic nucleotide gated channel, other eukaryote	gi|15238657|ref|NP_200125.1|//cyclic nucleotide-gated ion channel 1 [Arabidopsis thaliana]
AT5G57580	2530	969.518	1232.31	0.346027	0.010763	0.000478387	AT5G57580//AT5G57580	NA	GO:0005515//protein binding	GO:0006486//protein glycosylation	NA	gi|15242785|ref|NP_200566.1|//Calmodulin-binding protein [Arabidopsis thaliana]
AT3G61180	1803	517.495	657.672	0.345823	0.0261509	0.00155802	AT3G61180//AT3G61180	GO:0031090//organelle membrane	GO:0046914//transition metal ion binding	NA	K13148//integrator complex subunit 11 [EC:3.1.27.-]	gi|18411876|ref|NP_567110.1|//RING/U-box superfamily protein [Arabidopsis thaliana]
AT2G46750	2340	1010.77	1284.3	0.345531	0.0161336	0.000813329	GulLO2	NA	NA	NA	K00225//L-galactono-1,4-lactone dehydrogenase [EC:1.3.2.3]	gi|110738746|dbj|BAF01297.1|//hypothetical protein [Arabidopsis thaliana]
AT4G19420	2129	738.336	937.854	0.345085	0.0218889	0.00123019	AT4G19420//AT4G19420	NA	NA	NA	K19882//O-palmitoleoyl-L-serine hydrolase [EC:3.1.1.98]	gi|22328797|ref|NP_193677.2|//putative pectinacetylesterase [Arabidopsis thaliana]
AT5G13800	2077	467.913	594.26	0.344855	0.0490768	0.0038219	PPH	GO:0009536//plastid	GO:0052689//carboxylic ester hydrolase activity;GO:0005488//binding	GO:0006787//porphyrin-containing compound catabolic process	NA	gi|15240707|ref|NP_196884.1|//pheophytinase [Arabidopsis thaliana]
AT1G31130	1503	1336.82	1697.23	0.344383	0.0281474	0.0017482	AT1G31130//AT1G31130	GO:0009536//plastid	NA	GO:0051707//response to other organism;GO:0048588//developmental cell growth	NA	gi|18397813|ref|NP_564374.1|//uncharacterized protein [Arabidopsis thaliana]
AT3G57020	1474	988.819	1255.35	0.344308	0.0247843	0.00144655	AT3G57020//AT3G57020	GO:0009536//plastid	GO:0016843//amine-lyase activity	GO:0009699//phenylpropanoid biosynthetic process;GO:0009411//response to UV;GO:0034285//response to disaccharide;GO:0009820//alkaloid metabolic process	K01757//strictosidine synthase [EC:4.3.3.2]	gi|15230200|ref|NP_191261.1|//calcium-dependent phosphotriesterase superfamily protein [Arabidopsis thaliana];gi|79315403|ref|NP_001030876.1|//calcium-dependent phosphotriesterase superfamily protein [Arabidopsis thaliana]
AT1G75380	1496	3548.15	4502.51	0.343664	0.00781661	0.000312133	BBD1	NA	GO:0003677//DNA binding;GO:0016788//hydrolase activity, acting on ester bonds	GO:0006952//defense response;GO:0006351//transcription, DNA-templated;GO:0016575//histone deacetylation	K08999//uncharacterized protein	gi|15222221|ref|NP_177671.1|//bifunctional nuclease 1 [Arabidopsis thaliana]
AT3G52870	1811	723.341	917.897	0.343656	0.0138067	0.000659421	AT3G52870//AT3G52870	GO:0009536//plastid	NA	NA	K06892//feruloyl-CoA ortho-hydroxylase [EC:1.14.11.-]	gi|15231700|ref|NP_190855.1|//IQ calmodulin-binding motif family protein [Arabidopsis thaliana]
AT5G59960	1745	714.192	905.91	0.343057	0.0337496	0.00226899	AT5G59960//AT5G59960	GO:0043231//intracellular membrane-bounded organelle	NA	NA	NA	gi|18424303|ref|NP_568917.1|//uncharacterized protein [Arabidopsis thaliana]
AT2G43010	1785	1616.49	2049.83	0.342641	0.0084635	0.000348833	PIF4	GO:0043231//intracellular membrane-bounded organelle	GO:0005515//protein binding;GO:0003676//nucleic acid binding;GO:0001071//nucleic acid binding transcription factor activity	GO:0010017//red or far-red light signaling pathway;GO:0006605//protein targeting;GO:0042743//hydrogen peroxide metabolic process;GO:0009734//auxin-activated signaling pathway;GO:0009627//systemic acquired resistance;GO:0006873//cellular ion homeostasis;GO:0006351//transcription, DNA-templated;GO:0009851//auxin biosynthetic process;GO:0048511//rhythmic process;GO:0009606//tropism;GO:0009626//plant…	K16189//phytochrome-interacting factor 4	gi|30689224|ref|NP_850381.1|//transcription factor PIF4 [Arabidopsis thaliana];gi|30689218|ref|NP_565991.2|//transcription factor PIF4 [Arabidopsis thaliana]
AT5G05200	1947	2023.14	2564.85	0.342281	0.00238454	7.24023e-05	AT5G05200//AT5G05200	GO:0009570//chloroplast stroma	GO:0016740//transferase activity	GO:0005982//starch metabolic process;GO:0005984//disaccharide metabolic process;GO:0006787//porphyrin-containing compound catabolic process;GO:0044093//positive regulation of molecular function	K08869//aarF domain-containing kinase	gi|18414821|ref|NP_568150.1|//aarF domain-containing protein kinase [Arabidopsis thaliana]
AT1G58030	2456	1168.45	1479.4	0.340416	0.00939902	0.000401019	CAT2	GO:0031224//intrinsic component of membrane;GO:0005840//ribosome;GO:0031090//organelle membrane;GO:0009526//plastid envelope;GO:0042579//microbody;GO:0000325//plant-type vacuole	GO:0004601//peroxidase activity;GO:0046914//transition metal ion binding;GO:0046906//tetrapyrrole binding;GO:0046943//carboxylic acid transmembrane transporter activity	GO:0009267//cellular response to starvation;GO:0042743//hydrogen peroxide metabolic process;GO:0006073//cellular glucan metabolic process;GO:0006865//amino acid transport;GO:0019725//cellular homeostasis;GO:0009648//photoperiodism;GO:0009062//fatty acid catabolic process;GO:0006625//protein targeting to peroxisome	K13863//solute carrier family 7 (cationic amino acid transporter), member 1	gi|30696198|ref|NP_849822.1|//cationic amino acid transporter 2 [Arabidopsis thaliana]
AT1G19660	1480	1508.67	1909.58	0.33998	0.00928765	0.000393189	AT1G19660//AT1G19660	NA	GO:0003677//DNA binding;GO:0016788//hydrolase activity, acting on ester bonds	GO:0006952//defense response;GO:0006351//transcription, DNA-templated;GO:0016575//histone deacetylation	K08999//uncharacterized protein	gi|9795589|gb|AAF98407.1|AC024609_8//Unknown protein [Arabidopsis thaliana];gi|18394770|ref|NP_564093.1|//putative wound-responsive protein [Arabidopsis thaliana]
AT3G26210	2189	657.079	831.469	0.339596	0.027628	0.00169034	CYP71B23	NA	GO:0046914//transition metal ion binding;GO:0046906//tetrapyrrole binding;GO:0016491//oxidoreductase activity	GO:0009814//defense response, incompatible interaction;GO:0044710//single-organism metabolic process	K00517//null	gi|15231526|ref|NP_189252.1|//cytochrome P450 71B23 [Arabidopsis thaliana]
AT1G25440	1737	880.121	1113.16	0.338882	0.0158368	0.000792464	BBX15	GO:0044464//cell part	GO:0046914//transition metal ion binding	NA	K12135//zinc finger protein CONSTANS	gi|12321500|gb|AAG50803.1|AC079281_5//zinc finger protein, putative [Arabidopsis thaliana]
AT1G08980	1573	1149.07	1453.23	0.338795	0.0137501	0.000655645	AMI1	GO:0044444//cytoplasmic part	GO:0016879//ligase activity, forming carbon-nitrogen bonds;GO:0016811//hydrolase activity, acting on carbon-nitrogen (but not peptide) bonds, in linear amides	GO:0009887//animal organ morphogenesis;GO:0009683//indoleacetic acid metabolic process;GO:0006351//transcription, DNA-templated;GO:0019758//glycosinolate biosynthetic process;GO:0048869//cellular developmental process	K02433//aspartyl-tRNA(Asn)/glutamyl-tRNA(Gln) amidotransferase subunit A [EC:6.3.5.6 6.3.5.7]	gi|18390964|ref|NP_563831.1|//amidase 1 [Arabidopsis thaliana]
AT3G55270	3130	829.034	1048.38	0.338653	0.0150939	0.000742786	MKP1	GO:0043231//intracellular membrane-bounded organelle;GO:0044444//cytoplasmic part	GO:0008138//protein tyrosine/serine/threonine phosphatase activity;GO:0016772//transferase activity, transferring phosphorus-containing groups	GO:0006486//protein glycosylation;GO:0003006//developmental process involved in reproduction;GO:0007165//signal transduction;GO:0006970//response to osmotic stress;GO:0009411//response to UV;GO:0006865//amino acid transport;GO:0009791//post-embryonic development;GO:0006498//N-terminal protein lipidation;GO:0006470//protein dephosphorylation;GO:0016482//cytosolic transport	K04459//dual specificity MAP kinase phosphatase [EC:3.1.3.16 3.1.3.48]	gi|240255645|ref|NP_567018.4|//mitogen-activated protein kinase phosphatase 1 [Arabidopsis thaliana]
AT2G17840	1810	848.419	1072.67	0.338363	0.017184	0.000885417	ERD7	GO:0016020//membrane;GO:0044424//intracellular part	NA	GO:0006970//response to osmotic stress;GO:0009725//response to hormone;GO:0009642//response to light intensity;GO:0009408//response to heat	K19366//spartin	gi|15227905|ref|NP_179374.1|//senescence/dehydration related protein [Arabidopsis thaliana]
AT5G65210	1650	1081.09	1366.6	0.338104	0.02609	0.00155302	TGA1	GO:0043231//intracellular membrane-bounded organelle	GO:0003677//DNA binding;GO:0005515//protein binding;GO:0001071//nucleic acid binding transcription factor activity	GO:0006984//ER-nucleus signaling pathway;GO:0006351//transcription, DNA-templated;GO:0009627//systemic acquired resistance;GO:0015698//inorganic anion transport;GO:0010038//response to metal ion;GO:0007568//aging	K14431//transcription factor TGA	gi|15238367|ref|NP_201324.1|//transcription factor TGA1 [Arabidopsis thaliana]
AT4G16990	2657	2355.6	2977.61	0.338062	0.0265465	0.00159888	RLM3	GO:0043231//intracellular membrane-bounded organelle	GO:0032550//purine ribonucleoside binding	GO:0050832//defense response to fungus;GO:0009611//response to wounding;GO:0007154//cell communication;GO:0031347//regulation of defense response;GO:0044237//cellular metabolic process	K03283//heat shock 70kDa protein 1/8;K02183//calmodulin;K19613//leucine-rich repeat protein SHOC2	gi|79325135|ref|NP_001031652.1|//protein RESISTANCE TO LEPTOSPHAERIA MACULANS 3 [Arabidopsis thaliana];gi|145340318|ref|NP_193432.4|//protein RESISTANCE TO LEPTOSPHAERIA MACULANS 3 [Arabidopsis thaliana];gi|30683892|ref|NP_849399.1|//protein RESISTANCE TO LEPTOSPHAERIA MACULANS 3 [Arabidopsis thaliana]
AT1G09940	2201	503.345	636.254	0.338055	0.0336362	0.00225348	HEMA2	GO:0009536//plastid	GO:0016620//oxidoreductase activity, acting on the aldehyde or oxo group of donors, NAD or NADP as acceptor;GO:0000166//nucleotide binding	GO:0006979//response to oxidative stress;GO:0010243//response to organonitrogen compound;GO:0009314//response to radiation;GO:0006952//defense response;GO:0055080//cation homeostasis;GO:0044710//single-organism metabolic process;GO:0010038//response to metal ion;GO:0006779//porphyrin-containing compound biosynthetic process	K02492//glutamyl-tRNA reductase [EC:1.2.1.70]	gi|15218333|ref|NP_172465.1|//glutamyl-tRNA reductase 2 [Arabidopsis thaliana]
AT1G72700	4419	602.669	761.065	0.336654	0.0430813	0.00320707	AT1G72700//AT1G72700	GO:0031224//intrinsic component of membrane	GO:0042625//ATPase coupled ion transmembrane transporter activity;GO:0046872//metal ion binding;GO:0008324//cation transmembrane transporter activity;GO:0032550//purine ribonucleoside binding;GO:0005548//phospholipid transporter activity	GO:0006869//lipid transport;GO:0006811//ion transport	K01530//phospholipid-translocating ATPase [EC:3.6.3.1]	gi|15218567|ref|NP_177414.1|//putative phospholipid-transporting ATPase 5 [Arabidopsis thaliana]
AT5G18500	2113	547.224	690.662	0.335847	0.0300872	0.0019268	AT5G18500//AT5G18500	GO:0016020//membrane	GO:0004672//protein kinase activity;GO:0032550//purine ribonucleoside binding	GO:0006464//cellular protein modification process;GO:0006873//cellular ion homeostasis;GO:0030001//metal ion transport;GO:0006796//phosphate-containing compound metabolic process	K04730//interleukin-1 receptor-associated kinase 1 [EC:2.7.11.1]	gi|15238840|ref|NP_197351.1|//probable receptor-like protein kinase [Arabidopsis thaliana]
AT5G21326	1894	564.656	712.499	0.335516	0.0294956	0.00186325	CIPK26	NA	GO:0004672//protein kinase activity;GO:0032550//purine ribonucleoside binding	GO:0006464//cellular protein modification process;GO:0007154//cell communication;GO:0006796//phosphate-containing compound metabolic process	K07198//5'-AMP-activated protein kinase, catalytic alpha subunit [EC:2.7.11.11]	gi|42570534|ref|NP_850861.2|//CBL-interacting serine/threonine-protein kinase 26 [Arabidopsis thaliana]
AT2G35680	1840	1168.9	1473.1	0.3337	0.0144051	0.000702324	AT2G35680//AT2G35680	GO:0044424//intracellular part	GO:0004721//phosphoprotein phosphatase activity	GO:0006470//protein dephosphorylation;GO:0043405//regulation of MAP kinase activity	K14165//atypical dual specificity phosphatase [EC:3.1.3.16 3.1.3.48]	gi|18403920|ref|NP_565816.1|//putative dual specificity protein phosphatase DSP8 [Arabidopsis thaliana]
AT3G61060	1437	1435.57	1808.98	0.333548	0.0114795	0.000521234	PP2-A13	NA	GO:0005488//binding	GO:0009746//response to hexose;GO:0006950//response to stress;GO:0034285//response to disaccharide	K16219//protein N-terminal methyltransferase [EC:2.1.1.244]	gi|30695337|ref|NP_567108.2|//phloem protein 2-A13 [Arabidopsis thaliana];gi|42572749|ref|NP_974470.1|//phloem protein 2-A13 [Arabidopsis thaliana]
AT1G11310	2021	2629.09	3312.88	0.333523	0.00418687	0.000142042	MLO2	GO:0031224//intrinsic component of membrane;GO:0043231//intracellular membrane-bounded organelle;GO:0005911//cell-cell junction	GO:0005515//protein binding	GO:0050832//defense response to fungus;GO:0006605//protein targeting;GO:0009626//plant-type hypersensitive response;GO:0010243//response to organonitrogen compound;GO:0042743//hydrogen peroxide metabolic process;GO:0031347//regulation of defense response;GO:0009627//systemic acquired resistance;GO:0009755//hormone-mediated signaling pathway;GO:0009696//salicylic acid metabolic process	K08472//mlo protein	gi|15220339|ref|NP_172598.1|//MLO-like protein 2 [Arabidopsis thaliana]
AT4G35310	2547	1456.62	1835.45	0.333504	0.00795806	0.00031943	CPK5	GO:0043231//intracellular membrane-bounded organelle;GO:0016020//membrane;GO:0044444//cytoplasmic part	GO:0046872//metal ion binding;GO:0004674//protein serine/threonine kinase activity;GO:0032550//purine ribonucleoside binding	GO:0006605//protein targeting;GO:0015748//organophosphate ester transport;GO:0010118//stomatal movement;GO:0006468//protein phosphorylation;GO:0009627//systemic acquired resistance;GO:0048588//developmental cell growth;GO:0006972//hyperosmotic response;GO:0006865//amino acid transport;GO:0009626//plant-type hypersensitive response;GO:0006984//ER-nucleus signaling pathway;GO:0016482//cytosolic tra…	K13412//calcium-dependent protein kinase [EC:2.7.11.1]	gi|15236966|ref|NP_195257.1|//calmodulin-domain protein kinase 5 [Arabidopsis thaliana]
AT3G05880	879	3548.45	4470.8	0.333342	0.0213901	0.00118819	RCI2A	GO:0031224//intrinsic component of membrane	NA	GO:0006972//hyperosmotic response;GO:0006007//glucose catabolic process;GO:0009725//response to hormone;GO:0010038//response to metal ion;GO:0006996//organelle organization;GO:0042044//fluid transport	NA	gi|15230062|ref|NP_187239.1|//Hydrophobic protein RCI2A [Arabidopsis thaliana]
AT3G52120	1722	590.426	743.851	0.333256	0.0248676	0.00145276	AT3G52120//AT3G52120	GO:0043231//intracellular membrane-bounded organelle	GO:0003676//nucleic acid binding	GO:0010467//gene expression	K13096//splicing factor 4	gi|186510957|ref|NP_001118822.1|//SURP and G-patch domain-containing protein 1-like protein [Arabidopsis thaliana];gi|4678941|emb|CAB41332.1|//gamma response I protein [Arabidopsis thaliana]
AT5G16880	1667	1047.66	1319.84	0.333192	0.0165184	0.000838886	AT5G16880//AT5G16880	GO:0016020//membrane;GO:0044431//Golgi apparatus part	GO:0022892//substrate-specific transporter activity	GO:0006605//protein targeting;GO:0048193//Golgi vesicle transport	NA	gi|15237869|ref|NP_197190.1|//Target of Myb protein 1 [Arabidopsis thaliana];gi|30686081|ref|NP_850834.1|//Target of Myb protein 1 [Arabidopsis thaliana]
AT1G11820	1955	672.87	847.483	0.332856	0.0180796	0.00094588	AT1G11820//AT1G11820	GO:0016020//membrane	GO:0043167//ion binding;GO:0016798//hydrolase activity, acting on glycosyl bonds	GO:0044238//primary metabolic process	K19891//glucan endo-1,3-beta-glucosidase 1/2/3 [EC:3.2.1.39]	gi|334182485|ref|NP_001184967.1|//O-glycosyl hydrolases family 17 protein [Arabidopsis thaliana];gi|3157949|gb|AAC17632.1|//Similar to glucan endo-1,3-beta-D-glucosidase precursor gb|Z28697 from Nicotiana tabacum. ESTs gb|Z18185 and gb|AA605362 come from this gene [Arabidopsis thaliana];gi|79342176|ref|NP_172647.2|//O-glycosyl hydrolases family 17 protein [Arabidopsis thaliana]
AT4G33050	1950	1054.64	1328.17	0.3327	0.0168555	0.000861592	EDA39	GO:0043231//intracellular membrane-bounded organelle	GO:0005515//protein binding	GO:0006605//protein targeting;GO:0009605//response to external stimulus;GO:0009683//indoleacetic acid metabolic process;GO:0010243//response to organonitrogen compound;GO:0000741//karyogamy;GO:0010118//stomatal movement;GO:0042743//hydrogen peroxide metabolic process;GO:0009627//systemic acquired resistance;GO:0002252//immune effector process;GO:0009696//salicylic acid metabolic process;GO:000962…	NA	gi|79610240|ref|NP_974673.2|//calmodulin-binding protein [Arabidopsis thaliana];gi|42573151|ref|NP_974672.1|//calmodulin-binding protein [Arabidopsis thaliana]
AT1G15380	967	1559.27	1963.64	0.332663	0.00968518	0.000416036	GLYI4	NA	GO:0003824//catalytic activity	NA	K14611//solute carrier family 23 (nucleobase transporter), member 1/2;K08234//glyoxylase I family protein	gi|18394235|ref|NP_563973.1|//Lactoylglutathione lyase / glyoxalase I family protein [Arabidopsis thaliana]
AT1G18390	2424	626.65	788.642	0.33171	0.0282666	0.00175985	AT1G18390//AT1G18390	GO:0016020//membrane	GO:0005515//protein binding;GO:0004672//protein kinase activity;GO:0001871//pattern binding;GO:0032550//purine ribonucleoside binding	GO:0014070//response to organic cyclic compound;GO:0033554//cellular response to stress;GO:0007165//signal transduction;GO:0006464//cellular protein modification process;GO:0010243//response to organonitrogen compound;GO:0009404//toxin metabolic process;GO:0002252//immune effector process	K04733//interleukin-1 receptor-associated kinase 4 [EC:2.7.11.1]	gi|238478527|ref|NP_001154349.1|//probable serine/threonine-protein kinase [Arabidopsis thaliana];gi|240254099|ref|NP_173275.4|//probable serine/threonine-protein kinase [Arabidopsis thaliana]
AT3G57330	3964	1823.3	2294.61	0.331694	0.00634187	0.000237219	ACA11	GO:0031224//intrinsic component of membrane;GO:0031090//organelle membrane;GO:0009536//plastid;GO:0000325//plant-type vacuole	GO:0043169//cation binding;GO:0005515//protein binding;GO:0019829//cation-transporting ATPase activity;GO:0032550//purine ribonucleoside binding	GO:0006605//protein targeting;GO:0009626//plant-type hypersensitive response;GO:0009813//flavonoid biosynthetic process;GO:0050801//ion homeostasis;GO:0006816//calcium ion transport;GO:0009152//purine ribonucleotide biosynthetic process	K01537//Ca2+-transporting ATPase [EC:3.6.3.8]	gi|15230278|ref|NP_191292.1|//putative calcium-transporting ATPase 11 [Arabidopsis thaliana]
AT5G03730	3237	939.345	1182	0.331502	0.018202	0.000957566	CTR1	GO:0043231//intracellular membrane-bounded organelle;GO:0031090//organelle membrane	GO:0004672//protein kinase activity;GO:0032550//purine ribonucleoside binding	GO:0009873//ethylene-activated signaling pathway;GO:0009746//response to hexose;GO:0051302//regulation of cell division;GO:0006468//protein phosphorylation;GO:0010039//response to iron ion;GO:0048506//regulation of timing of meristematic phase transition;GO:0034285//response to disaccharide;GO:0048580//regulation of post-embryonic development;GO:0009685//gibberellin metabolic process;GO:0009756//…	K14510//serine/threonine-protein kinase CTR1 [EC:2.7.11.1]	gi|15242848|ref|NP_195993.1|//serine/threonine-protein kinase CTR1 [Arabidopsis thaliana]
AT2G15960	771	1493.19	1877.99	0.330793	0.0375337	0.00266799	AT2G15960//AT2G15960	NA	NA	NA	NA	gi|18397979|ref|NP_565384.1|//uncharacterized protein [Arabidopsis thaliana]
AT3G10380	3932	757.112	952.147	0.330678	0.0372424	0.00263648	SEC8	GO:0016020//membrane;GO:0043231//intracellular membrane-bounded organelle;GO:0005911//cell-cell junction;GO:0043234//protein complex;GO:0044444//cytoplasmic part	GO:0005488//binding	GO:0006006//glucose metabolic process;GO:0045184//establishment of protein localization;GO:0009856//pollination;GO:0010192//mucilage biosynthetic process;GO:0000904//cell morphogenesis involved in differentiation;GO:0006887//exocytosis	K06111//exocyst complex component 4	gi|18398855|ref|NP_566372.1|//subunit of exocyst complex 8 [Arabidopsis thaliana]
AT4G25960	4171	1198.46	1505.69	0.32924	0.0337949	0.00227763	ABCB2	GO:0031224//intrinsic component of membrane	GO:0015405//P-P-bond-hydrolysis-driven transmembrane transporter activity;GO:0017111//nucleoside-triphosphatase activity;GO:0032550//purine ribonucleoside binding	GO:0044763//single-organism cellular process;GO:0009154//purine ribonucleotide catabolic process;GO:0051234//establishment of localization	K05658//ATP-binding cassette, subfamily B (MDR/TAP), member 1 [EC:3.6.3.44]	gi|79487035|ref|NP_194326.2|//P-glycoprotein 2 [Arabidopsis thaliana]
AT5G35690	2438	622.566	782.14	0.329199	0.0442546	0.0033382	AT5G35690//AT5G35690	NA	NA	NA	K14011//UBX domain-containing protein 6	gi|22327362|ref|NP_198419.2|//uncharacterized protein [Arabidopsis thaliana]
AT1G76180	1025	4589.46	5759.95	0.327734	0.00861197	0.000356023	ERD14	GO:0044464//cell part	NA	GO:1901700//response to oxygen-containing compound;GO:0006950//response to stress;GO:0009628//response to abiotic stimulus	NA	gi|15222983|ref|NP_177745.1|//dehydrin ERD14 [Arabidopsis thaliana]
AT5G35200	2253	1143.41	1434.22	0.326921	0.00878717	0.00036727	AT5G35200//AT5G35200	GO:0030117//membrane coat	GO:0005515//protein binding;GO:0016628//oxidoreductase activity, acting on the CH-CH group of donors, NAD or NADP as acceptor;GO:0035091//phosphatidylinositol binding	GO:0006901//vesicle coating;GO:0044710//single-organism metabolic process	K20043//clathrin coat assembly protein AP180	gi|15238435|ref|NP_198370.1|//putative clathrin assembly protein [Arabidopsis thaliana]
AT3G62750	1741	592.733	743.222	0.32641	0.0365272	0.00256769	BGLU8	GO:0042579//microbody	GO:0043167//ion binding;GO:0016798//hydrolase activity, acting on glycosyl bonds	GO:0044238//primary metabolic process;GO:0009812//flavonoid metabolic process;GO:0009608//response to symbiont	K01188//beta-glucosidase [EC:3.2.1.21]	gi|7362755|emb|CAB83125.1|//beta-glucosidase-like protein [Arabidopsis thaliana];gi|79456851|ref|NP_191834.3|//beta glucosidase 8 [Arabidopsis thaliana]
AT1G17290	2378	2847.2	3567.83	0.325503	0.00429653	0.000146475	AlaAT1	GO:0009536//plastid	GO:0047635//alanine-oxo-acid transaminase activity;GO:0043168//anion binding;GO:0016846//carbon-sulfur lyase activity;GO:0032550//purine ribonucleoside binding	GO:0018871//1-aminocyclopropane-1-carboxylate metabolic process;GO:0042853//L-alanine catabolic process;GO:0006950//response to stress;GO:0010038//response to metal ion	K00814//alanine transaminase [EC:2.6.1.2]	gi|42562119|ref|NP_173173.3|//alanine aminotransferase [Arabidopsis thaliana]
AT4G34150	1427	4669.39	5848.52	0.324839	0.0373759	0.00265212	AT4G34150//AT4G34150	GO:0005911//cell-cell junction;GO:0044444//cytoplasmic part	NA	GO:0006605//protein targeting;GO:0009605//response to external stimulus;GO:0010243//response to organonitrogen compound;GO:0009626//plant-type hypersensitive response;GO:0006984//ER-nucleus signaling pathway;GO:0009642//response to light intensity	K12486//stromal membrane-associated protein;K13412//calcium-dependent protein kinase [EC:2.7.11.1]	gi|18418388|ref|NP_567956.1|//calcium-dependent lipid-binding domain-containing protein [Arabidopsis thaliana]
AT1G62430	1950	487.614	610.725	0.324782	0.0431612	0.00321818	CDS1	GO:0031224//intrinsic component of membrane;GO:0043231//intracellular membrane-bounded organelle	GO:0070567//cytidylyltransferase activity	GO:0046341//CDP-diacylglycerol metabolic process	K00981//phosphatidate cytidylyltransferase [EC:2.7.7.41]	gi|30696710|ref|NP_176433.2|//phosphatidate cytidylyltransferase [Arabidopsis thaliana]
AT2G18090	3270	855.406	1070.92	0.324173	0.0191533	0.00102	AT2G18090//AT2G18090	GO:0043231//intracellular membrane-bounded organelle	GO:0046914//transition metal ion binding	GO:0006351//transcription, DNA-templated	K15223//upstream activation factor subunit UAF30;K01062//platelet-activating factor acetylhydrolase [EC:3.1.1.47]	gi|30680213|ref|NP_849971.1|//PHD finger, SWIB/MDM2 and GYF domain-containing protein [Arabidopsis thaliana]
AT2G46500	2518	992.218	1241.61	0.323481	0.0132279	0.000621917	AT2G46500//AT2G46500	GO:0044444//cytoplasmic part	GO:0052742//phosphatidylinositol kinase activity	GO:0006605//protein targeting;GO:0010243//response to organonitrogen compound;GO:0009627//systemic acquired resistance;GO:0002252//immune effector process;GO:0006972//hyperosmotic response;GO:0009626//plant-type hypersensitive response;GO:0046488//phosphatidylinositol metabolic process;GO:0006984//ER-nucleus signaling pathway;GO:0006498//N-terminal protein lipidation;GO:0009755//hormone-mediated …	K08770//ubiquitin C;K14544//U3 small nucleolar RNA-associated protein 22	gi|18407090|ref|NP_566076.1|//phosphoinositide 4-kinase gamma 4 [Arabidopsis thaliana]
AT4G02350	2610	822.593	1028.94	0.322913	0.0360467	0.00250703	SEC15B	GO:0016020//membrane;GO:0005911//cell-cell junction;GO:0043234//protein complex;GO:0044444//cytoplasmic part	NA	GO:0006605//protein targeting;GO:0009856//pollination;GO:0040007//growth;GO:0006996//organelle organization;GO:0000904//cell morphogenesis involved in differentiation;GO:0006887//exocytosis	K19985//exocyst complex component 6	gi|334186300|ref|NP_567229.2|//exocyst complex component sec15B [Arabidopsis thaliana]
AT1G32170	1400	1381.72	1728.18	0.322789	0.0158088	0.000789751	XTH30	GO:0030312//external encapsulating structure;GO:0005576//extracellular region	GO:0016758//transferase activity, transferring hexosyl groups;GO:0016798//hydrolase activity, acting on glycosyl bonds	GO:0044042//glucan metabolic process	K08235//xyloglucan:xyloglucosyl transferase [EC:2.4.1.207]	gi|15222593|ref|NP_174496.1|//probable xyloglucan endotransglucosylase/hydrolase 30 [Arabidopsis thaliana]
AT2G25800	3460	916.391	1145.32	0.321709	0.0356856	0.00246714	AT2G25800//AT2G25800	GO:0009536//plastid	NA	GO:0042546//cell wall biogenesis;GO:0051273//beta-glucan metabolic process;GO:0040007//growth	NA	gi|145360324|ref|NP_180151.3|//uncharacterized protein [Arabidopsis thaliana]
AT1G04430	2516	1857.7	2321.75	0.321693	0.00735497	0.000288215	AT1G04430//AT1G04430	GO:0043231//intracellular membrane-bounded organelle;GO:0031090//organelle membrane	GO:0016741//transferase activity, transferring one-carbon groups	GO:0009826//unidimensional cell growth;GO:0065008//regulation of biological quality;GO:0045229//external encapsulating structure organization;GO:0048588//developmental cell growth;GO:0005976//polysaccharide metabolic process;GO:0043479//pigment accumulation in tissues in response to UV light	K16302//metal transporter CNNM;K15449//tRNA wybutosine-synthesizing protein 1 [EC:4.1.3.44]	gi|21536697|gb|AAM61029.1|//ankyrin-like protein [Arabidopsis thaliana]
AT3G48530	1627	1540.82	1925.57	0.321586	0.00936133	0.000398193	KING1	GO:0005618//cell wall	GO:0003824//catalytic activity	GO:0008152//metabolic process	NA	gi|15228397|ref|NP_190422.1|//SNF1-related protein kinase regulatory subunit gamma 1 [Arabidopsis thaliana]
AT5G42050	1784	3068.51	3823.41	0.317323	0.00524748	0.000187589	AT5G42050//AT5G42050	GO:0043231//intracellular membrane-bounded organelle	NA	GO:0006605//protein targeting;GO:0009626//plant-type hypersensitive response;GO:0006984//ER-nucleus signaling pathway;GO:0006498//N-terminal protein lipidation;GO:0009627//systemic acquired resistance;GO:0009755//hormone-mediated signaling pathway	K10450//kelch-like protein 12;K10442//kelch-like protein 1/4/5;K10457//kelch-like protein 20	gi|18422167|ref|NP_568600.1|//DCD (Development and Cell Death) domain protein [Arabidopsis thaliana]
AT1G76680	1537	6761.94	8424.67	0.317184	0.00406345	0.000136509	OPR1	GO:0044444//cytoplasmic part	GO:0016628//oxidoreductase activity, acting on the CH-CH group of donors, NAD or NADP as acceptor;GO:0032553//ribonucleotide binding	GO:0014070//response to organic cyclic compound;GO:0010260//animal organ senescence;GO:0006631//fatty acid metabolic process;GO:0006950//response to stress;GO:0010038//response to metal ion;GO:0009694//jasmonic acid metabolic process	K05894//12-oxophytodienoic acid reductase [EC:1.3.1.42]	gi|15223138|ref|NP_177794.1|//12-oxophytodienoate reductase 1 [Arabidopsis thaliana];gi|42572133|ref|NP_974157.1|//12-oxophytodienoate reductase 1 [Arabidopsis thaliana]
AT2G24180	1830	1130.52	1407.49	0.316143	0.0173857	0.000901656	CYP71B6	GO:0016020//membrane;GO:0043231//intracellular membrane-bounded organelle	GO:0046914//transition metal ion binding;GO:0046906//tetrapyrrole binding;GO:0016491//oxidoreductase activity	GO:0044710//single-organism metabolic process	K00517//null	gi|15224099|ref|NP_179995.1|//cytochrome P450 71B6 [Arabidopsis thaliana]
AT3G13340	2126	588.542	732.597	0.315874	0.0464916	0.00355702	AT3G13340//AT3G13340	GO:0031234//extrinsic component of cytoplasmic side of plasma membrane;GO:0031461//cullin-RING ubiquitin ligase complex	NA	GO:0006402//mRNA catabolic process	K18643//katanin p80 WD40 repeat-containing subunit B1;K14963//COMPASS component SWD3	gi|18399975|ref|NP_566453.1|//transducin/WD40 domain-containing protein [Arabidopsis thaliana]
AT3G18830	1997	1389.73	1727.09	0.313541	0.0363726	0.00254031	PMT5	GO:0031224//intrinsic component of membrane	GO:0015149//hexose transmembrane transporter activity;GO:0005402//cation:sugar symporter activity;GO:0015146//pentose transmembrane transporter activity;GO:0015166//polyol transmembrane transporter activity	GO:0044763//single-organism cellular process;GO:0006865//amino acid transport;GO:0006952//defense response	K08150//MFS transporter, SP family, solute carrier family 2 (myo-inositol transporter), member 13	gi|15230212|ref|NP_188513.1|//polyol transporter 5 [Arabidopsis thaliana]
AT3G52240	2472	810.958	1007.16	0.312595	0.0261509	0.00155881	AT3G52240//AT3G52240	GO:0043231//intracellular membrane-bounded organelle	NA	NA	NA	gi|30693612|ref|NP_190792.2|//uncharacterized protein [Arabidopsis thaliana]
AT5G63190	2607	1358.84	1686.72	0.311847	0.0263206	0.00158107	AT5G63190//AT5G63190	GO:0043231//intracellular membrane-bounded organelle	NA	GO:0044260//cellular macromolecule metabolic process;GO:0009746//response to hexose;GO:0034285//response to disaccharide;GO:0009755//hormone-mediated signaling pathway	K16865//programmed cell death protein 4	gi|18424679|ref|NP_568968.1|//MA3 domain-containing protein [Arabidopsis thaliana]
AT1G53320	1517	1093.67	1357.28	0.311544	0.0423275	0.00311657	TLP7	GO:0016020//membrane;GO:0043231//intracellular membrane-bounded organelle;GO:0044444//cytoplasmic part	GO:0042578//phosphoric ester hydrolase activity	GO:0048229//gametophyte development;GO:0006351//transcription, DNA-templated;GO:0051707//response to other organism	K19600//tubby-related protein 1	gi|18404413|ref|NP_564627.1|//tubby like protein 7 [Arabidopsis thaliana]
AT1G76160	2290	5975.16	7414.39	0.311349	0.00636575	0.000238904	sks5	GO:0005618//cell wall;GO:0005911//cell-cell junction;GO:0005576//extracellular region;GO:0044444//cytoplasmic part	GO:0046914//transition metal ion binding;GO:0003824//catalytic activity	GO:0006694//steroid biosynthetic process;GO:0009664//plant-type cell wall organization	K19791//iron transport multicopper oxidase	gi|15222981|ref|NP_177743.1|//SKU5-like 5 protein [Arabidopsis thaliana]
AT4G30200	2633	924.52	1147.06	0.311165	0.0365007	0.00256432	VEL1	GO:0043234//protein complex;GO:0005911//cell-cell junction	GO:0042393//histone binding	GO:0070646//protein modification by small protein removal;GO:0022610//biological adhesion;GO:0042743//hydrogen peroxide metabolic process;GO:0048575//short-day photoperiodism, flowering;GO:0007015//actin filament organization;GO:0045229//external encapsulating structure organization;GO:0048764//trichoblast maturation;GO:0000904//cell morphogenesis involved in differentiation	NA	gi|15234667|ref|NP_194749.1|//vernalization5/VIN3-like protein [Arabidopsis thaliana];gi|334187029|ref|NP_001190871.1|//vernalization5/VIN3-like protein [Arabidopsis thaliana];gi|42573085|ref|NP_974639.1|//vernalization5/VIN3-like protein [Arabidopsis thaliana]
AT1G19380	895	982.538	1217.65	0.309515	0.0262461	0.00156789	AT1G19380//AT1G19380	NA	NA	GO:0009605//response to external stimulus;GO:0010243//response to organonitrogen compound;GO:0006950//response to stress	NA	gi|15222008|ref|NP_173371.1|//uncharacterized protein [Arabidopsis thaliana]
AT3G19680	1856	1627.61	2013.9	0.307241	0.0191635	0.00102244	AT3G19680//AT3G19680	GO:0043231//intracellular membrane-bounded organelle	NA	NA	NA	gi|15230917|ref|NP_188602.1|//uncharacterized protein [Arabidopsis thaliana]
AT4G34260	3194	1480.17	1831.33	0.307132	0.0268926	0.00163421	FUC95A	GO:0005576//extracellular region	GO:0004560//alpha-L-fucosidase activity	NA	K15923//alpha-L-fucosidase 2 [EC:3.2.1.51]	gi|30689979|ref|NP_195152.2|//alpha-L-fucosidase 2 [Arabidopsis thaliana]
AT5G11580	2079	653.254	808.093	0.306879	0.0423474	0.00313174	AT5G11580//AT5G11580	GO:0016020//membrane	GO:0017016//Ras GTPase binding	NA	K10615//E3 ubiquitin-protein ligase HERC4 [EC:2.3.2.26]	gi|18416604|ref|NP_568250.1|//regulator of chromosome condensation repeat-containing protein [Arabidopsis thaliana]
AT4G32940	2134	2129.02	2632.54	0.306263	0.0336765	0.00225849	GAMMA-VPE	GO:0005773//vacuole	GO:0004175//endopeptidase activity	GO:0016485//protein processing;GO:0016192//vesicle-mediated transport	K01369//legumain [EC:3.4.22.34]	gi|15233996|ref|NP_195020.1|//vacuolar-processing enzyme gamma [Arabidopsis thaliana]
AT1G63500	2594	775.309	958.572	0.306116	0.0482602	0.00374031	BSK7	NA	GO:0016301//kinase activity;GO:0032550//purine ribonucleoside binding	GO:0006464//cellular protein modification process;GO:0006796//phosphate-containing compound metabolic process	K14500//BR-signaling kinase [EC:2.7.11.1]	gi|6633851|gb|AAF19710.1|AC008047_17//F2K11.13 [Arabidopsis thaliana]
AT4G26610	2158	786.557	972.377	0.305964	0.0477548	0.00368528	D6PKL1	GO:0016323//basolateral plasma membrane;GO:0043231//intracellular membrane-bounded organelle	GO:0004672//protein kinase activity;GO:0032550//purine ribonucleoside binding	GO:0006464//cellular protein modification process;GO:0009926//auxin polar transport;GO:0008104//protein localization	K08286//protein-serine/threonine kinase [EC:2.7.11.-]	gi|15236802|ref|NP_194391.1|//D6 protein kinase like 1 [Arabidopsis thaliana]
AT4G12420	2292	4384.88	5416.03	0.304697	0.0329797	0.0021899	SKU5	GO:0005618//cell wall;GO:0031090//organelle membrane;GO:0005911//cell-cell junction;GO:0005576//extracellular region;GO:0031225//anchored component of membrane;GO:0044444//cytoplasmic part	GO:0046914//transition metal ion binding;GO:0003824//catalytic activity	GO:0044723//single-organism carbohydrate metabolic process;GO:0009826//unidimensional cell growth;GO:0065008//regulation of biological quality;GO:0051273//beta-glucan metabolic process;GO:0048588//developmental cell growth;GO:0044710//single-organism metabolic process;GO:0045229//external encapsulating structure organization;GO:0043479//pigment accumulation in tissues in response to UV light;GO:0…	K19791//iron transport multicopper oxidase	gi|15234551|ref|NP_192979.1|//multi-copper oxidase-like protein SKU5 [Arabidopsis thaliana]
AT5G23450	2979	1012.61	1250.59	0.304534	0.0477548	0.00368729	LCBK1	GO:0016020//membrane;GO:0043231//intracellular membrane-bounded organelle	GO:0016301//kinase activity	GO:0007186//G-protein coupled receptor signaling pathway;GO:0070646//protein modification by small protein removal;GO:0003006//developmental process involved in reproduction;GO:0006665//sphingolipid metabolic process;GO:0042743//hydrogen peroxide metabolic process;GO:0042546//cell wall biogenesis;GO:0045491//xylan metabolic process;GO:0009606//tropism	K04718//sphingosine kinase [EC:2.7.1.91];K04715//ceramide kinase [EC:2.7.1.138]	gi|240256331|ref|NP_001031929.4|//Sphingoid long-chain bases kinase 1 [Arabidopsis thaliana];gi|18420680|ref|NP_568432.1|//Sphingoid long-chain bases kinase 1 [Arabidopsis thaliana]
AT2G18750	2711	909.509	1121.96	0.302859	0.0368418	0.00259876	AT2G18750//AT2G18750	NA	GO:0005515//protein binding	GO:0006486//protein glycosylation	NA	gi|42569137|ref|NP_565441.2|//Calmodulin-binding protein [Arabidopsis thaliana]
AT5G04410	2268	1009.62	1244.82	0.302127	0.0332281	0.00221328	NAC2	GO:0043231//intracellular membrane-bounded organelle	GO:0001071//nucleic acid binding transcription factor activity;GO:0003676//nucleic acid binding	GO:0032502//developmental process;GO:0009813//flavonoid biosynthetic process;GO:0006351//transcription, DNA-templated;GO:0009642//response to light intensity	K12581//CCR4-NOT transcription complex subunit 7/8;K13459//disease resistance protein RPS2;K13126//polyadenylate-binding protein;K01054//acylglycerol lipase [EC:3.1.1.23]	gi|15237699|ref|NP_196061.1|//NAC family transcriptional activator [Arabidopsis thaliana]
AT3G15840	994	2319.47	2858.59	0.301508	0.0439752	0.0033062	PIFI	GO:0009532//plastid stroma	NA	GO:0022904//respiratory electron transport chain	NA	gi|18400924|ref|NP_566528.1|//post-illumination chlorophyll fluorescence increase protein [Arabidopsis thaliana];gi|79313253|ref|NP_001030706.1|//post-illumination chlorophyll fluorescence increase protein [Arabidopsis thaliana];gi|334185379|ref|NP_001189904.1|//post-illumination chlorophyll fluorescence increase protein [Arabidopsis thaliana];gi|79313255|ref|NP_001030707.1|//post-illumination ch…
AT4G08850	3806	4049.09	4989.48	0.301294	0.0432597	0.00322998	AT4G08850//AT4G08850	GO:0043231//intracellular membrane-bounded organelle;GO:0031224//intrinsic component of membrane;GO:0005911//cell-cell junction	GO:0004672//protein kinase activity;GO:0032550//purine ribonucleoside binding	GO:0009814//defense response, incompatible interaction;GO:0006464//cellular protein modification process;GO:0009267//cellular response to starvation;GO:0015833//peptide transport;GO:0006796//phosphate-containing compound metabolic process	K17422//large subunit ribosomal protein L41;K13420//LRR receptor-like serine/threonine-protein kinase FLS2 [EC:2.7.11.1]	gi|186511604|ref|NP_192625.4|//probable LRR receptor-like serine/threonine-protein kinase [Arabidopsis thaliana];gi|186511602|ref|NP_849538.2|//probable LRR receptor-like serine/threonine-protein kinase [Arabidopsis thaliana]
AT1G05890	2480	839.248	1033.98	0.30104	0.0336301	0.0022512	ARI5	GO:0043231//intracellular membrane-bounded organelle	GO:0097159//organic cyclic compound binding;GO:0046914//transition metal ion binding	GO:0009648//photoperiodism;GO:0009062//fatty acid catabolic process;GO:0006625//protein targeting to peroxisome;GO:0006402//mRNA catabolic process	K11968//ariadne-1 [EC:2.3.2.27]	gi|334182329|ref|NP_001184920.1|//putative E3 ubiquitin-protein ligase ARI5 [Arabidopsis thaliana];gi|30679494|ref|NP_172080.2|//putative E3 ubiquitin-protein ligase ARI5 [Arabidopsis thaliana]
AT1G80180	1127	1980.23	2438.5	0.300326	0.0241783	0.00139816	AT1G80180//AT1G80180	GO:0043231//intracellular membrane-bounded organelle;GO:0016020//membrane	NA	GO:0003002//regionalization;GO:0007568//aging	NA	gi|18412687|ref|NP_565233.1|//MAPK kinase substrate [Arabidopsis thaliana]
AT5G12050	1609	1374.95	1692.86	0.300085	0.0345436	0.00234669	AT5G12050//AT5G12050	GO:0043231//intracellular membrane-bounded organelle	NA	GO:0048511//rhythmic process	NA	gi|15239854|ref|NP_196766.1|//uncharacterized protein [Arabidopsis thaliana]
AT4G36030	2371	686.149	844.716	0.299944	0.0499356	0.0039082	ARO3	GO:0016020//membrane	NA	GO:0006605//protein targeting;GO:0010243//response to organonitrogen compound;GO:0009626//plant-type hypersensitive response;GO:0006984//ER-nucleus signaling pathway;GO:0009755//hormone-mediated signaling pathway	K00276//primary-amine oxidase [EC:1.4.3.21]	gi|15233443|ref|NP_195327.1|//armadillo repeat only 3 [Arabidopsis thaliana]
AT5G19240	1392	3087.68	3800.98	0.299849	0.0100997	0.000439282	AT5G19240//AT5G19240	GO:0031225//anchored component of membrane	NA	GO:0009683//indoleacetic acid metabolic process;GO:0006970//response to osmotic stress;GO:0006568//tryptophan metabolic process;GO:0009746//response to hexose;GO:0006873//cellular ion homeostasis;GO:0030001//metal ion transport;GO:0042044//fluid transport	NA	gi|15239686|ref|NP_197425.1|//GPI-anchored glycoprotein membrane precursor [Arabidopsis thaliana]
AT2G23320	1284	1780.05	2187.78	0.29755	0.0277004	0.00170132	WRKY15	GO:0043231//intracellular membrane-bounded organelle	GO:0003677//DNA binding;GO:0005515//protein binding;GO:0001071//nucleic acid binding transcription factor activity	GO:0007165//signal transduction;GO:0010243//response to organonitrogen compound;GO:0009692//ethylene metabolic process;GO:0006351//transcription, DNA-templated;GO:0002252//immune effector process	K13425//WRKY transcription factor 22;K13424//WRKY transcription factor 33	gi|15227812|ref|NP_179913.1|//WRKY DNA-binding protein 15 [Arabidopsis thaliana]
AT2G38380	1671	2189.05	2687.05	0.295715	0.042274	0.00310371	AT2G38380//AT2G38380	GO:0005618//cell wall	GO:0016209//antioxidant activity;GO:0043169//cation binding;GO:0003824//catalytic activity;GO:0046906//tetrapyrrole binding	GO:0006970//response to osmotic stress;GO:0010038//response to metal ion;GO:0044710//single-organism metabolic process	K00430//peroxidase [EC:1.11.1.7]	gi|15224496|ref|NP_181372.1|//peroxidase 22 [Arabidopsis thaliana]
AT1G77060	1312	711.849	873.248	0.294819	0.0495218	0.00386336	AT1G77060//AT1G77060	GO:0009532//plastid stroma	GO:0016833//oxo-acid-lyase activity	GO:0019758//glycosinolate biosynthetic process	K01637//isocitrate lyase [EC:4.1.3.1];K11816//indole-3-pyruvate monooxygenase [EC:1.14.13.168]	gi|18411340|ref|NP_565148.1|//carboxyvinyl-carboxyphosphonate phosphorylmutase [Arabidopsis thaliana]
AT5G35735	1717	3658.22	4487.35	0.294723	0.0442503	0.00333605	AT5G35735//AT5G35735	GO:0031224//intrinsic component of membrane	NA	GO:0006605//protein targeting;GO:0009626//plant-type hypersensitive response;GO:0009813//flavonoid biosynthetic process;GO:0009627//systemic acquired resistance	K03189//urease accessory protein	gi|18421491|ref|NP_568531.1|//putative auxin-responsive protein [Arabidopsis thaliana]
AT1G56220	795	8695.98	10664.2	0.294357	0.0165276	0.000840037	AT1G56220//AT1G56220	GO:0043231//intracellular membrane-bounded organelle	NA	GO:0008104//protein localization;GO:0009725//response to hormone	NA	gi|18405730|ref|NP_564714.1|//dormancy/auxin associated protein [Arabidopsis thaliana];gi|30696086|ref|NP_849820.1|//dormancy/auxin associated protein [Arabidopsis thaliana];gi|565490259|ref|XP_006302769.1|//hypothetical protein CARUB_v10020890mg [Capsella rubella]
AT5G48540	957	1225.62	1501.61	0.292993	0.0345523	0.00235131	AT5G48540//AT5G48540	NA	NA	GO:0009628//response to abiotic stimulus	K04730//interleukin-1 receptor-associated kinase 1 [EC:2.7.11.1]	gi|15239000|ref|NP_199665.1|//receptor-like protein kinase-related family protein [Arabidopsis thaliana]
AT1G80380	1730	4148.21	5076.17	0.29125	0.0105488	0.000465368	AT1G80380//AT1G80380	GO:0009532//plastid stroma;GO:0009526//plastid envelope	GO:0016301//kinase activity;GO:0032550//purine ribonucleoside binding	GO:0043094//cellular metabolic compound salvage;GO:0006796//phosphate-containing compound metabolic process	K15918//D-glycerate 3-kinase [EC:2.7.1.31]	gi|334184044|ref|NP_001185447.1|//D-glycerate 3-kinase [Arabidopsis thaliana];gi|18412831|ref|NP_565237.1|//D-glycerate 3-kinase [Arabidopsis thaliana];gi|30699506|ref|NP_849912.1|//D-glycerate 3-kinase [Arabidopsis thaliana]
AT5G59420	1789	1354.61	1656.99	0.290694	0.0305592	0.00197981	ORP3C	GO:0044444//cytoplasmic part	GO:0032934//sterol binding	GO:0009072//aromatic amino acid family metabolic process;GO:0007165//signal transduction;GO:0006952//defense response;GO:0009608//response to symbiont;GO:0009642//response to light intensity;GO:0009696//salicylic acid metabolic process;GO:0000302//response to reactive oxygen species;GO:0006629//lipid metabolic process	K20174//oxysterol-binding protein-related protein 1/2	gi|15238398|ref|NP_200750.1|//oxysterol binding protein-related protein 3C [Arabidopsis thaliana]
AT2G15890	1615	4912.18	6007.8	0.290473	0.0418454	0.00305767	MEE14	GO:0009536//plastid	NA	GO:0003006//developmental process involved in reproduction;GO:0006952//defense response	NA	gi|145328720|ref|NP_001077895.1|//maternal effect embryo arrest 14 protein [Arabidopsis thaliana];gi|18397956|ref|NP_565383.1|//maternal effect embryo arrest 14 protein [Arabidopsis thaliana]
AT5G26820	2239	935.847	1143.16	0.28868	0.0478852	0.00370331	IREG3	GO:0031224//intrinsic component of membrane;GO:0009526//plastid envelope	GO:0022890//inorganic cation transmembrane transporter activity	GO:0006875//cellular metal ion homeostasis;GO:0006826//iron ion transport	K14685//solute carrier family 40 (iron-regulated transporter), member 1	gi|22327094|ref|NP_198034.2|//iron-regulated protein 3 [Arabidopsis thaliana]
AT4G21450	1405	1025.93	1251.7	0.286948	0.0301813	0.00193907	AT4G21450//AT4G21450	GO:0016020//membrane;GO:0043231//intracellular membrane-bounded organelle	NA	GO:0006605//protein targeting;GO:0006498//N-terminal protein lipidation	NA	gi|334186769|ref|NP_001190786.1|//PapD-like superfamily protein [Arabidopsis thaliana];gi|18415696|ref|NP_567627.1|//PapD-like superfamily protein [Arabidopsis thaliana];gi|42572975|ref|NP_974584.1|//PapD-like superfamily protein [Arabidopsis thaliana]
AT5G53490	935	1923.61	2342.4	0.284166	0.0449804	0.00340786	AT5G53490//AT5G53490	GO:0009532//plastid stroma;GO:0009534//chloroplast thylakoid;GO:0044436//thylakoid part	GO:0005488//binding	GO:0042254//ribosome biogenesis;GO:0006090//pyruvate metabolic process;GO:0009668//plastid membrane organization;GO:0006873//cellular ion homeostasis;GO:0006633//fatty acid biosynthetic process;GO:0030001//metal ion transport;GO:0006779//porphyrin-containing compound biosynthetic process;GO:0016109//tetraterpenoid biosynthetic process	NA	gi|334188366|ref|NP_001190531.1|//thylakoid lumenal protein-17.4 [Arabidopsis thaliana];gi|30696347|ref|NP_200161.2|//thylakoid lumenal protein-17.4 [Arabidopsis thaliana];gi|30696344|ref|NP_851183.1|//thylakoid lumenal protein-17.4 [Arabidopsis thaliana]
AT5G18650	1702	1775.26	2161.56	0.284043	0.0195228	0.00104935	AT5G18650//AT5G18650	NA	GO:0046914//transition metal ion binding	NA	K10144//RING finger and CHY zinc finger domain-containing protein 1 [EC:2.3.2.27]	gi|15238890|ref|NP_197366.1|//MYB30-Interacting E3 ligase1 [Arabidopsis thaliana]
AT5G47560	2905	5850.39	7110.86	0.281492	0.0309446	0.00201631	TDT	GO:0043231//intracellular membrane-bounded organelle	GO:0015556//C4-dicarboxylate transmembrane transporter activity	GO:0030641//regulation of cellular pH;GO:0015740//C4-dicarboxylate transport;GO:0006814//sodium ion transport	K14445//solute carrier family 13 (sodium-dependent dicarboxylate transporter), member 2/3/5	gi|15238130|ref|NP_199567.1|//tonoplast dicarboxylate transporter [Arabidopsis thaliana]
AT1G71040	2481	1429.24	1736.63	0.281044	0.0299939	0.00191958	LPR2	GO:0043231//intracellular membrane-bounded organelle;GO:0030312//external encapsulating structure;GO:0044444//cytoplasmic part	GO:0046914//transition metal ion binding;GO:0016679//oxidoreductase activity, acting on diphenols and related substances as donors	GO:0032502//developmental process;GO:0009267//cellular response to starvation;GO:0044710//single-organism metabolic process;GO:0009628//response to abiotic stimulus	NA	gi|18409745|ref|NP_565008.1|//protein LOW PHOSPHATE ROOT2 [Arabidopsis thaliana]
AT2G42750	1483	1137.79	1382.48	0.281023	0.0352771	0.00242282	AT2G42750//AT2G42750	GO:0009536//plastid	GO:0005515//protein binding;GO:0046914//transition metal ion binding;GO:0051540//metal cluster binding	GO:0044267//cellular protein metabolic process;GO:0050896//response to stimulus	K03686//molecular chaperone DnaJ;K05337//ferredoxin	gi|18406052|ref|NP_565982.1|//DNAJ heat shock N-terminal domain-containing protein [Arabidopsis thaliana]
AT2G22660	3009	1257.52	1524.79	0.278028	0.0440375	0.00331271	AT2G22660//AT2G22660	GO:0043231//intracellular membrane-bounded organelle;GO:0016020//membrane	NA	GO:0046942//carboxylic acid transport	NA	gi|79560302|ref|NP_179851.2|//uncharacterized protein [Arabidopsis thaliana];gi|79322736|ref|NP_001031396.1|//uncharacterized protein [Arabidopsis thaliana]
AT2G35050	4285	2467.47	2988.73	0.276501	0.039251	0.00282257	AT2G35050//AT2G35050	GO:0043231//intracellular membrane-bounded organelle	GO:0004672//protein kinase activity;GO:0032550//purine ribonucleoside binding	GO:0006464//cellular protein modification process;GO:0006796//phosphate-containing compound metabolic process	K14510//serine/threonine-protein kinase CTR1 [EC:2.7.11.1];K04422//mitogen-activated protein kinase kinase kinase 13 [EC:2.7.11.25]	gi|15226883|ref|NP_181050.1|//protein kinase family protein [Arabidopsis thaliana]
AT1G20840	2672	2257.43	2731.37	0.274944	0.0348312	0.00238355	TMT1	GO:0031224//intrinsic component of membrane;GO:0031090//organelle membrane;GO:0000325//plant-type vacuole	GO:0005402//cation:sugar symporter activity;GO:0015932//nucleobase-containing compound transmembrane transporter activity	GO:0006970//response to osmotic stress;GO:0009746//response to hexose;GO:0051707//response to other organism;GO:0034285//response to disaccharide;GO:0006996//organelle organization;GO:0070838//divalent metal ion transport	K08150//MFS transporter, SP family, solute carrier family 2 (myo-inositol transporter), member 13	gi|15218044|ref|NP_173508.1|//tonoplast monosaccharide transporter1 [Arabidopsis thaliana]
AT1G75220	2378	1303.47	1576.07	0.273974	0.0423474	0.00313294	ERDL6	GO:0031224//intrinsic component of membrane	GO:0022857//transmembrane transporter activity	GO:0044763//single-organism cellular process;GO:0051234//establishment of localization	K08145//MFS transporter, SP family, solute carrier family 2 (facilitated glucose transporter), member 8	gi|15222158|ref|NP_177658.1|//sugar transporter ERD6-like 6 [Arabidopsis thaliana]
AT3G48000	2161	3975.93	4807.28	0.273927	0.0446435	0.00337679	ALDH2B4	GO:0009536//plastid	GO:0016620//oxidoreductase activity, acting on the aldehyde or oxo group of donors, NAD or NADP as acceptor;GO:0032550//purine ribonucleoside binding	GO:0010038//response to metal ion;GO:0044710//single-organism metabolic process	K00128//aldehyde dehydrogenase (NAD+) [EC:1.2.1.3]	gi|15228319|ref|NP_190383.1|//aldehyde dehydrogenase 2B4 [Arabidopsis thaliana]
AT4G27720	2052	1013.62	1224.89	0.273128	0.0499592	0.00391835	AT4G27720//AT4G27720	GO:0043231//intracellular membrane-bounded organelle	NA	NA	NA	gi|18417054|ref|NP_567786.1|//major facilitator protein [Arabidopsis thaliana]
AT3G14690	2126	1905.43	2290.52	0.265556	0.0373505	0.00264878	CYP72A15	NA	GO:0046914//transition metal ion binding;GO:0046906//tetrapyrrole binding;GO:0016491//oxidoreductase activity	GO:0044710//single-organism metabolic process	K07428//cytochrome P450 family 4 subfamily X [EC:1.14.14.1]	gi|15231907|ref|NP_188087.1|//cytochrome P450, family 72, subfamily A, polypeptide 15 [Arabidopsis thaliana]
AT2G29670	2341	2023.39	2424.58	0.260958	0.0470505	0.00361342	AT2G29670//AT2G29670	NA	NA	NA	NA	gi|18402115|ref|NP_565685.1|//tetratricopeptide repeat-containing protein [Arabidopsis thaliana]
AT3G56310	1544	1709.01	2047.24	0.26052	0.0470365	0.00360722	AT3G56310//AT3G56310	NA	NA	NA	K07407//alpha-galactosidase [EC:3.2.1.22]	gi|22331822|ref|NP_191190.2|//melibiase family protein [Arabidopsis thaliana];gi|42572703|ref|NP_974447.1|//melibiase family protein [Arabidopsis thaliana]
AT5G56170	911	1917.73	2280.69	0.250074	0.0432597	0.00322817	LLG1	GO:0031224//intrinsic component of membrane;GO:0042995//cell projection	NA	NA	NA	gi|15241141|ref|NP_200428.1|//LORELEI-LIKE-GPI-ANCHORED PROTEIN 1 [Arabidopsis thaliana]
AT3G22200	1850	2934.27	3467.69	0.240973	0.0474982	0.00365961	POP2	GO:0043231//intracellular membrane-bounded organelle;GO:0031090//organelle membrane;GO:0044444//cytoplasmic part	GO:0043168//anion binding;GO:0046914//transition metal ion binding;GO:0003867//4-aminobutyrate transaminase activity	GO:0009064//glutamine family amino acid metabolic process;GO:0043248//proteasome assembly;GO:0006105//succinate metabolic process;GO:0009404//toxin metabolic process;GO:0006970//response to osmotic stress;GO:0048868//pollen tube development;GO:0048608//reproductive structure development;GO:0009875//pollen-pistil interaction;GO:0006511//ubiquitin-dependent protein catabolic process;GO:0005984//dis…	K16871//4-aminobutyrate---pyruvate transaminase [EC:2.6.1.96]	gi|18403295|ref|NP_566700.1|//gamma-aminobutyrate transaminase POP2 [Arabidopsis thaliana];gi|334185537|ref|NP_001189947.1|//gamma-aminobutyrate transaminase POP2 [Arabidopsis thaliana]
AT1G09340	1876	18969.1	16106.2	-0.236034	0.0456256	0.00347186	CRB	GO:0005911//cell-cell junction;GO:0030529//intracellular ribonucleoprotein complex;GO:0005576//extracellular region;GO:0009526//plastid envelope;GO:0042579//microbody;GO:0009570//chloroplast stroma	GO:0030247//polysaccharide binding;GO:0003676//nucleic acid binding;GO:0036094//small molecule binding	GO:0009414//response to water deprivation;GO:0009658//chloroplast organization;GO:0006779//porphyrin-containing compound biosynthetic process;GO:0048869//cellular developmental process;GO:0042254//ribosome biogenesis;GO:0019684//photosynthesis, light reaction;GO:0009668//plastid membrane organization;GO:0006470//protein dephosphorylation;GO:0006633//fatty acid biosynthetic process;GO:0009755//hor…	K12450//UDP-glucose 4,6-dehydratase [EC:4.2.1.76]	gi|15217485|ref|NP_172405.1|//chloroplast stem-loop binding protein [Arabidopsis thaliana]
AT4G20150	955	3376.71	2836.33	-0.251588	0.0484014	0.00375527	AT4G20150//AT4G20150	GO:0009536//plastid;GO:0005746//mitochondrial respiratory chain	NA	GO:0043248//proteasome assembly;GO:0006007//glucose catabolic process;GO:0035966//response to topologically incorrect protein;GO:0045333//cellular respiration;GO:0019941//modification-dependent protein catabolic process;GO:0043094//cellular metabolic compound salvage;GO:0010038//response to metal ion	NA	gi|565446463|ref|XP_006284655.1|//hypothetical protein CARUB_v10005912mg [Capsella rubella]
AT5G02760	1543	4634.81	3887.76	-0.253571	0.0259174	0.0015382	AT5G02760//AT5G02760	GO:0043231//intracellular membrane-bounded organelle;GO:0043234//protein complex	GO:0043169//cation binding;GO:0004721//phosphoprotein phosphatase activity	GO:0006464//cellular protein modification process	K01102//pyruvate dehydrogenase phosphatase [EC:3.1.3.43]	gi|30679755|ref|NP_195896.2|//putative protein phosphatase 2C 67 [Arabidopsis thaliana]
[truncated: 1,063 more rows]
