# Supplementary material for: Comparative physiological responses and transcriptome analysis reveal the roles of melatonin and serotonin in regulating growth and metabolism in Arabidopsis
Source: BMC Plant Biol. 2018 Dec 18;18:362. doi: 10.1186/s12870-018-1548-2 (PMC6299670; doi:10.1186/s12870-018-1548-2)
Supplement: Supplementary file 8 — Table S3. 10 μM serotonin-regulated genes. (XLSX 1047 kb) [file 12870_2018_1548_MOESM8_ESM.xlsx]

## Sheet: Sheet1
Table S3 10 μM serotonin-regulated genes
GeneID	Length	control-Expression	10 μM serotonin-Expression	log2FoldChange(S10/ck)	Padj	Up/Down-Regulation	Pvalue	Symbol	Cellular Component	Molecular Function	Biological Process	Kegg Orthology	Nr Description
AT4G19690	1479	8.55998	184.035	4.42623	9.42e-45	Up	1.67e-47	IRT1	GO:0031224//intrinsic component of membrane;GO:0043231//intracellular membrane-bounded organelle	GO:0005375//copper ion transmembrane transporter activity	GO:0009267//cellular response to starvation;GO:0034614//cellular response to reactive oxygen species;GO:0010039//response to iron ion;GO:0009723//response to ethylene;GO:0006829//zinc II ion transport;GO:0006875//cellular metal ion homeostasis;GO:0048528//post-embryonic root development;GO:0040007//growth;GO:0051707//response to other organism;GO:0009755//hormone-mediated signaling pathway;GO:001…	K14709//solute carrier family 39 (zinc transporter), member 1/2/3	gi|79478110|ref|NP_567590.3|//Fe(2+) transport protein 1 [Arabidopsis thaliana];gi|30684857|ref|NP_849546.1|//Fe(2+) transport protein 1 [Arabidopsis thaliana]
AT4G31940	1885	4.21283	29.0709	2.78671	1.92e-10	Up	3.59e-12	CYP82C4	GO:0009536//plastid	GO:0046914//transition metal ion binding;GO:0046906//tetrapyrrole binding;GO:0016491//oxidoreductase activity	GO:0010039//response to iron ion;GO:0044710//single-organism metabolic process;GO:0001666//response to hypoxia	K00517//null	gi|15236586|ref|NP_194922.1|//cytochrome P450, family 82, subfamily C, polypeptide 4 [Arabidopsis thaliana]
AT2G30766	1420	8.15193	41.758	2.35684	2.06e-09	Up	4.46e-11	AT2G30766//AT2G30766	NA	GO:0016829//lyase activity;GO:0046914//transition metal ion binding;GO:0046906//tetrapyrrole binding;GO:0016491//oxidoreductase activity	GO:0006605//protein targeting;GO:0009700//indole phytoalexin biosynthetic process;GO:0010243//response to organonitrogen compound;GO:0042743//hydrogen peroxide metabolic process;GO:0009581//detection of external stimulus;GO:0009627//systemic acquired resistance;GO:0042742//defense response to bacterium;GO:0009696//salicylic acid metabolic process;GO:0002682//regulation of immune system process;GO…	K00517;K11868//indoleacetaldoxime dehydratase [EC:4.99.1.6]	gi|42569483|ref|NP_180635.2|//cytochrome P450, family 71, subfamily A, polypeptide 13 [Arabidopsis thaliana]
AT3G18915	389	2.72224	12.6058	2.21121	5.03e-06	Up	2.03e-07	AT3G18915//AT3G18915	NA	GO:0046914//transition metal ion binding	GO:0009692//ethylene metabolic process	K19041//E3 ubiquitin-protein ligase RNF38/44 [EC:2.3.2.27]	gi|923627090|ref|XP_013749358.1|//PREDICTED: RING-H2 finger protein ATL65-like isoform X1 [Brassica napus]
AT4G15210	2066	9.93369	42.3551	2.09213	2.86e-08	Up	7.39e-10	BAM5	GO:0009536//plastid	GO:0016160//amylase activity;GO:0043167//ion binding	GO:0005982//starch metabolic process;GO:0051707//response to other organism	K01177//beta-amylase [EC:3.2.1.2]	gi|18414404|ref|NP_567460.1|//beta-amylase 5 [Arabidopsis thaliana]
AT3G47340	2211	1650.88	6841.33	2.05104	1.82e-166	Up	3.01e-170	ASN1	GO:0044424//intracellular part	GO:0016884//carbon-nitrogen ligase activity, with glutamine as amido-N-donor;GO:0032550//purine ribonucleoside binding	GO:0009267//cellular response to starvation;GO:0006529//asparagine biosynthetic process;GO:0009746//response to hexose;GO:0009642//response to light intensity;GO:0034285//response to disaccharide	K01953//asparagine synthase (glutamine-hydrolysing) [EC:6.3.5.4]	gi|15232775|ref|NP_190318.1|//asparagine synthetase [glutamine-hydrolyzing] [Arabidopsis thaliana]
AT5G05250	1500	22.8258	86.9509	1.92954	1.4e-11	Up	2.28e-13	AT5G05250//AT5G05250	NA	NA	NA	NA	gi|18414834|ref|NP_568152.1|//uncharacterized protein [Arabidopsis thaliana]
AT4G13310	1803	7.59314	27.75	1.86972	1.38e-05	Up	6.12e-07	CYP71A20	GO:0005911//cell-cell junction	GO:0046872//metal ion binding;GO:0046914//transition metal ion binding;GO:0046906//tetrapyrrole binding;GO:0016491//oxidoreductase activity	GO:0044710//single-organism metabolic process	K00517//null;K11868//indoleacetaldoxime dehydratase [EC:4.99.1.6]	gi|42566749|ref|NP_193067.3|//cytochrome P450 71A20 [Arabidopsis thaliana];gi|42572889|ref|NP_974541.1|//cytochrome P450 71A20 [Arabidopsis thaliana]
AT1G10070	1602	78.6201	284.241	1.85414	7.94e-23	Up	4.46e-25	BCAT-2	GO:0009536//plastid	GO:0004084//branched-chain-amino-acid transaminase activity	GO:0009404//toxin metabolic process;GO:0006520//cellular amino acid metabolic process;GO:0009746//response to hexose;GO:0034285//response to disaccharide	K00826//branched-chain amino acid aminotransferase [EC:2.6.1.42]	gi|15218409|ref|NP_172478.1|//branched-chain-amino-acid aminotransferase 2 [Arabidopsis thaliana]
AT2G39030	1096	2.72626	9.26881	1.76546	0.000486082	Up	3.34e-05	NATA1	GO:0009536//plastid	GO:0016407//acetyltransferase activity	NA	NA	gi|18404927|ref|NP_565898.1|//L-ornithine N5-acetyltransferase NATA1 [Arabidopsis thaliana]
AT5G04150	928	6.2878	20.648	1.71538	0.000305918	Up	1.97e-05	BHLH101	GO:0043231//intracellular membrane-bounded organelle	GO:0005488//binding;GO:0001071//nucleic acid binding transcription factor activity	GO:0009267//cellular response to starvation;GO:0006351//transcription, DNA-templated;GO:0055080//cation homeostasis	K18486//heart-and neural crest derivatives-expressed protein 2	gi|15237636|ref|NP_196035.1|//transcription factor bHLH101 [Arabidopsis thaliana]
AT3G56970	1082	3.04405	9.94536	1.70803	0.000807575	Up	5.99e-05	bHLH38	NA	GO:0005515//protein binding;GO:0003676//nucleic acid binding	NA	K18486//heart-and neural crest derivatives-expressed protein 2	gi|15230177|ref|NP_191256.1|//transcription factor ORG2 [Arabidopsis thaliana]
AT3G21320	2707	10.6711	33.4143	1.64676	5.11e-05	Up	2.66e-06	AT3G21320//AT3G21320	GO:0043231//intracellular membrane-bounded organelle	NA	NA	K12125//protein EARLY FLOWERING 3	gi|15232521|ref|NP_188769.1|//uncharacterized protein [Arabidopsis thaliana]
AT1G43800	1490	170.47	522.156	1.61496	2.72e-31	Up	9.89e-34	FTM1	GO:0009536//plastid	GO:0046872//metal ion binding;GO:0016717//oxidoreductase activity, acting on paired donors, with oxidation of a pair of donors resulting in the reduction of molecular oxygen to two molecules of water	GO:0006631//fatty acid metabolic process	K03921//acyl-[acyl-carrier-protein] desaturase [EC:1.14.19.2 1.14.19.11 1.14.19.26]	gi|15218536|ref|NP_175048.1|//acyl-[acyl-carrier-protein] desaturase 6 [Arabidopsis thaliana]
AT4G31970	1835	45.1591	138.075	1.61236	8.31e-12	Up	1.32e-13	CYP82C2	GO:0009536//plastid	GO:0046914//transition metal ion binding;GO:0046906//tetrapyrrole binding;GO:0016491//oxidoreductase activity	GO:0010039//response to iron ion;GO:0044710//single-organism metabolic process;GO:0001666//response to hypoxia	K00517//null	gi|15236615|ref|NP_194925.1|//cytochrome P450, family 82, subfamily C, polypeptide 2 [Arabidopsis thaliana]
AT1G60470	1350	5.5352	16.6427	1.58818	0.00120652	Up	9.63e-05	GolS4	NA	GO:0035250//UDP-galactosyltransferase activity	GO:0044723//single-organism carbohydrate metabolic process;GO:0006950//response to stress	K18819//inositol 3-alpha-galactosyltransferase [EC:2.4.1.123]	gi|15219093|ref|NP_176250.1|//galactinol synthase 4 [Arabidopsis thaliana]
AT1G47395	833	6.61246	19.4042	1.55311	0.00115312	Up	9.13e-05	AT1G47395//AT1G47395	NA	NA	NA	NA	NA
AT1G01580	2635	32.6529	92.5557	1.50311	1.71e-08	Up	4.27e-10	FRO2	GO:0031224//intrinsic component of membrane;GO:0043231//intracellular membrane-bounded organelle	GO:0000166//nucleotide binding;GO:0046914//transition metal ion binding;GO:0016723//oxidoreductase activity, oxidizing metal ions, NAD or NADP as acceptor	GO:1901678//iron coordination entity transport;GO:0051707//response to other organism;GO:0055080//cation homeostasis;GO:0044710//single-organism metabolic process	K13447//respiratory burst oxidase [EC:1.6.3.- 1.11.1.-]	gi|15223434|ref|NP_171664.1|//ferric reduction oxidase 2 [Arabidopsis thaliana]
AT1G08630	1386	78.3095	218.515	1.48047	5.04e-16	Up	5.06e-18	THA1	GO:0044424//intracellular part	GO:0043168//anion binding;GO:0016832//aldehyde-lyase activity	GO:0009746//response to hexose;GO:0034285//response to disaccharide;GO:0006566//threonine metabolic process	K01620//threonine aldolase [EC:4.1.2.48]	gi|145323806|ref|NP_001077492.1|//threonine aldolase [Arabidopsis thaliana];gi|18390920|ref|NP_563822.1|//threonine aldolase [Arabidopsis thaliana]
AT2G14247	1094	5.85844	16.2001	1.46742	0.0032885	Up	0.000313974	AT2G14247//AT2G14247	GO:0009536//plastid	NA	NA	NA	gi|42570757|ref|NP_973452.1|//uncharacterized protein [Arabidopsis thaliana]
AT1G70335	342	43.748	119.518	1.44994	4.58e-08	Up	1.22e-09	AT1G70335//AT1G70335	GO:0031224//intrinsic component of membrane;GO:0031090//organelle membrane	GO:0005337//nucleoside transmembrane transporter activity	GO:0051234//establishment of localization	K15014//solute carrier family 29 (equilibrative nucleoside transporter), member 1/2/3	gi|30698033|ref|NP_564987.2|//equilibrative nucleotide transporter 1 [Arabidopsis thaliana]
AT1G60750	993	8.98088	23.9888	1.41743	0.00161122	Up	0.000134662	AT1G60750//AT1G60750	GO:0044444//cytoplasmic part	GO:0003824//catalytic activity	GO:0044710//single-organism metabolic process	K17744//L-galactose dehydrogenase [EC:1.1.1.316];K05275//pyridoxine 4-dehydrogenase [EC:1.1.1.65]	gi|15219805|ref|NP_176274.1|//probable aldo-keto reductase 6 [Arabidopsis thaliana]
AT3G02850	2776	24.754	65.8606	1.41175	4.05e-06	Up	1.58e-07	SKOR	GO:0043231//intracellular membrane-bounded organelle	GO:0005249//voltage-gated potassium channel activity;GO:0000166//nucleotide binding	GO:0044763//single-organism cellular process;GO:0010243//response to organonitrogen compound;GO:0006952//defense response;GO:0009725//response to hormone;GO:0030001//metal ion transport	K05391//cyclic nucleotide gated channel, other eukaryote;K04908//potassium voltage-gated channel Eag-related subfamily H member 5;K08867//WNK lysine deficient protein kinase [EC:2.7.11.1];K04909//potassium voltage-gated channel Eag-related subfamily H member 6	gi|15232991|ref|NP_186934.1|//potassium channel SKOR [Arabidopsis thaliana]
AT3G57520	2797	1214.18	3155.05	1.37769	1.85e-50	Up	2.45e-53	SIP2	GO:0044424//intracellular part;GO:0005911//cell-cell junction	GO:0008378//galactosyltransferase activity;GO:0004557//alpha-galactosidase activity	GO:0009313//oligosaccharide catabolic process;GO:0006950//response to stress;GO:0009628//response to abiotic stimulus	K06617//raffinose synthase [EC:2.4.1.82]	gi|30694660|ref|NP_850715.1|//putative galactinol--sucrose galactosyltransferase 2 [Arabidopsis thaliana];gi|42572711|ref|NP_974451.1|//putative galactinol--sucrose galactosyltransferase 2 [Arabidopsis thaliana];gi|15230330|ref|NP_191311.1|//putative galactinol--sucrose galactosyltransferase 2 [Arabidopsis thaliana]
AT5G42900	1111	5.66897	14.4977	1.35467	0.00816768	Up	0.000952924	COR27	GO:0043231//intracellular membrane-bounded organelle	NA	GO:0006950//response to stress;GO:0009628//response to abiotic stimulus	NA	gi|79329624|ref|NP_001031998.1|//cold regulated protein 27 [Arabidopsis thaliana];gi|30694165|ref|NP_851121.1|//cold regulated protein 27 [Arabidopsis thaliana]
AT5G48110	2126	77.927	195.433	1.32648	1.28e-11	Up	2.07e-13	AT5G48110//AT5G48110	GO:0009536//plastid	GO:0016838//carbon-oxygen lyase activity, acting on phosphates	NA	K15799//(+)-alpha-barbatene/beta-chamigrene/thujopsene synthase [EC:4.2.3.69 4.2.3.78 4.2.3.79]	gi|565494376|ref|XP_006304827.1|//hypothetical protein CARUB_v10012477mg [Capsella rubella]
AT4G23600	1694	52.3634	131.028	1.32325	4.56e-09	Up	1.03e-10	CORI3	GO:0043231//intracellular membrane-bounded organelle;GO:0005576//extracellular region	GO:0047635//alanine-oxo-acid transaminase activity;GO:0070529//L-tryptophan aminotransferase activity;GO:0043168//anion binding;GO:0016846//carbon-sulfur lyase activity;GO:0070547//L-tyrosine aminotransferase activity	GO:0018871//1-aminocyclopropane-1-carboxylate metabolic process;GO:0006090//pyruvate metabolic process;GO:0006351//transcription, DNA-templated;GO:0006753//nucleoside phosphate metabolic process;GO:0048869//cellular developmental process;GO:0009636//response to toxic substance;GO:0006972//hyperosmotic response;GO:0009887//animal organ morphogenesis;GO:0006732//coenzyme metabolic process;GO:000972…	K00815//tyrosine aminotransferase [EC:2.6.1.5]	gi|15236533|ref|NP_194091.1|//cystine lyase CORI3 [Arabidopsis thaliana]
AT4G36850	1504	583.052	1422	1.28622	1.83e-37	Up	4.85e-40	AT4G36850//AT4G36850	NA	NA	NA	NA	gi|240256209|ref|NP_568009.5|//PQ-loop repeat family protein / transmembrane family protein [Arabidopsis thaliana];gi|227204229|dbj|BAH56966.1|//AT4G36850 [Arabidopsis thaliana]
AT5G11410	1333	9.52163	22.955	1.26953	0.00552568	Up	0.000586469	AT5G11410//AT5G11410	GO:0016020//membrane	GO:0016301//kinase activity;GO:0032550//purine ribonucleoside binding	GO:0006464//cellular protein modification process;GO:0006796//phosphate-containing compound metabolic process	K04733//interleukin-1 receptor-associated kinase 4 [EC:2.7.11.1];K04730//interleukin-1 receptor-associated kinase 1 [EC:2.7.11.1]	gi|15239047|ref|NP_196702.1|//protein kinase family protein [Arabidopsis thaliana]
AT3G56980	1215	13.4308	32.1208	1.25796	0.00207584	Up	0.00018207	bHLH39	NA	GO:0005515//protein binding;GO:0003676//nucleic acid binding	NA	K18486//heart-and neural crest derivatives-expressed protein 2	gi|15230178|ref|NP_191257.1|//transcription factor ORG3 [Arabidopsis thaliana]
AT2G19800	1620	2530.75	6044.22	1.25599	3.07e-59	Up	3.04e-62	MIOX2	GO:0044424//intracellular part	GO:0016701//oxidoreductase activity, acting on single donors with incorporation of molecular oxygen;GO:0046914//transition metal ion binding	GO:0048646//anatomical structure formation involved in morphogenesis;GO:0006020//inositol metabolic process	K00469//inositol oxygenase [EC:1.13.99.1]	gi|18399158|ref|NP_565459.1|//myo-inositol oxygenase 2 [Arabidopsis thaliana]
AT2G17850	523	5.10312	11.9669	1.2296	0.0206698	Up	0.00305884	AT2G17850//AT2G17850	GO:0009536//plastid	NA	GO:0044260//cellular macromolecule metabolic process;GO:0042743//hydrogen peroxide metabolic process;GO:0009627//systemic acquired resistance;GO:0044767//single-organism developmental process;GO:0010087//phloem or xylem histogenesis	K15692//E3 ubiquitin-protein ligase RNF13 [EC:2.3.2.27]	gi|145360051|ref|NP_565426.2|//rhodanese-like domain-containing protein 17 [Arabidopsis thaliana]
AT1G26730	2920	16.7911	39.2025	1.22325	0.00150659	Up	0.000124486	AT1G26730//AT1G26730	GO:0031224//intrinsic component of membrane	NA	GO:0009267//cellular response to starvation;GO:0015698//inorganic anion transport	K14514//ethylene-insensitive protein 3	gi|15223330|ref|NP_173995.1|//phosphate transporter PHO1-7 [Arabidopsis thaliana];gi|9295723|gb|AAF87029.1|AC006535_7//T24P13.11 [Arabidopsis thaliana]
AT1G69880	797	39.279	91.6531	1.22242	4.15e-06	Up	1.63e-07	TH8	NA	GO:0015036//disulfide oxidoreductase activity	GO:0019725//cellular homeostasis;GO:0018904//ether metabolic process;GO:0006997//nucleus organization;GO:0048285//organelle fission	K03671//thioredoxin 1	gi|15222488|ref|NP_177146.1|//thioredoxin H8 [Arabidopsis thaliana]
AT2G42170	1420	70.0389	162.505	1.21426	2.42e-07	Up	7.36e-09	AT2G42170//AT2G42170	GO:0016020//membrane;GO:0005856//cytoskeleton;GO:0005911//cell-cell junction;GO:0009532//plastid stroma;GO:0009526//plastid envelope	GO:0032550//purine ribonucleoside binding	GO:0006006//glucose metabolic process;GO:0051603//proteolysis involved in cellular protein catabolic process;GO:0007010//cytoskeleton organization	K10355//actin, other eukaryote	gi|30688915|ref|NP_850363.1|//actin family protein [Arabidopsis thaliana]
AT5G43270	1780	117.084	267.261	1.1907	2.08e-11	Up	3.42e-13	SPL2	GO:0009526//plastid envelope	GO:0016879//ligase activity, forming carbon-nitrogen bonds;GO:0046914//transition metal ion binding;GO:0001071//nucleic acid binding transcription factor activity;GO:0003676//nucleic acid binding	GO:0003006//developmental process involved in reproduction;GO:0006351//transcription, DNA-templated;GO:0048506//regulation of timing of meristematic phase transition	K13415//protein brassinosteroid insensitive 1 [EC:2.7.10.1 2.7.11.1]	gi|15239820|ref|NP_199141.1|//squamosa promoter-binding-like protein 2 [Arabidopsis thaliana]
AT2G17430	1783	8.30081	18.9074	1.18763	0.0157661	Up	0.00217814	MLO7	GO:0031224//intrinsic component of membrane;GO:0009536//plastid	GO:0005515//protein binding	GO:0009856//pollination;GO:0006950//response to stress	K08472//mlo protein	gi|42569102|ref|NP_179335.3|//MLO-like protein 7 [Arabidopsis thaliana]
AT3G23550	1722	60.4973	135.666	1.16512	1.28e-07	Up	3.72e-09	AT3G23550//AT3G23550	GO:0016020//membrane	GO:0015291//secondary active transmembrane transporter activity	GO:0044763//single-organism cellular process;GO:0015893//drug transport;GO:0009725//response to hormone	K03327//multidrug resistance protein, MATE family	gi|15229468|ref|NP_188997.1|//MATE efflux family protein LAL5 [Arabidopsis thaliana]
AT4G24900	1559	28.8827	64.6646	1.16277	0.000337256	Up	2.2e-05	TTL	NA	NA	NA	NA	gi|42567120|ref|NP_194220.2|//TITAN-like protein [Arabidopsis thaliana]
AT1G77360	1576	9.39494	20.9793	1.15901	0.0174681	Up	0.00247606	APPR6	NA	NA	NA	K17964//leucine-rich PPR motif-containing protein, mitochondrial	gi|334183972|ref|NP_177860.2|//pentatricopeptide repeat-containing protein [Arabidopsis thaliana]
AT1G19320	864	52.4966	112.984	1.10582	4.62e-06	Up	1.84e-07	AT1G19320//AT1G19320	NA	NA	GO:0009607//response to biotic stimulus	K14297//nuclear pore complex protein Nup98-Nup96;K12173//BRCA1-A complex subunit BRE	gi|30686314|ref|NP_173365.2|//pathogenesis-related thaumatin-like protein [Arabidopsis thaliana]
AT5G23700	2817	10.8269	23.0175	1.08812	0.0217718	Up	0.00328128	AT5G23700//AT5G23700	GO:0043231//intracellular membrane-bounded organelle	NA	NA	K03025//DNA-directed RNA polymerase III subunit RPC6	gi|186525122|ref|NP_197759.3|//uncharacterized protein [Arabidopsis thaliana]
AT2G41240	898	1.98779	4.1922	1.07654	0.0445908	Up	0.00825496	BHLH100	GO:0043231//intracellular membrane-bounded organelle	GO:0005515//protein binding;GO:0001071//nucleic acid binding transcription factor activity;GO:0003676//nucleic acid binding	GO:0009267//cellular response to starvation;GO:0006351//transcription, DNA-templated;GO:0055080//cation homeostasis	K13422//transcription factor MYC2;K18486//heart-and neural crest derivatives-expressed protein 2	gi|30688583|ref|NP_850349.1|//transcription factor bHLH100 [Arabidopsis thaliana];gi|15227308|ref|NP_181657.1|//transcription factor bHLH100 [Arabidopsis thaliana]
AT3G30775	2086	1933.44	4064.63	1.07195	7.78e-47	Up	1.22e-49	ERD5	GO:0043231//intracellular membrane-bounded organelle	GO:0016645//oxidoreductase activity, acting on the CH-NH group of donors	GO:0006536//glutamate metabolic process;GO:0006952//defense response;GO:0006560//proline metabolic process	K00318//proline dehydrogenase [EC:1.5.-.-]	gi|42565343|ref|NP_189701.3|//proline dehydrogenase 1 [Arabidopsis thaliana]
AT5G41130	2536	31.1175	65.3775	1.07107	0.000862711	Up	6.48e-05	AT5G41130//AT5G41130	GO:0009536//plastid	GO:0016746//transferase activity, transferring acyl groups	NA	K12828//splicing factor 3B subunit 1	gi|145358707|ref|NP_198929.2|//Esterase/lipase/thioesterase family protein [Arabidopsis thaliana];gi|334188105|ref|NP_001190445.1|//Esterase/lipase/thioesterase family protein [Arabidopsis thaliana]
AT3G60140	2061	10.7134	22.4634	1.06816	0.0246001	Up	0.00382341	DIN2	NA	GO:0043167//ion binding;GO:0016798//hydrolase activity, acting on glycosyl bonds	GO:0009746//response to hexose;GO:0044238//primary metabolic process;GO:0009827//plant-type cell wall modification;GO:0034285//response to disaccharide;GO:0044767//single-organism developmental process	K01188//beta-glucosidase [EC:3.2.1.21]	gi|15232262|ref|NP_191573.1|//beta-glucosidase 30 [Arabidopsis thaliana]
ATMG01080	504	2.06905	4.3368	1.06766	0.035475	Up	0.00612037	ATP9	GO:0031224//intrinsic component of membrane;GO:0033177//proton-transporting two-sector ATPase complex, proton-transporting domain;GO:0005743//mitochondrial inner membrane	GO:0015077//monovalent inorganic cation transmembrane transporter activity;GO:0032550//purine ribonucleoside binding	GO:0006754//ATP biosynthetic process;GO:0015988//energy coupled proton transmembrane transport, against electrochemical gradient	K02128//F-type H+-transporting ATPase subunit c	gi|442803143|gb|AGC78878.1|//hypothetical protein (mitochondrion) [Vicia faba]
AT2G44910	1394	48.0435	100.358	1.06274	3.99e-05	Up	2.01e-06	HB4	GO:0005911//cell-cell junction	GO:0003676//nucleic acid binding	GO:0009719//response to endogenous stimulus;GO:0006351//transcription, DNA-templated;GO:0009639//response to red or far red light	K09338//homeobox-leucine zipper protein	gi|15225368|ref|NP_182018.1|//homeobox-leucine zipper protein ATHB-4 [Arabidopsis thaliana]
AT5G53010	3381	41.8223	86.7566	1.0527	0.000289355	Up	1.85e-05	AT5G53010//AT5G53010	NA	GO:0043169//cation binding;GO:0005515//protein binding;GO:0019829//cation-transporting ATPase activity;GO:0032550//purine ribonucleoside binding	GO:0072503//cellular divalent inorganic cation homeostasis;GO:0006816//calcium ion transport;GO:0009152//purine ribonucleotide biosynthetic process;GO:0051707//response to other organism	K01537//Ca2+-transporting ATPase [EC:3.6.3.8]	gi|42568497|ref|NP_200113.3|//putative calcium-transporting ATPase [Arabidopsis thaliana]
AT5G18040	1187	28.1568	58.1713	1.04683	0.00162944	Up	0.000136656	AT5G18040//AT5G18040	GO:0043231//intracellular membrane-bounded organelle	NA	GO:0006979//response to oxidative stress;GO:0009628//response to abiotic stimulus	NA	gi|15238718|ref|NP_197305.1|//uncharacterized protein [Arabidopsis thaliana]
AT2G31010	3248	200.302	410.696	1.03589	7.2e-15	Up	8.24e-17	AT2G31010//AT2G31010	GO:0016020//membrane	GO:0004672//protein kinase activity;GO:0032550//purine ribonucleoside binding	GO:0006464//cellular protein modification process;GO:0006796//phosphate-containing compound metabolic process	K04424//sterile alpha motif and leucine zipper containing kinase AZK [EC:2.7.11.25]	gi|42569496|ref|NP_180658.3|//putative serine/threonine kinase [Arabidopsis thaliana]
AT3G27400	1487	80.2762	163.556	1.02674	7.69e-07	Up	2.58e-08	AT3G27400//AT3G27400	NA	GO:0016837//carbon-oxygen lyase activity, acting on polysaccharides	NA	K01728//pectate lyase [EC:4.2.2.2]	gi|15232153|ref|NP_189376.1|//putative pectate lyase 11 [Arabidopsis thaliana]
AT1G65390	1592	237.427	481.008	1.01858	6.75e-15	Up	7.66e-17	PP2-A5	GO:0009536//plastid	GO:0005488//binding	GO:0006952//defense response;GO:0009692//ethylene metabolic process;GO:0006950//response to stress;GO:0007154//cell communication	K16226//disease resistance protein RPS4;K04646//clathrin heavy chain	gi|42572007|ref|NP_974094.1|//protein PHLOEM protein 2-LIKE A5 [Arabidopsis thaliana];gi|30697190|ref|NP_176718.2|//protein PHLOEM protein 2-LIKE A5 [Arabidopsis thaliana]
AT5G59650	2953	19.3058	39.0923	1.01785	0.0129816	Up	0.00170228	AT5G59650//AT5G59650	GO:0016020//membrane	GO:0004672//protein kinase activity;GO:0032550//purine ribonucleoside binding	GO:0006464//cellular protein modification process	K04733//interleukin-1 receptor-associated kinase 4 [EC:2.7.11.1];K16224//senescence-induced receptor-like serine/threonine-protein kinase	gi|15238489|ref|NP_200773.1|//probable LRR receptor-like serine/threonine-protein kinase PAM74 [Arabidopsis thaliana];gi|263505543|sp|C0LGW2.1|PAM74_ARATH//RecName: Full=Probable LRR receptor-like serine/threonine-protein kinase PAM74; AltName: Full=Protein PHOTOSYNTHESIS AFFECTED MUTANT 74; Flags: Precursor
AT5G39890	1286	118.424	239.616	1.01677	7.6e-09	Up	1.77e-10	AT5G39890//AT5G39890	NA	GO:0016702//oxidoreductase activity, acting on single donors with incorporation of molecular oxygen, incorporation of two atoms of oxygen	GO:0044260//cellular macromolecule metabolic process;GO:0042743//hydrogen peroxide metabolic process;GO:0009627//systemic acquired resistance;GO:0044710//single-organism metabolic process;GO:0010087//phloem or xylem histogenesis	K10712//cysteamine dioxygenase [EC:1.13.11.19]	gi|15242505|ref|NP_198805.1|//uncharacterized protein [Arabidopsis thaliana]
AT3G28770	6285	22.8555	45.8428	1.00415	0.0143186	Up	0.00193013	AT3G28770//AT3G28770	NA	NA	NA	K17046//protein DEK	gi|15228477|ref|NP_189519.1|//uncharacterized protein [Arabidopsis thaliana]
AT5G60780	1922	26.3964	52.6071	0.994917	0.00362877	*	0.000353658	NRT2.3	GO:0031224//intrinsic component of membrane;GO:0009536//plastid	GO:0015103//inorganic anion transmembrane transporter activity	GO:0044763//single-organism cellular process;GO:0009628//response to abiotic stimulus;GO:0015698//inorganic anion transport	K02575//MFS transporter, NNP family, nitrate/nitrite transporter	gi|15239435|ref|NP_200886.1|//nitrate transporter 2.3 [Arabidopsis thaliana]
AT3G54065	849	11.4379	22.7792	0.993895	0.0406846	*	0.00729819	AT3G54065//AT3G54065	NA	NA	NA	K15502//serine/threonine-protein phosphatase 6 regulatory ankyrin repeat subunit A	gi|15232411|ref|NP_190975.1|//ankyrin repeat-containing protein [Arabidopsis thaliana]
AT3G42640	3318	28.554	56.5764	0.986507	0.00288062	*	0.000268604	HA8	GO:0031224//intrinsic component of membrane;GO:0044424//intracellular part	GO:0042625//ATPase coupled ion transmembrane transporter activity;GO:0043169//cation binding;GO:0008324//cation transmembrane transporter activity;GO:0032550//purine ribonucleoside binding	GO:0009154//purine ribonucleotide catabolic process;GO:0009152//purine ribonucleotide biosynthetic process;GO:0006811//ion transport	K01535//H+-transporting ATPase [EC:3.6.3.6]	gi|15229126|ref|NP_189850.1|//H(+)-ATPase 8 [Arabidopsis thaliana]
AT1G76170	998	12.3488	24.422	0.98381	0.0338739	*	0.00576158	AT1G76170//AT1G76170	GO:0044424//intracellular part	GO:0003723//RNA binding;GO:0032550//purine ribonucleoside binding	GO:0050794//regulation of cellular process;GO:0000338//protein deneddylation;GO:0003006//developmental process involved in reproduction;GO:0042221//response to chemical;GO:0006479//protein methylation;GO:0032446//protein modification by small protein conjugation;GO:0006351//transcription, DNA-templated;GO:0006979//response to oxidative stress;GO:0006400//tRNA modification;GO:0007049//cell cycle;G…	K14168//cytoplasmic tRNA 2-thiolation protein 1 [EC:2.7.7.-]	gi|145337616|ref|NP_177744.2|//2-thiocytidine tRNA biosynthesis protein, TtcA [Arabidopsis thaliana];gi|727597567|ref|XP_010471767.1|//PREDICTED: cytoplasmic tRNA 2-thiolation protein 1-like [Camelina sativa]
AT4G00760	1764	47.5439	94.0247	0.983781	0.000139136	*	8.1e-06	APRR8	GO:0043231//intracellular membrane-bounded organelle	GO:0004871//signal transducer activity	GO:0006351//transcription, DNA-templated;GO:0009755//hormone-mediated signaling pathway;GO:0048511//rhythmic process	K14491//two-component response regulator ARR-B family	gi|2252865|gb|AAB62863.1|//A_TM018A10.20 gene product [Arabidopsis thaliana];gi|334186258|ref|NP_191985.3|//putative two-component response regulator-like APRR8 [Arabidopsis thaliana]
AT3G27220	2121	113.134	222.948	0.97867	1.4e-08	*	3.45e-10	AT3G27220//AT3G27220	GO:0043231//intracellular membrane-bounded organelle	NA	GO:0009943//adaxial/abaxial axis specification;GO:0045333//cellular respiration;GO:0010073//meristem maintenance;GO:0009799//specification of symmetry;GO:0009933//meristem structural organization	NA	gi|18405273|ref|NP_566812.1|//Kelch repeat-containing protein [Arabidopsis thaliana]
AT5G49500	1854	23.4753	46.1908	0.976466	0.00717518	*	0.000810649	AT5G49500//AT5G49500	GO:0030529//intracellular ribonucleoprotein complex;GO:0048500//signal recognition particle	GO:0003723//RNA binding;GO:0017111//nucleoside-triphosphatase activity;GO:0032550//purine ribonucleoside binding	GO:0006614//SRP-dependent cotranslational protein targeting to membrane;GO:0006613//cotranslational protein targeting to membrane;GO:0009154//purine ribonucleotide catabolic process;GO:0035195//gene silencing by miRNA;GO:0002252//immune effector process;GO:0030422//production of siRNA involved in RNA interference	K03106//signal recognition particle subunit SRP54 [EC:3.6.5.4]	gi|566209835|ref|XP_006373975.1|//hypothetical protein POPTR_0016s12030g [Populus trichocarpa];gi|15239909|ref|NP_199761.1|//Signal recognition particle SRP54 subunit protein [Arabidopsis thaliana]
AT5G26290	1164	54.7146	107.123	0.969272	0.000539953	*	3.76e-05	AT5G26290//AT5G26290	GO:0031224//intrinsic component of membrane;GO:0005911//cell-cell junction;GO:0009536//plastid	NA	GO:0030001//metal ion transport	K10523//speckle-type POZ protein	gi|15240301|ref|NP_198001.1|//TRAF-like family protein [Arabidopsis thaliana]
AT4G15233	4259	266.634	517.182	0.955809	2.27e-10	*	4.3e-12	ABCG42	NA	GO:0017111//nucleoside-triphosphatase activity;GO:0032550//purine ribonucleoside binding	GO:0009154//purine ribonucleotide catabolic process	K05681//ATP-binding cassette, subfamily G (WHITE), member 2	gi|334186563|ref|NP_001190737.1|//ABC transporter G family member 42 [Arabidopsis thaliana];gi|240255859|ref|NP_680693.5|//ABC transporter G family member 42 [Arabidopsis thaliana];gi|75326880|sp|Q7PC82.1|AB42G_ARATH//RecName: Full=ABC transporter G family member 42; Short=ABC transporter ABCG.42; Short=AtABCG42; AltName: Full=Pleiotropic drug resistance protein 14
AT2G47220	2062	28.688	55.0021	0.939042	0.00586741	*	0.000635344	DUF5	GO:0009532//plastid stroma	GO:0008408//3'-5' exonuclease activity;GO:0016779//nucleotidyltransferase activity;GO:0003676//nucleic acid binding	GO:0006396//RNA processing;GO:0006401//RNA catabolic process;GO:0009267//cellular response to starvation;GO:0010322//regulation of isopentenyl diphosphate biosynthetic process, methylerythritol 4-phosphate pathway;GO:0009943//adaxial/abaxial axis specification;GO:0016119//carotene metabolic process;GO:0009799//specification of symmetry;GO:0009933//meristem structural organization;GO:0006779//porp…	K00962//polyribonucleotide nucleotidyltransferase [EC:2.7.7.8]	gi|42570002|ref|NP_182244.2|//uncharacterized protein [Arabidopsis thaliana]
AT1G52000	2542	131.8	251.422	0.931757	1.7e-08	*	4.24e-10	AT1G52000//AT1G52000	GO:0043231//intracellular membrane-bounded organelle	GO:0005488//binding	GO:0044699//single-organism process;GO:0006950//response to stress	NA	gi|15218112|ref|NP_175612.1|//mannose-binding lectin superfamily protein [Arabidopsis thaliana]
AT2G31150	2049	56.3007	107.292	0.930316	0.000733467	*	5.35e-05	AT2G31150//AT2G31150	NA	GO:0042625//ATPase coupled ion transmembrane transporter activity	GO:0006811//ion transport	NA	gi|30684844|ref|NP_850160.1|//ATP binding / ATPase [Arabidopsis thaliana]
AT4G33260	1747	99.0846	188.499	0.927824	2.38e-05	*	1.12e-06	CDC20.2	GO:0043231//intracellular membrane-bounded organelle;GO:0031234//extrinsic component of cytoplasmic side of plasma membrane;GO:0043234//protein complex	GO:0005488//binding	GO:0007154//cell communication	K03363//cell division cycle 20, cofactor of APC complex	gi|15234125|ref|NP_195052.1|//cell division cycle 20.2, cofactor of APC complex [Arabidopsis thaliana];gi|334187123|ref|NP_001190900.1|//cell division cycle 20.2, cofactor of APC complex [Arabidopsis thaliana]
AT3G05660	3191	22.0614	41.8003	0.921988	0.0143504	*	0.00193513	RLP33	GO:0009536//plastid	GO:0016772//transferase activity, transferring phosphorus-containing groups	GO:0006605//protein targeting;GO:0042743//hydrogen peroxide metabolic process;GO:0009627//systemic acquired resistance;GO:0006351//transcription, DNA-templated;GO:0000302//response to reactive oxygen species;GO:0009626//plant-type hypersensitive response;GO:0006470//protein dephosphorylation;GO:0009642//response to light intensity;GO:0009755//hormone-mediated signaling pathway	K19613//leucine-rich repeat protein SHOC2	gi|79394815|ref|NP_187217.2|//receptor like protein 33 [Arabidopsis thaliana]
AT4G19060	1385	32.3062	61.1458	0.920443	0.00500764	*	0.000521349	AT4G19060//AT4G19060	NA	GO:0032550//purine ribonucleoside binding	NA	K19613//leucine-rich repeat protein SHOC2;K00901//diacylglycerol kinase (ATP) [EC:2.7.1.107];K13457//disease resistance protein RPM1	gi|15234114|ref|NP_193641.1|//P-loop containing nucleoside triphosphate hydrolases superfamily protein [Arabidopsis thaliana]
AT5G67480	1628	300.204	567.65	0.91906	8.6e-14	*	1.1e-15	BT4	GO:0043231//intracellular membrane-bounded organelle;GO:0031090//organelle membrane	GO:0000989//transcription factor activity, transcription factor binding;GO:0005515//protein binding;GO:0046914//transition metal ion binding;GO:0008080//N-acetyltransferase activity	GO:0014070//response to organic cyclic compound;GO:0003006//developmental process involved in reproduction;GO:0006970//response to osmotic stress;GO:0003002//regionalization;GO:0006351//transcription, DNA-templated;GO:0000302//response to reactive oxygen species;GO:0016570//histone modification;GO:0009725//response to hormone	K00517//null	gi|42573822|ref|NP_975007.1|//BTB and TAZ domain protein 4 [Arabidopsis thaliana]
AT5G66210	2134	484.931	916.892	0.918972	8.19e-17	*	7.44e-19	CPK28	GO:0016020//membrane;GO:0009536//plastid	GO:0046872//metal ion binding;GO:0004674//protein serine/threonine kinase activity;GO:0032550//purine ribonucleoside binding	GO:0006464//cellular protein modification process;GO:0010243//response to organonitrogen compound;GO:0006796//phosphate-containing compound metabolic process	K13412//calcium-dependent protein kinase [EC:2.7.11.1]	gi|15239300|ref|NP_201422.1|//calcium-dependent protein kinase 28 [Arabidopsis thaliana];gi|145334921|ref|NP_001078806.1|//calcium-dependent protein kinase 28 [Arabidopsis thaliana]
AT5G25980	1889	4355.84	8206.8	0.913867	1.27e-43	*	2.36e-46	TGG2	GO:0005840//ribosome;GO:0005618//cell wall;GO:0005911//cell-cell junction;GO:0005576//extracellular region;GO:0042579//microbody;GO:0009536//plastid	GO:0015926//glucosidase activity;GO:0043167//ion binding	GO:0010118//stomatal movement;GO:0006952//defense response;GO:0009725//response to hormone;GO:0044238//primary metabolic process;GO:0019759//glycosinolate catabolic process;GO:0051707//response to other organism	K01237//myrosinase [EC:3.2.1.147]	gi|18420974|ref|NP_568479.1|//myrosinase 2 [Arabidopsis thaliana]
AT1G60530	906	37.3023	70.2339	0.912903	0.00205942	*	0.000180375	DRP4A	GO:0044424//intracellular part	GO:0017111//nucleoside-triphosphatase activity;GO:0032550//purine ribonucleoside binding	GO:0009154//purine ribonucleotide catabolic process	K14754//interferon-induced GTP-binding protein Mx1	gi|15219746|ref|NP_176253.1|//dynamin related protein 4A [Arabidopsis thaliana]
AT2G28880	3177	51.8534	97.5171	0.911217	0.000374557	*	2.49e-05	emb1997	GO:0009536//plastid	GO:0008483//transaminase activity;GO:0016830//carbon-carbon lyase activity	GO:0043648//dicarboxylic acid metabolic process;GO:0003006//developmental process involved in reproduction;GO:0009073//aromatic amino acid family biosynthetic process;GO:0009396//folic acid-containing compound biosynthetic process	K13950//para-aminobenzoate synthetase [EC:2.6.1.85]	gi|30684045|ref|NP_850127.1|//aminodeoxychorismate synthase [Arabidopsis thaliana]
AT4G03205	1488	35.1685	66.1048	0.91047	0.0036733	*	0.0003583	hemf2	GO:0009532//plastid stroma;GO:0005576//extracellular region	GO:0016634//oxidoreductase activity, acting on the CH-CH group of donors, oxygen as acceptor	GO:0042254//ribosome biogenesis;GO:0009887//animal organ morphogenesis;GO:0006089//lactate metabolic process;GO:0000097//sulfur amino acid biosynthetic process;GO:0006351//transcription, DNA-templated;GO:0048869//cellular developmental process;GO:0006779//porphyrin-containing compound biosynthetic process	K00228//coproporphyrinogen III oxidase [EC:1.3.3.3]	gi|727567181|ref|XP_010455983.1|//PREDICTED: coproporphyrinogen-III oxidase 1, chloroplastic-like [Camelina sativa];gi|79462676|ref|NP_567257.2|//coproporphyrinogen III oxidase 2 [Arabidopsis thaliana]
AT3G60310	2827	79.7436	149.56	0.907286	2.07e-05	*	9.52e-07	AT3G60310//AT3G60310	NA	NA	NA	NA	gi|15232298|ref|NP_191590.1|//uncharacterized protein [Arabidopsis thaliana]
AT1G19610	620	123.033	230.582	0.906229	9.1e-08	*	2.56e-09	PDF1.4	NA	NA	GO:0006950//response to stress	NA	gi|22329675|ref|NP_173391.2|//defensin-like protein 19 [Arabidopsis thaliana]
AT5G54570	1573	15.4343	28.9198	0.905918	0.0368462	*	0.0064361	BGLU41	GO:0005618//cell wall	GO:0043167//ion binding;GO:0016798//hydrolase activity, acting on glycosyl bonds	GO:0044238//primary metabolic process	K01188//beta-glucosidase [EC:3.2.1.21]	gi|42568534|ref|NP_200268.3|//beta glucosidase 41 [Arabidopsis thaliana]
AT1G54260	1111	31.9389	59.8301	0.905556	0.00452776	*	0.000462223	AT1G54260//AT1G54260	GO:0043231//intracellular membrane-bounded organelle;GO:0000785//chromatin	GO:0003676//nucleic acid binding	GO:0034728//nucleosome organization	K09422//myb proto-oncogene protein, plant	gi|15221760|ref|NP_175828.1|//winged-helix DNA-binding transcription factor family protein [Arabidopsis thaliana]
AT2G39340	3740	176.642	328.154	0.893541	1.37e-07	*	4.01e-09	SAC3A	NA	NA	NA	K13210//far upstream element-binding protein	gi|42569765|ref|NP_181466.2|//SAC3/GANP/Nin1/mts3/eIF-3 p25-family protein [Arabidopsis thaliana]
AT5G14180	1382	42.4843	78.8253	0.89173	0.0028926	*	0.00026996	MPL1	NA	GO:0016788//hydrolase activity, acting on ester bonds	GO:0006952//defense response;GO:0009062//fatty acid catabolic process	K01052//lysosomal acid lipase/cholesteryl ester hydrolase [EC:3.1.1.13]	gi|42567840|ref|NP_568295.2|//Myzus persicae-induced lipase 1 [Arabidopsis thaliana];gi|51969556|dbj|BAD43470.1|//unnamed protein product [Arabidopsis thaliana]
AT3G10040	2073	190.05	350.931	0.884811	1.17e-08	*	2.84e-10	AT3G10040//AT3G10040	NA	GO:0001071//nucleic acid binding transcription factor activity	GO:0042743//hydrogen peroxide metabolic process;GO:0009943//adaxial/abaxial axis specification;GO:0006351//transcription, DNA-templated;GO:0009627//systemic acquired resistance;GO:0010073//meristem maintenance;GO:0009799//specification of symmetry;GO:0009933//meristem structural organization	NA	gi|30681119|ref|NP_187615.2|//sequence-specific DNA binding transcription factor [Arabidopsis thaliana]
AT3G13750	3493	3597.86	6641.44	0.884357	4.67e-24	*	2.55e-26	BGAL1	GO:0005618//cell wall;GO:0005911//cell-cell junction;GO:0044444//cytoplasmic part	GO:0015925//galactosidase activity;GO:0043167//ion binding	GO:0042743//hydrogen peroxide metabolic process;GO:0008104//protein localization;GO:0044238//primary metabolic process;GO:0048588//developmental cell growth	K12309//beta-galactosidase [EC:3.2.1.23]	gi|15231354|ref|NP_187988.1|//beta galactosidase 1 [Arabidopsis thaliana]
AT5G50330	1783	22.6085	41.4582	0.874794	0.021554	*	0.00323066	AT5G50330//AT5G50330	GO:0016020//membrane;GO:0009536//plastid	GO:0016301//kinase activity;GO:0032550//purine ribonucleoside binding	GO:0006464//cellular protein modification process;GO:0009451//RNA modification;GO:0045491//xylan metabolic process	K08869//aarF domain-containing kinase	gi|186530942|ref|NP_001119407.1|//protein kinase [Arabidopsis thaliana];gi|145359078|ref|NP_199844.3|//protein kinase [Arabidopsis thaliana]
AT2G42920	4026	42.2206	77.2489	0.871568	0.00528647	*	0.000556057	AT2G42920//AT2G42920	NA	NA	NA	K19589//release factor glutamine methyltransferase [EC:2.1.1.297]	gi|15228028|ref|NP_181820.1|//pentatricopeptide repeat-containing protein [Arabidopsis thaliana]
AT1G03090	2657	663.446	1213.57	0.871202	6.79e-17	*	6.12e-19	MCCA	GO:0043231//intracellular membrane-bounded organelle;GO:0005840//ribosome	GO:0016879//ligase activity, forming carbon-nitrogen bonds;GO:0016421//CoA carboxylase activity;GO:0046914//transition metal ion binding;GO:0032550//purine ribonucleoside binding	GO:0009746//response to hexose;GO:0006551//leucine metabolic process;GO:0034285//response to disaccharide	K01968//3-methylcrotonyl-CoA carboxylase alpha subunit [EC:6.4.1.4]	gi|18379053|ref|NP_563674.1|//methylcrotonoyl-CoA carboxylase subunit alpha [Arabidopsis thaliana];gi|30678473|ref|NP_849583.1|//methylcrotonoyl-CoA carboxylase subunit alpha [Arabidopsis thaliana]
AT1G09195	2505	21.8433	39.889	0.8688	0.0262496	*	0.00417195	AT1G09195//AT1G09195	NA	GO:0043169//cation binding;GO:0042578//phosphoric ester hydrolase activity	NA	K15442//tRNA-specific adenosine deaminase 3	gi|186478295|ref|NP_001117253.1|//uncharacterized protein [Arabidopsis thaliana];gi|334182412|ref|NP_001184946.1|//uncharacterized protein [Arabidopsis thaliana]
AT4G24040	2321	49.6142	90.4645	0.866597	0.00139953	*	0.000114252	TRE1	GO:0016020//membrane	GO:0015927//trehalase activity	GO:0005991//trehalose metabolic process	K01194//alpha,alpha-trehalase [EC:3.2.1.28]	gi|15233663|ref|NP_194135.1|//trehalase 1 [Arabidopsis thaliana]
AT5G03406	1460	32.0743	58.2731	0.861414	0.0100229	*	0.00123148	AT5G03406//AT5G03406	GO:0009536//plastid	GO:0004812//aminoacyl-tRNA ligase activity;GO:0001071//nucleic acid binding transcription factor activity;GO:0003676//nucleic acid binding;GO:0032550//purine ribonucleoside binding	GO:0009267//cellular response to starvation;GO:0006418//tRNA aminoacylation for protein translation;GO:0006351//transcription, DNA-templated;GO:0030001//metal ion transport;GO:0048364//root development	K01892//histidyl-tRNA synthetase [EC:6.1.1.21]	gi|79326851|ref|NP_001031826.1|//Class II aaRS and biotin synthetases superfamily protein [Arabidopsis thaliana]
AT3G16710	1652	18.0386	32.6847	0.857526	0.0426033	*	0.00777965	AT3G16710//AT3G16710	NA	NA	NA	K17964//leucine-rich PPR motif-containing protein, mitochondrial	gi|186510147|ref|NP_188293.2|//pentatricopeptide repeat-containing protein [Arabidopsis thaliana]
AT1G30410	5257	115.527	208.438	0.851389	3.38e-05	*	1.67e-06	ABCC12	GO:0031224//intrinsic component of membrane	GO:0015405//P-P-bond-hydrolysis-driven transmembrane transporter activity;GO:0017111//nucleoside-triphosphatase activity;GO:0032550//purine ribonucleoside binding	GO:0044763//single-organism cellular process;GO:0009154//purine ribonucleotide catabolic process;GO:0051234//establishment of localization	K05666//ATP-binding cassette, subfamily C (CFTR/MRP), member 2;K05665//ATP-binding cassette, subfamily C (CFTR/MRP), member 1	gi|75333513|sp|Q9C8H0.1|AB12C_ARATH//RecName: Full=ABC transporter C family member 12; Short=ABC transporter ABCC.12; Short=AtABCC12; AltName: Full=ATP-energized glutathione S-conjugate pump 13; AltName: Full=Glutathione S-conjugate-transporting ATPase 13; AltName: Full=Multidrug resistance-associated protein 13
AT5G57140	1547	26.0576	46.9999	0.850953	0.0267709	*	0.00428025	PAP28	NA	GO:0016791//phosphatase activity	NA	K12867//pre-mRNA-splicing factor SYF1	gi|15242042|ref|NP_200524.1|//purple acid phosphatase 28 [Arabidopsis thaliana]
AT5G37710	2165	163.019	293.446	0.848054	2.47e-08	*	6.32e-10	AT5G37710//AT5G37710	GO:0016020//membrane	GO:0005515//protein binding;GO:0052689//carboxylic ester hydrolase activity;GO:0016298//lipase activity	GO:0006629//lipid metabolic process	K13806//sn1-specific diacylglycerol lipase [EC:3.1.1.-]	gi|9757980|dbj|BAB08316.1|//calmodulin-binding heat-shock protein [Arabidopsis thaliana]
AT1G11260	2483	5512.81	9923.44	0.848053	1.36e-31	*	4.88e-34	STP1	GO:0043231//intracellular membrane-bounded organelle;GO:0031224//intrinsic component of membrane;GO:0005911//cell-cell junction	GO:0005402//cation:sugar symporter activity	GO:0009814//defense response, incompatible interaction;GO:0008643//carbohydrate transport;GO:0009725//response to hormone;GO:0016049//cell growth	K08150//MFS transporter, SP family, solute carrier family 2 (myo-inositol transporter), member 13	gi|15220330|ref|NP_172592.1|//sugar transporter 1 [Arabidopsis thaliana]
AT5G67570	2471	142.559	256.612	0.848036	2.21e-06	*	8.11e-08	DG1	GO:0009536//plastid	GO:0005488//binding	GO:0009657//plastid organization;GO:0003006//developmental process involved in reproduction;GO:0006351//transcription, DNA-templated	K17710//pentatricopeptide repeat domain-containing protein 1	gi|334188692|ref|NP_201558.3|//pentatricopeptide repeat-containing protein delayed greening 1 [Arabidopsis thaliana]
AT1G64570	3975	93.1218	167.154	0.843984	0.000380328	*	2.54e-05	DUO3	GO:0043231//intracellular membrane-bounded organelle	NA	GO:0044085//cellular component biogenesis;GO:0070646//protein modification by small protein removal;GO:0022610//biological adhesion;GO:0003006//developmental process involved in reproduction;GO:0042743//hydrogen peroxide metabolic process;GO:0051276//chromosome organization;GO:0007015//actin filament organization;GO:0045229//external encapsulating structure organization;GO:0000904//cell morphogen…	K02115//F-type H+-transporting ATPase subunit gamma	gi|15217682|ref|NP_176638.1|//DUO pollen 3 protein [Arabidopsis thaliana]
AT1G14970	2389	44.7232	80.2073	0.842709	0.00298531	*	0.000279353	AT1G14970//AT1G14970	NA	GO:0016740//transferase activity	NA	K13506//glycerol-3-phosphate O-acyltransferase 3/4 [EC:2.3.1.15];K11806//WD repeat and SOF domain-containing protein 1	gi|15221017|ref|NP_172950.1|//O-fucosyltransferase family protein [Arabidopsis thaliana];gi|8778220|gb|AAF79229.1|AC006917_14//F10B6.36 [Arabidopsis thaliana]
AT1G13350	2589	122.669	218.926	0.835668	2.02e-05	*	9.26e-07	AT1G13350//AT1G13350	GO:0043231//intracellular membrane-bounded organelle	GO:0004672//protein kinase activity;GO:0032550//purine ribonucleoside binding	GO:0006464//cellular protein modification process;GO:0006402//mRNA catabolic process	K08827//serine/threonine-protein kinase PRP4 [EC:2.7.11.1]	gi|42562040|ref|NP_563928.3|//Protein kinase superfamily protein [Arabidopsis thaliana];gi|334182549|ref|NP_001184982.1|//Protein kinase superfamily protein [Arabidopsis thaliana]
AT3G06500	2681	257.426	458.989	0.834302	4.58e-09	*	1.03e-10	A/N-InvC	NA	GO:0004553//hydrolase activity, hydrolyzing O-glycosyl compounds	NA	K02986//small subunit ribosomal protein S4;K11593//eukaryotic translation initiation factor 2C	gi|976901662|gb|KVH89680.1|//Glycosyl hydrolase family 100 protein [Cynara cardunculus var. scolymus];gi|42563553|ref|NP_187302.2|//protein alkaline/neutral invertase C [Arabidopsis thaliana]
AT4G33980	1369	24.6243	43.8654	0.833001	0.0280559	*	0.00454482	AT4G33980//AT4G33980	GO:0043231//intracellular membrane-bounded organelle	NA	GO:0009628//response to abiotic stimulus;GO:0048511//rhythmic process	NA	gi|334187142|ref|NP_001190907.1|//uncharacterized protein [Arabidopsis thaliana]
AT1G76580	3817	115.829	205.727	0.828732	8.19e-06	*	3.46e-07	AT1G76580//AT1G76580	GO:0016020//membrane;GO:0043231//intracellular membrane-bounded organelle	GO:0001071//nucleic acid binding transcription factor activity;GO:0003676//nucleic acid binding	GO:0006351//transcription, DNA-templated	K13415//protein brassinosteroid insensitive 1 [EC:2.7.10.1 2.7.11.1]	gi|12323976|gb|AAG51947.1|AC015450_8//unknown protein; 70902-74753 [Arabidopsis thaliana]
AT3G03300	4054	116.013	206.014	0.828455	4.08e-05	*	2.06e-06	DCL2	GO:0043231//intracellular membrane-bounded organelle	GO:0003723//RNA binding;GO:0016891//endoribonuclease activity, producing 5'-phosphomonoesters;GO:0042623//ATPase activity, coupled;GO:0032550//purine ribonucleoside binding	GO:0006305//DNA alkylation;GO:0000377//RNA splicing, via transesterification reactions with bulged adenosine as nucleophile;GO:0007154//cell communication;GO:0002252//immune effector process;GO:0006351//transcription, DNA-templated;GO:0009799//specification of symmetry;GO:0009933//meristem structural organization;GO:0030422//production of siRNA involved in RNA interference;GO:0009791//post-embryo…	K11592//endoribonuclease Dicer [EC:3.1.26.-]	gi|145331748|ref|NP_001078101.1|//endoribonuclease Dicer-like 2 [Arabidopsis thaliana];gi|145338056|ref|NP_566199.4|//endoribonuclease Dicer-like 2 [Arabidopsis thaliana]
AT2G39690	1812	23.4107	41.5718	0.828436	0.0321384	*	0.00539733	AT2G39690//AT2G39690	GO:0043231//intracellular membrane-bounded organelle	NA	NA	K20495//long-chain fatty acid omega-monooxygenase [EC:1.14.13.205]	gi|2795807|gb|AAB97123.1|//hypothetical protein [Arabidopsis thaliana];gi|42569774|ref|NP_181499.2|//uncharacterized protein [Arabidopsis thaliana]
AT3G23510	3191	82.8629	146.969	0.826718	0.000175946	*	1.06e-05	AT3G23510//AT3G23510	NA	GO:0008757//S-adenosylmethionine-dependent methyltransferase activity	GO:0006629//lipid metabolic process	K00574//cyclopropane-fatty-acyl-phospholipid synthase [EC:2.1.1.79]	gi|30687094|ref|NP_188993.2|//cyclopropane-fatty-acyl-phospholipid synthase [Arabidopsis thaliana]
AT2G43900	4430	81.3377	144.262	0.826694	0.000241023	*	1.5e-05	5PTase12	NA	GO:0004518//nuclease activity	GO:0046488//phosphatidylinositol metabolic process	K20279//synaptojanin [EC:3.1.3.36];K07759//poly(ADP-ribose) glycohydrolase [EC:3.2.1.143];K01099//inositol polyphosphate 5-phosphatase INPP5B/F [EC:3.1.3.36]	gi|240254645|ref|NP_181918.4|//5-inositol-phosphate phosphatase [Arabidopsis thaliana]
AT5G41150	3519	99.3602	176.068	0.825393	7.82e-05	*	4.29e-06	UVH1	NA	NA	NA	K10848//DNA excision repair protein ERCC-4 [EC:3.1.-.-]	gi|79329474|ref|NP_001031991.1|//DNA repair endonuclease UVH1 [Arabidopsis thaliana];gi|15237571|ref|NP_198931.1|//DNA repair endonuclease UVH1 [Arabidopsis thaliana]
AT3G45140	3002	745.029	1319.79	0.824939	9.88e-17	*	9.14e-19	LOX2	GO:0009532//plastid stroma;GO:0009526//plastid envelope;GO:0009534//chloroplast thylakoid	GO:0016702//oxidoreductase activity, acting on single donors with incorporation of molecular oxygen, incorporation of two atoms of oxygen;GO:0046914//transition metal ion binding	GO:0006790//sulfur compound metabolic process;GO:0005982//starch metabolic process;GO:0009414//response to water deprivation;GO:0006970//response to osmotic stress;GO:0055114//oxidation-reduction process;GO:0006779//porphyrin-containing compound biosynthetic process;GO:0006732//coenzyme metabolic process;GO:0005984//disaccharide metabolic process;GO:0006544//glycine metabolic process;GO:0051707//…	K00454//lipoxygenase [EC:1.13.11.12]	gi|18407921|ref|NP_566875.1|//lipoxygenase 2 [Arabidopsis thaliana]
AT2G02630	2056	41.8598	74.0289	0.822523	0.00488773	*	0.00050523	AT2G02630//AT2G02630	GO:0043231//intracellular membrane-bounded organelle	GO:0016668//oxidoreductase activity, acting on a sulfur group of donors, NAD(P) as acceptor	GO:0044710//single-organism metabolic process	K16219//protein N-terminal methyltransferase [EC:2.1.1.244];K20393//PRA1 family protein 3	gi|3184277|gb|AAC18924.1|//hypothetical protein [Arabidopsis thaliana]
AT2G39580	5175	242.594	428.786	0.821711	3.33e-07	*	1.05e-08	AT2G39580//AT2G39580	GO:0043231//intracellular membrane-bounded organelle	NA	NA	NA	gi|240254612|ref|NP_181490.5|//uncharacterized protein [Arabidopsis thaliana]
AT4G09680	4199	115.133	203.438	0.821294	3.73e-05	*	1.86e-06	CTC1	GO:0043231//intracellular membrane-bounded organelle;GO:0044427//chromosomal part	GO:0005488//binding	GO:0009409//response to cold;GO:0006259//DNA metabolic process	NA	gi|240255770|ref|NP_192706.5|//CST complex subunit CTC1 [Arabidopsis thaliana];gi|260401919|gb|ACX37401.1|//conserved telomere maintenance component 1 [Arabidopsis thaliana];gi|186511635|ref|NP_001118960.1|//CST complex subunit CTC1 [Arabidopsis thaliana]
AT4G06598	1001	26.2976	46.4511	0.820784	0.041069	*	0.00740278	AT4G06598//AT4G06598	GO:0043231//intracellular membrane-bounded organelle	NA	NA	NA	gi|18149198|dbj|BAB83611.1|//putative bZIP transcriptional activator-like protein [Arabidopsis thaliana]
AT5G57655	1942	977.149	1725.85	0.820656	1.4e-18	*	1.1e-20	AT5G57655//AT5G57655	GO:0043231//intracellular membrane-bounded organelle;GO:0031090//organelle membrane	GO:0043169//cation binding;GO:0016861//intramolecular oxidoreductase activity, interconverting aldoses and ketoses	GO:0006007//glucose catabolic process;GO:0019321//pentose metabolic process	K01805//xylose isomerase [EC:5.3.1.5]	gi|30696904|ref|NP_568861.3|//xylose isomerase [Arabidopsis thaliana]
AT4G16955	902	95.9804	169.485	0.820346	0.000396986	*	2.66e-05	AT4G16955//AT4G16955	GO:0043231//intracellular membrane-bounded organelle;GO:0044444//cytoplasmic part	GO:0036094//small molecule binding	GO:0050832//defense response to fungus;GO:0009725//response to hormone;GO:0009627//systemic acquired resistance	K16226//disease resistance protein RPS4;K19613//leucine-rich repeat protein SHOC2	gi|30683875|ref|NP_849398.1|//TIR-NBS-LRR class disease resistance protein [Arabidopsis thaliana]
AT5G02065	2181	22.927	40.4834	0.820283	0.0409736	*	0.00737881	AT5G02065//AT5G02065	NA	GO:0004674//protein serine/threonine kinase activity;GO:0001871//pattern binding;GO:0032550//purine ribonucleoside binding	GO:0006468//protein phosphorylation	K04733//interleukin-1 receptor-associated kinase 4 [EC:2.7.11.1];K04730//interleukin-1 receptor-associated kinase 1 [EC:2.7.11.1]	gi|15241674|ref|NP_195827.1|//WALL-associated receptor kinase-like 20 [Arabidopsis thaliana]
AT2G35920	3394	214.37	377.761	0.817373	1.88e-08	*	4.74e-10	AT2G35920//AT2G35920	GO:0044424//intracellular part	GO:0032550//purine ribonucleoside binding;GO:0042623//ATPase activity, coupled	GO:0006498//N-terminal protein lipidation	K14442//ATP-dependent RNA helicase DHX36 [EC:3.6.4.13]	gi|30686606|ref|NP_850255.1|//RNA helicase family protein [Arabidopsis thaliana]
AT5G47500	1454	416.185	732.998	0.816582	6.02e-12	*	9.43e-14	PME5	GO:0030312//external encapsulating structure	GO:0052689//carboxylic ester hydrolase activity	GO:0071555//cell wall organization	K01051//pectinesterase [EC:3.1.1.11]	gi|15238111|ref|NP_199561.1|//pectin methylesterase 5 [Arabidopsis thaliana]
AT2G31280	3089	127.329	224.248	0.816534	0.000587679	*	4.14e-05	CPUORF7	GO:0043231//intracellular membrane-bounded organelle	GO:0005515//protein binding;GO:0001071//nucleic acid binding transcription factor activity	GO:0006351//transcription, DNA-templated	K08867//WNK lysine deficient protein kinase [EC:2.7.11.1]	gi|79323617|ref|NP_001031453.1|//uncharacterized protein [Arabidopsis thaliana];gi|30684893|ref|NP_180686.2|//uncharacterized protein [Arabidopsis thaliana];gi|79323663|ref|NP_001031454.1|//uncharacterized protein [Arabidopsis thaliana]
AT2G24120	3603	156.838	276.178	0.816329	2.91e-05	*	1.41e-06	SCA3	GO:0009536//plastid	GO:0034062//5'-3' RNA polymerase activity;GO:0003676//nucleic acid binding	GO:0010467//gene expression	K10908//DNA-directed RNA polymerase, mitochondrial [EC:2.7.7.6]	gi|15224093|ref|NP_179989.1|//DNA-directed RNA polymerase 3 [Arabidopsis thaliana]
AT1G10610	1668	22.1173	38.8742	0.813637	0.0368665	*	0.00644117	AT1G10610//AT1G10610	GO:0043231//intracellular membrane-bounded organelle	GO:0005515//protein binding;GO:0001071//nucleic acid binding transcription factor activity	GO:0006351//transcription, DNA-templated	K16190//glucuronokinase [EC:2.7.1.43];K13422//transcription factor MYC2	gi|145335373|ref|NP_172531.2|//transcription factor bHLH90 [Arabidopsis thaliana]
AT2G05540	824	1194.38	2088.15	0.805962	1.11e-21	*	6.66e-24	AT2G05540//AT2G05540	NA	NA	NA	NA	gi|227206208|dbj|BAH57159.1|//AT2G05540 [Arabidopsis thaliana]
AT5G23240	1713	74.1716	129.537	0.804424	0.00064288	*	4.58e-05	AT5G23240//AT5G23240	GO:0009536//plastid	GO:0005515//protein binding	GO:0044267//cellular protein metabolic process;GO:0050896//response to stimulus	K03686//molecular chaperone DnaJ;K05337//ferredoxin	gi|15237259|ref|NP_197715.1|//DNAJ heat shock N-terminal domain-containing protein [Arabidopsis thaliana]
AT1G63180	1462	126.608	220.551	0.80075	3.75e-05	*	1.88e-06	UGE3	GO:0043231//intracellular membrane-bounded organelle	GO:0005515//protein binding;GO:0048037//cofactor binding;GO:0016857//racemase and epimerase activity, acting on carbohydrates and derivatives;GO:0036094//small molecule binding	GO:0048229//gametophyte development;GO:0019318//hexose metabolic process	K01784//UDP-glucose 4-epimerase [EC:5.1.3.2]	gi|18407751|ref|NP_564811.1|//UDP-glucose 4-epimerase [Arabidopsis thaliana]
AT1G30820	2509	664.472	1156.91	0.799993	5.82e-18	*	4.88e-20	AT1G30820//AT1G30820	GO:0044424//intracellular part	GO:0016879//ligase activity, forming carbon-nitrogen bonds	GO:0006220//pyrimidine nucleotide metabolic process	K01937//CTP synthase [EC:6.3.4.2]	gi|15221525|ref|NP_174368.1|//CTP synthase-like protein [Arabidopsis thaliana]
AT5G55820	5653	126.322	219.629	0.79796	0.000707819	*	5.13e-05	WYR	NA	NA	NA	NA	gi|334562419|gb|AEG79732.1|//hypothetical protein At5g55820 [Arabidopsis thaliana];gi|15241047|ref|NP_200393.1|//uncharacterized protein [Arabidopsis thaliana]
AT1G70630	2243	27.6301	47.9641	0.795714	0.0327531	*	0.00552493	AT1G70630//AT1G70630	GO:0043231//intracellular membrane-bounded organelle	NA	NA	K11714//rhamnogalacturonan II specific xylosyltransferase [EC:2.4.2.-]	gi|727596180|ref|XP_010471061.1|//PREDICTED: uncharacterized protein LOC104750901 isoform X1 [Camelina sativa]
AT5G44010	1490	23.6186	40.9647	0.794455	0.0412983	*	0.00745605	AT5G44010//AT5G44010	GO:0043231//intracellular membrane-bounded organelle	NA	GO:0046474//glycerophospholipid biosynthetic process	NA	gi|30694427|ref|NP_199214.2|//uncharacterized protein [Arabidopsis thaliana];gi|674238906|gb|KFK31671.1|//hypothetical protein AALP_AA6G143800 [Arabis alpina]
AT5G24830	2617	103.067	177.489	0.784143	0.00013037	*	7.51e-06	AT5G24830//AT5G24830	NA	NA	GO:0007127//meiosis I;GO:0007059//chromosome segregation;GO:0051276//chromosome organization	K17964//leucine-rich PPR motif-containing protein, mitochondrial	gi|18420848|ref|NP_568460.1|//pentatricopeptide repeat-containing protein [Arabidopsis thaliana]
AT4G02660	11374	25.2449	43.4039	0.781829	0.0408297	*	0.00733097	AT4G02660//AT4G02660	GO:0009536//plastid	NA	GO:0007154//cell communication	K18953//factor associated with neutral sphingomyelinase activation	gi|334186323|ref|NP_192175.3|//Beige/BEACH and WD40 domain-containing protein [Arabidopsis thaliana]
AT5G43520	1079	169.199	290.284	0.778741	6.04e-07	*	2e-08	AT5G43520//AT5G43520	NA	GO:0016668//oxidoreductase activity, acting on a sulfur group of donors, NAD(P) as acceptor	GO:0048528//post-embryonic root development;GO:0010035//response to inorganic substance;GO:0040007//growth;GO:0030001//metal ion transport;GO:0044710//single-organism metabolic process;GO:0015698//inorganic anion transport;GO:0048764//trichoblast maturation	K17609//nucleoredoxin [EC:1.8.1.8];K16219//protein N-terminal methyltransferase [EC:2.1.1.244];K20393//PRA1 family protein 3	gi|15239894|ref|NP_199165.1|//cysteine/histidine-rich C1 domain-containing protein [Arabidopsis thaliana]
AT4G02900	2810	39.2154	67.221	0.777492	0.0240339	*	0.00370661	AT4G02900//AT4G02900	NA	NA	NA	K03021//DNA-directed RNA polymerase III subunit RPC2 [EC:2.7.7.6];K15601//lysine-specific demethylase 3 [EC:1.14.11.-]	gi|3924615|gb|AAC79116.1|//hypothetical protein [Arabidopsis thaliana];gi|15236212|ref|NP_192199.1|//ERD (early-responsive to dehydration stress) family protein [Arabidopsis thaliana]
AT1G78960	2584	42.4138	72.6843	0.777108	0.0115307	*	0.0014644	LUP2	GO:0043231//intracellular membrane-bounded organelle	GO:0031559//oxidosqualene cyclase activity	GO:0006694//steroid biosynthetic process;GO:0016104//triterpenoid biosynthetic process	K15815//lupeol synthase 2 [EC:5.4.99.39 5.4.99.40 5.4.99.41]	gi|30699377|ref|NP_178017.2|//lupeol synthase 2 [Arabidopsis thaliana]
AT1G49180	1498	40.2166	68.9174	0.777079	0.0199613	*	0.00293585	AT1G49180//AT1G49180	NA	GO:0004672//protein kinase activity;GO:0032550//purine ribonucleoside binding	GO:0006464//cellular protein modification process	K08269//serine/threonine-protein kinase ULK/ATG1 [EC:2.7.11.1]	gi|7770326|gb|AAF69696.1|AC016041_1//F27J15.5 [Arabidopsis thaliana];gi|30694500|ref|NP_175344.2|//protein kinase family protein [Arabidopsis thaliana]
AT3G12980	5696	228.79	392.008	0.776858	1.15e-07	*	3.28e-09	HAC5	GO:0043231//intracellular membrane-bounded organelle	GO:0000989//transcription factor activity, transcription factor binding;GO:0046914//transition metal ion binding;GO:0008080//N-acetyltransferase activity	GO:0009791//post-embryonic development;GO:0006351//transcription, DNA-templated;GO:0043543//protein acylation;GO:0016570//histone modification	K04498//E1A/CREB-binding protein [EC:2.3.1.48]	gi|15230656|ref|NP_187904.1|//histone acetyltransferase HAC5 [Arabidopsis thaliana]
AT1G67310	3051	221.995	380.196	0.776221	1.83e-07	*	5.47e-09	AT1G67310//AT1G67310	GO:0043231//intracellular membrane-bounded organelle;GO:0044444//cytoplasmic part	GO:0005515//protein binding;GO:0003676//nucleic acid binding	GO:0006351//transcription, DNA-templated	K14674//TAG lipase / steryl ester hydrolase / phospholipase A2 / LPA acyltransferase [EC:3.1.1.3 3.1.1.13 3.1.1.4 2.3.1.51]	gi|79374178|ref|NP_176899.2|//calmodulin-binding transcription activator 4 [Arabidopsis thaliana]
AT5G20250	2767	10429.3	17845.5	0.774915	1.19e-24	*	6.11e-27	DIN10	GO:0005911//cell-cell junction;GO:0009536//plastid	NA	GO:0009746//response to hexose;GO:0006950//response to stress;GO:0034285//response to disaccharide;GO:0009628//response to abiotic stimulus	K06617//raffinose synthase [EC:2.4.1.82]	gi|334187792|ref|NP_001190347.1|//putative galactinol--sucrose galactosyltransferase 6 [Arabidopsis thaliana]
AT5G48450	2129	139.682	238.768	0.773463	3.06e-06	*	1.17e-07	sks3	GO:0016020//membrane;GO:0005911//cell-cell junction	GO:0046914//transition metal ion binding;GO:0003824//catalytic activity	GO:0044710//single-organism metabolic process	K19791//iron transport multicopper oxidase	gi|334188257|ref|NP_199656.2|//protein SKU5-like 3 [Arabidopsis thaliana]
AT5G56080	1301	34.2992	58.5632	0.771821	0.017571	*	0.00249573	NAS2	NA	GO:0016765//transferase activity, transferring alkyl or aryl (other than methyl) groups	GO:0018130//heterocycle biosynthetic process;GO:0034614//cellular response to reactive oxygen species;GO:0010232//vascular transport;GO:0048229//gametophyte development;GO:0010039//response to iron ion;GO:0009723//response to ethylene;GO:0000904//cell morphogenesis involved in differentiation	K05953//nicotianamine synthase [EC:2.5.1.43]	gi|15241120|ref|NP_200419.1|//nicotianamine synthase 2 [Arabidopsis thaliana]
AT1G73350	957	84.3158	143.848	0.770668	0.00105774	*	8.25e-05	AT1G73350//AT1G73350	GO:0043231//intracellular membrane-bounded organelle	NA	NA	NA	gi|145327233|ref|NP_001077818.1|//uncharacterized protein [Arabidopsis thaliana];gi|565490339|ref|XP_006302809.1|//hypothetical protein CARUB_v10020934mg [Capsella rubella];gi|145337489|ref|NP_177478.2|//uncharacterized protein [Arabidopsis thaliana]
AT5G02670	1444	39.9481	68.1152	0.76985	0.0151881	*	0.00208198	AT5G02670//AT5G02670	GO:0043231//intracellular membrane-bounded organelle	GO:0016779//nucleotidyltransferase activity;GO:0005488//binding	GO:0006396//RNA processing	K14376//poly(A) polymerase [EC:2.7.7.19]	gi|30679719|ref|NP_195887.2|//uncharacterized protein [Arabidopsis thaliana]
AT5G62760	2366	62.4654	106.466	0.769267	0.0021336	*	0.000188458	AT5G62760//AT5G62760	GO:0043231//intracellular membrane-bounded organelle	NA	NA	K17602//YLP motif-containing protein 1	gi|334188581|ref|NP_001190599.1|//P-loop containing nucleoside triphosphate hydrolases superfamily protein [Arabidopsis thaliana];gi|30697732|ref|NP_851250.1|//P-loop containing nucleoside triphosphate hydrolases superfamily protein [Arabidopsis thaliana];gi|334188579|ref|NP_001190598.1|//P-loop containing nucleoside triphosphate hydrolases superfamily protein [Arabidopsis thaliana]
AT1G72050	1611	137.732	234.259	0.766237	2.74e-05	*	1.32e-06	TFIIIA	GO:0031981//nuclear lumen	GO:0000182//rDNA binding;GO:0046914//transition metal ion binding;GO:0019843//rRNA binding;GO:0001071//nucleic acid binding transcription factor activity	GO:0042221//response to chemical;GO:0009987//cellular process	K09191//general transcription factor IIIA	gi|12322204|gb|AAG51140.1|AC069273_11//C2H2-type zinc finger protein, putative [Arabidopsis thaliana];gi|42572075|ref|NP_974128.1|//transcription factor IIIA [Arabidopsis thaliana]
AT3G14570	6204	81.0225	137.741	0.765566	0.00127253	*	0.000102097	GSL04	GO:0016020//membrane;GO:0043234//protein complex	GO:0035251//UDP-glucosyltransferase activity	GO:0009555//pollen development;GO:0006074//(1->3)-beta-D-glucan metabolic process;GO:0052386//cell wall thickening	K11000//callose synthase [EC:2.4.1.-]	gi|334185351|ref|NP_001189893.1|//glucan synthase-like 4 [Arabidopsis thaliana];gi|334185349|ref|NP_188075.2|//glucan synthase-like 4 [Arabidopsis thaliana]
AT1G52030	2335	30.7471	52.2063	0.763777	0.0389447	*	0.00690402	MBP2	GO:0043234//protein complex	GO:0005488//binding;GO:0019899//enzyme binding	GO:0022610//biological adhesion;GO:0009791//post-embryonic development;GO:0006950//response to stress	K03695//ATP-dependent Clp protease ATP-binding subunit ClpB	gi|5360792|dbj|BAA82151.1|//myrosinase binding protein [Arabidopsis thaliana]
AT4G15230	4825	80.3676	136.446	0.763639	0.000786189	*	5.8e-05	ABCG30	GO:0043231//intracellular membrane-bounded organelle;GO:0016020//membrane	GO:0042625//ATPase coupled ion transmembrane transporter activity;GO:0043169//cation binding;GO:0008324//cation transmembrane transporter activity;GO:0032550//purine ribonucleoside binding	GO:0001709//cell fate determination;GO:0009856//pollination;GO:0009267//cellular response to starvation;GO:0009555//pollen development;GO:0006811//ion transport;GO:0030003//cellular cation homeostasis;GO:0048193//Golgi vesicle transport;GO:0009154//purine ribonucleotide catabolic process;GO:0016482//cytosolic transport;GO:0045491//xylan metabolic process	K05681//ATP-binding cassette, subfamily G (WHITE), member 2	gi|334186560|ref|NP_193258.3|//ABC transporter G family member 30 [Arabidopsis thaliana]
AT1G53440	3198	462.622	783.492	0.760084	1.08e-10	*	1.94e-12	AT1G53440//AT1G53440	GO:0016020//membrane	GO:0004672//protein kinase activity;GO:0032550//purine ribonucleoside binding	GO:0006464//cellular protein modification process	K04733//interleukin-1 receptor-associated kinase 4 [EC:2.7.11.1]	gi|15220790|ref|NP_175749.1|//putative LRR receptor-like serine/threonine-protein kinase [Arabidopsis thaliana]
AT1G30490	3079	181.4	307.193	0.759973	4.88e-07	*	1.59e-08	PHV	GO:0043231//intracellular membrane-bounded organelle	GO:0003677//DNA binding;GO:0001071//nucleic acid binding transcription factor activity	GO:0007059//chromosome segregation;GO:0007015//actin filament organization;GO:0048827//phyllome development;GO:0010876//lipid localization;GO:0009756//carbohydrate mediated signaling;GO:0010073//meristem maintenance;GO:0000904//cell morphogenesis involved in differentiation;GO:0048764//trichoblast maturation;GO:0007127//meiosis I;GO:0022610//biological adhesion;GO:0009409//response to cold;GO:003…	K09338//homeobox-leucine zipper protein	gi|15220758|ref|NP_174337.1|//homeobox-leucine zipper protein ATHB-9 [Arabidopsis thaliana]
AT5G46510	5036	172.896	292.458	0.758325	0.000131329	*	7.59e-06	AT5G46510//AT5G46510	GO:0005911//cell-cell junction;GO:0005622//intracellular	GO:0097159//organic cyclic compound binding;GO:1901363//heterocyclic compound binding;GO:0036094//small molecule binding	GO:0006950//response to stress	K19613//leucine-rich repeat protein SHOC2	gi|15237452|ref|NP_199463.1|//TIR-NBS-LRR class disease resistance protein [Arabidopsis thaliana]
AT4G31060	1372	60.5993	102.299	0.755417	0.00497016	*	0.00051642	AT4G31060//AT4G31060	GO:0043231//intracellular membrane-bounded organelle	GO:0001071//nucleic acid binding transcription factor activity;GO:0003676//nucleic acid binding	GO:0006351//transcription, DNA-templated	K09286//EREBP-like factor	gi|18417729|ref|NP_567867.1|//ethylene-responsive transcription factor ERF015 [Arabidopsis thaliana]
AT5G15120	1438	144.733	244.292	0.755208	2.18e-05	*	1.01e-06	AT5G15120//AT5G15120	NA	GO:0016702//oxidoreductase activity, acting on single donors with incorporation of molecular oxygen, incorporation of two atoms of oxygen	GO:0044260//cellular macromolecule metabolic process;GO:0042743//hydrogen peroxide metabolic process;GO:0009627//systemic acquired resistance;GO:0045333//cellular respiration;GO:0010087//phloem or xylem histogenesis	K10712//cysteamine dioxygenase [EC:1.13.11.19]	gi|15242218|ref|NP_197016.1|//uncharacterized protein [Arabidopsis thaliana]
AT1G16540	2864	39.4614	66.5132	0.753197	0.0225973	*	0.00343557	ABA3	GO:0044424//intracellular part	GO:0043168//anion binding;GO:0016846//carbon-sulfur lyase activity;GO:0046914//transition metal ion binding	GO:0006605//protein targeting;GO:0009627//systemic acquired resistance;GO:0009687//abscisic acid metabolic process;GO:0006402//mRNA catabolic process;GO:0000302//response to reactive oxygen species;GO:0006972//hyperosmotic response;GO:0009626//plant-type hypersensitive response;GO:0000160//phosphorelay signal transduction system;GO:0009756//carbohydrate mediated signaling;GO:0042040//metal incorp…	K15631//molybdenum cofactor sulfurtransferase [EC:2.8.1.9]	gi|18394375|ref|NP_564001.1|//molybdenum cofactor sulfurase [Arabidopsis thaliana]
AT1G63100	3037	115.65	194.724	0.751668	0.00027402	*	1.74e-05	AT1G63100//AT1G63100	GO:0043231//intracellular membrane-bounded organelle	NA	GO:0048447//sepal morphogenesis;GO:0048446//petal morphogenesis;GO:0007010//cytoskeleton organization;GO:0006351//transcription, DNA-templated	K14494//DELLA protein	gi|15221688|ref|NP_176498.1|//scarecrow-like protein 28 [Arabidopsis thaliana]
AT4G34138	2082	519.847	875.059	0.751293	1.36e-09	*	2.89e-11	UGT73B1	GO:0009536//plastid	GO:0035251//UDP-glucosyltransferase activity	NA	K13496//UDP-glucosyl transferase 73C [EC:2.4.1.-]	gi|18418382|ref|NP_567955.1|//UDP-glucosyl transferase 73B1 [Arabidopsis thaliana]
AT4G14840	1767	30.0389	50.5334	0.750404	0.0362978	*	0.00630919	AT4G14840//AT4G14840	GO:0009532//plastid stroma;GO:0009526//plastid envelope	NA	GO:0006342//chromatin silencing;GO:0000097//sulfur amino acid biosynthetic process;GO:0034968//histone lysine methylation;GO:0030422//production of siRNA involved in RNA interference;GO:0009791//post-embryonic development;GO:0008380//RNA splicing;GO:0035195//gene silencing by miRNA;GO:0045087//innate immune response	NA	gi|15233588|ref|NP_193220.1|//uncharacterized protein [Arabidopsis thaliana]
AT3G24420	1476	63.8865	107.453	0.750124	0.00599239	*	0.000652095	AT3G24420//AT3G24420	NA	GO:0003824//catalytic activity	NA	K05605//3-hydroxyisobutyryl-CoA hydrolase [EC:3.1.2.4]	gi|15230110|ref|NP_189085.1|//hydrolase, alpha/beta fold family protein [Arabidopsis thaliana]
AT2G36370	3003	25.7464	43.2273	0.747571	0.0495621	*	0.00950495	AT2G36370//AT2G36370	NA	NA	GO:0019941//modification-dependent protein catabolic process	K10268//F-box and leucine-rich repeat protein 2/20	gi|110740942|dbj|BAE98566.1|//hypothetical protein [Arabidopsis thaliana]
AT1G68890	4469	154.294	258.564	0.74484	0.000362997	*	2.39e-05	PHYLLO	NA	GO:0046872//metal ion binding;GO:0019842//vitamin binding;GO:0016835//carbon-oxygen lyase activity;GO:0016744//transferase activity, transferring aldehyde or ketonic groups	GO:0009233//menaquinone metabolic process;GO:0006520//cellular amino acid metabolic process	K14759//isochorismate synthase / 2-succinyl-5-enolpyruvyl-6-hydroxy-3-cyclohexene-1-carboxylate synthase / 2-succinyl-6-hydroxy-2,4-cyclohexadiene-1-carboxylate synthase / O-succinylbenzoate synthase [EC:5.4.4.2 2.2.1.9 4.2.99.20 4.2.1.113]	gi|145337303|ref|NP_177055.2|//protein PHYLLO [Arabidopsis thaliana]
AT1G03470	1259	47.6647	79.7744	0.743003	0.0147663	*	0.00201317	NET3A	NA	GO:0016772//transferase activity, transferring phosphorus-containing groups	GO:0006796//phosphate-containing compound metabolic process	K09291//nucleoprotein TPR;K20478//golgin subfamily B member 1	gi|30678573|ref|NP_171846.2|//NETWORKED 3A [Arabidopsis thaliana]
AT4G29740	1991	86.3545	144.445	0.742178	0.000862735	*	6.49e-05	CKX4	NA	GO:0016616//oxidoreductase activity, acting on the CH-OH group of donors, NAD or NADP as acceptor;GO:0016645//oxidoreductase activity, acting on the CH-NH group of donors;GO:0000166//nucleotide binding;GO:0016641//oxidoreductase activity, acting on the CH-NH2 group of donors, oxygen as acceptor	GO:0009690//cytokinin metabolic process;GO:0044710//single-organism metabolic process	K00279//cytokinin dehydrogenase [EC:1.5.99.12]	gi|11120512|gb|AAG30907.1|AF303980_1//cytokinin oxidase [Arabidopsis thaliana]
AT4G11840	3157	75.6817	126.566	0.741879	0.00207578	*	0.000181979	PLDGAMMA3	GO:0016020//membrane;GO:0005840//ribosome;GO:0009536//plastid	GO:0004620//phospholipase activity;GO:0046872//metal ion binding;GO:0043168//anion binding	GO:0006650//glycerophospholipid metabolic process;GO:0003006//developmental process involved in reproduction;GO:0042742//defense response to bacterium;GO:0010038//response to metal ion	K01115//phospholipase D1/2 [EC:3.1.4.4]	gi|15234331|ref|NP_192921.1|//phospholipase D gamma 3 [Arabidopsis thaliana]
AT3G20040	2177	39.9736	66.7429	0.739567	0.0320745	*	0.00538528	ATHXK4	GO:0031306//intrinsic component of mitochondrial outer membrane	GO:0004396//hexokinase activity;GO:0032550//purine ribonucleoside binding	GO:0006007//glucose catabolic process;GO:0006796//phosphate-containing compound metabolic process	K00844//hexokinase [EC:2.7.1.1]	gi|79408026|ref|NP_188639.2|//hexokinase-4 [Arabidopsis thaliana]
AT1G71380	1906	37.5042	62.5954	0.739003	0.0196043	*	0.00286877	CEL3	GO:0043231//intracellular membrane-bounded organelle;GO:0016020//membrane;GO:0005618//cell wall;GO:0005911//cell-cell junction;GO:0044444//cytoplasmic part	GO:0016798//hydrolase activity, acting on glycosyl bonds	GO:0044238//primary metabolic process	K01179//endoglucanase [EC:3.2.1.4]	gi|15217446|ref|NP_177294.1|//cellulase 3 [Arabidopsis thaliana]
AT1G48360	3040	48.2868	80.5845	0.738873	0.00962243	*	0.00117194	AT1G48360//AT1G48360	GO:0043231//intracellular membrane-bounded organelle	GO:0097159//organic cyclic compound binding;GO:0016817//hydrolase activity, acting on acid anhydrides;GO:0046914//transition metal ion binding	NA	K15363//fanconi-associated nuclease 1 [EC:3.1.21.- 3.1.4.1]	gi|186489458|ref|NP_001117447.1|//zinc ion binding/nucleic acid binding/hydrolase [Arabidopsis thaliana];gi|186489462|ref|NP_001117448.1|//zinc ion binding/nucleic acid binding/hydrolase [Arabidopsis thaliana]
AT3G14020	1547	49.9232	83.3099	0.738776	0.0139801	*	0.0018719	NF-YA6	GO:0005667//transcription factor complex	GO:0001071//nucleic acid binding transcription factor activity;GO:0003676//nucleic acid binding	GO:0006351//transcription, DNA-templated;GO:0009793//embryo development ending in seed dormancy	K08064//nuclear transcription factor Y, alpha	gi|15231767|ref|NP_188018.1|//nuclear transcription factor Y subunit A-6 [Arabidopsis thaliana]
AT2G30600	2728	3069.59	5122.1	0.738686	4.45e-20	*	3.09e-22	AT2G30600//AT2G30600	NA	NA	GO:0022610//biological adhesion;GO:0003006//developmental process involved in reproduction;GO:0003002//regionalization	K10523//speckle-type POZ protein	gi|334184586|ref|NP_001189642.1|//BTB/POZ domain-containing protein [Arabidopsis thaliana];gi|30684653|ref|NP_180618.2|//BTB/POZ domain-containing protein [Arabidopsis thaliana]
AT4G00060	5133	113.267	188.867	0.737642	0.000646151	*	4.62e-05	MEE44	NA	GO:0016772//transferase activity, transferring phosphorus-containing groups	GO:0003006//developmental process involved in reproduction	K03514//non-canonical poly(A) RNA polymerase PAPD5/7 [EC:2.7.7.19]	gi|334186240|ref|NP_191917.3|//protein MATERNAL EFFECT EMBRYO ARREST 44 [Arabidopsis thaliana]
AT3G51740	3234	433.156	722.101	0.737315	2.39e-10	*	4.56e-12	IMK2	GO:0031224//intrinsic component of membrane;GO:0005618//cell wall;GO:0005911//cell-cell junction	GO:0004672//protein kinase activity;GO:0016491//oxidoreductase activity;GO:0032550//purine ribonucleoside binding	GO:0006464//cellular protein modification process;GO:0007167//enzyme linked receptor protein signaling pathway	K20359//PRA1 family protein 1;K13415//protein brassinosteroid insensitive 1 [EC:2.7.10.1 2.7.11.1]	gi|15231029|ref|NP_190742.1|//probably inactive leucine-rich repeat receptor-like protein kinase IMK2 [Arabidopsis thaliana]
AT3G26680	2178	86.745	144.569	0.736908	0.000802262	*	5.94e-05	SNM1	NA	GO:0003824//catalytic activity	GO:0006259//DNA metabolic process	K15340//DNA cross-link repair 1A protein	gi|15231597|ref|NP_189302.1|//DNA cross-link repair protein SNM1 [Arabidopsis thaliana]
AT1G05160	2069	67.1945	111.862	0.735306	0.00244356	*	0.000222096	CYP88A3	GO:0043231//intracellular membrane-bounded organelle	GO:0016709//oxidoreductase activity, acting on paired donors, with incorporation or reduction of molecular oxygen, NAD(P)H as one donor, and incorporation of one atom of oxygen;GO:0046914//transition metal ion binding;GO:0046906//tetrapyrrole binding	GO:0009685//gibberellin metabolic process	K04123//ent-kaurenoic acid hydroxylase [EC:1.14.13.79]	gi|15220438|ref|NP_172008.1|//ent-kaurenoic acid oxidase 1 [Arabidopsis thaliana]
AT5G40820	9243	35.5252	59.1141	0.73466	0.0333198	*	0.00564392	ATR	GO:0043231//intracellular membrane-bounded organelle;GO:0005911//cell-cell junction	GO:0004672//protein kinase activity;GO:0032550//purine ribonucleoside binding	GO:0007127//meiosis I;GO:0007059//chromosome segregation;GO:0010212//response to ionizing radiation;GO:0006796//phosphate-containing compound metabolic process;GO:0006278//RNA-dependent DNA biosynthetic process;GO:0010038//response to metal ion;GO:0000723//telomere maintenance	K06640//serine/threonine-protein kinase ATR [EC:2.7.11.1]	gi|18422029|ref|NP_198898.2|//serine/threonine-protein kinase ATR [Arabidopsis thaliana];gi|10177961|dbj|BAB11344.1|//AtRAD3 [Arabidopsis thaliana]
AT2G33830	867	4805.57	7996.25	0.734618	3.95e-18	*	3.2e-20	AT2G33830//AT2G33830	GO:0043231//intracellular membrane-bounded organelle	NA	GO:0009746//response to hexose;GO:0034285//response to disaccharide	NA	gi|18403392|ref|NP_565772.1|//dormancy/auxin associated protein [Arabidopsis thaliana];gi|30685858|ref|NP_850220.1|//dormancy/auxin associated protein [Arabidopsis thaliana]
AT2G13965	348	38.6809	64.3356	0.733995	0.0231806	*	0.00354628	AT2G13965//AT2G13965	NA	NA	NA	NA	NA
AT1G06150	2982	200.618	333.199	0.731936	4.03e-06	*	1.58e-07	EMB1444	GO:0009536//plastid	GO:0005515//protein binding;GO:0001071//nucleic acid binding transcription factor activity	GO:0006351//transcription, DNA-templated	K08867//WNK lysine deficient protein kinase [EC:2.7.11.1]	gi|334182335|ref|NP_001184921.1|//conserved peptide upstream open reading frame 8 [Arabidopsis thaliana]
AT5G51690	3183	142.57	236.64	0.731026	0.000220705	*	1.36e-05	ACS12	GO:0044424//intracellular part	GO:0043168//anion binding;GO:0016846//carbon-sulfur lyase activity;GO:0008483//transaminase activity	GO:0018871//1-aminocyclopropane-1-carboxylate metabolic process;GO:0009692//ethylene metabolic process	K14270//aminotransferase	gi|22327726|ref|NP_199982.2|//putative aminotransferase ACS12 [Arabidopsis thaliana]
AT1G18670	2943	131.188	217.386	0.728619	7.37e-05	*	4e-06	IBS1	GO:0016020//membrane;GO:0043231//intracellular membrane-bounded organelle	GO:0004672//protein kinase activity;GO:0032550//purine ribonucleoside binding	GO:0006464//cellular protein modification process	K08819//cyclin-dependent kinase 12/13 [EC:2.7.11.22 2.7.11.23]	gi|6730717|gb|AAF27112.1|AC011809_21//Putative protein kinase [Arabidopsis thaliana];gi|79346260|ref|NP_173302.2|//cyclin-dependent kinase-like protein [Arabidopsis thaliana]
AT1G10320	2296	38.3603	63.5258	0.727729	0.0454488	*	0.00847992	AT1G10320//AT1G10320	GO:0043231//intracellular membrane-bounded organelle	GO:0046872//metal ion binding;GO:0003676//nucleic acid binding	NA	K08819//cyclin-dependent kinase 12/13 [EC:2.7.11.22 2.7.11.23];K12836//splicing factor U2AF 35 kDa subunit	gi|15218489|ref|NP_172503.1|//zinc finger CCCH domain-containing protein 5 [Arabidopsis thaliana]
AT3G17860	1673	371.124	614.351	0.727162	2.25e-10	*	4.28e-12	JAZ3	NA	GO:0005515//protein binding	GO:0006952//defense response;GO:0009755//hormone-mediated signaling pathway;GO:0009694//jasmonic acid metabolic process	K13464//jasmonate ZIM domain-containing protein	gi|18401669|ref|NP_566590.1|//jasmonate-zim-domain protein 3 [Arabidopsis thaliana];gi|42572469|ref|NP_974330.1|//jasmonate-zim-domain protein 3 [Arabidopsis thaliana]
AT5G18840	1890	37.4257	61.9304	0.72662	0.0315957	*	0.00529184	AT5G18840//AT5G18840	GO:0031224//intrinsic component of membrane	GO:0022891//substrate-specific transmembrane transporter activity	GO:0044763//single-organism cellular process;GO:0051234//establishment of localization	K08145//MFS transporter, SP family, solute carrier family 2 (facilitated glucose transporter), member 8	gi|18419741|ref|NP_568367.1|//sugar transporter ERD6-like 16 [Arabidopsis thaliana]
AT1G42470	4533	255.411	422.024	0.724504	1.26e-07	*	3.65e-09	AT1G42470//AT1G42470	GO:0031224//intrinsic component of membrane;GO:0005911//cell-cell junction	GO:0004888//transmembrane signaling receptor activity	GO:0015918//sterol transport	K12385//Niemann-Pick C1 protein	gi|565497926|ref|XP_006306602.1|//hypothetical protein CARUB_v10008106mg [Capsella rubella]
AT5G61920	1206	34.9109	57.6228	0.722962	0.0425875	*	0.00777326	AT5G61920//AT5G61920	NA	NA	NA	K00161//pyruvate dehydrogenase E1 component alpha subunit [EC:1.2.4.1]	gi|15240385|ref|NP_200998.1|//protein FLX-like 4 [Arabidopsis thaliana]
AT1G51840	1041	105.647	174.31	0.722401	0.00377996	*	0.000371828	AT1G51840//AT1G51840	GO:0016020//membrane	GO:0004672//protein kinase activity;GO:0032550//purine ribonucleoside binding	GO:0000041//transition metal ion transport;GO:0006464//cellular protein modification process;GO:0009267//cellular response to starvation;GO:0010243//response to organonitrogen compound;GO:0010035//response to inorganic substance;GO:0002252//immune effector process;GO:0015698//inorganic anion transport	K16224//senescence-induced receptor-like serine/threonine-protein kinase	gi|62320148|dbj|BAD94349.1|//Putative protein kinase [Arabidopsis thaliana]
AT1G08930	1837	3202.31	5277.29	0.720686	2.23e-25	*	1.06e-27	ERD6	GO:0031224//intrinsic component of membrane;GO:0043231//intracellular membrane-bounded organelle	GO:0005402//cation:sugar symporter activity	GO:0044763//single-organism cellular process;GO:0009814//defense response, incompatible interaction;GO:0009683//indoleacetic acid metabolic process;GO:0010243//response to organonitrogen compound;GO:0006970//response to osmotic stress;GO:0006568//tryptophan metabolic process;GO:0009725//response to hormone;GO:0051234//establishment of localization	K08145//MFS transporter, SP family, solute carrier family 2 (facilitated glucose transporter), member 8	gi|18390959|ref|NP_563830.1|//sugar transporter ERD6 [Arabidopsis thaliana]
AT2G42330	2914	70.295	115.714	0.719067	0.00796396	*	0.000922572	AT2G42330//AT2G42330	GO:0043231//intracellular membrane-bounded organelle	GO:0003676//nucleic acid binding	GO:0006396//RNA processing;GO:0006351//transcription, DNA-templated	K13103//tuftelin-interacting protein 11	gi|15227926|ref|NP_181762.1|//GC-rich sequence DNA-binding factor-like protein with Tuftelin interacting domain [Arabidopsis thaliana]
AT1G03560	2338	109.67	180.392	0.717959	0.000250195	*	1.57e-05	AT1G03560//AT1G03560	NA	NA	NA	K17710//pentatricopeptide repeat domain-containing protein 1	gi|15218855|ref|NP_171855.1|//pentatricopeptide repeat-containing protein [Arabidopsis thaliana]
AT2G13600	2227	30.8214	50.6958	0.717935	0.0459963	*	0.00861398	SLO2	NA	NA	NA	K15271//ATP-dependent DNA helicase HFM1/MER3 [EC:3.6.4.12]	gi|15225445|ref|NP_178983.1|//protein SLOW GROWTH 2 [Arabidopsis thaliana]
AT5G49840	2135	119.503	196.428	0.716958	0.00011315	*	6.43e-06	AT5G49840//AT5G49840	GO:0009536//plastid	GO:0005515//protein binding;GO:0017111//nucleoside-triphosphatase activity;GO:0032550//purine ribonucleoside binding	GO:0044267//cellular protein metabolic process	K03544//ATP-dependent Clp protease ATP-binding subunit ClpX	gi|240256421|ref|NP_568714.4|//ATP-dependent Clp protease [Arabidopsis thaliana];gi|8978260|dbj|BAA98151.1|//CLP protease regulatory subunit CLPX-like [Arabidopsis thaliana]
AT3G04450	1971	30.6273	50.3171	0.716227	0.0444024	*	0.00820055	AT3G04450//AT3G04450	NA	GO:0005488//binding;GO:0003676//nucleic acid binding;GO:0001071//nucleic acid binding transcription factor activity	GO:0009451//RNA modification;GO:0006351//transcription, DNA-templated	K12741//heterogeneous nuclear ribonucleoprotein A1/A3;K00962//polyribonucleotide nucleotidyltransferase [EC:2.7.7.8];K06236//collagen, type I, alpha;K14491//two-component response regulator ARR-B family;K01940//argininosuccinate synthase [EC:6.3.4.5];K14317//nuclear pore complex protein Nup214	gi|145338102|ref|NP_187095.2|//myb family transcription factor [Arabidopsis thaliana]
AT1G29355	924	49.2916	80.9705	0.716052	0.028507	*	0.00463673	AT1G29355//AT1G29355	GO:0043231//intracellular membrane-bounded organelle	NA	NA	NA	gi|22329846|ref|NP_683332.1|//uncharacterized protein [Arabidopsis thaliana]
AT4G13400	1445	39.9509	65.6175	0.715852	0.0231868	*	0.00354819	AT4G13400//AT4G13400	GO:0009536//plastid	NA	NA	NA	gi|334186491|ref|NP_193076.3|//2-oxoglutarate (2OG) and Fe(II)-dependent oxygenase superfamily protein [Arabidopsis thaliana]
AT1G12780	2028	1288.23	2115.8	0.715812	1.46e-17	*	1.26e-19	UGE1	GO:0016020//membrane;GO:0043231//intracellular membrane-bounded organelle;GO:0044444//cytoplasmic part	GO:0005515//protein binding;GO:0048037//cofactor binding;GO:0016857//racemase and epimerase activity, acting on carbohydrates and derivatives;GO:0036094//small molecule binding	GO:0006012//galactose metabolic process	K01784//UDP-glucose 4-epimerase [EC:5.1.3.2]	gi|15222072|ref|NP_172738.1|//bifunctional UDP-glucose 4-epimerase and UDP-xylose 4-epimerase 1 [Arabidopsis thaliana]
AT1G78910	1573	33.0029	54.1937	0.715534	0.0401673	*	0.00716391	AT1G78910//AT1G78910	GO:0043231//intracellular membrane-bounded organelle	GO:0016866//intramolecular transferase activity;GO:0003676//nucleic acid binding	GO:0009451//RNA modification	K06180//23S rRNA pseudouridine1911/1915/1917 synthase [EC:5.4.99.23]	gi|42563328|ref|NP_178012.2|//RNA pseudourine synthase 3 [Arabidopsis thaliana]
AT4G02020	2936	233.711	383.706	0.715274	1.97e-06	*	7.17e-08	SWN	GO:0043231//intracellular membrane-bounded organelle;GO:0043234//protein complex;GO:0005911//cell-cell junction	GO:0003723//RNA binding;GO:0001071//nucleic acid binding transcription factor activity	GO:0006305//DNA alkylation;GO:0003006//developmental process involved in reproduction;GO:0009409//response to cold;GO:0006479//protein methylation;GO:0007154//cell communication;GO:0006351//transcription, DNA-templated;GO:0006402//mRNA catabolic process;GO:0030422//production of siRNA involved in RNA interference;GO:0009791//post-embryonic development;GO:0035195//gene silencing by miRNA;GO:004508…	K11430//histone-lysine N-methyltransferase EZH2 [EC:2.1.1.43]	gi|18411808|ref|NP_567221.1|//histone-lysine N-methyltransferase EZA1 [Arabidopsis thaliana]
AT3G13450	1360	388.372	637.509	0.715008	5.08e-10	*	1.02e-11	DIN4	GO:0043231//intracellular membrane-bounded organelle	GO:0016624//oxidoreductase activity, acting on the aldehyde or oxo group of donors, disulfide as acceptor	GO:0009746//response to hexose;GO:0034285//response to disaccharide	K00167//2-oxoisovalerate dehydrogenase E1 component beta subunit [EC:1.2.4.4]	gi|15231242|ref|NP_187954.1|//branched chain alpha-keto acid dehydrogenase E1 beta [Arabidopsis thaliana]
AT3G20440	3158	77.8425	127.774	0.714961	0.00173138	*	0.000146993	EMB2729	GO:0009536//plastid	GO:0016160//amylase activity;GO:0043167//ion binding	GO:0003006//developmental process involved in reproduction;GO:0007275//multicellular organism development;GO:0044238//primary metabolic process	K00700//1,4-alpha-glucan branching enzyme [EC:2.4.1.18]	gi|79409022|ref|NP_188679.2|//putative glycoside hydrolase [Arabidopsis thaliana];gi|238479829|ref|NP_001154629.1|//putative glycoside hydrolase [Arabidopsis thaliana];gi|334185494|ref|NP_001189940.1|//putative glycoside hydrolase [Arabidopsis thaliana]
AT3G01350	1791	53.0633	87.0476	0.714089	0.015683	*	0.00216338	AT3G01350//AT3G01350	GO:0016020//membrane	NA	GO:0015833//peptide transport	K14638//solute carrier family 15 (peptide/histidine transporter), member 3/4	gi|15232096|ref|NP_186784.1|//putative peptide/nitrate transporter [Arabidopsis thaliana]
AT5G54090	2594	49.4896	81.1197	0.712926	0.0171715	*	0.00242124	AT5G54090//AT5G54090	GO:0043231//intracellular membrane-bounded organelle	GO:0003690//double-stranded DNA binding;GO:0032550//purine ribonucleoside binding	GO:0006281//DNA repair	K07456//DNA mismatch repair protein MutS2	gi|334188381|ref|NP_200220.2|//DNA mismatch repair protein MutS, type 2 [Arabidopsis thaliana]
AT1G35350	2801	300.354	491.92	0.711759	5.23e-08	*	1.41e-09	AT1G35350//AT1G35350	GO:0031224//intrinsic component of membrane	NA	GO:0009267//cellular response to starvation;GO:0015698//inorganic anion transport	K14514//ethylene-insensitive protein 3	gi|79357228|ref|NP_174768.2|//phosphate transporter PHO1-8 [Arabidopsis thaliana]
AT1G27370	2035	80.8636	132.406	0.711406	0.003076	*	0.000289999	SPL10	GO:0043231//intracellular membrane-bounded organelle	GO:0001071//nucleic acid binding transcription factor activity;GO:0003676//nucleic acid binding	GO:0006351//transcription, DNA-templated;GO:0009965//leaf morphogenesis;GO:0048506//regulation of timing of meristematic phase transition	K13415//protein brassinosteroid insensitive 1 [EC:2.7.10.1 2.7.11.1]	gi|22329813|ref|NP_174057.2|//squamosa promoter-binding-like protein 10 [Arabidopsis thaliana]
AT1G54450	2209	38.7195	63.3872	0.711134	0.0378844	*	0.00667356	AT1G54450//AT1G54450	GO:0043231//intracellular membrane-bounded organelle	GO:0046872//metal ion binding	GO:0009943//adaxial/abaxial axis specification;GO:0010073//meristem maintenance;GO:0009799//specification of symmetry;GO:0009933//meristem structural organization	K11583//serine/threonine-protein phosphatase 2A regulatory subunit B''	gi|15221817|ref|NP_175847.1|//calcium-binding EF-hand-containing protein [Arabidopsis thaliana]
AT3G12915	2622	44.1414	72.2443	0.710751	0.023033	*	0.0035199	AT3G12915//AT3G12915	GO:0031981//nuclear lumen;GO:0031090//organelle membrane;GO:0005911//cell-cell junction;GO:0005576//extracellular region;GO:0009536//plastid	GO:0003723//RNA binding;GO:0017111//nucleoside-triphosphatase activity;GO:0046914//transition metal ion binding;GO:0032550//purine ribonucleoside binding	GO:0006950//response to stress;GO:0009154//purine ribonucleotide catabolic process	K03234//elongation factor 2	gi|238479752|ref|NP_001154611.1|//ribosomal protein S5/Elongation factor G/III/V family protein [Arabidopsis thaliana];gi|334185297|ref|NP_001189873.1|//ribosomal protein S5/Elongation factor G/III/V family protein [Arabidopsis thaliana]
AT5G06180	1536	47.3687	77.4802	0.709894	0.0172173	*	0.00243268	AT5G06180//AT5G06180	NA	NA	NA	NA	gi|18415120|ref|NP_568162.1|//uncharacterized protein [Arabidopsis thaliana]
AT5G04480	3658	287.826	470.347	0.708532	1.38e-06	*	4.89e-08	AT5G04480//AT5G04480	GO:0043231//intracellular membrane-bounded organelle	GO:0016740//transferase activity	GO:0008152//metabolic process	NA	gi|334187426|ref|NP_001190226.1|//UDP-glycosyltransferase family protein [Arabidopsis thaliana];gi|18414574|ref|NP_568137.1|//UDP-glycosyltransferase family protein [Arabidopsis thaliana]
AT1G48300	1207	1437.34	2348.28	0.708206	6.06e-19	*	4.61e-21	DGAT3	NA	NA	NA	NA	gi|5733879|gb|AAD49767.1|AC007932_15//ESTs gb|N97074, gb|T13943 and gb|R89965 come from this gene [Arabidopsis thaliana]
AT5G54280	3643	183.672	299.805	0.706893	0.000702038	*	5.08e-05	ATM2	GO:0016020//membrane;GO:0015629//actin cytoskeleton	GO:0017111//nucleoside-triphosphatase activity;GO:0032550//purine ribonucleoside binding	GO:0006928//movement of cell or subcellular component	K10357//myosin V	gi|145334819|ref|NP_001078755.1|//myosin 2 [Arabidopsis thaliana];gi|9759501|dbj|BAB10751.1|//myosin heavy chain [Arabidopsis thaliana]
AT5G10180	2560	1639.67	2672.88	0.704994	1.57e-15	*	1.69e-17	SULTR2%3B1	GO:0031224//intrinsic component of membrane	GO:0015291//secondary active transmembrane transporter activity;GO:0015103//inorganic anion transmembrane transporter activity	GO:0009683//indoleacetic acid metabolic process;GO:0000097//sulfur amino acid biosynthetic process;GO:0019758//glycosinolate biosynthetic process;GO:0006873//cellular ion homeostasis;GO:0030001//metal ion transport;GO:0015698//inorganic anion transport	K17469//sulfate transporter 2, low-affinity	gi|15238085|ref|NP_196580.1|//sulfate transporter 2;1 [Arabidopsis thaliana]
AT1G02300	1464	77.3525	126.062	0.704616	0.0132062	*	0.00174155	AT1G02300//AT1G02300	GO:0043231//intracellular membrane-bounded organelle;GO:0044444//cytoplasmic part	GO:0004175//endopeptidase activity	GO:0019222//regulation of metabolic process;GO:0019538//protein metabolic process	K01363//cathepsin B [EC:3.4.22.1]	gi|18378945|ref|NP_563647.1|//putative cathepsin B-like cysteine protease [Arabidopsis thaliana]
AT5G56870	3812	1834.28	2989.03	0.704466	1.03e-18	*	7.84e-21	BGAL4	NA	GO:0015925//galactosidase activity;GO:0043167//ion binding	GO:0044238//primary metabolic process	K12309//beta-galactosidase [EC:3.2.1.23]	gi|15241969|ref|NP_200498.1|//beta-galactosidase 4 [Arabidopsis thaliana]
AT3G28030	4438	60.2507	98.1619	0.704185	0.0124444	*	0.00161744	UVH3	GO:0043231//intracellular membrane-bounded organelle	GO:0043566//structure-specific DNA binding;GO:0004518//nuclease activity	GO:0006464//cellular protein modification process;GO:0006281//DNA repair;GO:0009411//response to UV	K10846//DNA excision repair protein ERCC-5	gi|11994123|dbj|BAB01125.1|//unnamed protein product [Arabidopsis thaliana];gi|18405624|ref|NP_566830.1|//DNA repair protein UVH3 [Arabidopsis thaliana]
AT4G31000	2131	83.0192	135.21	0.70369	0.00279658	*	0.000259471	AT4G31000//AT4G31000	NA	GO:0005515//protein binding	NA	NA	gi|334187047|ref|NP_001190876.1|//Calmodulin-binding protein [Arabidopsis thaliana];gi|22329041|ref|NP_194829.2|//Calmodulin-binding protein [Arabidopsis thaliana]
AT1G31480	3202	110.815	180.407	0.703108	0.000222543	*	1.37e-05	SGR2	GO:0005911//cell-cell junction;GO:0000325//plant-type vacuole	GO:0004620//phospholipase activity;GO:0043169//cation binding	GO:0009657//plastid organization;GO:0009630//gravitropism;GO:0009581//detection of external stimulus	K13619//phospholipase DDHD1 [EC:3.1.1.-]	gi|22329893|ref|NP_174433.2|//protein shoot gravitropism 2 [Arabidopsis thaliana]
AT5G02970	2290	191.976	312.374	0.702348	2.96e-05	*	1.44e-06	AT5G02970//AT5G02970	GO:0044424//intracellular part	GO:0003824//catalytic activity	GO:0006464//cellular protein modification process	NA	gi|15242576|ref|NP_195917.1|//hydrolase, alpha/beta fold family protein [Arabidopsis thaliana]
AT3G13225	3025	156.708	254.955	0.702161	6.03e-05	*	3.22e-06	AT3G13225//AT3G13225	NA	NA	NA	NA	gi|238479758|ref|NP_001154613.1|//WW domain-containing protein [Arabidopsis thaliana]
AT3G57170	2593	159.668	259.442	0.700343	8.18e-05	*	4.5e-06	AT3G57170//AT3G57170	GO:0031224//intrinsic component of membrane	GO:0008375//acetylglucosaminyltransferase activity	GO:0006497//protein lipidation	K03860//phosphatidylinositol glycan, class Q	gi|6911887|emb|CAB72187.1|//putative protein [Arabidopsis thaliana]
AT4G22755	1187	50.4961	81.9734	0.698985	0.0209473	*	0.00311203	AT4G22755//AT4G22755	GO:0043231//intracellular membrane-bounded organelle	GO:0000254//C-4 methylsterol oxidase activity;GO:0046914//transition metal ion binding	GO:0006631//fatty acid metabolic process	K14423//4,4-dimethyl-9beta,19-cyclopropylsterol-4alpha-methyl oxidase [EC:1.14.13.72]	gi|18416002|ref|NP_567669.1|//sterol 4-alpha methyl oxidase 1-3 [Arabidopsis thaliana]
AT5G49470	2896	87.2694	141.656	0.69884	0.00115561	*	9.15e-05	AT5G49470//AT5G49470	GO:0043231//intracellular membrane-bounded organelle	GO:0060089//molecular transducer activity;GO:0004672//protein kinase activity;GO:0032550//purine ribonucleoside binding	GO:0006464//cellular protein modification process;GO:0007154//cell communication;GO:0006351//transcription, DNA-templated;GO:0006796//phosphate-containing compound metabolic process	K04424//sterile alpha motif and leucine zipper containing kinase AZK [EC:2.7.11.25];K14510//serine/threonine-protein kinase CTR1 [EC:2.7.11.1]	gi|334188283|ref|NP_001190501.1|//PAS domain-containing protein tyrosine kinase [Arabidopsis thaliana];gi|79612982|ref|NP_974914.2|//PAS domain-containing protein tyrosine kinase [Arabidopsis thaliana];gi|334188281|ref|NP_001190500.1|//PAS domain-containing protein tyrosine kinase [Arabidopsis thaliana]
AT2G44850	1457	48.5795	78.8269	0.69834	0.0152286	*	0.00208878	AT2G44850//AT2G44850	NA	NA	NA	NA	gi|238479579|ref|NP_001154580.1|//uncharacterized protein [Arabidopsis thaliana];gi|15225362|ref|NP_182012.1|//uncharacterized protein [Arabidopsis thaliana]
AT3G45750	2377	67.3626	109.242	0.697507	0.006347	*	0.000697501	AT3G45750//AT3G45750	GO:0044424//intracellular part	NA	NA	K18060//poly(A) RNA polymerase, mitochondrial [EC:2.7.7.19];K13291//terminal uridylyltransferase [EC:2.7.7.52]	gi|42565594|ref|NP_190161.2|//Nucleotidyltransferase family protein [Arabidopsis thaliana];gi|334185748|ref|NP_001190015.1|//Nucleotidyltransferase family protein [Arabidopsis thaliana]
AT1G50410	3492	159.011	257.736	0.696765	0.00012961	*	7.46e-06	AT1G50410//AT1G50410	GO:0043231//intracellular membrane-bounded organelle	GO:0017111//nucleoside-triphosphatase activity;GO:0046914//transition metal ion binding;GO:0003676//nucleic acid binding;GO:0032550//purine ribonucleoside binding	GO:0006486//protein glycosylation;GO:0006342//chromatin silencing;GO:0006305//DNA alkylation;GO:0007154//cell communication;GO:0009799//specification of symmetry;GO:0009933//meristem structural organization;GO:0006402//mRNA catabolic process;GO:0030422//production of siRNA involved in RNA interference;GO:0009791//post-embryonic development;GO:0035195//gene silencing by miRNA;GO:0051726//regulatio…	K15173//transcription termination factor 2 [EC:3.6.4.-];K15083//DNA repair protein RAD16	gi|18403061|ref|NP_564568.1|//SNF2 and helicase domain-containing protein [Arabidopsis thaliana]
AT4G24790	3289	66.5424	107.699	0.694656	0.00789003	*	0.000910426	AT4G24790//AT4G24790	GO:0043231//intracellular membrane-bounded organelle;GO:0042575//DNA polymerase complex	GO:0034061//DNA polymerase activity;GO:0016462//pyrophosphatase activity;GO:0032550//purine ribonucleoside binding;GO:0003676//nucleic acid binding	GO:0006259//DNA metabolic process	K10755//replication factor C subunit 2/4;K10756//replication factor C subunit 3/5	gi|186513260|ref|NP_194210.2|//AAA-type ATPase family protein [Arabidopsis thaliana]
AT1G67960	2251	107.162	173.392	0.694247	0.000599609	*	4.24e-05	POD1	NA	NA	NA	NA	gi|30697603|ref|NP_176963.2|//protein POLLEN DEFECTIVE IN GUIDANCE 1 [Arabidopsis thaliana]
AT5G55100	2805	231.305	373.623	0.691784	0.000117474	*	6.69e-06	AT5G55100//AT5G55100	GO:0043231//intracellular membrane-bounded organelle	GO:0003676//nucleic acid binding	GO:0010467//gene expression	K12825//splicing factor 3A subunit 1	gi|9758107|dbj|BAB08579.1|//unnamed protein product [Arabidopsis thaliana];gi|30696564|ref|NP_851194.1|//SWAP/Surp domain-containing protein [Arabidopsis thaliana]
AT1G61820	2115	216.814	349.636	0.689399	1.9e-06	*	6.9e-08	BGLU46	NA	GO:0008422//beta-glucosidase activity;GO:0043167//ion binding	GO:0009699//phenylpropanoid biosynthetic process;GO:0044238//primary metabolic process	K05350//beta-glucosidase [EC:3.2.1.21]	gi|42571953|ref|NP_974067.1|//beta glucosidase 46 [Arabidopsis thaliana];gi|3367517|gb|AAC28502.1|//Similar to F4I1.26 putative beta-glucosidase gi|3128187 from A. thaliana BAC gb|AC004521. ESTs gb|N97083, gb|F19868 and gb|F15482 come from this gene [Arabidopsis thaliana]
AT1G22830	2702	35.9868	57.9633	0.687669	0.0441272	*	0.00813631	AT1G22830//AT1G22830	GO:0043231//intracellular membrane-bounded organelle	NA	NA	K19589//release factor glutamine methyltransferase [EC:2.1.1.297];K17710//pentatricopeptide repeat domain-containing protein 1	gi|15220977|ref|NP_173696.1|//Pentatricopeptide repeat-containing protein [Arabidopsis thaliana]
AT1G26580	2666	545.232	877.992	0.687338	8.99e-09	*	2.13e-10	AT1G26580//AT1G26580	GO:0043231//intracellular membrane-bounded organelle	GO:0005488//binding	GO:0006402//mRNA catabolic process	K02470//DNA gyrase subunit B [EC:5.99.1.3]	gi|15222736|ref|NP_173980.1|//uncharacterized protein [Arabidopsis thaliana]
AT4G05330	1402	82.694	133.028	0.685871	0.00255648	*	0.000234049	AGD13	NA	GO:0046914//transition metal ion binding	GO:0032012//regulation of ARF protein signal transduction;GO:0048229//gametophyte development	K12486//stromal membrane-associated protein	gi|18412932|ref|NP_567292.1|//putative ADP-ribosylation factor GTPase-activating protein AGD13 [Arabidopsis thaliana]
AT5G58160	4426	104.941	168.738	0.685202	0.00101018	*	7.8e-05	AT5G58160//AT5G58160	GO:0044424//intracellular part	GO:0008092//cytoskeletal protein binding	GO:0030036//actin cytoskeleton organization	K02184//formin 2	gi|240256452|ref|NP_200624.5|//formin-like protein 13 [Arabidopsis thaliana]
AT4G11830	4013	320.261	514.865	0.684945	3.06e-05	*	1.49e-06	PLDGAMMA2	GO:0016020//membrane;GO:0005840//ribosome;GO:0009536//plastid	GO:0004620//phospholipase activity;GO:0046872//metal ion binding;GO:0043168//anion binding	GO:0006650//glycerophospholipid metabolic process;GO:0003006//developmental process involved in reproduction;GO:0042742//defense response to bacterium;GO:0010038//response to metal ion	K01115//phospholipase D1/2 [EC:3.1.4.4]	gi|30681908|ref|NP_849539.1|//phospholipase D gamma 2 [Arabidopsis thaliana];gi|42566498|ref|NP_192920.3|//phospholipase D gamma 2 [Arabidopsis thaliana]
AT5G02880	5186	232.185	373.046	0.684077	5.39e-06	*	2.18e-07	UPL4	GO:0043231//intracellular membrane-bounded organelle;GO:0043234//protein complex	GO:0019787//ubiquitin-like protein transferase activity	GO:0032446//protein modification by small protein conjugation	K10590//E3 ubiquitin-protein ligase TRIP12 [EC:2.3.2.26]	gi|15242560|ref|NP_195908.1|//E3 ubiquitin-protein ligase UPL4 [Arabidopsis thaliana]
AT5G28630	773	144.073	231.385	0.683496	0.000549738	*	3.84e-05	AT5G28630//AT5G28630	NA	NA	NA	NA	gi|15241873|ref|NP_198215.1|//glycine-rich protein [Arabidopsis thaliana]
AT5G10200	2596	92.0226	147.768	0.683275	0.00360146	*	0.000350425	AT5G10200//AT5G10200	GO:0016020//membrane	NA	NA	K04460//serine/threonine-protein phosphatase 5 [EC:3.1.3.16];K09527//DnaJ homolog subfamily C member 7	gi|79510032|ref|NP_196582.2|//ARM-repeat/tetratricopeptide repeat-like protein [Arabidopsis thaliana]
AT3G17360	6787	112.056	179.826	0.682384	0.0103779	*	0.00128283	POK1	GO:0015630//microtubule cytoskeleton	GO:0003774//motor activity;GO:0032550//purine ribonucleoside binding	GO:0006997//nucleus organization;GO:0006928//movement of cell or subcellular component;GO:0006260//DNA replication;GO:0000086//G2/M transition of mitotic cell cycle;GO:0048285//organelle fission	K10400//kinesin family member 15	gi|145338627|ref|NP_188362.2|//phragmoplast orienting kinesin 1 [Arabidopsis thaliana]
AT1G04180	1649	52.836	84.7672	0.681985	0.0161887	*	0.00225124	YUC9	NA	GO:0016709//oxidoreductase activity, acting on paired donors, with incorporation or reduction of molecular oxygen, NAD(P)H as one donor, and incorporation of one atom of oxygen;GO:0000166//nucleotide binding	GO:0009725//response to hormone;GO:0044710//single-organism metabolic process;GO:0009850//auxin metabolic process	K11816//indole-3-pyruvate monooxygenase [EC:1.14.13.168]	gi|15219671|ref|NP_171914.1|//flavin-containing monooxygenase YUCCA9 [Arabidopsis thaliana]
AT5G26570	3839	500.795	803.252	0.681633	1.44e-08	*	3.55e-10	PWD	NA	GO:0030247//polysaccharide binding;GO:0016772//transferase activity, transferring phosphorus-containing groups;GO:0032550//purine ribonucleoside binding	GO:0006796//phosphate-containing compound metabolic process	K15535//phosphoglucan, water dikinase [EC:2.7.9.5]	gi|79521972|ref|NP_198009.3|//phosphoglucan, water dikinase [Arabidopsis thaliana];gi|186525893|ref|NP_001119280.1|//phosphoglucan, water dikinase [Arabidopsis thaliana]
AT2G14820	2284	42.1782	67.6209	0.680971	0.0373323	*	0.00655031	NPY2	GO:0016020//membrane;GO:0044464//cell part	GO:0060089//molecular transducer activity	GO:0009630//gravitropism;GO:0009314//response to radiation	K15095//(+)-neomenthol dehydrogenase [EC:1.1.1.208]	gi|15226012|ref|NP_179089.1|//BTB/POZ domain-containing protein NPY2 [Arabidopsis thaliana]
AT3G54460	4332	277.159	444.08	0.680106	7.22e-07	*	2.42e-08	AT3G54460//AT3G54460	GO:0043231//intracellular membrane-bounded organelle;GO:0005911//cell-cell junction	GO:0017111//nucleoside-triphosphatase activity;GO:0046914//transition metal ion binding;GO:0032550//purine ribonucleoside binding;GO:0003676//nucleic acid binding	NA	K15505//DNA repair protein RAD5 [EC:3.6.4.-]	gi|22331785|ref|NP_680129.1|//SNF2, helicase and F-box domain-containing protein [Arabidopsis thaliana]
AT1G11080	1821	89.8281	143.902	0.679844	0.00391266	*	0.000388276	scpl31	NA	GO:0004180//carboxypeptidase activity	GO:0019538//protein metabolic process	K16297//serine carboxypeptidase-like clade II [EC:3.4.16.-]	gi|334182448|ref|NP_001184957.1|//serine carboxypeptidase-like 31 [Arabidopsis thaliana];gi|42561909|ref|NP_172575.2|//serine carboxypeptidase-like 31 [Arabidopsis thaliana]
AT1G69840	1226	579.657	928.337	0.679448	6.9e-12	*	1.09e-13	AT1G69840//AT1G69840	GO:0031090//organelle membrane;GO:0005911//cell-cell junction;GO:0009536//plastid	GO:0019901//protein kinase binding	NA	NA	gi|15222481|ref|NP_177142.1|//Hypersensitive-induced response protein 2 [Arabidopsis thaliana]
AT5G22700	2671	96.002	153.721	0.679175	0.00194641	*	0.000168466	AT5G22700//AT5G22700	GO:0043231//intracellular membrane-bounded organelle	NA	NA	K06911//uncharacterized protein	gi|10178244|dbj|BAB11676.1|//unnamed protein product [Arabidopsis thaliana]
AT1G22870	3300	190.46	304.922	0.67895	4.87e-05	*	2.52e-06	AT1G22870//AT1G22870	GO:0044444//cytoplasmic part	GO:0004672//protein kinase activity;GO:0032550//purine ribonucleoside binding	GO:0006464//cellular protein modification process;GO:0006796//phosphate-containing compound metabolic process	K17541//SCY1-like protein 2	gi|42562253|ref|NP_173700.2|//protein kinase family protein [Arabidopsis thaliana];gi|2462837|gb|AAB72172.1|//hypothetical protein [Arabidopsis thaliana]
AT4G14510	3530	142.608	228.209	0.678306	0.000293624	*	1.88e-05	CFM3B	GO:0009536//plastid	GO:0003676//nucleic acid binding	GO:0009791//post-embryonic development;GO:0000377//RNA splicing, via transesterification reactions with bulged adenosine as nucleophile	K01148//poly(A)-specific ribonuclease [EC:3.1.13.4]	gi|334186525|ref|NP_193187.3|//CRM family member 3B [Arabidopsis thaliana]
AT4G35770	1001	4002.78	6405.38	0.67828	1.68e-10	*	3.11e-12	SEN1	GO:0043234//protein complex;GO:0009536//plastid	GO:0097159//organic cyclic compound binding;GO:0004549//tRNA-specific ribonuclease activity	GO:0000394//RNA splicing, via endonucleolytic cleavage and ligation;GO:0009746//response to hexose;GO:0006950//response to stress;GO:0009725//response to hormone;GO:0034285//response to disaccharide;GO:0044767//single-organism developmental process	K15692//E3 ubiquitin-protein ligase RNF13 [EC:2.3.2.27]	gi|15233328|ref|NP_195302.1|//senescence-associated protein DIN1 [Arabidopsis thaliana];gi|145334233|ref|NP_001078497.1|//senescence-associated protein DIN1 [Arabidopsis thaliana]
AT1G50040	1769	197.365	315.475	0.676659	1.09e-05	*	4.75e-07	AT1G50040//AT1G50040	GO:0043231//intracellular membrane-bounded organelle	NA	NA	NA	gi|15222861|ref|NP_175426.1|//uncharacterized protein [Arabidopsis thaliana]
AT5G17250	2981	63.5738	101.295	0.672051	0.00846247	*	0.0010027	AT5G17250//AT5G17250	NA	GO:0003824//catalytic activity	GO:0006497//protein lipidation	K05288//phosphatidylinositol glycan, class O	gi|240256302|ref|NP_197227.4|//alkaline-phosphatase-like protein [Arabidopsis thaliana]
AT1G55810	1899	232.675	370.711	0.671982	1.06e-05	*	4.6e-07	UKL3	NA	GO:0016772//transferase activity, transferring phosphorus-containing groups;GO:0032550//purine ribonucleoside binding	GO:0006006//glucose metabolic process;GO:0051603//proteolysis involved in cellular protein catabolic process;GO:0006996//organelle organization	K00876//uridine kinase [EC:2.7.1.48]	gi|15222778|ref|NP_175977.1|//uridine kinase-like protein 3 [Arabidopsis thaliana];gi|8778301|gb|AAF79310.1|AC002304_3//F14J16.5 [Arabidopsis thaliana];gi|145362341|ref|NP_974036.2|//uridine kinase-like protein 3 [Arabidopsis thaliana]
AT5G23570	2440	91.0761	144.983	0.670735	0.00253265	*	0.00023103	SGS3	GO:0043231//intracellular membrane-bounded organelle;GO:0044444//cytoplasmic part	NA	GO:0009791//post-embryonic development;GO:0035195//gene silencing by miRNA;GO:0002252//immune effector process;GO:0006633//fatty acid biosynthetic process;GO:0045087//innate immune response;GO:0030422//production of siRNA involved in RNA interference	K03283//heat shock 70kDa protein 1/8	gi|15237789|ref|NP_197747.1|//protein SUPPRESSOR OF GENE SILENCING 3 [Arabidopsis thaliana]
AT1G01450	1413	56.518	89.9257	0.670025	0.0221451	*	0.00335219	AT1G01450//AT1G01450	GO:0044424//intracellular part	GO:0004672//protein kinase activity;GO:0032550//purine ribonucleoside binding	GO:0006464//cellular protein modification process	K04424//sterile alpha motif and leucine zipper containing kinase AZK [EC:2.7.11.25];K17535//serine/threonine-protein kinase TNNI3K [EC:2.7.11.1];K04422//mitogen-activated protein kinase kinase kinase 13 [EC:2.7.11.25]	gi|15223409|ref|NP_171652.1|//putative serine/threonine/tyrosine kinase [Arabidopsis thaliana]
AT3G24490	1802	115.647	183.699	0.667617	0.00538453	*	0.00056993	AT3G24490//AT3G24490	NA	GO:0001071//nucleic acid binding transcription factor activity	GO:0006464//cellular protein modification process;GO:0006351//transcription, DNA-templated	K09903//uridylate kinase [EC:2.7.4.22]	gi|15230124|ref|NP_189092.1|//alcohol dehydrogenase transcription factor myb/SANT-like protein [Arabidopsis thaliana]
AT4G36730	1504	776.339	1232.59	0.666928	3.71e-12	*	5.75e-14	GBF1	GO:0043231//intracellular membrane-bounded organelle	GO:0003677//DNA binding;GO:0005515//protein binding;GO:0001071//nucleic acid binding transcription factor activity	GO:0042743//hydrogen peroxide metabolic process;GO:0006351//transcription, DNA-templated;GO:0050793//regulation of developmental process	K09060//plant G-box-binding factor	gi|15234506|ref|NP_195391.1|//G-box binding factor 1 [Arabidopsis thaliana];gi|30690752|ref|NP_849510.1|//G-box binding factor 1 [Arabidopsis thaliana]
AT1G29630	2494	80.4814	127.665	0.665633	0.00670296	*	0.000745481	AT1G29630//AT1G29630	GO:0043231//intracellular membrane-bounded organelle	GO:0003676//nucleic acid binding;GO:0016788//hydrolase activity, acting on ester bonds	GO:0006342//chromatin silencing;GO:0007059//chromosome segregation;GO:0006259//DNA metabolic process	K10746//exonuclease 1 [EC:3.1.-.-]	gi|145336239|ref|NP_174256.2|//exonuclease 1 [Arabidopsis thaliana];gi|145324070|ref|NP_001077624.1|//exonuclease 1 [Arabidopsis thaliana]
AT2G41480	1114	78.07	123.642	0.663327	0.00656696	*	0.000727372	AT2G41480//AT2G41480	NA	GO:0016209//antioxidant activity;GO:0043169//cation binding;GO:0046906//tetrapyrrole binding;GO:0003824//catalytic activity	GO:0006950//response to stress;GO:0044710//single-organism metabolic process;GO:0030001//metal ion transport	K00430//peroxidase [EC:1.11.1.7]	gi|145360874|ref|NP_181679.3|//putative peroxidase [Arabidopsis thaliana]
AT4G32360	1890	61.6109	97.5743	0.663315	0.0159685	*	0.00221316	AT4G32360//AT4G32360	GO:0016020//membrane;GO:0044429//mitochondrial part	GO:0003824//catalytic activity;GO:0036094//small molecule binding	GO:0042743//hydrogen peroxide metabolic process;GO:0044710//single-organism metabolic process	K18914//adrenodoxin-NADP+ reductase [EC:1.18.1.6]	gi|22329089|ref|NP_194962.2|//pyridine nucleotide-disulfide oxidoreductase family protein [Arabidopsis thaliana]
AT5G35940	1667	108.806	172.165	0.662036	0.00101519	*	7.86e-05	AT5G35940//AT5G35940	GO:0005911//cell-cell junction;GO:0005737//cytoplasm	NA	NA	K03695//ATP-dependent Clp protease ATP-binding subunit ClpB	gi|15239241|ref|NP_198443.1|//jacalin-like lectin family protein [Arabidopsis thaliana]
AT1G66730	4724	55.456	87.5933	0.659478	0.0215687	*	0.00323463	LIG6	NA	GO:0003909//DNA ligase activity;GO:0003676//nucleic acid binding;GO:0032550//purine ribonucleoside binding	GO:0044707//single-multicellular organism process;GO:0033554//cellular response to stress;GO:0006266//DNA ligation	K10747//DNA ligase 1 [EC:6.5.1.1 6.5.1.6 6.5.1.7]	gi|334183682|ref|NP_176845.2|//DNA ligase 6 [Arabidopsis thaliana]
AT1G19485	2636	85.4748	134.999	0.659378	0.00529778	*	0.000557685	AT1G19485//AT1G19485	GO:0031461//cullin-RING ubiquitin ligase complex	GO:0003676//nucleic acid binding	GO:0006281//DNA repair;GO:0006351//transcription, DNA-templated	K15200//general transcription factor 3C polypeptide 2	gi|18394746|ref|NP_564086.1|//transducin/WD-40 repeat-containing protein [Arabidopsis thaliana]
AT5G10030	1733	265.686	419.143	0.657721	4.46e-07	*	1.44e-08	TGA4	GO:0043231//intracellular membrane-bounded organelle	GO:0003677//DNA binding;GO:0005515//protein binding;GO:0001071//nucleic acid binding transcription factor activity	GO:0042221//response to chemical;GO:0006952//defense response;GO:0006984//ER-nucleus signaling pathway;GO:0006351//transcription, DNA-templated;GO:0015833//peptide transport	K14431//transcription factor TGA	gi|15238046|ref|NP_196565.1|//transcription factor TGA4 [Arabidopsis thaliana]
AT1G08260	8576	135.513	213.622	0.656628	0.00278328	*	0.000257917	TIL1	GO:0005576//extracellular region;GO:0000109//nucleotide-excision repair complex	GO:0034061//DNA polymerase activity;GO:0046914//transition metal ion binding;GO:0036094//small molecule binding;GO:0003676//nucleic acid binding	GO:0006305//DNA alkylation;GO:0048574//long-day photoperiodism, flowering;GO:0034968//histone lysine methylation;GO:0000084//mitotic S phase	K02324//DNA polymerase epsilon subunit 1 [EC:2.7.7.7]	gi|334182383|ref|NP_172303.5|//DNA polymerase epsilon catalytic subunit A [Arabidopsis thaliana]
AT1G61100	2883	870.287	1369.35	0.653927	2.88e-07	*	8.95e-09	AT1G61100//AT1G61100	NA	NA	GO:0006950//response to stress	K02184//formin 2	gi|334183462|ref|NP_001185276.1|//TIR class disease resistance protein [Arabidopsis thaliana];gi|30696524|ref|NP_176305.2|//TIR class disease resistance protein [Arabidopsis thaliana]
AT1G77850	2411	113.695	178.545	0.651109	0.00101407	*	7.84e-05	ARF17	GO:0043231//intracellular membrane-bounded organelle	GO:0001071//nucleic acid binding transcription factor activity;GO:0003676//nucleic acid binding	GO:0048229//gametophyte development;GO:0006351//transcription, DNA-templated;GO:0009755//hormone-mediated signaling pathway;GO:0048364//root development	K14486//auxin response factor	gi|12323297|gb|AAG51629.1|AC012193_11//putative auxin response factor; 79762-82020 [Arabidopsis thaliana]
AT3G45970	987	532.015	835.22	0.650689	1.92e-10	*	3.6e-12	EXLA1	GO:0043231//intracellular membrane-bounded organelle;GO:0005618//cell wall;GO:0005911//cell-cell junction;GO:0044444//cytoplasmic part	NA	GO:0000003//reproduction;GO:0000902//cell morphogenesis;GO:0009827//plant-type cell wall modification	NA	gi|15231303|ref|NP_190183.1|//expansin-like A1 [Arabidopsis thaliana];gi|21555265|gb|AAM63819.1|//Expansin-like 1 precursor (At-EXPL1) (Ath-ExpBeta-2.1) [Arabidopsis thaliana]
AT2G38390	1387	474.969	745.657	0.65068	1.28e-08	*	3.13e-10	AT2G38390//AT2G38390	GO:0005618//cell wall	GO:0016209//antioxidant activity;GO:0043169//cation binding;GO:0003824//catalytic activity;GO:0046906//tetrapyrrole binding	GO:0006970//response to osmotic stress;GO:0010038//response to metal ion;GO:0044710//single-organism metabolic process	K00430//peroxidase [EC:1.11.1.7]	gi|15224497|ref|NP_181373.1|//peroxidase 23 [Arabidopsis thaliana]
AT5G13740	1915	297.74	467.341	0.650421	3.69e-07	*	1.17e-08	ZIF1	GO:0031224//intrinsic component of membrane;GO:0000325//plant-type vacuole	GO:0005402//cation:sugar symporter activity	GO:0044763//single-organism cellular process;GO:0072507//divalent inorganic cation homeostasis;GO:0051707//response to other organism;GO:0010038//response to metal ion	K17866//diphthamide biosynthesis protein 2;K12670//oligosaccharyltransferase complex subunit beta;K12818//ATP-dependent RNA helicase DHX8/PRP22 [EC:3.6.4.13]	gi|22326785|ref|NP_196878.2|//zinc induced facilitator 1 proetin [Arabidopsis thaliana]
AT5G37990	1089	760.094	1192.34	0.649547	1.4e-11	*	2.29e-13	AT5G37990//AT5G37990	GO:0009536//plastid	GO:0008168//methyltransferase activity	GO:0008152//metabolic process;GO:0030001//metal ion transport	K12844//U4/U6 small nuclear ribonucleoprotein PRP31;K18848//indole-3-acetate O-methyltransferase [EC:2.1.1.278]	gi|79527254|ref|NP_198615.2|//probable S-adenosylmethionine-dependent methyltransferase [Arabidopsis thaliana]
AT5G43180	922	156.389	245.313	0.649484	0.000163872	*	9.75e-06	AT5G43180//AT5G43180	NA	NA	NA	NA	gi|15239197|ref|NP_199132.1|//uncharacterized protein [Arabidopsis thaliana]
AT2G47410	4909	284	445.404	0.649222	7.42e-05	*	4.04e-06	AT2G47410//AT2G47410	GO:0043231//intracellular membrane-bounded organelle;GO:0031461//cullin-RING ubiquitin ligase complex	NA	GO:0009606//tropism	K11797//PH-interacting protein	gi|79596176|ref|NP_850474.3|//WD40 domain-containing protein [Arabidopsis thaliana];gi|334184967|ref|NP_001189770.1|//WD40 domain-containing protein [Arabidopsis thaliana]
AT1G16650	1952	72.9588	114.391	0.648815	0.0132555	*	0.00175134	AT1G16650//AT1G16650	NA	NA	NA	NA	gi|42562100|ref|NP_173110.2|//S-adenosyl-L-methionine-dependent methyltransferases superfamily protein [Arabidopsis thaliana]
AT2G01460	3387	92.5329	145.067	0.648676	0.00561574	*	0.00059952	AT2G01460//AT2G01460	GO:0031306//intrinsic component of mitochondrial outer membrane	GO:0016462//pyrophosphatase activity;GO:0032550//purine ribonucleoside binding;GO:0016772//transferase activity, transferring phosphorus-containing groups	GO:0045491//xylan metabolic process	K00876//uridine kinase [EC:2.7.1.48]	gi|334184093|ref|NP_178255.5|//phosphoribulokinase/uridine kinase domain protein [Arabidopsis thaliana];gi|334184095|ref|NP_001189495.1|//phosphoribulokinase/uridine kinase domain protein [Arabidopsis thaliana];gi|727464021|ref|XP_010513869.1|//PREDICTED: uncharacterized protein LOC104789906 isoform X1 [Camelina sativa]
AT4G28010	2929	42.6757	66.883	0.648224	0.0464619	*	0.00872227	AT4G28010//AT4G28010	NA	NA	NA	K17710//pentatricopeptide repeat domain-containing protein 1	gi|15234349|ref|NP_194530.1|//pentatricopeptide repeat-containing protein [Arabidopsis thaliana]
AT1G04390	3466	76.976	120.639	0.64821	0.00665199	*	0.000738439	AT1G04390//AT1G04390	NA	NA	NA	NA	gi|2341045|gb|AAB70453.1|//F19P19.16 [Arabidopsis thaliana]
AT2G42270	6906	123.053	192.824	0.648005	0.00584306	*	0.000632223	AT2G42270//AT2G42270	GO:0031981//nuclear lumen;GO:0005911//cell-cell junction;GO:0044444//cytoplasmic part	GO:0042623//ATPase activity, coupled;GO:0032550//purine ribonucleoside binding	GO:0022403//cell cycle phase;GO:0044260//cellular macromolecule metabolic process;GO:0003006//developmental process involved in reproduction;GO:0051276//chromosome organization;GO:0009117//nucleotide metabolic process	K12854//pre-mRNA-splicing helicase BRR2 [EC:3.6.4.13]	gi|15227913|ref|NP_181756.1|//U5 small nuclear ribonucleoprotein helicase [Arabidopsis thaliana]
AT4G27050	1892	128.486	201.167	0.646783	0.00101537	*	7.87e-05	AT4G27050//AT4G27050	GO:0043231//intracellular membrane-bounded organelle	NA	NA	K06911//uncharacterized protein;K11883//RNA-binding protein NOB1	gi|15236955|ref|NP_194435.1|//F-box protein [Arabidopsis thaliana]
AT3G07550	1613	108.811	170.311	0.646343	0.00228503	*	0.000204383	AT3G07550//AT3G07550	GO:0043231//intracellular membrane-bounded organelle	GO:0003824//catalytic activity	GO:0019941//modification-dependent protein catabolic process	K10268//F-box and leucine-rich repeat protein 2/20	gi|18397984|ref|NP_566312.1|//RNI-like superfamily protein [Arabidopsis thaliana]
AT1G01770	2377	111.336	174.221	0.646001	0.00137547	*	0.000112004	AT1G01770//AT1G01770	NA	NA	NA	NA	gi|30678186|ref|NP_171682.2|//uncharacterized protein [Arabidopsis thaliana]
AT4G38480	1641	46.5023	72.655	0.643761	0.0378844	*	0.00667614	AT4G38480//AT4G38480	GO:0043231//intracellular membrane-bounded organelle;GO:0031461//cullin-RING ubiquitin ligase complex	NA	NA	K11804//WD repeat-containing protein 42A	gi|18420246|ref|NP_568042.1|//transducin/WD40 domain-containing protein [Arabidopsis thaliana]
AT4G32970	2299	50.8301	79.3301	0.642185	0.0261273	*	0.00414415	AT4G32970//AT4G32970	GO:0043231//intracellular membrane-bounded organelle;GO:0043234//protein complex	NA	GO:0006281//DNA repair;GO:0009943//adaxial/abaxial axis specification;GO:0006625//protein targeting to peroxisome;GO:0009062//fatty acid catabolic process;GO:0010073//meristem maintenance;GO:0009799//specification of symmetry;GO:0009933//meristem structural organization	K11267//sister chromatid cohesion protein PDS5	gi|334187111|ref|NP_195023.3|//uncharacterized protein [Arabidopsis thaliana]
AT1G31600	1783	110.911	172.993	0.641314	0.00223705	*	0.000199074	TRM9	NA	GO:0097159//organic cyclic compound binding;GO:0016705//oxidoreductase activity, acting on paired donors, with incorporation or reduction of molecular oxygen;GO:0036094//small molecule binding	GO:0044710//single-organism metabolic process	K10770//alkylated DNA repair protein alkB homolog 8 [EC:1.14.11.- 2.1.1.229]	gi|30692572|ref|NP_174442.2|//tRNA methyltransferase 9 [Arabidopsis thaliana]
AT1G62310	5501	157.046	244.949	0.641298	0.0039341	*	0.000390728	AT1G62310//AT1G62310	GO:0043231//intracellular membrane-bounded organelle	GO:0046914//transition metal ion binding	GO:0006351//transcription, DNA-templated	K15601//lysine-specific demethylase 3 [EC:1.14.11.-]	gi|15220761|ref|NP_176421.1|//transcription factor jumonji domain-containing protein [Arabidopsis thaliana]
AT2G11225	963	141.111	220.025	0.640835	0.000379079	*	2.52e-05	AT2G11225//AT2G11225	NA	NA	NA	NA	gi|685336677|ref|XP_009105612.1|//PREDICTED: uncharacterized protein LOC103831484 [Brassica rapa]
AT3G25440	1608	57.2592	89.2741	0.640736	0.0244802	*	0.00379871	LOH1	NA	GO:0003676//nucleic acid binding	NA	K01148//poly(A)-specific ribonuclease [EC:3.1.13.4]	gi|9279724|dbj|BAB01314.1|//unnamed protein product [Arabidopsis thaliana]
AT4G21820	4143	65.1589	101.548	0.640125	0.0145948	*	0.00197773	AT4G21820//AT4G21820	GO:0043231//intracellular membrane-bounded organelle	NA	GO:0048447//sepal morphogenesis;GO:0006342//chromatin silencing;GO:0006305//DNA alkylation;GO:0006260//DNA replication;GO:0048446//petal morphogenesis;GO:0034968//histone lysine methylation;GO:0035194//posttranscriptional gene silencing by RNA;GO:0007010//cytoskeleton organization	K16743//abnormal spindle-like microcephaly-associated protein	gi|240256033|ref|NP_193913.4|//binding / calmodulin binding protein [Arabidopsis thaliana]
AT1G49720	1695	199.778	310.988	0.638464	4.5e-05	*	2.3e-06	ABF1	GO:0043231//intracellular membrane-bounded organelle	GO:0003677//DNA binding;GO:0005515//protein binding;GO:0001071//nucleic acid binding transcription factor activity	GO:0009605//response to external stimulus;GO:0019932//second-messenger-mediated signaling;GO:0006970//response to osmotic stress;GO:0006984//ER-nucleus signaling pathway;GO:0006351//transcription, DNA-templated;GO:0009755//hormone-mediated signaling pathway;GO:0048511//rhythmic process	K14432//ABA responsive element binding factor	gi|334183189|ref|NP_001185183.1|//abscisic acid-insensitive 5-like protein 4 [Arabidopsis thaliana];gi|18402757|ref|NP_564551.1|//abscisic acid-insensitive 5-like protein 4 [Arabidopsis thaliana]
AT5G66810	2122	199.996	311.259	0.638139	0.00012259	*	7.01e-06	AT5G66810//AT5G66810	GO:0043231//intracellular membrane-bounded organelle	NA	GO:0006605//protein targeting;GO:0006464//cellular protein modification process	NA	gi|30698257|ref|NP_201482.2|//uncharacterized protein [Arabidopsis thaliana]
AT5G47660	1715	128.623	200.033	0.637095	0.00120043	*	9.56e-05	AT5G47660//AT5G47660	GO:0043231//intracellular membrane-bounded organelle	GO:0001071//nucleic acid binding transcription factor activity;GO:0003676//nucleic acid binding	GO:0006351//transcription, DNA-templated	NA	gi|15238160|ref|NP_199577.1|//DNA-binding protein-like protein [Arabidopsis thaliana]
AT4G33120	1383	84.5452	131.479	0.637033	0.00462682	*	0.000473291	AT4G33120//AT4G33120	GO:0031090//organelle membrane	GO:0008757//S-adenosylmethionine-dependent methyltransferase activity	GO:0006629//lipid metabolic process	K13384//(S)-coclaurine N-methyltransferase [EC:2.1.1.140]	gi|30689611|ref|NP_195038.2|//S-adenosyl-L-methionine-dependent methyltransferases superfamily protein [Arabidopsis thaliana]
AT1G53165	2611	135.86	211.248	0.63681	0.000830151	*	6.19e-05	AT1G53165//AT1G53165	GO:0043231//intracellular membrane-bounded organelle	GO:0004672//protein kinase activity;GO:0032550//purine ribonucleoside binding	GO:0006464//cellular protein modification process;GO:0006970//response to osmotic stress;GO:0006412//translation;GO:0006796//phosphate-containing compound metabolic process;GO:0009606//tropism	K08838//serine/threonine-protein kinase 24/25/MST4 [EC:2.7.11.1]	gi|145324923|ref|NP_001077708.1|//map 4 kinase alpha1 [Arabidopsis thaliana];gi|334183264|ref|NP_001185209.1|//map 4 kinase alpha1 [Arabidopsis thaliana]
AT2G33770	4176	949.296	1476	0.636759	1.56e-08	*	3.9e-10	PHO2	GO:0043231//intracellular membrane-bounded organelle	GO:0019787//ubiquitin-like protein transferase activity	GO:0072506//trivalent inorganic anion homeostasis;GO:0009267//cellular response to starvation;GO:0006281//DNA repair;GO:0015698//inorganic anion transport;GO:0009639//response to red or far red light	K10581//ubiquitin-conjugating enzyme E2 O [EC:2.3.2.24]	gi|30685832|ref|NP_850218.1|//putative ubiquitin-conjugating enzyme E2 24 [Arabidopsis thaliana]
AT2G22300	3579	502.471	780.736	0.635795	1.47e-07	*	4.3e-09	SR1	GO:0016020//membrane;GO:0043231//intracellular membrane-bounded organelle;GO:0005911//cell-cell junction	GO:0005515//protein binding;GO:0004672//protein kinase activity;GO:0003676//nucleic acid binding;GO:0032550//purine ribonucleoside binding	GO:0010260//animal organ senescence;GO:0006464//cellular protein modification process;GO:0019932//second-messenger-mediated signaling;GO:0006952//defense response;GO:0006351//transcription, DNA-templated	K20032//palmitoyltransferase ZDHHC13/17 [EC:2.3.1.225];K12271//signal recognition particle 43 kDa protein;K14674//TAG lipase / steryl ester hydrolase / phospholipase A2 / LPA acyltransferase [EC:3.1.1.3 3.1.1.13 3.1.1.4 2.3.1.51];K01803//triosephosphate isomerase (TIM) [EC:5.3.1.1]	gi|30681670|ref|NP_850023.1|//calmodulin-binding transcription activator 3 [Arabidopsis thaliana]
AT2G26980	2048	584.138	907.227	0.635156	1.49e-06	*	5.28e-08	CIPK3	GO:0016020//membrane;GO:0043231//intracellular membrane-bounded organelle	GO:0004672//protein kinase activity;GO:0032550//purine ribonucleoside binding	GO:0006464//cellular protein modification process;GO:0006796//phosphate-containing compound metabolic process;GO:0009755//hormone-mediated signaling pathway	K07198//5'-AMP-activated protein kinase, catalytic alpha subunit [EC:2.7.11.11]	gi|79323154|ref|NP_001031427.1|//CBL-interacting serine/threonine-protein kinase 3 [Arabidopsis thaliana];gi|79592682|ref|NP_850095.2|//CBL-interacting serine/threonine-protein kinase 3 [Arabidopsis thaliana]
AT3G12520	2278	101.959	158.295	0.634629	0.00562857	*	0.000601575	SULTR4%3B2	GO:0031224//intrinsic component of membrane;GO:0009536//plastid	GO:0015291//secondary active transmembrane transporter activity;GO:0015103//inorganic anion transmembrane transporter activity	GO:0044763//single-organism cellular process;GO:0015698//inorganic anion transport	K18059//sulfate transporter 4	gi|15230510|ref|NP_187858.1|//putative sulfate transporter 4.2 [Arabidopsis thaliana];gi|334185288|ref|NP_001189871.1|//putative sulfate transporter 4.2 [Arabidopsis thaliana]
AT1G34355	4310	106.603	165.48	0.634411	0.00287407	*	0.000267874	PS1	GO:0043231//intracellular membrane-bounded organelle	GO:0004175//endopeptidase activity	GO:0048447//sepal morphogenesis;GO:0006305//DNA alkylation;GO:0006260//DNA replication;GO:0048446//petal morphogenesis;GO:0034968//histone lysine methylation;GO:0030422//production of siRNA involved in RNA interference;GO:0019932//second-messenger-mediated signaling;GO:0048229//gametophyte development;GO:0000086//G2/M transition of mitotic cell cycle;GO:0035195//gene silencing by miRNA;GO:0045087…	K04459//dual specificity MAP kinase phosphatase [EC:3.1.3.16 3.1.3.48];K13216//nuclear inhibitor of protein phosphatase 1 [EC:3.1.4.-]	gi|12323860|gb|AAG51901.1|AC023913_9//hypothetical protein; 74608-67463 [Arabidopsis thaliana]
AT3G06990	1620	46.3969	71.9605	0.633176	0.0360032	*	0.00623481	AT3G06990//AT3G06990	NA	GO:0046914//transition metal ion binding;GO:0016668//oxidoreductase activity, acting on a sulfur group of donors, NAD(P) as acceptor	GO:0044710//single-organism metabolic process	K16219//protein N-terminal methyltransferase [EC:2.1.1.244];K20393//PRA1 family protein 3	gi|15231355|ref|NP_187355.1|//cysteine/histidine-rich C1 domain-containing protein [Arabidopsis thaliana]
AT2G37840	2573	171.446	265.885	0.633051	0.000216196	*	1.33e-05	AT2G37840//AT2G37840	GO:0044424//intracellular part	GO:0004672//protein kinase activity;GO:0032550//purine ribonucleoside binding	GO:0006464//cellular protein modification process;GO:0042546//cell wall biogenesis;GO:0045491//xylan metabolic process;GO:0006796//phosphate-containing compound metabolic process	K08269//serine/threonine-protein kinase ULK/ATG1 [EC:2.7.11.1]	gi|30687278|ref|NP_850286.1|//putative serine/threonine protein kinase ATG1c [Arabidopsis thaliana];gi|30687274|ref|NP_850285.1|//putative serine/threonine protein kinase ATG1c [Arabidopsis thaliana]
AT5G41240	2164	82.6758	128.187	0.632708	0.00717701	*	0.000811249	GSTT2	GO:0042579//microbody	NA	GO:0014070//response to organic cyclic compound;GO:0009404//toxin metabolic process	K00799//glutathione S-transferase [EC:2.5.1.18]	gi|30693769|ref|NP_198940.3|//glutathione S-transferase THETA 2 [Arabidopsis thaliana]
AT3G55500	1251	84.2036	130.485	0.631935	0.00676998	*	0.000754893	EXPA16	NA	NA	GO:0000902//cell morphogenesis;GO:0009827//plant-type cell wall modification;GO:0048646//anatomical structure formation involved in morphogenesis	NA	gi|15233283|ref|NP_191109.1|//expansin A16 [Arabidopsis thaliana]
AT2G26810	1075	50.4203	78.1035	0.631382	0.0310529	*	0.00518406	AT2G26810//AT2G26810	GO:0044424//intracellular part	NA	NA	K00599//methyltransferase-like protein 6 [EC:2.1.1.-]	gi|186503314|ref|NP_180249.4|//putative methyltransferase family protein [Arabidopsis thaliana];gi|186503322|ref|NP_001118394.1|//putative methyltransferase family protein [Arabidopsis thaliana]
AT4G38470	2392	2932.71	4537.45	0.629648	1.64e-12	*	2.39e-14	STY46	NA	GO:0004672//protein kinase activity;GO:0031406//carboxylic acid binding;GO:0032550//purine ribonucleoside binding	GO:0006464//cellular protein modification process;GO:0006796//phosphate-containing compound metabolic process	K04424//sterile alpha motif and leucine zipper containing kinase AZK [EC:2.7.11.25];K17535//serine/threonine-protein kinase TNNI3K [EC:2.7.11.1];K04365//B-Raf proto-oncogene serine/threonine-protein kinase [EC:2.7.11.1]	gi|18420244|ref|NP_568041.1|//ACT-like protein tyrosine kinase family protein [Arabidopsis thaliana]
AT1G15040	1426	123.072	190.341	0.629084	0.00244327	*	0.000221867	GAT1_2.1	NA	GO:0003824//catalytic activity	GO:0009064//glutamine family amino acid metabolic process	NA	gi|30684146|ref|NP_850943.1|//putative glutamine amidotransferase [Arabidopsis thaliana]
AT4G34140	2157	77.7275	120.203	0.628975	0.016291	*	0.00227084	AT4G34140//AT4G34140	GO:0043231//intracellular membrane-bounded organelle	GO:0097159//organic cyclic compound binding	NA	K13094//RNA-binding protein 5/10	gi|240256158|ref|NP_195140.5|//D111/G-patch domain-containing protein [Arabidopsis thaliana];gi|334187148|ref|NP_001190909.1|//D111/G-patch domain-containing protein [Arabidopsis thaliana]
AT5G61040	2455	69.1447	106.887	0.628395	0.0147251	*	0.00200633	AT5G61040//AT5G61040	GO:0043231//intracellular membrane-bounded organelle	NA	NA	NA	gi|15239506|ref|NP_200912.1|//uncharacterized protein [Arabidopsis thaliana]
AT1G50520	1754	74.1994	114.657	0.627841	0.0116835	*	0.00148946	CYP705A27	GO:0009536//plastid	GO:0046914//transition metal ion binding;GO:0046906//tetrapyrrole binding;GO:0016491//oxidoreductase activity	GO:0000041//transition metal ion transport;GO:0009267//cellular response to starvation;GO:0010035//response to inorganic substance;GO:0015698//inorganic anion transport;GO:0044710//single-organism metabolic process	K00517//null;K00512//steroid 17alpha-monooxygenase / 17alpha-hydroxyprogesterone deacetylase [EC:1.14.14.19 1.14.14.32]	gi|186490036|ref|NP_175469.2|//cytochrome P450, family 705, subfamily A, polypeptide 27 [Arabidopsis thaliana]
AT1G76630	3583	127.567	197.057	0.627365	0.00177713	*	0.000151466	AT1G76630//AT1G76630	NA	NA	GO:0035194//posttranscriptional gene silencing by RNA;GO:0006342//chromatin silencing	K12600//superkiller protein 3	gi|334183946|ref|NP_001185412.1|//superkiller protein 3-like protein [Arabidopsis thaliana];gi|334183944|ref|NP_177789.2|//superkiller protein 3-like protein [Arabidopsis thaliana]
AT4G36860	2400	197.003	304.31	0.627324	0.000228851	*	1.42e-05	AT4G36860//AT4G36860	GO:0016020//membrane	GO:0046914//transition metal ion binding	NA	NA	gi|240256211|ref|NP_195404.6|//LIM domain-containing protein [Arabidopsis thaliana]
AT4G27450	1367	1462.2	2256.77	0.626119	1.49e-12	*	2.14e-14	AT4G27450//AT4G27450	GO:0016020//membrane;GO:0043231//intracellular membrane-bounded organelle;GO:0005911//cell-cell junction;GO:0044444//cytoplasmic part	GO:0005488//binding	GO:0042743//hydrogen peroxide metabolic process;GO:0009627//systemic acquired resistance	K01953//asparagine synthase (glutamine-hydrolysing) [EC:6.3.5.4]	gi|18416995|ref|NP_567775.1|//aluminum induced protein with YGL and LRDR motifs [Arabidopsis thaliana]
AT4G22610	940	49.5847	76.5006	0.625577	0.0427397	*	0.0078127	AT4G22610//AT4G22610	NA	GO:0005488//binding	GO:0010876//lipid localization	NA	gi|15235718|ref|NP_193992.1|//protease inhibitor/seed storage/lipid transfer family protein [Arabidopsis thaliana]
AT5G50565	1017	97.1745	149.842	0.62479	0.0136095	*	0.00180711	AT5G50565//AT5G50565	GO:0043231//intracellular membrane-bounded organelle	NA	NA	NA	gi|334188299|ref|NP_001190506.1|//uncharacterized protein [Arabidopsis thaliana]
AT1G29320	1521	87.0049	134.155	0.624727	0.00904854	*	0.00108624	AT1G29320//AT1G29320	GO:0031461//cullin-RING ubiquitin ligase complex	NA	NA	K14841//ribosome biogenesis protein NSA1	gi|15218889|ref|NP_174226.1|//WD40 domain-containing protein [Arabidopsis thaliana]
AT2G36720	3580	240.243	370.416	0.624651	0.000172914	*	1.04e-05	AT2G36720//AT2G36720	GO:0043231//intracellular membrane-bounded organelle	GO:0046914//transition metal ion binding	GO:0006351//transcription, DNA-templated;GO:0009606//tropism	K11643//chromodomain-helicase-DNA-binding protein 4 [EC:3.6.4.12];K03580//ATP-dependent helicase HepA [EC:3.6.4.-]	gi|30686882|ref|NP_850270.1|//acyl-CoA N-acyltransferase with RING/FYVE/PHD-type zinc finger domain-containing protein [Arabidopsis thaliana]
AT4G33270	2097	343.131	528.875	0.624168	3.51e-06	*	1.35e-07	CDC20.1	GO:0043231//intracellular membrane-bounded organelle;GO:0031234//extrinsic component of cytoplasmic side of plasma membrane;GO:0043234//protein complex	GO:0005488//binding	GO:0007154//cell communication	K03363//cell division cycle 20, cofactor of APC complex	gi|15234128|ref|NP_195053.1|//cell division cycle 20.1, cofactor of APC complex [Arabidopsis thaliana]
AT5G39860	856	52.4227	80.7962	0.624096	0.0464921	*	0.00872987	PRE1	GO:0043231//intracellular membrane-bounded organelle	GO:0005515//protein binding;GO:0001071//nucleic acid binding transcription factor activity	GO:0000902//cell morphogenesis;GO:0009725//response to hormone;GO:0048506//regulation of timing of meristematic phase transition;GO:0009639//response to red or far red light	NA	gi|15242499|ref|NP_198802.1|//bHLH transcription factor PRE1 [Arabidopsis thaliana]
AT5G59780	1484	472.739	728.558	0.624	2.65e-07	*	8.13e-09	MYB59	GO:0043231//intracellular membrane-bounded organelle	GO:0001071//nucleic acid binding transcription factor activity;GO:0003676//nucleic acid binding	GO:0014070//response to organic cyclic compound;GO:0010243//response to organonitrogen compound;GO:0006970//response to osmotic stress;GO:0009725//response to hormone;GO:0006351//transcription, DNA-templated;GO:0010038//response to metal ion	K09422//myb proto-oncogene protein, plant	gi|15238519|ref|NP_200786.1|//transcription factor MYB59 [Arabidopsis thaliana]
AT1G19050	943	121.624	187.434	0.623949	0.00182265	*	0.000155996	ARR7	GO:0043231//intracellular membrane-bounded organelle	GO:0004871//signal transducer activity;GO:0005488//binding	GO:0010565//regulation of cellular ketone metabolic process;GO:0010243//response to organonitrogen compound;GO:0009845//seed germination;GO:0006351//transcription, DNA-templated;GO:0009755//hormone-mediated signaling pathway;GO:0048511//rhythmic process;GO:0048367//shoot system development	K14492//two-component response regulator ARR-A family	gi|15221927|ref|NP_173339.1|//two-component response regulator ARR7 [Arabidopsis thaliana]
AT5G38360	1154	90.9192	140.085	0.623647	0.00598111	*	0.000650126	AT5G38360//AT5G38360	GO:0009536//plastid	NA	NA	K08233//polyneuridine-aldehyde esterase [EC:3.1.1.78]	gi|565443688|ref|XP_006283877.1|//hypothetical protein CARUB_v10004994mg [Capsella rubella];gi|674240490|gb|KFK33255.1|//hypothetical protein AALP_AA6G350700 [Arabis alpina]
AT3G57300	5034	332.97	512.96	0.623456	6.36e-05	*	3.41e-06	INO80	GO:0043231//intracellular membrane-bounded organelle	GO:0017111//nucleoside-triphosphatase activity;GO:0003676//nucleic acid binding;GO:0032550//purine ribonucleoside binding	GO:0006342//chromatin silencing;GO:0006305//DNA alkylation;GO:0006281//DNA repair;GO:0009409//response to cold;GO:0007154//cell communication;GO:0009606//tropism;GO:0006402//mRNA catabolic process;GO:0030422//production of siRNA involved in RNA interference;GO:0035195//gene silencing by miRNA;GO:0006310//DNA recombination;GO:0045087//innate immune response	K11665//DNA helicase INO80 [EC:3.6.4.12]	gi|6735309|emb|CAB68136.1|//helicase-like protein [Arabidopsis thaliana];gi|30694618|ref|NP_191289.2|//DNA helicase INO80 complex-like 1 [Arabidopsis thaliana];gi|334186052|ref|NP_001190117.1|//DNA helicase INO80 complex-like 1 [Arabidopsis thaliana]
AT3G18090	4094	63.0043	97.0602	0.62343	0.0202245	*	0.00298207	NRPD2B	GO:0055029//nuclear DNA-directed RNA polymerase complex;GO:0044451//nucleoplasm part;GO:0000790//nuclear chromatin	GO:0034062//5'-3' RNA polymerase activity;GO:0001882//nucleoside binding;GO:0003676//nucleic acid binding	GO:0016246//RNA interference;GO:0006305//DNA alkylation;GO:0002682//regulation of immune system process;GO:0006952//defense response	K16252//DNA-directed RNA polymerase IV and V subunit 2 [EC:2.7.7.6]	gi|145338664|ref|NP_188437.2|//DNA-directed RNA polymerase D subunit 2b [Arabidopsis thaliana]
AT4G05520	1874	168.955	259.835	0.620954	0.000131301	*	7.58e-06	EHD2	GO:0016020//membrane;GO:0044424//intracellular part;GO:0005911//cell-cell junction;GO:0043227//membrane-bounded organelle	GO:0046872//metal ion binding;GO:0017111//nucleoside-triphosphatase activity;GO:0032550//purine ribonucleoside binding	GO:0009154//purine ribonucleotide catabolic process;GO:0016192//vesicle-mediated transport	K12483//EH domain-containing protein 1	gi|42572841|ref|NP_974517.1|//EPS15 homology domain 2 protein [Arabidopsis thaliana];gi|42566321|ref|NP_567299.2|//EPS15 homology domain 2 protein [Arabidopsis thaliana]
AT5G67240	2728	161.456	248.092	0.619735	0.00348695	*	0.000337098	SDN3	GO:0043231//intracellular membrane-bounded organelle;GO:0043234//protein complex	GO:0097159//organic cyclic compound binding;GO:0004518//nuclease activity;GO:0036094//small molecule binding	NA	K14570//RNA exonuclease 1 [EC:3.1.-.-]	gi|79547863|ref|NP_201525.2|//small RNA degrading nuclease 3 [Arabidopsis thaliana]
AT1G05470	3106	131.672	202.267	0.619314	0.00125138	*	0.000100348	CVP2	NA	GO:0052745//inositol phosphate phosphatase activity	GO:0010051//xylem and phloem pattern formation;GO:0042445//hormone metabolic process;GO:0009943//adaxial/abaxial axis specification;GO:0009799//specification of symmetry;GO:0046838//phosphorylated carbohydrate dephosphorylation;GO:0009933//meristem structural organization;GO:0043647//inositol phosphate metabolic process;GO:0046488//phosphatidylinositol metabolic process;GO:0019932//second-messeng…	K20279//synaptojanin [EC:3.1.3.36]	gi|8778727|gb|AAF79735.1|AC005106_16//T25N20.12 [Arabidopsis thaliana]
AT5G11700	5258	539.367	828.38	0.619025	3.24e-07	*	1.02e-08	AT5G11700//AT5G11700	GO:0043231//intracellular membrane-bounded organelle;GO:0005911//cell-cell junction	NA	GO:0006464//cellular protein modification process	NA	gi|334187625|ref|NP_001154709.2|//uncharacterized protein [Arabidopsis thaliana];gi|334187623|ref|NP_196731.2|//uncharacterized protein [Arabidopsis thaliana]
AT1G58350	2958	217.564	334.127	0.618954	4.52e-05	*	2.32e-06	ZW18	NA	NA	NA	K00940//nucleoside-diphosphate kinase [EC:2.7.4.6]	gi|18406260|ref|NP_564732.1|//protein ZW18 [Arabidopsis thaliana];gi|334183424|ref|NP_001185264.1|//protein ZW18 [Arabidopsis thaliana]
AT1G72830	1645	68.7575	105.574	0.618659	0.0167623	*	0.00235455	NF-YA3	GO:0005667//transcription factor complex	GO:0001071//nucleic acid binding transcription factor activity;GO:0003676//nucleic acid binding	GO:0006351//transcription, DNA-templated	K08064//nuclear transcription factor Y, alpha	gi|79321208|ref|NP_001031272.1|//nuclear transcription factor Y subunit A-3 [Arabidopsis thaliana];gi|42572087|ref|NP_974134.1|//nuclear transcription factor Y subunit A-3 [Arabidopsis thaliana];gi|18410195|ref|NP_565049.1|//nuclear transcription factor Y subunit A-3 [Arabidopsis thaliana]
AT5G24910	1867	44.0717	67.6677	0.618614	0.046984	*	0.00885523	CYP714A1	NA	GO:0046906//tetrapyrrole binding;GO:0016491//oxidoreductase activity	GO:0016129//phytosteroid biosynthetic process	K10717//cytokinin trans-hydroxylase	gi|18420859|ref|NP_568463.1|//cytochrome P450, family 714, subfamily A, polypeptide 1 [Arabidopsis thaliana]
AT5G48770	3733	53.7094	82.3375	0.616375	0.0299285	*	0.00493224	AT5G48770//AT5G48770	GO:0044444//cytoplasmic part	GO:0032550//purine ribonucleoside binding	GO:0007165//signal transduction;GO:0045087//innate immune response	K03283//heat shock 70kDa protein 1/8;K19613//leucine-rich repeat protein SHOC2	gi|15239700|ref|NP_199688.1|//TIR-NBS-LRR class disease resistance protein [Arabidopsis thaliana]
AT1G66760	1905	269.463	412.549	0.614478	3.82e-06	*	1.48e-07	AT1G66760//AT1G66760	GO:0016020//membrane	GO:0015291//secondary active transmembrane transporter activity	GO:0044763//single-organism cellular process;GO:0015893//drug transport;GO:0006950//response to stress;GO:0009725//response to hormone;GO:0051707//response to other organism;GO:0009694//jasmonic acid metabolic process	K03327//multidrug resistance protein, MATE family	gi|30697399|ref|NP_849854.1|//MATE efflux family protein [Arabidopsis thaliana]
AT5G55600	2912	235.089	359.903	0.6144	8.32e-05	*	4.58e-06	AT5G55600//AT5G55600	GO:0043231//intracellular membrane-bounded organelle	GO:0003676//nucleic acid binding	GO:0006486//protein glycosylation;GO:0006402//mRNA catabolic process	NA	gi|22327858|ref|NP_200371.2|//agenet domain-containing protein / bromo-adjacent homology (BAH) domain-containing protein [Arabidopsis thaliana]
AT1G55930	2585	85.2158	130.404	0.613795	0.0242311	*	0.00375004	AT1G55930//AT1G55930	GO:0016020//membrane;GO:0009526//plastid envelope	GO:0000166//nucleotide binding	NA	K16302//metal transporter CNNM;K07437//cytochrome P450 family 26 subfamily A	gi|42562776|ref|NP_175989.2|//CBS and transporter associated domain-containing protein [Arabidopsis thaliana]
AT1G30080	1745	63.4397	96.9952	0.612528	0.0217208	*	0.00327087	AT1G30080//AT1G30080	NA	GO:0043167//ion binding;GO:0016798//hydrolase activity, acting on glycosyl bonds	GO:0044260//cellular macromolecule metabolic process;GO:0044238//primary metabolic process;GO:0010087//phloem or xylem histogenesis	K19891//glucan endo-1,3-beta-glucosidase 1/2/3 [EC:3.2.1.39]	gi|30691233|ref|NP_174300.2|//glycosyl hydrolases family protein [Arabidopsis thaliana];gi|12324171|gb|AAG52058.1|AC022455_12//beta-1,3-glucanase precursor, putative; 75043-73120 [Arabidopsis thaliana]
AT1G05830	3948	192.255	293.629	0.610973	0.000458946	*	3.13e-05	ATX2	GO:0043231//intracellular membrane-bounded organelle;GO:0016020//membrane;GO:0044427//chromosomal part	GO:0000975//regulatory region DNA binding;GO:1901981//phosphatidylinositol phosphate binding;GO:0046914//transition metal ion binding;GO:0018024//histone-lysine N-methyltransferase activity	GO:0050794//regulation of cellular process;GO:0009908//flower development;GO:0009887//animal organ morphogenesis;GO:0006305//DNA alkylation;GO:0016458//gene silencing;GO:0006260//DNA replication;GO:0006468//protein phosphorylation;GO:0006351//transcription, DNA-templated;GO:0034968//histone lysine methylation	K11380//NuA3 HAT complex component NTO1;K11422//histone-lysine N-methyltransferase SETD1 [EC:2.1.1.43]	gi|240254018|ref|NP_172074.6|//histone-lysine N-methyltransferase ATX2 [Arabidopsis thaliana]
AT5G65690	2407	47.3135	72.2547	0.61084	0.0466528	*	0.0087851	PCK2	GO:0044424//intracellular part	GO:0000166//nucleotide binding;GO:0004611//phosphoenolpyruvate carboxykinase activity;GO:0016772//transferase activity, transferring phosphorus-containing groups;GO:0032550//purine ribonucleoside binding	GO:0006006//glucose metabolic process;GO:0006796//phosphate-containing compound metabolic process	K01610//phosphoenolpyruvate carboxykinase (ATP) [EC:4.1.1.49]	gi|22328084|ref|NP_680468.1|//phosphoenolpyruvate carboxykinase 2 [Arabidopsis thaliana]
AT3G01770	2426	341.757	521.372	0.609344	0.00014376	*	8.38e-06	BET10	GO:0043231//intracellular membrane-bounded organelle	GO:0005488//binding	GO:0009648//photoperiodism;GO:0006351//transcription, DNA-templated	K11721//bromodomain-containing protein 3;K11724//bromodomain testis-specific protein	gi|18395937|ref|NP_566151.1|//bromodomain and extraterminal domain protein 10 [Arabidopsis thaliana]
AT1G79700	1152	608.421	927.826	0.608784	7.03e-08	*	1.95e-09	WRI4	NA	NA	GO:0006351//transcription, DNA-templated	K09285//AP2-like factor, ANT lineage	gi|145327747|ref|NP_001077849.1|//AP2-like ethylene-responsive transcription factor WRI4 [Arabidopsis thaliana];gi|42563360|ref|NP_178088.2|//AP2-like ethylene-responsive transcription factor WRI4 [Arabidopsis thaliana]
AT5G65450	2510	72.3094	110.239	0.608379	0.0154446	*	0.00212479	UBP17	NA	GO:0016790//thiolester hydrolase activity;GO:0046914//transition metal ion binding	GO:0019941//modification-dependent protein catabolic process	K11855//ubiquitin carboxyl-terminal hydrolase 36/42 [EC:3.4.19.12]	gi|15238468|ref|NP_201348.1|//ubiquitin-specific protease 17 [Arabidopsis thaliana]
AT1G79950	4461	101.422	154.542	0.607629	0.0120658	*	0.00155726	AT1G79950//AT1G79950	GO:0043231//intracellular membrane-bounded organelle	GO:0003678//DNA helicase activity;GO:0042623//ATPase activity, coupled;GO:0003676//nucleic acid binding;GO:0032550//purine ribonucleoside binding	GO:0006342//chromatin silencing;GO:0007154//cell communication;GO:0035195//gene silencing by miRNA;GO:0045087//innate immune response;GO:0009799//specification of symmetry;GO:0009933//meristem structural organization;GO:0030422//production of siRNA involved in RNA interference	K11136//regulator of telomere elongation helicase 1 [EC:3.6.4.12]	gi|42563365|ref|NP_178113.3|//RAD3-like DNA-binding helicase protein [Arabidopsis thaliana]
AT5G16180	2375	140.456	214.008	0.60755	0.00130222	*	0.000105016	CRS1	GO:0009536//plastid	GO:0003676//nucleic acid binding	GO:0000377//RNA splicing, via transesterification reactions with bulged adenosine as nucleophile	K01148//poly(A)-specific ribonuclease [EC:3.1.13.4]	gi|186523322|ref|NP_197122.2|//chloroplast splicing factor CRS1-like protein [Arabidopsis thaliana]
AT4G24610	4013	193.217	294.336	0.607245	0.000867223	*	6.53e-05	AT4G24610//AT4G24610	GO:0016020//membrane;GO:0043231//intracellular membrane-bounded organelle	NA	NA	NA	gi|334186889|ref|NP_194192.2|//uncharacterized protein [Arabidopsis thaliana];gi|334186891|ref|NP_001190825.1|//uncharacterized protein [Arabidopsis thaliana]
AT5G09410	3206	325.273	495.292	0.60663	1.97e-05	*	9.01e-07	EICBP.B	GO:0043231//intracellular membrane-bounded organelle	GO:0005515//protein binding;GO:0003676//nucleic acid binding	GO:0009409//response to cold;GO:0006351//transcription, DNA-templated	K20032//palmitoyltransferase ZDHHC13/17 [EC:2.3.1.225];K12271//signal recognition particle 43 kDa protein;K14674//TAG lipase / steryl ester hydrolase / phospholipase A2 / LPA acyltransferase [EC:3.1.1.3 3.1.1.13 3.1.1.4 2.3.1.51]	gi|334187550|ref|NP_001190267.1|//calmodulin-binding transcription activator 1 [Arabidopsis thaliana];gi|186521534|ref|NP_001119195.1|//calmodulin-binding transcription activator 1 [Arabidopsis thaliana];gi|186521530|ref|NP_196503.3|//calmodulin-binding transcription activator 1 [Arabidopsis thaliana]
AT5G06410	1137	109.918	167.33	0.606272	0.0028819	*	0.000268843	AT5G06410//AT5G06410	NA	GO:0005515//protein binding	GO:0044267//cellular protein metabolic process;GO:0006461//protein complex assembly	K04082//molecular chaperone HscB	gi|30681429|ref|NP_196259.2|//molecular chaperone HscB [Arabidopsis thaliana]
AT1G69040	1965	1142.91	1739.04	0.605582	8.63e-11	*	1.55e-12	ACR4	GO:0009536//plastid	GO:0031406//carboxylic acid binding	GO:0006520//cellular amino acid metabolic process;GO:0009725//response to hormone	K00688//glycogen phosphorylase [EC:2.4.1.1];K03978//GTP-binding protein	gi|42572033|ref|NP_974107.1|//ACT domain-containing protein [Arabidopsis thaliana]
AT5G43990	2622	64.9278	98.7542	0.605005	0.0435587	*	0.0080171	SUVR2	GO:0031981//nuclear lumen;GO:0043232//intracellular non-membrane-bounded organelle;GO:0009536//plastid	GO:0016279//protein-lysine N-methyltransferase activity;GO:0046914//transition metal ion binding	GO:0035194//posttranscriptional gene silencing by RNA;GO:0048447//sepal morphogenesis;GO:0006342//chromatin silencing;GO:0006305//DNA alkylation;GO:0006260//DNA replication;GO:0048446//petal morphogenesis;GO:0034968//histone lysine methylation	K11420//euchromatic histone-lysine N-methyltransferase [EC:2.1.1.43]	gi|334188188|ref|NP_001190469.1|//histone-lysine N-methyltransferase SUVR2 [Arabidopsis thaliana];gi|42573567|ref|NP_974880.1|//histone-lysine N-methyltransferase SUVR2 [Arabidopsis thaliana]
AT4G29940	2897	97.8332	148.801	0.604991	0.0137874	*	0.00183929	PRHA	GO:0043231//intracellular membrane-bounded organelle	GO:0003677//DNA binding;GO:0046914//transition metal ion binding;GO:0001071//nucleic acid binding transcription factor activity	GO:0009725//response to hormone;GO:0006351//transcription, DNA-templated	K19719//collagen, type II, alpha;K18998//RNA polymerase II C-terminal domain phosphatase-like 1/2 [EC:3.1.3.16];K11657//remodeling and spacing factor 1;K12599//antiviral helicase SKI2 [EC:3.6.4.-]	gi|15233766|ref|NP_194723.1|//Pathogenesis-related homeodomain protein [Arabidopsis thaliana];gi|334187017|ref|NP_001190867.1|//Pathogenesis-related homeodomain protein [Arabidopsis thaliana]
AT3G18960	781	83.6578	127.096	0.603348	0.0103334	*	0.00127561	AT3G18960//AT3G18960	GO:0043231//intracellular membrane-bounded organelle	GO:0001071//nucleic acid binding transcription factor activity;GO:0003676//nucleic acid binding	GO:0006351//transcription, DNA-templated	NA	gi|30685143|ref|NP_188526.2|//AP2/B3-like transcriptional factor family protein [Arabidopsis thaliana]
AT2G37025	1658	73.1067	110.873	0.600829	0.029942	*	0.0049377	TRFL8	GO:0043231//intracellular membrane-bounded organelle	GO:0003676//nucleic acid binding	NA	K09422//myb proto-oncogene protein, plant;K11111//telomeric repeat-binding factor 2;K03255//protein TIF31	gi|30687001|ref|NP_850275.1|//protein TRF-like 8 [Arabidopsis thaliana]
AT5G49640	680	147.022	222.954	0.600718	0.00153717	*	0.00012733	AT5G49640//AT5G49640	GO:0043231//intracellular membrane-bounded organelle	NA	NA	NA	gi|15240524|ref|NP_199775.1|//uncharacterized protein [Arabidopsis thaliana]
AT3G16340	4778	219.014	332.124	0.600698	0.000369416	*	2.45e-05	ABCG29	GO:0016020//membrane;GO:0009526//plastid envelope	GO:0046915//transition metal ion transmembrane transporter activity;GO:0017111//nucleoside-triphosphatase activity;GO:0032550//purine ribonucleoside binding	GO:0050832//defense response to fungus;GO:0009814//defense response, incompatible interaction;GO:0071365//cellular response to auxin stimulus;GO:0052482//defense response by cell wall thickening;GO:0009154//purine ribonucleotide catabolic process;GO:0019762//glucosinolate catabolic process;GO:0015691//cadmium ion transport	K05681//ATP-binding cassette, subfamily G (WHITE), member 2	gi|334185395|ref|NP_001189911.1|//p-coumaryl alcohol exporter [Arabidopsis thaliana];gi|18401096|ref|NP_566543.1|//p-coumaryl alcohol exporter [Arabidopsis thaliana]
AT5G61480	3732	296.533	449.424	0.599884	6.72e-05	*	3.62e-06	PXY	GO:0031224//intrinsic component of membrane	GO:0004672//protein kinase activity;GO:0032550//purine ribonucleoside binding	GO:0009943//adaxial/abaxial axis specification;GO:0009799//specification of symmetry;GO:0001763//morphogenesis of a branching structure;GO:0009933//meristem structural organization;GO:0006464//cellular protein modification process;GO:0006796//phosphate-containing compound metabolic process;GO:0010065//primary meristem tissue development;GO:0010073//meristem maintenance;GO:0010087//phloem or xylem…	K00924//null	gi|15240263|ref|NP_200956.1|//leucine-rich repeat receptor-like protein kinase TDR [Arabidopsis thaliana]
AT5G23380	1208	147.982	224.258	0.599734	0.000711295	*	5.16e-05	AT5G23380//AT5G23380	GO:0043231//intracellular membrane-bounded organelle	NA	NA	K18643//katanin p80 WD40 repeat-containing subunit B1	gi|15237306|ref|NP_197729.1|//uncharacterized protein [Arabidopsis thaliana]
AT5G35450	3904	121.718	184.265	0.598239	0.00376306	*	0.000369388	AT5G35450//AT5G35450	GO:0016020//membrane	GO:0032550//purine ribonucleoside binding	GO:0033554//cellular response to stress;GO:0009314//response to radiation;GO:0002252//immune effector process;GO:0009607//response to biotic stimulus	K13457//disease resistance protein RPM1	gi|15238507|ref|NP_198395.1|//disease resistance RPP8-like protein 3 [Arabidopsis thaliana]
AT3G25820	2759	567.205	858.537	0.598012	3.41e-07	*	1.08e-08	TPS-CIN	GO:0009536//plastid	GO:0046872//metal ion binding;GO:0009975//cyclase activity;GO:0010333//terpene synthase activity	GO:0016098//monoterpenoid metabolic process;GO:0043692//monoterpene metabolic process	K12467//myrcene/ocimene synthase [EC:4.2.3.15];K07385//1,8-cineole synthase [EC:4.2.3.108]	gi|110739274|dbj|BAF01550.1|//terpene synthase-related protein [Arabidopsis thaliana];gi|15230902|ref|NP_189212.1|//1,8-cineole synthase [Arabidopsis thaliana];gi|334185629|ref|NP_001189976.1|//1,8-cineole synthase [Arabidopsis thaliana]
AT5G63120	2488	170.725	258.127	0.596402	0.000559702	*	3.91e-05	AT5G63120//AT5G63120	GO:0043231//intracellular membrane-bounded organelle	GO:0032550//purine ribonucleoside binding;GO:0042623//ATPase activity, coupled	NA	K12823//ATP-dependent RNA helicase DDX5/DBP2 [EC:3.6.4.13]	gi|18424667|ref|NP_568964.1|//DEAD-box ATP-dependent RNA helicase 30 [Arabidopsis thaliana];gi|42573778|ref|NP_974985.1|//DEAD-box ATP-dependent RNA helicase 30 [Arabidopsis thaliana]
AT1G05630	3923	171.341	258.777	0.594837	0.000576862	*	4.05e-05	5PTASE13	GO:0043231//intracellular membrane-bounded organelle	GO:0046030//inositol trisphosphate phosphatase activity	GO:0009888//tissue development;GO:0006950//response to stress;GO:0009416//response to light stimulus;GO:0022622//root system development;GO:0046838//phosphorylated carbohydrate dephosphorylation;GO:0009664//plant-type cell wall organization;GO:0046488//phosphatidylinositol metabolic process;GO:0031667//response to nutrient levels;GO:0009756//carbohydrate mediated signaling;GO:0009725//response to…	K20279//synaptojanin [EC:3.1.3.36];K07759//poly(ADP-ribose) glycohydrolase [EC:3.2.1.143];K01099//inositol polyphosphate 5-phosphatase INPP5B/F [EC:3.1.3.36]	gi|79336245|ref|NP_172054.3|//Type I inositol-1,4,5-trisphosphate 5-phosphatase 13 [Arabidopsis thaliana];gi|79316928|ref|NP_001030976.1|//Type I inositol-1,4,5-trisphosphate 5-phosphatase 13 [Arabidopsis thaliana]
AT5G57630	1504	307.386	464.168	0.594595	3.64e-06	*	1.41e-07	CIPK21	GO:0043231//intracellular membrane-bounded organelle	GO:0004672//protein kinase activity;GO:0032550//purine ribonucleoside binding	GO:0006464//cellular protein modification process;GO:0007154//cell communication;GO:0006796//phosphate-containing compound metabolic process	K07198//5'-AMP-activated protein kinase, catalytic alpha subunit [EC:2.7.11.11]	gi|18424001|ref|NP_568860.1|//CBL-interacting serine/threonine-protein kinase 21 [Arabidopsis thaliana]
AT5G21160	3218	780.159	1177.44	0.593807	1.83e-08	*	4.62e-10	LARP1a	NA	NA	NA	K18757//la-related protein 1	gi|18420415|ref|NP_568409.1|//LA RNA-binding protein [Arabidopsis thaliana]
AT5G67610	1884	149.999	226.321	0.593413	0.00072436	*	5.27e-05	AT5G67610//AT5G67610	GO:0043231//intracellular membrane-bounded organelle	NA	NA	K00967//ethanolamine-phosphate cytidylyltransferase [EC:2.7.7.14];K13863//solute carrier family 7 (cationic amino acid transporter), member 1	gi|79332807|ref|NP_001032168.1|//uncharacterized protein [Arabidopsis thaliana];gi|15240786|ref|NP_201562.1|//uncharacterized protein [Arabidopsis thaliana]
AT1G44910	3190	183.42	276.702	0.593183	0.00693323	*	0.000777965	PRP40A	GO:0016020//membrane;GO:0043234//protein complex;GO:0044444//cytoplasmic part	GO:0019899//enzyme binding	GO:0006396//RNA processing	K12821//pre-mRNA-processing factor 40	gi|186489050|ref|NP_001117438.1|//pre-mRNA-processing protein 40A [Arabidopsis thaliana];gi|79359944|ref|NP_175113.2|//pre-mRNA-processing protein 40A [Arabidopsis thaliana]
AT5G51150	2162	422.77	637.39	0.592305	2.42e-07	*	7.38e-09	AT5G51150//AT5G51150	GO:0031224//intrinsic component of membrane	NA	NA	NA	gi|15241391|ref|NP_199928.1|//mitochondrial import inner membrane translocase subunit Tim17/Tim22/Tim23 family protein [Arabidopsis thaliana]
AT1G12930	3458	155.879	234.913	0.591696	0.00212846	*	0.000187741	AT1G12930//AT1G12930	NA	NA	NA	K15436//transportin-3	gi|18391456|ref|NP_563920.1|//exportin 1-like protein domain-containing protein [Arabidopsis thaliana]
AT4G13260	2079	56.3242	84.8777	0.591631	0.0382506	*	0.00675094	YUC2	GO:0043231//intracellular membrane-bounded organelle	GO:0016709//oxidoreductase activity, acting on paired donors, with incorporation or reduction of molecular oxygen, NAD(P)H as one donor, and incorporation of one atom of oxygen;GO:0000166//nucleotide binding	GO:0044710//single-organism metabolic process;GO:0009850//auxin metabolic process	K11816//indole-3-pyruvate monooxygenase [EC:1.14.13.168]	gi|15235652|ref|NP_193062.1|//protein YUCCA2 [Arabidopsis thaliana]
AT4G16845	1782	202.186	304.508	0.590796	0.00107649	*	8.43e-05	VRN2	GO:0043231//intracellular membrane-bounded organelle	GO:0001071//nucleic acid binding transcription factor activity	GO:0040029//regulation of gene expression, epigenetic;GO:0009409//response to cold;GO:0006479//protein methylation	K11463//polycomb protein SUZ12	gi|18414761|ref|NP_567517.1|//polycomb group protein VERNALIZATION 2 [Arabidopsis thaliana];gi|42572933|ref|NP_974563.1|//polycomb group protein VERNALIZATION 2 [Arabidopsis thaliana]
AT3G01710	1614	74.4828	112.152	0.590472	0.0178092	*	0.00253986	AT3G01710//AT3G01710	GO:0043231//intracellular membrane-bounded organelle	NA	NA	NA	gi|186509671|ref|NP_001118552.1|//TPX2 (targeting protein for Xklp2) protein family [Arabidopsis thaliana];gi|186509669|ref|NP_566147.3|//TPX2 (targeting protein for Xklp2) protein family [Arabidopsis thaliana]
AT5G64240	1489	647.092	973.956	0.589884	8.09e-09	*	1.89e-10	MC3	GO:0043231//intracellular membrane-bounded organelle	GO:0004175//endopeptidase activity	GO:0019538//protein metabolic process	NA	gi|15237654|ref|NP_201229.1|//metacaspase 3 [Arabidopsis thaliana]
AT5G44750	3835	175.727	264.484	0.589845	0.00339302	*	0.000326475	REV1	GO:0043231//intracellular membrane-bounded organelle	GO:0034061//DNA polymerase activity;GO:0003677//DNA binding;GO:0046872//metal ion binding	GO:0070646//protein modification by small protein removal;GO:0033554//cellular response to stress;GO:0022610//biological adhesion;GO:0003006//developmental process involved in reproduction;GO:0009411//response to UV;GO:0042743//hydrogen peroxide metabolic process;GO:0006259//DNA metabolic process;GO:0007015//actin filament organization;GO:0000904//cell morphogenesis involved in differentiation	K03515//DNA repair protein REV1 [EC:2.7.7.-]	gi|79529581|ref|NP_199288.4|//DNA repair protein REV1 [Arabidopsis thaliana];gi|186529382|ref|NP_001119373.1|//DNA repair protein REV1 [Arabidopsis thaliana]
AT5G42620	3322	405.685	610.461	0.589541	8.34e-06	*	3.53e-07	AT5G42620//AT5G42620	GO:0016020//membrane	GO:0004175//endopeptidase activity;GO:0046914//transition metal ion binding	GO:0022610//biological adhesion;GO:0019538//protein metabolic process	K01404//leishmanolysin [EC:3.4.24.36]	gi|334188145|ref|NP_001190451.1|//metalloendopeptidase / zinc ion binding protein [Arabidopsis thaliana];gi|42568277|ref|NP_568608.2|//metalloendopeptidase / zinc ion binding protein [Arabidopsis thaliana]
AT5G41120	2343	58.015	87.2902	0.589394	0.0343009	*	0.00584978	AT5G41120//AT5G41120	GO:0009536//plastid	GO:0016746//transferase activity, transferring acyl groups	NA	K12828//splicing factor 3B subunit 1	gi|9759158|dbj|BAB09714.1|//unnamed protein product [Arabidopsis thaliana];gi|22327489|ref|NP_198928.2|//Esterase/lipase/thioesterase family protein [Arabidopsis thaliana]
AT5G50310	2303	260.059	391.113	0.588747	5.45e-05	*	2.87e-06	AT5G50310//AT5G50310	NA	NA	GO:0010876//lipid localization	K15450//tRNA wybutosine-synthesizing protein 3 [EC:2.1.1.282];K12872//pre-mRNA-splicing factor RBM22/SLT11	gi|18423130|ref|NP_568723.1|//kelch repeat-containing protein [Arabidopsis thaliana]
AT3G28740	1597	830.562	1249.09	0.588712	1.11e-09	*	2.34e-11	CYP81D11	NA	GO:0046914//transition metal ion binding;GO:0046906//tetrapyrrole binding;GO:0016491//oxidoreductase activity	GO:0044710//single-organism metabolic process	K00517//null	gi|15228472|ref|NP_189516.1|//cytochrome P450 CYP81D11 [Arabidopsis thaliana]
AT5G10080	1958	64.4335	96.8728	0.58828	0.0427397	*	0.00781323	AT5G10080//AT5G10080	GO:0031225//anchored component of membrane	GO:0004175//endopeptidase activity	GO:0019538//protein metabolic process	K00924	gi|15238055|ref|NP_196570.1|//aspartyl protease family protein [Arabidopsis thaliana]
AT5G06690	987	379.845	570.915	0.587865	3.62e-05	*	1.8e-06	WCRKC1	GO:0009532//plastid stroma;GO:0031976//plastid thylakoid	GO:0015036//disulfide oxidoreductase activity	GO:0018904//ether metabolic process;GO:0019725//cellular homeostasis	K03671//thioredoxin 1	gi|18415285|ref|NP_568172.1|//WCRKC thioredoxin 1 [Arabidopsis thaliana];gi|79327164|ref|NP_001031844.1|//WCRKC thioredoxin 1 [Arabidopsis thaliana]
AT2G32970	2585	162.948	244.903	0.587794	0.000393615	*	2.64e-05	AT2G32970//AT2G32970	NA	NA	NA	NA	gi|334184648|ref|NP_001189662.1|//uncharacterized protein [Arabidopsis thaliana]
AT3G47390	2373	176.715	265.195	0.585629	0.000741367	*	5.42e-05	PHS1	NA	NA	NA	K11752//diaminohydroxyphosphoribosylaminopyrimidine deaminase / 5-amino-6-(5-phosphoribosylamino)uracil reductase [EC:3.5.4.26 1.1.1.193]	gi|15232791|ref|NP_190323.1|//putative pyrimidine reductase [Arabidopsis thaliana];gi|334185794|ref|NP_001190026.1|//putative pyrimidine reductase [Arabidopsis thaliana]
AT3G49730	4636	69.7046	104.589	0.5854	0.0297147	*	0.00488227	AT3G49730//AT3G49730	NA	NA	GO:0009690//cytokinin metabolic process;GO:0007127//meiosis I;GO:0003006//developmental process involved in reproduction	K01176//alpha-amylase [EC:3.2.1.1]	gi|15229605|ref|NP_190543.1|//pentatricopeptide repeat-containing protein [Arabidopsis thaliana]
AT2G45100	2033	56.7864	85.2048	0.585388	0.0406021	*	0.00727667	AT2G45100//AT2G45100	GO:0043231//intracellular membrane-bounded organelle	GO:0046914//transition metal ion binding;GO:0008134//transcription factor binding	GO:0006342//chromatin silencing;GO:0007059//chromosome segregation;GO:0010374//stomatal complex development;GO:0006412//translation	K15196//transcription factor IIIB 90 kDa subunit	gi|145361010|ref|NP_182035.2|//Cyclin/Brf1-like TBP-binding protein [Arabidopsis thaliana]
AT4G39560	1554	72.595	108.919	0.585307	0.0297649	*	0.00489303	AT4G39560//AT4G39560	GO:0043231//intracellular membrane-bounded organelle	NA	NA	NA	gi|5042172|emb|CAB44691.1|//putative protein [Arabidopsis thaliana]
AT4G17150	2383	202.27	303.392	0.584901	0.000307291	*	1.98e-05	AT4G17150//AT4G17150	GO:0043231//intracellular membrane-bounded organelle	NA	GO:0019538//protein metabolic process	K06889//uncharacterized protein	gi|79476960|ref|NP_193448.2|//alpha/beta-Hydrolases superfamily protein [Arabidopsis thaliana]
AT3G06620	3303	239.61	359.3	0.584501	0.000155632	*	9.19e-06	AT3G06620//AT3G06620	GO:0043231//intracellular membrane-bounded organelle	GO:0060089//molecular transducer activity;GO:0004672//protein kinase activity;GO:0032550//purine ribonucleoside binding	GO:0007154//cell communication;GO:0006468//protein phosphorylation;GO:0006351//transcription, DNA-templated;GO:0015992//proton transport;GO:0006402//mRNA catabolic process	K04424//sterile alpha motif and leucine zipper containing kinase AZK [EC:2.7.11.25];K14510//serine/threonine-protein kinase CTR1 [EC:2.7.11.1]	gi|15230753|ref|NP_187314.1|//PAS domain-containing tyrosine kinase-like protein [Arabidopsis thaliana]
AT1G60060	1424	74.4781	111.64	0.583968	0.0175541	*	0.00249188	AT1G60060//AT1G60060	NA	NA	NA	NA	gi|18406603|ref|NP_564753.1|//serine/threonine-protein kinase WNK (With No lysine)-related protein [Arabidopsis thaliana]
AT1G19720	3069	325.773	488.237	0.583714	0.000852565	*	6.39e-05	AT1G19720//AT1G19720	GO:0009536//plastid	NA	NA	K17285//selenium-binding protein 1;K17710//pentatricopeptide repeat domain-containing protein 1	gi|30686506|ref|NP_173402.2|//pentatricopeptide repeat-containing protein [Arabidopsis thaliana]
AT5G63160	1661	1539.95	2307.86	0.583669	1.09e-12	*	1.52e-14	BT1	GO:0043231//intracellular membrane-bounded organelle	GO:0000989//transcription factor activity, transcription factor binding;GO:0005515//protein binding;GO:0046914//transition metal ion binding;GO:0008080//N-acetyltransferase activity	GO:0014070//response to organic cyclic compound;GO:0048229//gametophyte development;GO:0009725//response to hormone;GO:0006351//transcription, DNA-templated;GO:0016570//histone modification;GO:0000302//response to reactive oxygen species	K00517//null	gi|15242656|ref|NP_201121.1|//BTB and TAZ domain protein 1 [Arabidopsis thaliana]
AT5G05600	1503	600.769	900.212	0.583453	4.99e-07	*	1.63e-08	AT5G05600//AT5G05600	GO:0044424//intracellular part	GO:0016705//oxidoreductase activity, acting on paired donors, with incorporation or reduction of molecular oxygen;GO:0046914//transition metal ion binding	GO:0006950//response to stress;GO:0051707//response to other organism;GO:0009755//hormone-mediated signaling pathway;GO:0009628//response to abiotic stimulus;GO:0009694//jasmonic acid metabolic process	K05278//flavonol synthase [EC:1.14.11.23];K05277//leucoanthocyanidin dioxygenase [EC:1.14.11.19]	gi|15239179|ref|NP_196179.1|//oxidoreductase, 2OG-Fe(II) oxygenase family protein [Arabidopsis thaliana]
AT5G46690	1420	153.874	230.413	0.582472	0.000789696	*	5.84e-05	bHLH071	GO:0043231//intracellular membrane-bounded organelle	GO:0001071//nucleic acid binding transcription factor activity	GO:0006351//transcription, DNA-templated	K18485//myogenic factor 6;K13422//transcription factor MYC2	gi|9758505|dbj|BAB08913.1|//unnamed protein product [Arabidopsis thaliana];gi|18422702|ref|NP_568666.1|//transcription factor bHLH71 [Arabidopsis thaliana]
AT2G18050	772	77.073	115.398	0.582319	0.0275761	*	0.00444544	HIS1-3	GO:0043231//intracellular membrane-bounded organelle;GO:0000785//chromatin	GO:0031490//chromatin DNA binding	GO:0034728//nucleosome organization;GO:0006950//response to stress	K11275//histone H1/5	gi|15227957|ref|NP_179396.1|//histone H1-3 [Arabidopsis thaliana]
AT2G27980	4070	172.289	257.96	0.582311	0.0015069	*	0.000124636	AT2G27980//AT2G27980	NA	GO:0046914//transition metal ion binding	GO:0035194//posttranscriptional gene silencing by RNA;GO:0006342//chromatin silencing	K11643//chromodomain-helicase-DNA-binding protein 4 [EC:3.6.4.12]	gi|334184527|ref|NP_180365.6|//acyl-CoA N-acyltransferase with RING/FYVE/PHD-type zinc finger domain-containing protein [Arabidopsis thaliana]
AT1G59890	4206	231.287	346.258	0.582164	0.000167975	*	1e-05	SNL5	GO:0043231//intracellular membrane-bounded organelle	NA	GO:0006351//transcription, DNA-templated;GO:0009606//tropism	K11644//paired amphipathic helix protein Sin3a	gi|334183439|ref|NP_001185269.1|//paired amphipathic helix protein Sin3-like 5 [Arabidopsis thaliana];gi|334183433|ref|NP_176197.3|//paired amphipathic helix protein Sin3-like 5 [Arabidopsis thaliana];gi|334183437|ref|NP_001185268.1|//paired amphipathic helix protein Sin3-like 5 [Arabidopsis thaliana];gi|334183435|ref|NP_001185267.1|//paired amphipathic helix protein Sin3-like 5 [Arabidopsis thal…
AT1G74170	3451	95.3232	142.706	0.582143	0.0145661	*	0.00197263	RLP13	NA	NA	NA	K13420//LRR receptor-like serine/threonine-protein kinase FLS2 [EC:2.7.11.1]	gi|12323814|gb|AAG51873.1|AC079678_3//disease resistance protein, putative; 11609-15699 [Arabidopsis thaliana]
AT1G71720	1715	223.545	334.591	0.581835	0.000467134	*	3.19e-05	PDE338	NA	GO:0003676//nucleic acid binding	NA	K02945//small subunit ribosomal protein S1	gi|334183835|ref|NP_177317.2|//rbcL RNA S1-binding domain protein [Arabidopsis thaliana]
AT3G20150	4042	164.669	246.406	0.58147	0.0093486	*	0.00113087	AT3G20150//AT3G20150	GO:0015630//microtubule cytoskeleton	GO:0003774//motor activity;GO:0032550//purine ribonucleoside binding	GO:0006342//chromatin silencing;GO:0006305//DNA alkylation;GO:0006260//DNA replication;GO:0034968//histone lysine methylation;GO:0035194//posttranscriptional gene silencing by RNA;GO:0006928//movement of cell or subcellular component;GO:0007049//cell cycle;GO:0010087//phloem or xylem histogenesis	K10400//kinesin family member 15	gi|42565046|ref|NP_188650.2|//Kinesin motor family protein [Arabidopsis thaliana]
AT1G18270	4480	401.81	600.895	0.5806	7.5e-05	*	4.09e-06	AT1G18270//AT1G18270	GO:0043231//intracellular membrane-bounded organelle	GO:0016616//oxidoreductase activity, acting on the CH-OH group of donors, NAD or NADP as acceptor;GO:0046914//transition metal ion binding;GO:0016832//aldehyde-lyase activity;GO:0048037//cofactor binding;GO:0036094//small molecule binding	GO:0006007//glucose catabolic process;GO:0009081//branched-chain amino acid metabolic process	K00020//3-hydroxyisobutyrate dehydrogenase [EC:1.1.1.31]	gi|186478598|ref|NP_001117303.1|//ketose-bisphosphate aldolase class-II family protein [Arabidopsis thaliana];gi|22329645|ref|NP_173263.2|//ketose-bisphosphate aldolase class-II family protein [Arabidopsis thaliana];gi|334182667|ref|NP_001185028.1|//ketose-bisphosphate aldolase class-II family protein [Arabidopsis thaliana]
AT5G62940	1650	93.2169	139.351	0.580057	0.0118502	*	0.00151818	HCA2	GO:0043231//intracellular membrane-bounded organelle	GO:0005488//binding;GO:0001071//nucleic acid binding transcription factor activity	GO:0006351//transcription, DNA-templated;GO:0010065//primary meristem tissue development	K16222//Dof zinc finger protein DOF5.5	gi|15242003|ref|NP_201099.1|//Dof zinc finger protein DOF5.6 [Arabidopsis thaliana]
AT2G17550	3303	157.14	234.822	0.579516	0.0022448	*	0.000200136	TRM26	NA	NA	NA	NA	gi|334184273|ref|NP_179346.2|//uncharacterized protein [Arabidopsis thaliana]
AT5G44930	1721	67.8787	101.421	0.579325	0.0270278	*	0.0043333	ARAD2	GO:0043231//intracellular membrane-bounded organelle	NA	NA	K02366//glucuronyl/N-acetylglucosaminyl transferase EXT1 [EC:2.4.1.224 2.4.1.225];K16226//disease resistance protein RPS4;K18789//xylogalacturonan beta-1,3-xylosyltransferase [EC:2.4.2.41];K04646//clathrin heavy chain;K01228//mannosyl-oligosaccharide glucosidase [EC:3.2.1.106]	gi|15241619|ref|NP_199306.1|//putative arabinosyltransferase [Arabidopsis thaliana]
AT1G77220	2141	134.626	201.052	0.578612	0.00310845	*	0.000293957	AT1G77220//AT1G77220	NA	NA	NA	NA	gi|672126197|ref|XP_008786541.1|//PREDICTED: transmembrane protein 184 homolog DDB_G0279555 isoform X1 [Phoenix dactylifera];gi|18411404|ref|NP_565152.1|//uncharacterized protein [Arabidopsis thaliana]
AT1G32630	3631	250.414	373.917	0.578402	0.00655795	*	0.000725832	AT1G32630//AT1G32630	GO:0043231//intracellular membrane-bounded organelle	GO:0005515//protein binding;GO:0003676//nucleic acid binding;GO:0001071//nucleic acid binding transcription factor activity	GO:0006605//protein targeting;GO:0010243//response to organonitrogen compound;GO:0009414//response to water deprivation;GO:0006355//regulation of transcription, DNA-templated;GO:0009813//flavonoid biosynthetic process;GO:0002831//regulation of response to biotic stimulus;GO:0009626//plant-type hypersensitive response;GO:0034599//cellular response to oxidative stress;GO:0051707//response to other …	K13422//transcription factor MYC2	gi|15223255|ref|NP_174540.1|//uncharacterized protein [Arabidopsis thaliana];gi|15223256|ref|NP_174541.1|//transcription factor MYC2 [Arabidopsis thaliana]
AT1G08710	1252	79.3866	118.515	0.578103	0.0226387	*	0.0034428	AT1G08710//AT1G08710	NA	NA	NA	NA	gi|145323808|ref|NP_001077493.1|//F-box protein SKIP24 [Arabidopsis thaliana];gi|30680783|ref|NP_172347.2|//F-box protein SKIP24 [Arabidopsis thaliana]
AT2G20850	2955	169.681	253.283	0.577926	0.00516449	*	0.00054152	SRF1	GO:0016020//membrane;GO:0005911//cell-cell junction	GO:0004672//protein kinase activity;GO:0032550//purine ribonucleoside binding	GO:0006464//cellular protein modification process;GO:0048511//rhythmic process	K04730//interleukin-1 receptor-associated kinase 1 [EC:2.7.11.1]	gi|79558531|ref|NP_565489.2|//strubbelig-receptor family 1 protein [Arabidopsis thaliana];gi|297836858|ref|XP_002886311.1|//hypothetical protein ARALYDRAFT_480928 [Arabidopsis lyrata subsp. lyrata]
AT3G18390	3126	966.748	1442.29	0.577153	1.49e-05	*	6.65e-07	EMB1865	GO:0009536//plastid	GO:0003676//nucleic acid binding	GO:0016070//RNA metabolic process;GO:0046471//phosphatidylglycerol metabolic process;GO:0003006//developmental process involved in reproduction;GO:0006090//pyruvate metabolic process;GO:0009668//plastid membrane organization;GO:0009725//response to hormone;GO:0009658//chloroplast organization;GO:0016109//tetraterpenoid biosynthetic process	K01148//poly(A)-specific ribonuclease [EC:3.1.13.4]	gi|15229636|ref|NP_188468.1|//CRS1 / YhbY domain-containing protein EMB1865 [Arabidopsis thaliana]
AT1G03190	2595	76.8934	114.691	0.576821	0.0183386	*	0.00263451	UVH6	GO:0043231//intracellular membrane-bounded organelle	GO:0003678//DNA helicase activity;GO:0042623//ATPase activity, coupled;GO:0003676//nucleic acid binding;GO:0032550//purine ribonucleoside binding	GO:0006464//cellular protein modification process;GO:0000725//recombinational repair;GO:0008380//RNA splicing;GO:0009642//response to light intensity;GO:0006351//transcription, DNA-templated;GO:0009408//response to heat;GO:0000302//response to reactive oxygen species	K10844//DNA excision repair protein ERCC-2 [EC:3.6.4.12]	gi|15218736|ref|NP_171818.1|//DNA repair helicase UVH6 [Arabidopsis thaliana]
AT2G15900	3607	344.816	514.045	0.576069	0.000179574	*	1.08e-05	AT2G15900//AT2G15900	GO:0043231//intracellular membrane-bounded organelle	GO:0005543//phospholipid binding	GO:0006486//protein glycosylation;GO:0007165//signal transduction;GO:0006402//mRNA catabolic process	K17925//sorting nexin-13	gi|334184245|ref|NP_179190.3|//phox domain-containing protein [Arabidopsis thaliana]
AT3G54720	2432	176.792	263.553	0.57604	0.000423974	*	2.87e-05	AMP1	NA	GO:0008238//exopeptidase activity	GO:0009908//flower development;GO:0010051//xylem and phloem pattern formation;GO:0009888//tissue development;GO:0019538//protein metabolic process;GO:0022622//root system development;GO:0009639//response to red or far red light	K01301//N-acetylated-alpha-linked acidic dipeptidase [EC:3.4.17.21]	gi|18410120|ref|NP_567007.1|//glutamate carboxypeptidase [Arabidopsis thaliana]
AT3G14900	2052	96.3515	143.628	0.575954	0.0368057	*	0.00642285	EMB3120	NA	NA	NA	NA	gi|15231947|ref|NP_188108.1|//uncharacterized protein [Arabidopsis thaliana]
AT3G49000	2055	96.1498	143.227	0.574945	0.0114508	*	0.00145093	AT3G49000//AT3G49000	GO:0043231//intracellular membrane-bounded organelle	GO:0034062//5'-3' RNA polymerase activity;GO:0003676//nucleic acid binding	GO:0010467//gene expression	K03023//DNA-directed RNA polymerase III subunit RPC3	gi|18408755|ref|NP_566914.1|//RNA polymerase III subunit RPC82 family protein [Arabidopsis thaliana]
AT5G12400	5771	335.993	500.401	0.574655	0.000308231	*	1.99e-05	AT5G12400//AT5G12400	GO:0043231//intracellular membrane-bounded organelle	GO:0046914//transition metal ion binding;GO:0003676//nucleic acid binding	GO:0044085//cellular component biogenesis;GO:0070646//protein modification by small protein removal;GO:0022610//biological adhesion;GO:0007165//signal transduction;GO:0003006//developmental process involved in reproduction;GO:0042743//hydrogen peroxide metabolic process;GO:0006351//transcription, DNA-templated;GO:0006402//mRNA catabolic process;GO:0007015//actin filament organization;GO:0045229//…	K10896//fanconi anemia group M protein;K11643//chromodomain-helicase-DNA-binding protein 4 [EC:3.6.4.12];K03580//ATP-dependent helicase HepA [EC:3.6.4.-]	gi|334187637|ref|NP_568273.2|//PHD-finger and DNA binding domain-containing protein [Arabidopsis thaliana]
AT5G63700	2175	92.1069	137.062	0.573449	0.0143093	*	0.00192604	AT5G63700//AT5G63700	GO:0043231//intracellular membrane-bounded organelle	GO:0046914//transition metal ion binding;GO:0003676//nucleic acid binding	GO:0006464//cellular protein modification process;GO:0006351//transcription, DNA-templated;GO:0032958//inositol phosphate biosynthetic process	K10398//kinesin family member 11;K15223//upstream activation factor subunit UAF30;K01062//platelet-activating factor acetylhydrolase [EC:3.1.1.47]	gi|334188608|ref|NP_201175.2|//zinc ion binding / DNA binding protein [Arabidopsis thaliana];gi|10177051|dbj|BAB10463.1|//unnamed protein product [Arabidopsis thaliana]
AT2G26200	2123	230.739	343.252	0.573009	0.00022563	*	1.39e-05	AT2G26200//AT2G26200	NA	GO:0016740//transferase activity	NA	K00599//methyltransferase-like protein 6 [EC:2.1.1.-]	gi|42570317|ref|NP_850075.2|//S-adenosyl-L-methionine-dependent methyltransferases superfamily protein [Arabidopsis thaliana]
AT2G14680	2065	102.358	152.186	0.572214	0.0260913	*	0.00413428	MEE13	GO:0044424//intracellular part	NA	GO:0008283//cell proliferation;GO:0003006//developmental process involved in reproduction	K20283//golgin subfamily A member 4	gi|238479244|ref|NP_001154517.1|//protein MATERNAL EFFECT EMBRYO ARREST 13 [Arabidopsis thaliana];gi|15225987|ref|NP_179075.1|//protein MATERNAL EFFECT EMBRYO ARREST 13 [Arabidopsis thaliana]
AT5G15540	5866	221.065	328.564	0.571705	0.00198934	*	0.000173004	EMB2773	NA	GO:0046914//transition metal ion binding	GO:0070646//protein modification by small protein removal;GO:0007127//meiosis I;GO:0003006//developmental process involved in reproduction;GO:0030154//cell differentiation;GO:0042743//hydrogen peroxide metabolic process;GO:0044702//single organism reproductive process;GO:0009791//post-embryonic development;GO:0007062//sister chromatid cohesion;GO:0009790//embryo development	K06672//cohesin loading factor subunit SCC2	gi|186523129|ref|NP_197058.2|//sister-chromatid cohesion protein 2 [Arabidopsis thaliana];gi|334187704|ref|NP_001190317.1|//sister-chromatid cohesion protein 2 [Arabidopsis thaliana]
AT5G26240	2973	237.858	353.296	0.570776	5.46e-05	*	2.87e-06	CLC-D	GO:0031224//intrinsic component of membrane;GO:0043231//intracellular membrane-bounded organelle	GO:0005254//chloride channel activity	GO:0022610//biological adhesion;GO:0006873//cellular ion homeostasis;GO:0007015//actin filament organization;GO:0010035//response to inorganic substance;GO:0045229//external encapsulating structure organization;GO:0015698//inorganic anion transport;GO:0048764//trichoblast maturation;GO:0000904//cell morphogenesis involved in differentiation	K05016//chloride channel 7	gi|6382041|gb|AAC26247.2|//Arabidopsis thaliana CLC-d chloride channel protein (GB:Z71450) [Arabidopsis thaliana];gi|15240276|ref|NP_197996.1|//chloride channel protein CLC-d [Arabidopsis thaliana]
AT2G32295	1972	129.433	192.229	0.570617	0.00417507	*	0.00041949	AT2G32295//AT2G32295	GO:0031224//intrinsic component of membrane	NA	NA	K09598//signal peptide peptidase-like 3 [EC:3.4.23.-]	gi|334184630|ref|NP_850188.5|//EXS (ERD1/XPR1/SYG1) domain-containing protein [Arabidopsis thaliana]
AT4G11080	2188	135.412	201.091	0.570491	0.00784803	*	0.000902986	3xHMG-box1	NA	NA	NA	K09273//upstream-binding transcription factor	gi|15237042|ref|NP_192846.1|//HMG (high mobility group) box protein [Arabidopsis thaliana]
AT5G54080	1678	518.403	769.772	0.570358	3.47e-07	*	1.1e-08	HGO	GO:0044444//cytoplasmic part	GO:0016702//oxidoreductase activity, acting on single donors with incorporation of molecular oxygen, incorporation of two atoms of oxygen	GO:0006558//L-phenylalanine metabolic process;GO:0009746//response to hexose;GO:0006787//porphyrin-containing compound catabolic process;GO:0009062//fatty acid catabolic process;GO:0006625//protein targeting to peroxisome;GO:0034285//response to disaccharide;GO:0006570//tyrosine metabolic process	K00451//homogentisate 1,2-dioxygenase [EC:1.13.11.5]	gi|15239545|ref|NP_200219.1|//homogentisate 1,2-dioxygenase [Arabidopsis thaliana]
AT4G20720	2818	111.879	166.067	0.56982	0.0386434	*	0.0068334	AT4G20720//AT4G20720	GO:0043231//intracellular membrane-bounded organelle	NA	NA	NA	gi|5262212|emb|CAB45838.1|//hypothetical protein [Arabidopsis thaliana]
AT1G50460	2196	178.782	265.354	0.569717	0.000734247	*	5.35e-05	HKL1	GO:0031306//intrinsic component of mitochondrial outer membrane	GO:0004396//hexokinase activity;GO:0032550//purine ribonucleoside binding	GO:0006007//glucose catabolic process;GO:0006970//response to osmotic stress;GO:0048468//cell development;GO:0006796//phosphate-containing compound metabolic process	K00844//hexokinase [EC:2.7.1.1]	gi|15222973|ref|NP_175463.1|//hexokinase-like 1 [Arabidopsis thaliana]
AT5G56750	1700	369.98	549.064	0.569526	0.000130161	*	7.5e-06	NDL1	GO:0044424//intracellular part	NA	GO:0009914//hormone transport;GO:0048869//cellular developmental process	K18266//protein NDRG1	gi|15241926|ref|NP_200486.1|//N-MYC downregulated-like 1 protein [Arabidopsis thaliana]
AT5G13750	1825	184.41	273.671	0.569523	0.000518702	*	3.59e-05	ZIFL1	GO:0031224//intrinsic component of membrane	NA	GO:0044763//single-organism cellular process;GO:0009628//response to abiotic stimulus	K17866//diphthamide biosynthesis protein 2;K12670//oligosaccharyltransferase complex subunit beta;K12818//ATP-dependent RNA helicase DHX8/PRP22 [EC:3.6.4.13]	gi|30684565|ref|NP_851036.1|//zinc induced facilitator-like 1 protein [Arabidopsis thaliana]
AT4G19440	3512	68.8948	102.235	0.569418	0.0327415	*	0.00552161	AT4G19440//AT4G19440	NA	NA	NA	K17964//leucine-rich PPR motif-containing protein, mitochondrial	gi|18415314|ref|NP_567587.1|//pentatricopeptide repeat-containing protein [Arabidopsis thaliana]
AT3G07740	1860	98.6206	146.339	0.569351	0.0243167	*	0.0037663	ADA2A	GO:0043231//intracellular membrane-bounded organelle	GO:0046914//transition metal ion binding;GO:0001071//nucleic acid binding transcription factor activity;GO:0003676//nucleic acid binding	GO:0003006//developmental process involved in reproduction;GO:0006464//cellular protein modification process;GO:0042221//response to chemical;GO:0006950//response to stress;GO:0006351//transcription, DNA-templated;GO:0007049//cell cycle;GO:0006402//mRNA catabolic process	K11314//transcriptional adapter 2-alpha	gi|18398044|ref|NP_566317.1|//transcriptional adapter ADA2a [Arabidopsis thaliana];gi|334185172|ref|NP_001189840.1|//transcriptional adapter ADA2a [Arabidopsis thaliana];gi|186509898|ref|NP_001078122.2|//transcriptional adapter ADA2a [Arabidopsis thaliana]
AT1G36070	1726	116.118	172.302	0.56934	0.00789067	*	0.000911151	AT1G36070//AT1G36070	GO:0031234//extrinsic component of cytoplasmic side of plasma membrane;GO:0031461//cullin-RING ubiquitin ligase complex	NA	GO:0006498//N-terminal protein lipidation	K18643//katanin p80 WD40 repeat-containing subunit B1	gi|18400003|ref|NP_564469.1|//transducin/WD-40 repeat-containing protein [Arabidopsis thaliana];gi|334183047|ref|NP_001185142.1|//transducin/WD-40 repeat-containing protein [Arabidopsis thaliana]
AT5G54710	2036	748.483	1110.01	0.568526	2.32e-07	*	7.05e-09	AT5G54710//AT5G54710	NA	NA	GO:0051707//response to other organism	K19626//inversin;K15502//serine/threonine-protein phosphatase 6 regulatory ankyrin repeat subunit A	gi|30696508|ref|NP_200282.2|//Ankyrin repeat family protein [Arabidopsis thaliana]
AT5G64570	2927	3072.54	4554.98	0.56801	4.97e-11	*	8.66e-13	XYL4	GO:0030312//external encapsulating structure;GO:0005576//extracellular region	GO:0004553//hydrolase activity, hydrolyzing O-glycosyl compounds	GO:0000272//polysaccharide catabolic process	K15920//beta-D-xylosidase 4 [EC:3.2.1.37]	gi|15237736|ref|NP_201262.1|//beta-D-xylosidase 4 [Arabidopsis thaliana]
AT3G62150	4253	675.944	1001.79	0.567605	0.000123049	*	7.06e-06	ABCB21	GO:0031224//intrinsic component of membrane;GO:0043231//intracellular membrane-bounded organelle;GO:0005911//cell-cell junction	GO:0042626//ATPase activity, coupled to transmembrane movement of substances;GO:0032550//purine ribonucleoside binding	GO:0014070//response to organic cyclic compound;GO:0009404//toxin metabolic process;GO:0035966//response to topologically incorrect protein;GO:0009734//auxin-activated signaling pathway;GO:0048588//developmental cell growth;GO:0009606//tropism;GO:0000302//response to reactive oxygen species;GO:0006972//hyperosmotic response;GO:0006865//amino acid transport;GO:0000160//phosphorelay signal transduc…	K05658//ATP-binding cassette, subfamily B (MDR/TAP), member 1 [EC:3.6.3.44]	gi|334186202|ref|NP_191774.2|//ABC transporter B family member 21 [Arabidopsis thaliana]
AT5G48310	3610	126.263	187.089	0.567291	0.00552715	*	0.000587081	AT5G48310//AT5G48310	GO:0009536//plastid	NA	GO:0016458//gene silencing;GO:0006260//DNA replication;GO:0000086//G2/M transition of mitotic cell cycle;GO:0034968//histone lysine methylation	NA	gi|334188253|ref|NP_001190489.1|//uncharacterized protein [Arabidopsis thaliana];gi|15238936|ref|NP_199642.1|//uncharacterized protein [Arabidopsis thaliana]
AT1G50030	8190	361.578	535.627	0.566923	0.000109664	*	6.21e-06	TOR	GO:0043231//intracellular membrane-bounded organelle	GO:0052742//phosphatidylinositol kinase activity;GO:0001067//regulatory region nucleic acid binding;GO:0005515//protein binding;GO:0032550//purine ribonucleoside binding	GO:0007059//chromosome segregation;GO:0003006//developmental process involved in reproduction;GO:0009404//toxin metabolic process;GO:0016049//cell growth;GO:0007015//actin filament organization;GO:0009791//post-embryonic development;GO:0006914//autophagy;GO:0006796//phosphate-containing compound metabolic process;GO:0000904//cell morphogenesis involved in differentiation;GO:0048764//trichoblast m…	K07203//serine/threonine-protein kinase mTOR [EC:2.7.11.1]	gi|22330143|ref|NP_175425.2|//serine/threonine-protein kinase TOR [Arabidopsis thaliana];gi|186489926|ref|NP_001117459.1|//serine/threonine-protein kinase TOR [Arabidopsis thaliana]
AT2G16370	2042	256.593	380.104	0.566916	0.000134966	*	7.83e-06	THY-1	GO:0009536//plastid;GO:0044444//cytoplasmic part	GO:0016646//oxidoreductase activity, acting on the CH-NH group of donors, NAD or NADP as acceptor;GO:0042083//5,10-methylenetetrahydrofolate-dependent methyltransferase activity	GO:0009256//10-formyltetrahydrofolate metabolic process;GO:0006544//glycine metabolic process;GO:0009396//folic acid-containing compound biosynthetic process;GO:0009177//pyrimidine deoxyribonucleoside monophosphate biosynthetic process;GO:0009117//nucleotide metabolic process	K13998//dihydrofolate reductase / thymidylate synthase [EC:1.5.1.3 2.1.1.45]	gi|15227185|ref|NP_179230.1|//bifunctional dihydrofolate reductase-thymidylate synthase 1 [Arabidopsis thaliana];gi|566187608|ref|XP_002313034.2|//hypothetical protein POPTR_0009s12200g [Populus trichocarpa]
AT2G04235	3981	58.9608	87.3009	0.566242	0.0442544	*	0.00816343	AT2G04235//AT2G04235	GO:0043231//intracellular membrane-bounded organelle	NA	NA	K14856//protein SDA1	gi|240254436|ref|NP_671774.4|//uncharacterized protein [Arabidopsis thaliana]
AT5G05310	1846	60.3953	89.3688	0.565336	0.0454673	*	0.00848861	AT5G05310//AT5G05310	GO:0031224//intrinsic component of membrane;GO:0009536//plastid	GO:0015297//antiporter activity;GO:0032550//purine ribonucleoside binding	GO:0051234//establishment of localization	K03301//ATP:ADP antiporter, AAA family	gi|30680874|ref|NP_850772.1|//TLC ATP/ADP transporter [Arabidopsis thaliana]
AT1G73460	4197	259.89	384.488	0.565038	0.000380328	*	2.53e-05	AT1G73460//AT1G73460	GO:0016020//membrane;GO:0043231//intracellular membrane-bounded organelle;GO:0044444//cytoplasmic part	GO:0004672//protein kinase activity;GO:0032550//purine ribonucleoside binding	GO:0006464//cellular protein modification process;GO:0006796//phosphate-containing compound metabolic process	K18669//dual specificity tyrosine-phosphorylation-regulated kinase 2/3/4 [EC:2.7.12.1];K18670//dual specificity protein kinase YAK1 [EC:2.7.12.1]	gi|42563204|ref|NP_177488.2|//putative serine/threonine kinase [Arabidopsis thaliana]
AT5G02860	3166	172.837	255.655	0.564786	0.000565428	*	3.96e-05	AT5G02860//AT5G02860	NA	NA	NA	K17710//pentatricopeptide repeat domain-containing protein 1	gi|15242557|ref|NP_195906.1|//pentatricopeptide repeat-containing protein [Arabidopsis thaliana]
AT5G44730	1158	143.657	212.474	0.564659	0.00284641	*	0.000264944	AT5G44730//AT5G44730	NA	GO:0016791//phosphatase activity	NA	NA	gi|15241564|ref|NP_199286.1|//haloacid dehalogenase-like hydrolase domain-containing protein [Arabidopsis thaliana]
AT5G63920	3098	74.7238	110.514	0.564588	0.030361	*	0.00502803	TOP3A	GO:0043231//intracellular membrane-bounded organelle;GO:0043232//intracellular non-membrane-bounded organelle	GO:0046914//transition metal ion binding;GO:0003916//DNA topoisomerase activity	GO:0048447//sepal morphogenesis;GO:0006305//DNA alkylation;GO:0000087//mitotic M phase;GO:0016458//gene silencing;GO:0007131//reciprocal meiotic recombination;GO:0048446//petal morphogenesis;GO:0006261//DNA-dependent DNA replication;GO:0034968//histone lysine methylation;GO:0071103//DNA conformation change	K03165//DNA topoisomerase III [EC:5.99.1.2]	gi|15237561|ref|NP_201197.1|//topoisomerase 3alpha [Arabidopsis thaliana]
AT3G23890	5003	468.193	691.552	0.562734	0.000287109	*	1.83e-05	TOPII	NA	NA	NA	K03164//DNA topoisomerase II [EC:5.99.1.3]	gi|15229538|ref|NP_189031.1|//DNA topoisomerase 2 [Arabidopsis thaliana];gi|186510360|ref|NP_001118686.1|//DNA topoisomerase 2 [Arabidopsis thaliana]
AT1G58602	4980	603.183	890.58	0.56215	2.27e-05	*	1.06e-06	AT1G58602//AT1G58602	NA	GO:0032550//purine ribonucleoside binding	GO:0006950//response to stress	K13457//disease resistance protein RPM1	gi|22330306|ref|NP_683441.1|//protein RECOGNITION OF PERONOSPORA PARASITICA 7 [Arabidopsis thaliana]
AT4G26150	1632	86.7462	128.071	0.562073	0.018354	*	0.00264107	CGA1	GO:0043231//intracellular membrane-bounded organelle	GO:0000975//regulatory region DNA binding;GO:0046914//transition metal ion binding;GO:0001071//nucleic acid binding transcription factor activity	GO:0009908//flower development;GO:0009314//response to radiation;GO:0010476//gibberellin mediated signaling pathway;GO:0009845//seed germination;GO:0006351//transcription, DNA-templated;GO:0048511//rhythmic process;GO:0015995//chlorophyll biosynthetic process	K17895//GATA-binding protein 3	gi|15236131|ref|NP_194345.1|//putative GATA transcription factor 22 [Arabidopsis thaliana]
AT5G28290	2255	228.539	337.382	0.561946	0.00112715	*	8.89e-05	NEK3	GO:0016020//membrane	GO:0004672//protein kinase activity;GO:0032550//purine ribonucleoside binding	GO:0006464//cellular protein modification process	K08857//NIMA (never in mitosis gene a)-related kinase 1/4/5 [EC:2.7.11.1]	gi|15241745|ref|NP_198181.1|//serine/threonine-protein kinase Nek3 [Arabidopsis thaliana]
AT2G32760	2173	129.557	191.195	0.561452	0.00368804	*	0.000360043	AT2G32760//AT2G32760	GO:0044424//intracellular part	NA	NA	NA	gi|30685426|ref|NP_850197.1|//uncharacterized protein [Arabidopsis thaliana]
AT4G02195	1227	61.327	90.3797	0.559475	0.0458295	*	0.00857326	SYP42	GO:0005798//Golgi-associated vesicle	GO:0005515//protein binding	GO:0006605//protein targeting;GO:0048193//Golgi vesicle transport;GO:0010243//response to organonitrogen compound;GO:0002831//regulation of response to biotic stimulus;GO:0006996//organelle organization	K08489//syntaxin 16	gi|18411871|ref|NP_567223.1|//syntaxin-42 [Arabidopsis thaliana]
AT1G01040	6127	180.594	266.08	0.559112	0.00735164	*	0.000834634	DCL1	GO:0016604//nuclear body	GO:0003723//RNA binding;GO:0016891//endoribonuclease activity, producing 5'-phosphomonoesters;GO:0042623//ATPase activity, coupled;GO:0032550//purine ribonucleoside binding	GO:0006305//DNA alkylation;GO:0035196//production of miRNAs involved in gene silencing by miRNA;GO:0007154//cell communication;GO:0080050//regulation of seed development;GO:0002252//immune effector process;GO:0009606//tropism;GO:0030422//production of siRNA involved in RNA interference;GO:0007010//cytoskeleton organization;GO:0009790//embryo development;GO:0006379//mRNA cleavage;GO:0045087//innat…	K11592//endoribonuclease Dicer [EC:3.1.26.-]	gi|15223286|ref|NP_171612.1|//endoribonuclease Dicer-like 1 [Arabidopsis thaliana];gi|334182203|ref|NP_001184881.1|//endoribonuclease Dicer-like 1 [Arabidopsis thaliana]
AT3G50050	2441	75.7289	111.566	0.558985	0.0259585	*	0.00410853	AT3G50050//AT3G50050	GO:0009536//plastid	GO:0004175//endopeptidase activity	GO:0019538//protein metabolic process	K00924	gi|15229663|ref|NP_190574.1|//aspartyl protease family protein [Arabidopsis thaliana]
AT4G37010	860	238.025	350.588	0.558663	0.00011315	*	6.43e-06	CEN2	GO:0016020//membrane;GO:0044424//intracellular part	GO:0046872//metal ion binding	GO:0051640//organelle localization;GO:0009826//unidimensional cell growth;GO:0006928//movement of cell or subcellular component;GO:0009913//epidermal cell differentiation;GO:0006259//DNA metabolic process	K13448//calcium-binding protein CML	gi|79326379|ref|NP_001031798.1|//centrin 2 [Arabidopsis thaliana]
AT1G60140	3272	1654.55	2436.78	0.558541	3.99e-11	*	6.85e-13	TPS10	GO:0009536//plastid	GO:0019203//carbohydrate phosphatase activity;GO:0010333//terpene synthase activity;GO:0035251//UDP-glucosyltransferase activity	GO:0048437//floral organ development;GO:0016098//monoterpenoid metabolic process;GO:0009888//tissue development;GO:0006950//response to stress;GO:0009725//response to hormone;GO:0051707//response to other organism;GO:0005991//trehalose metabolic process	K16055//trehalose 6-phosphate synthase/phosphatase [EC:2.4.1.15 3.1.3.12]	gi|15219002|ref|NP_176221.1|//putative alpha,alpha-trehalose-phosphate synthase [UDP-forming] 10 [Arabidopsis thaliana]
AT5G60930	4440	197.408	290.579	0.557747	0.00453528	*	0.000463364	AT5G60930//AT5G60930	GO:0043231//intracellular membrane-bounded organelle;GO:0015630//microtubule cytoskeleton;GO:0005911//cell-cell junction	GO:0003774//motor activity;GO:0032550//purine ribonucleoside binding	GO:0006928//movement of cell or subcellular component	K10395//kinesin family member 4/21/27	gi|22327992|ref|NP_200901.2|//P-loop containing nucleoside triphosphate hydrolases superfamily protein [Arabidopsis thaliana];gi|10177316|dbj|BAB10642.1|//kinesin-like protein [Arabidopsis thaliana]
AT3G07780	2053	836.324	1230.54	0.557153	2.65e-06	*	9.91e-08	OBE1	GO:0043231//intracellular membrane-bounded organelle	GO:0042802//identical protein binding;GO:0046914//transition metal ion binding;GO:0046983//protein dimerization activity	GO:0010467//gene expression;GO:0003006//developmental process involved in reproduction;GO:0046739//transport of virus in multicellular host;GO:0010074//maintenance of meristem identity;GO:0006952//defense response;GO:0010015//root morphogenesis	NA	gi|18398053|ref|NP_566320.1|//protein OBERON 1 [Arabidopsis thaliana]
AT1G74770	4425	86.1674	126.771	0.557011	0.0231246	*	0.00353581	AT1G74770//AT1G74770	NA	GO:0046914//transition metal ion binding	GO:0000041//transition metal ion transport;GO:0009267//cellular response to starvation;GO:0010038//response to metal ion;GO:0015698//inorganic anion transport	K16276//zinc finger protein-like protein	gi|186495447|ref|NP_177615.2|//zinc ion binding protein [Arabidopsis thaliana]
AT5G13590	5183	359.926	529.51	0.556957	6.04e-05	*	3.22e-06	AT5G13590//AT5G13590	GO:0043231//intracellular membrane-bounded organelle;GO:0005911//cell-cell junction	NA	NA	NA	gi|334187666|ref|NP_196863.5|//uncharacterized protein [Arabidopsis thaliana]
AT1G79190	4266	116.552	171.446	0.556775	0.0104633	*	0.0012951	AT1G79190//AT1G79190	NA	NA	NA	K20403//TELO2-interacting protein 1	gi|240254401|ref|NP_178040.5|//uncharacterized protein [Arabidopsis thaliana]
AT2G01610	1108	72.3077	106.354	0.556659	0.0359181	*	0.00621314	AT2G01610//AT2G01610	GO:0043231//intracellular membrane-bounded organelle	GO:0052689//carboxylic ester hydrolase activity;GO:0004857//enzyme inhibitor activity	GO:0044092//negative regulation of molecular function	K01051//pectinesterase [EC:3.1.1.11]	gi|15226321|ref|NP_178270.1|//invertase/pectin methylesterase inhibitor-like protein [Arabidopsis thaliana]
AT5G66900	2675	139.65	205.258	0.555626	0.00300003	*	0.000281597	AT5G66900//AT5G66900	NA	GO:0032550//purine ribonucleoside binding	GO:0006950//response to stress	K13459//disease resistance protein RPS2;K19613//leucine-rich repeat protein SHOC2;K13457//disease resistance protein RPM1;K00695//sucrose synthase [EC:2.4.1.13];K13415//protein brassinosteroid insensitive 1 [EC:2.7.10.1 2.7.11.1]	gi|15240126|ref|NP_201491.1|//CC-NBS-LRR class disease resistance protein [Arabidopsis thaliana]
AT1G53780	3332	229.16	336.779	0.555449	0.000476728	*	3.26e-05	AT1G53780//AT1G53780	GO:0016020//membrane;GO:0043231//intracellular membrane-bounded organelle;GO:0005838//proteasome regulatory particle;GO:0044444//cytoplasmic part	GO:0017111//nucleoside-triphosphatase activity;GO:0016859//cis-trans isomerase activity;GO:0032550//purine ribonucleoside binding	GO:0018208//peptidyl-proline modification;GO:0019941//modification-dependent protein catabolic process	K03061//26S proteasome regulatory subunit T1	gi|334183287|ref|NP_001185217.1|//26S protease regulatory subunit 7-like B [Arabidopsis thaliana]
AT1G21600	1548	665.329	977.773	0.555432	1.93e-08	*	4.89e-10	PTAC6	GO:0009536//plastid;GO:0000229//cytoplasmic chromosome	NA	GO:0006351//transcription, DNA-templated;GO:0009658//chloroplast organization;GO:0048869//cellular developmental process;GO:0042254//ribosome biogenesis;GO:0009887//animal organ morphogenesis;GO:0019684//photosynthesis, light reaction;GO:0009668//plastid membrane organization;GO:0006412//translation;GO:0006470//protein dephosphorylation	NA	gi|18395008|ref|NP_564144.1|//plastid transcriptionally active 6 [Arabidopsis thaliana]
AT5G52070	1407	69.7804	102.545	0.555359	0.0370774	*	0.00648491	AT5G52070//AT5G52070	NA	NA	NA	NA	gi|22327754|ref|NP_200020.2|//Agenet domain-containing protein [Arabidopsis thaliana]
AT1G64590	1429	213.496	313.641	0.554904	0.00028204	*	1.8e-05	AT1G64590//AT1G64590	NA	GO:0016628//oxidoreductase activity, acting on the CH-CH group of donors, NAD or NADP as acceptor;GO:0036094//small molecule binding	GO:0044710//single-organism metabolic process	K11153//retinol dehydrogenase 12 [EC:1.1.1.300]	gi|15217684|ref|NP_176640.1|//NAD(P)-binding Rossmann-fold superfamily protein [Arabidopsis thaliana]
AT1G66050	2227	63.7174	93.5914	0.554688	0.0432293	*	0.00793683	VIM2	GO:0043231//intracellular membrane-bounded organelle;GO:0044427//chromosomal part	GO:0005515//protein binding;GO:0000166//nucleotide binding;GO:0019787//ubiquitin-like protein transferase activity;GO:0046914//transition metal ion binding;GO:0003690//double-stranded DNA binding	GO:0032776//DNA methylation on cytosine;GO:0006997//nucleus organization;GO:0003006//developmental process involved in reproduction;GO:0000725//recombinational repair;GO:0006260//DNA replication;GO:0032446//protein modification by small protein conjugation;GO:0006468//protein phosphorylation;GO:0031055//chromatin remodeling at centromere;GO:0034968//histone lysine methylation;GO:0048285//organell…	K10638//E3 ubiquitin-protein ligase UHRF1 [EC:2.3.2.27]	gi|42562989|ref|NP_176779.2|//E3 ubiquitin-protein ligase ORTHRUS 5 [Arabidopsis thaliana]
AT1G33050	2652	470.952	691.745	0.55466	3.69e-05	*	1.84e-06	AT1G33050//AT1G33050	GO:0009536//plastid	NA	GO:0006486//protein glycosylation;GO:0007165//signal transduction	NA	gi|15223369|ref|NP_174581.1|//uncharacterized protein [Arabidopsis thaliana];gi|186488067|ref|NP_849743.2|//uncharacterized protein [Arabidopsis thaliana]
AT5G44680	1722	663.617	974.354	0.554096	1.28e-07	*	3.73e-09	AT5G44680//AT5G44680	GO:0043231//intracellular membrane-bounded organelle	GO:0043733//DNA-3-methylbase glycosylase activity	GO:0006281//DNA repair;GO:0009416//response to light stimulus;GO:0006468//protein phosphorylation;GO:0015992//proton transport	K01246//DNA-3-methyladenine glycosylase I [EC:3.2.2.20]	gi|15241554|ref|NP_199281.1|//putative 3-methyladenine glycosylase I [Arabidopsis thaliana]
AT3G11490	2064	225.211	330.4	0.552935	0.000477511	*	3.27e-05	AT3G11490//AT3G11490	GO:0009536//plastid	NA	GO:0007154//cell communication	NA	gi|15229771|ref|NP_187756.1|//rac GTPase activating protein [Arabidopsis thaliana]
AT1G59540	2734	89.0042	130.535	0.552489	0.0294632	*	0.0048301	ZCF125	GO:0015630//microtubule cytoskeleton	GO:0003774//motor activity;GO:0032550//purine ribonucleoside binding	GO:0006342//chromatin silencing;GO:0006305//DNA alkylation;GO:0006468//protein phosphorylation;GO:0034968//histone lysine methylation;GO:0048285//organelle fission;GO:0009908//flower development;GO:0006928//movement of cell or subcellular component;GO:0007010//cytoskeleton organization;GO:0006261//DNA-dependent DNA replication;GO:0000086//G2/M transition of mitotic cell cycle;GO:0006461//protein …	K11498//centromeric protein E	gi|18406379|ref|NP_564744.1|//kinesin-like protein [Arabidopsis thaliana];gi|8778739|gb|AAF79747.1|AC009317_6//T30E16.9 [Arabidopsis thaliana]
AT1G54440	2352	84.2023	123.469	0.552213	0.032222	*	0.00541285	AT1G54440//AT1G54440	GO:0043231//intracellular membrane-bounded organelle	GO:0097159//organic cyclic compound binding;GO:0004527//exonuclease activity;GO:0036094//small molecule binding	GO:0009791//post-embryonic development;GO:0006725//cellular aromatic compound metabolic process;GO:0045087//innate immune response	K12591//exosome complex exonuclease RRP6 [EC:3.1.13.-]	gi|145336746|ref|NP_175846.3|//RRP6-like protein 1 [Arabidopsis thaliana];gi|334183304|ref|NP_001185222.1|//RRP6-like protein 1 [Arabidopsis thaliana]
AT5G16630	2978	122.409	179.491	0.552195	0.00675766	*	0.000752681	RAD4	GO:0009536//plastid	GO:0003677//DNA binding	GO:0006281//DNA repair	K10838//xeroderma pigmentosum group C-complementing protein	gi|22326854|ref|NP_197166.2|//DNA repair protein Rad4 [Arabidopsis thaliana]
AT2G30480	2156	67.2355	98.5873	0.552177	0.0422898	*	0.00769271	AT2G30480//AT2G30480	GO:0043231//intracellular membrane-bounded organelle	NA	GO:0044267//cellular protein metabolic process;GO:0009642//response to light intensity;GO:0000302//response to reactive oxygen species	NA	gi|145329991|ref|NP_001077981.1|//uncharacterized protein [Arabidopsis thaliana]
AT4G17140	13194	275.306	403.625	0.551979	0.00318415	*	0.000302694	AT4G17140//AT4G17140	GO:0016020//membrane;GO:0043231//intracellular membrane-bounded organelle;GO:0005911//cell-cell junction	GO:0008289//lipid binding	GO:0007015//actin filament organization;GO:0022610//biological adhesion;GO:0045229//external encapsulating structure organization;GO:0000904//cell morphogenesis involved in differentiation;GO:0048764//trichoblast maturation	K19525//vacuolar protein sorting-associated protein 13A/C	gi|240255963|ref|NP_193447.5|//pleckstrin homology (PH) domain-containing protein [Arabidopsis thaliana];gi|238480786|ref|NP_001154245.1|//pleckstrin homology (PH) domain-containing protein [Arabidopsis thaliana];gi|334186631|ref|NP_001190747.1|//pleckstrin homology (PH) domain-containing protein [Arabidopsis thaliana]
AT3G57940	3414	108.493	159.051	0.551885	0.0079284	*	0.000916818	AT3G57940//AT3G57940	GO:0043231//intracellular membrane-bounded organelle	NA	GO:0006886//intracellular protein transport;GO:0006221//pyrimidine nucleotide biosynthetic process	K14521//N-acetyltransferase 10 [EC:2.3.1.-]	gi|334186072|ref|NP_001190121.1|//uncharacterized protein [Arabidopsis thaliana];gi|145339624|ref|NP_191353.2|//uncharacterized protein [Arabidopsis thaliana]
AT5G18610	2057	240.453	352.454	0.551684	0.000274125	*	1.74e-05	AT5G18610//AT5G18610	GO:0016020//membrane	GO:0004672//protein kinase activity;GO:0032550//purine ribonucleoside binding	GO:0006464//cellular protein modification process;GO:0006796//phosphate-containing compound metabolic process	K13430//serine/threonine-protein kinase PBS1 [EC:2.7.11.1]	gi|15238886|ref|NP_197362.1|//protein kinase family protein [Arabidopsis thaliana]
AT1G66280	2081	1494.21	2190.17	0.551664	7.51e-10	*	1.54e-11	BGLU22	GO:0005911//cell-cell junction;GO:0042579//microbody;GO:0009536//plastid	GO:0015926//glucosidase activity;GO:0046914//transition metal ion binding;GO:0019899//enzyme binding	GO:0009267//cellular response to starvation;GO:0009409//response to cold;GO:0009608//response to symbiont;GO:0006996//organelle organization;GO:0006952//defense response;GO:0044238//primary metabolic process;GO:0009651//response to salt stress;GO:0009698//phenylpropanoid metabolic process	K01188//beta-glucosidase [EC:3.2.1.21]	gi|15219623|ref|NP_176802.1|//beta-glucosidase 22 [Arabidopsis thaliana]
AT5G05930	1402	222.718	326.35	0.5512	0.000775394	*	5.71e-05	GC1	GO:0043231//intracellular membrane-bounded organelle	NA	GO:0006402//mRNA catabolic process	NA	gi|18415044|ref|NP_568159.1|//guanylyl cyclase 1 [Arabidopsis thaliana]
AT3G19895	2342	98.9353	144.968	0.551176	0.0120064	*	0.00154686	AT3G19895//AT3G19895	GO:0043231//intracellular membrane-bounded organelle	NA	NA	NA	gi|30685540|ref|NP_683575.2|//uncharacterized protein [Arabidopsis thaliana]
AT3G52280	1378	151.527	222.008	0.551039	0.0122638	*	0.00158877	GTE6	GO:0009536//plastid	GO:0008080//N-acetyltransferase activity	GO:0016568//null	K11684//bromodomain-containing factor 1;K11721//bromodomain-containing protein 3;K11724//bromodomain testis-specific protein	gi|334185931|ref|NP_001190072.1|//transcription factor GTE6 [Arabidopsis thaliana];gi|15231174|ref|NP_190796.1|//transcription factor GTE6 [Arabidopsis thaliana]
AT5G13840	1759	169.377	248.112	0.550756	0.0016665	*	0.000140109	FZR3	GO:0043231//intracellular membrane-bounded organelle;GO:0031234//extrinsic component of cytoplasmic side of plasma membrane	GO:0005488//binding	GO:0001558//regulation of cell growth;GO:0006305//DNA alkylation;GO:0016458//gene silencing;GO:0035966//response to topologically incorrect protein;GO:0007154//cell communication;GO:0034968//histone lysine methylation;GO:0019953//sexual reproduction;GO:0006511//ubiquitin-dependent protein catabolic process;GO:0008283//cell proliferation;GO:0007010//cytoskeleton organization;GO:0006261//DNA-depend…	K03364//cell division cycle 20-like protein 1, cofactor of APC complex	gi|30684620|ref|NP_196888.2|//protein FIZZY-related 3 [Arabidopsis thaliana]
AT5G43580	681	300.55	440.158	0.550419	0.000359883	*	2.37e-05	UPI	NA	GO:0004866//endopeptidase inhibitor activity	GO:0006950//response to stress	NA	gi|334188174|ref|NP_199171.3|//unusual seine protease inhibitor [Arabidopsis thaliana]
AT5G08780	1612	71.2352	104.321	0.55037	0.0477496	*	0.00902715	AT5G08780//AT5G08780	GO:0043231//intracellular membrane-bounded organelle;GO:0000785//chromatin	GO:0003676//nucleic acid binding	GO:0034728//nucleosome organization	K11275//histone H1/5	gi|30682569|ref|NP_680160.2|//winged-helix DNA-binding transcription factor family protein [Arabidopsis thaliana]
AT2G45880	3272	130.762	191.357	0.549327	0.00434758	*	0.000440416	BAM7	GO:0043231//intracellular membrane-bounded organelle	GO:0016160//amylase activity;GO:0043167//ion binding;GO:0001071//nucleic acid binding transcription factor activity	GO:0009409//response to cold;GO:0048367//shoot system development;GO:0005976//polysaccharide metabolic process	K01177//beta-amylase [EC:3.2.1.2]	gi|30690154|ref|NP_182112.2|//beta-amylase 7 [Arabidopsis thaliana]
AT5G17270	2996	79.917	116.95	0.549318	0.0435349	*	0.00800912	AT5G17270//AT5G17270	GO:0005576//extracellular region	NA	GO:0000338//protein deneddylation;GO:0006479//protein methylation;GO:0032446//protein modification by small protein conjugation;GO:0006351//transcription, DNA-templated;GO:0006405//RNA export from nucleus;GO:0009908//flower development;GO:0006886//intracellular protein transport;GO:0010073//meristem maintenance;GO:0009639//response to red or far red light	K09667//protein O-GlcNAc transferase [EC:2.4.1.255]	gi|15237943|ref|NP_197229.1|//tetratricopeptide repeat-containing protein [Arabidopsis thaliana]
AT3G23070	2977	284.591	416.465	0.549307	0.00254005	*	0.00023181	CFM3A	GO:0009536//plastid	GO:0003676//nucleic acid binding	GO:0009791//post-embryonic development;GO:0000377//RNA splicing, via transesterification reactions with bulged adenosine as nucleophile	K01148//poly(A)-specific ribonuclease [EC:3.1.13.4]	gi|30686898|ref|NP_188947.2|//CRM family member 3A [Arabidopsis thaliana]
AT2G22450	2095	227.871	333.441	0.549214	0.000253945	*	1.59e-05	RIBA2	NA	GO:0003933//GTP cyclohydrolase activity;GO:0016830//carbon-carbon lyase activity	GO:0006771//riboflavin metabolic process	K14652//3,4-dihydroxy 2-butanone 4-phosphate synthase / GTP cyclohydrolase II [EC:4.1.99.12 3.5.4.25]	gi|30681714|ref|NP_179831.2|//putative riboflavin biosynthesis protein [Arabidopsis thaliana]
AT3G10550	3012	137.271	200.757	0.54842	0.00774483	*	0.000888101	MTM1	NA	GO:0004721//phosphoprotein phosphatase activity	GO:0006470//protein dephosphorylation	K18081//myotubularin-related protein 1/2 [EC:3.1.3.64 3.1.3.95]	gi|240255320|ref|NP_187666.5|//Myotubularin 1 [Arabidopsis thaliana]
AT3G26760	1359	219.579	321.019	0.547923	0.000656761	*	4.72e-05	AT3G26760//AT3G26760	GO:0043231//intracellular membrane-bounded organelle	GO:0046914//transition metal ion binding;GO:0003824//catalytic activity;GO:0036094//small molecule binding	GO:0009725//response to hormone;GO:0044710//single-organism metabolic process	K09841//xanthoxin dehydrogenase [EC:1.1.1.288]	gi|30688484|ref|NP_189311.2|//Rossmann-fold NAD(P)-binding domain-containing protein [Arabidopsis thaliana]
AT3G17770	2368	302.203	441.683	0.547496	0.000118208	*	6.74e-06	AT3G17770//AT3G17770	GO:0044424//intracellular part	GO:0016301//kinase activity;GO:0032550//purine ribonucleoside binding	GO:0019400//alditol metabolic process;GO:0009247//glycolipid biosynthetic process;GO:0009267//cellular response to starvation;GO:0009414//response to water deprivation;GO:0009608//response to symbiont;GO:0006796//phosphate-containing compound metabolic process	K00863//triose/dihydroxyacetone kinase / FAD-AMP lyase (cyclizing) [EC:2.7.1.28 2.7.1.29 4.6.1.15]	gi|15229519|ref|NP_188404.1|//dihydroxyacetone kinase [Arabidopsis thaliana]
AT3G58650	3307	129.714	189.564	0.547358	0.00642798	*	0.000709322	TRM7	NA	NA	NA	NA	gi|240255669|ref|NP_191424.5|//uncharacterized protein [Arabidopsis thaliana]
AT2G25050	4264	119.473	174.577	0.547182	0.0116835	*	0.00149006	AT2G25050//AT2G25050	GO:0044424//intracellular part	GO:0008092//cytoskeletal protein binding	GO:0007010//cytoskeleton organization	K02184//formin 2	gi|334184435|ref|NP_001189597.1|//actin-binding FH2 protein [Arabidopsis thaliana]
AT2G01330	2185	83.5679	122.107	0.547126	0.0275981	*	0.00445012	AT2G01330//AT2G01330	GO:0031461//cullin-RING ubiquitin ligase complex	NA	NA	K14855//ribosome assembly protein 4	gi|334184089|ref|NP_178242.3|//nucleotide binding protein [Arabidopsis thaliana]
AT5G27970	5255	283.437	414.119	0.547017	0.00101705	*	7.89e-05	AT5G27970//AT5G27970	NA	NA	NA	K13462//guanine nucleotide-exchange factor	gi|334187991|ref|NP_001190414.1|//ARM repeat superfamily protein [Arabidopsis thaliana];gi|334187989|ref|NP_198149.2|//ARM repeat superfamily protein [Arabidopsis thaliana]
AT3G28220	1588	133.968	195.715	0.546863	0.00348948	*	0.000337521	AT3G28220//AT3G28220	GO:0005911//cell-cell junction;GO:0009526//plastid envelope	NA	GO:0009718//anthocyanin-containing compound biosynthetic process	K10523//speckle-type POZ protein	gi|15232931|ref|NP_189462.1|//TRAF-like family protein [Arabidopsis thaliana]
AT3G48500	2432	402.013	587.099	0.546363	0.000319824	*	2.08e-05	PDE312	GO:0009532//plastid stroma;GO:0000229//cytoplasmic chromosome	GO:0003676//nucleic acid binding	GO:0006351//transcription, DNA-templated	NA	gi|42565717|ref|NP_190419.3|//RNA binding protein PDE312 [Arabidopsis thaliana];gi|145332787|ref|NP_001078259.1|//RNA binding protein PDE312 [Arabidopsis thaliana]
AT2G02680	2053	104.108	151.999	0.545989	0.011123	*	0.00139377	AT2G02680//AT2G02680	GO:0043231//intracellular membrane-bounded organelle	GO:0046914//transition metal ion binding;GO:0016668//oxidoreductase activity, acting on a sulfur group of donors, NAD(P) as acceptor	GO:0007165//signal transduction;GO:0044710//single-organism metabolic process	K16219//protein N-terminal methyltransferase [EC:2.1.1.244];K20393//PRA1 family protein 3	gi|15227014|ref|NP_178371.1|//cysteine/histidine-rich C1 domain-containing protein [Arabidopsis thaliana]
AT1G33360	2999	129.838	189.56	0.545946	0.015156	*	0.00207632	AT1G33360//AT1G33360	GO:0043231//intracellular membrane-bounded organelle	GO:0005515//protein binding;GO:0017111//nucleoside-triphosphatase activity;GO:0032550//purine ribonucleoside binding	GO:0044267//cellular protein metabolic process	K03544//ATP-dependent Clp protease ATP-binding subunit ClpX	gi|42562485|ref|NP_564423.3|//ATP-dependent Clp protease [Arabidopsis thaliana]
AT4G20430	3074	268.021	391.098	0.545183	0.00169607	*	0.000143461	AT4G20430//AT4G20430	NA	NA	NA	K13199//plasminogen activator inhibitor 1 RNA-binding protein;K12663//Delta(3,5)-Delta(2,4)-dienoyl-CoA isomerase [EC:5.3.3.-];K09338//homeobox-leucine zipper protein	gi|18415500|ref|NP_567601.1|//Subtilase family protein [Arabidopsis thaliana];gi|334186734|ref|NP_001190781.1|//Subtilase family protein [Arabidopsis thaliana]
AT1G28330	773	4633.63	6759.75	0.544827	3.78e-13	*	5.05e-15	DYL1	GO:0043231//intracellular membrane-bounded organelle	NA	GO:0009746//response to hexose;GO:0034285//response to disaccharide	NA	gi|334182913|ref|NP_001185105.1|//dormancy-associated protein-like 1 [Arabidopsis thaliana];gi|238478661|ref|NP_001154378.1|//dormancy-associated protein-like 1 [Arabidopsis thaliana];gi|18396748|ref|NP_564305.1|//dormancy-associated protein-like 1 [Arabidopsis thaliana]
AT3G62620	1270	75.7277	110.41	0.543983	0.0411179	*	0.00741669	AT3G62620//AT3G62620	GO:0009536//plastid	NA	NA	NA	gi|334186212|ref|NP_001190164.1|//uncharacterized protein [Arabidopsis thaliana];gi|7362742|emb|CAB83112.1|//hypothetical protein [Arabidopsis thaliana];gi|42566148|ref|NP_191821.2|//uncharacterized protein [Arabidopsis thaliana]
AT4G00800	5942	378.724	551.969	0.54344	7.76e-05	*	4.25e-06	SETH5	NA	NA	NA	K20178//vacuolar protein sorting-associated protein 8	gi|334186260|ref|NP_567189.6|//transducin family protein / WD-40 repeat family protein [Arabidopsis thaliana]
AT2G24600	2297	574.815	836.777	0.541747	1.29e-07	*	3.75e-09	AT2G24600//AT2G24600	NA	NA	GO:0009814//defense response, incompatible interaction;GO:0009605//response to external stimulus;GO:0009696//salicylic acid metabolic process	K19626//inversin;K15502//serine/threonine-protein phosphatase 6 regulatory ankyrin repeat subunit A	gi|42570909|ref|NP_973528.1|//Ankyrin repeat family protein [Arabidopsis thaliana];gi|18400588|ref|NP_565575.1|//Ankyrin repeat family protein [Arabidopsis thaliana]
AT5G65440	3763	346.583	504.471	0.541572	0.000110575	*	6.26e-06	AT5G65440//AT5G65440	GO:0016020//membrane;GO:0043231//intracellular membrane-bounded organelle	NA	NA	NA	gi|186532773|ref|NP_001119504.1|//uncharacterized protein [Arabidopsis thaliana];gi|334188640|ref|NP_001190622.1|//uncharacterized protein [Arabidopsis thaliana];gi|22328069|ref|NP_201347.2|//uncharacterized protein [Arabidopsis thaliana];gi|9759624|dbj|BAB11566.1|//unnamed protein product [Arabidopsis thaliana]
AT2G37450	1645	154.298	224.506	0.541033	0.00395186	*	0.000393145	UMAMIT13	NA	NA	NA	K07874//Ras-related protein Rab-1A;K01623//fructose-bisphosphate aldolase, class I [EC:4.1.2.13]	gi|18404429|ref|NP_565861.1|//nodulin MtN21 /EamA-like transporter family protein [Arabidopsis thaliana];gi|145330681|ref|NP_001078016.1|//nodulin MtN21 /EamA-like transporter family protein [Arabidopsis thaliana]
AT5G06150	1736	400.276	582.397	0.541008	1.31e-05	*	5.77e-07	CYC1BAT	GO:0043231//intracellular membrane-bounded organelle	GO:0019887//protein kinase regulator activity;GO:0019900//kinase binding	GO:0010212//response to ionizing radiation;GO:0051726//regulation of cell cycle	K05868//cyclin B	gi|15239938|ref|NP_196233.1|//cyclin-B1-2 [Arabidopsis thaliana];gi|685269262|ref|XP_009125634.1|//PREDICTED: cyclin-B1-2 [Brassica rapa]
AT1G58060	4691	168.552	245.236	0.540974	0.00674898	*	0.000751436	AT1G58060//AT1G58060	GO:0044424//intracellular part	GO:0032550//purine ribonucleoside binding;GO:0042623//ATPase activity, coupled	NA	K18995//ATP-dependent RNA helicase DHX29 [EC:3.6.4.13]	gi|30696202|ref|NP_176103.2|//RNA helicase family protein [Arabidopsis thaliana]
AT4G38760	6331	427.987	622.626	0.540799	0.000367752	*	2.43e-05	AT4G38760//AT4G38760	GO:0043231//intracellular membrane-bounded organelle	NA	NA	K14311//nuclear pore complex protein Nup188	gi|334187295|ref|NP_195587.5|//uncharacterized protein [Arabidopsis thaliana]
AT2G24650	3484	118.624	172.559	0.540686	0.0333738	*	0.00565582	AT2G24650//AT2G24650	GO:0043231//intracellular membrane-bounded organelle	GO:0001071//nucleic acid binding transcription factor activity;GO:0003676//nucleic acid binding	GO:0006351//transcription, DNA-templated	K05387//glutamate receptor, ionotropic, plant	gi|334184425|ref|NP_180041.5|//B3 domain-containing protein REM13 [Arabidopsis thaliana]
AT5G26980	1792	72.6486	105.662	0.54045	0.039912	*	0.00710847	SYP41	GO:0005798//Golgi-associated vesicle	GO:0005515//protein binding	GO:0006605//protein targeting;GO:0006865//amino acid transport;GO:0048193//Golgi vesicle transport;GO:0016482//cytosolic transport;GO:0002831//regulation of response to biotic stimulus;GO:0045491//xylan metabolic process;GO:0006996//organelle organization	K08489//syntaxin 16	gi|15240425|ref|NP_198050.1|//syntaxin-41 [Arabidopsis thaliana]
AT1G06410	3407	1378.21	2003.63	0.53982	4.23e-07	*	1.35e-08	TPS7	GO:0043231//intracellular membrane-bounded organelle;GO:0044444//cytoplasmic part	GO:0019203//carbohydrate phosphatase activity;GO:0035251//UDP-glucosyltransferase activity	GO:0006006//glucose metabolic process;GO:0005991//trehalose metabolic process	K16055//trehalose 6-phosphate synthase/phosphatase [EC:2.4.1.15 3.1.3.12]	gi|15221478|ref|NP_172129.1|//putative alpha,alpha-trehalose-phosphate synthase [UDP-forming] 7 [Arabidopsis thaliana]
AT4G09020	2746	208.81	303.545	0.53972	0.000817482	*	6.08e-05	ISA3	GO:0009532//plastid stroma;GO:0043036//starch grain	GO:0016160//amylase activity;GO:0043167//ion binding;GO:0004133//glycogen debranching enzyme activity	GO:0005982//starch metabolic process;GO:0071555//cell wall organization	K01214//isoamylase [EC:3.2.1.68]	gi|22328517|ref|NP_192641.2|//isoamylase 3 [Arabidopsis thaliana]
AT2G42030	2137	302.302	439.345	0.539362	0.000311682	*	2.02e-05	AT2G42030//AT2G42030	NA	GO:0046914//transition metal ion binding	NA	K10666//E3 ubiquitin-protein ligase RNF5 [EC:2.3.2.27]	gi|15227484|ref|NP_181733.1|//putative zinc ion binding protein [Arabidopsis thaliana]
AT4G29750	2812	218.624	317.699	0.539209	0.0035666	*	0.000346125	AT4G29750//AT4G29750	GO:0009536//plastid	GO:0003676//nucleic acid binding	NA	K01148//poly(A)-specific ribonuclease [EC:3.1.13.4]	gi|334187011|ref|NP_194704.2|//CRS1 / YhbY (CRM) domain-containing protein [Arabidopsis thaliana]
AT1G30610	3307	162.383	235.841	0.538409	0.00768672	*	0.000879662	EMB2279	NA	NA	GO:0003006//developmental process involved in reproduction;GO:0048856//anatomical structure development	K17964//leucine-rich PPR motif-containing protein, mitochondrial;K17710//pentatricopeptide repeat domain-containing protein 1	gi|334182963|ref|NP_001185117.1|//pentatricopeptide repeat-containing protein [Arabidopsis thaliana];gi|15221459|ref|NP_174349.1|//pentatricopeptide repeat-containing protein [Arabidopsis thaliana]
AT5G58003	1662	93.157	135.239	0.537773	0.0313846	*	0.00524741	CPL4	GO:0043231//intracellular membrane-bounded organelle	GO:0005515//protein binding;GO:0016791//phosphatase activity	GO:0006970//response to osmotic stress	K18999//RNA polymerase II C-terminal domain phosphatase-like 3/4 [EC:3.1.3.16]	gi|9758369|dbj|BAB08870.1|//unnamed protein product [Arabidopsis thaliana]
AT5G39840	2770	70.5585	102.406	0.537414	0.04595	*	0.0085996	AT5G39840//AT5G39840	GO:0043231//intracellular membrane-bounded organelle	GO:0003724//RNA helicase activity;GO:0032550//purine ribonucleoside binding	GO:0006221//pyrimidine nucleotide biosynthetic process	K17675//ATP-dependent RNA helicase SUPV3L1/SUV3 [EC:3.6.4.13]	gi|15242497|ref|NP_198800.1|//putative ATP-dependent RNA helicase [Arabidopsis thaliana]
AT1G30520	2159	200.153	290.477	0.537321	0.00215582	*	0.000190753	AAE14	GO:0009536//plastid;GO:0042579//microbody	GO:0016405//CoA-ligase activity;GO:0032550//purine ribonucleoside binding	GO:0042374//phylloquinone metabolic process	K14760//acyl-activating enzyme 14 [EC:6.2.1.26]	gi|22329863|ref|NP_174340.2|//2-succinylbenzoate--CoA ligase [Arabidopsis thaliana]
AT2G38400	1745	324.679	470.984	0.536663	2.41e-05	*	1.14e-06	AGT3	GO:0043231//intracellular membrane-bounded organelle	GO:0043168//anion binding;GO:0008483//transaminase activity	NA	K00827//alanine-glyoxylate transaminase / (R)-3-amino-2-methylpropionate-pyruvate transaminase [EC:2.6.1.44 2.6.1.40]	gi|334184788|ref|NP_001189701.1|//alanine:glyoxylate aminotransferase 3 [Arabidopsis thaliana]
AT1G76460	2210	506.109	734.082	0.536493	6.32e-06	*	2.61e-07	AT1G76460//AT1G76460	GO:0043231//intracellular membrane-bounded organelle	GO:0036094//small molecule binding;GO:0003676//nucleic acid binding	GO:0009648//photoperiodism	K12741//heterogeneous nuclear ribonucleoprotein A1/A3	gi|22330665|ref|NP_565132.2|//RNA recognition motif-containing protein [Arabidopsis thaliana]
AT3G19840	3031	150.732	218.622	0.536452	0.0051347	*	0.000537972	PRP40C	NA	GO:0019899//enzyme binding	GO:0006396//RNA processing;GO:0009292//genetic transfer	K12824//transcription elongation regulator 1	gi|334185482|ref|NP_188618.3|//pre-mRNA-processing protein 40C [Arabidopsis thaliana]
AT3G20080	3386	161.577	234.319	0.536259	0.00311573	*	0.000294775	CYP705A15	GO:0043231//intracellular membrane-bounded organelle	GO:0046914//transition metal ion binding;GO:0046906//tetrapyrrole binding;GO:0016491//oxidoreductase activity	GO:0044710//single-organism metabolic process	K00517//null;K00512//steroid 17alpha-monooxygenase / 17alpha-hydroxyprogesterone deacetylase [EC:1.14.14.19 1.14.14.32]	gi|18402480|ref|NP_566654.1|//cytochrome P450, family 705, subfamily A, polypeptide 15 [Arabidopsis thaliana]
AT5G24470	1677	429.016	621.414	0.534523	2.52e-06	*	9.38e-08	PRR5	GO:0043231//intracellular membrane-bounded organelle	GO:0004871//signal transducer activity;GO:0003676//nucleic acid binding	GO:0007623//circadian rhythm;GO:0007165//signal transduction;GO:0006913//nucleocytoplasmic transport;GO:0048571//long-day photoperiodism;GO:0006073//cellular glucan metabolic process;GO:0006351//transcription, DNA-templated;GO:0009639//response to red or far red light	K12130//pseudo-response regulator 5	gi|18420797|ref|NP_568446.1|//pseudo-response regulator 5 [Arabidopsis thaliana]
AT1G52360	3594	785.436	1137.35	0.534112	7.4e-05	*	4.02e-06	AT1G52360//AT1G52360	GO:0030120//vesicle coat	NA	GO:0006006//glucose metabolic process;GO:0051603//proteolysis involved in cellular protein catabolic process;GO:0015031//protein transport;GO:0006996//organelle organization	K17302//coatomer subunit beta'	gi|15218215|ref|NP_175645.1|//coatomer subunit beta'-2 [Arabidopsis thaliana];gi|334183249|ref|NP_001185203.1|//coatomer subunit beta'-2 [Arabidopsis thaliana]
AT2G32930	1803	80.322	116.31	0.534104	0.0353269	*	0.00608752	ZFN2	GO:0043231//intracellular membrane-bounded organelle	GO:0046914//transition metal ion binding;GO:0003676//nucleic acid binding;GO:0016788//hydrolase activity, acting on ester bonds	GO:0006351//transcription, DNA-templated;GO:0048511//rhythmic process	K03260//translation initiation factor 4G	gi|18403134|ref|NP_565758.1|//zinc finger nuclease 2 [Arabidopsis thaliana]
AT5G65290	2807	151.29	219	0.533613	0.00679353	*	0.00075808	AT5G65290//AT5G65290	GO:0031224//intrinsic component of membrane;GO:0009536//plastid	NA	GO:0008283//cell proliferation	NA	gi|15238400|ref|NP_201332.1|//LMBR1-like membrane protein [Arabidopsis thaliana]
AT1G22400	2023	461.923	668.547	0.533378	8.58e-06	*	3.64e-07	UGT85A1	NA	GO:0035251//UDP-glucosyltransferase activity	GO:0006605//protein targeting;GO:0009626//plant-type hypersensitive response;GO:0006984//ER-nucleus signaling pathway;GO:0006812//cation transport;GO:0009755//hormone-mediated signaling pathway	K00699//glucuronosyltransferase [EC:2.4.1.17];K13691//pathogen-inducible salicylic acid glucosyltransferase [EC:2.4.1.-];K13030//cyanohydrin beta-glucosyltransferase [EC:2.4.1.85]	gi|15219876|ref|NP_173656.1|//UDP-glycosyltransferase 85A1 [Arabidopsis thaliana]
AT1G70060	4511	361.426	523.059	0.533273	0.000711295	*	5.16e-05	SNL4	GO:0043231//intracellular membrane-bounded organelle	NA	GO:0048437//floral organ development;GO:0009409//response to cold;GO:0006351//transcription, DNA-templated;GO:0043479//pigment accumulation in tissues in response to UV light	K11644//paired amphipathic helix protein Sin3a	gi|334183798|ref|NP_177163.3|//paired amphipathic helix protein Sin3-like 4 [Arabidopsis thaliana]
AT3G02760	3268	456.868	660.928	0.532716	0.000205649	*	1.26e-05	AT3G02760//AT3G02760	GO:0044444//cytoplasmic part	GO:0004812//aminoacyl-tRNA ligase activity;GO:0032550//purine ribonucleoside binding	GO:0003006//developmental process involved in reproduction;GO:0006418//tRNA aminoacylation for protein translation	K01892//histidyl-tRNA synthetase [EC:6.1.1.21]	gi|240255269|ref|NP_186925.4|//histidyl-tRNA synthetase [Arabidopsis thaliana]
AT5G04460	2922	143.887	208.072	0.532147	0.0135767	*	0.00180162	AT5G04460//AT5G04460	GO:0044424//intracellular part	GO:0046914//transition metal ion binding	NA	K01931//protein neuralized [EC:2.3.2.27]	gi|30680527|ref|NP_196066.2|//RING/U-box domain-containing protein [Arabidopsis thaliana];gi|7406450|emb|CAB85552.1|//putative protein [Arabidopsis thaliana]
AT1G50890	2968	90.8923	131.364	0.531337	0.0434164	*	0.00798195	AT1G50890//AT1G50890	GO:0009536//plastid	NA	NA	NA	gi|30694865|ref|NP_175502.2|//microtubule-associated protein SPIRAL2-like [Arabidopsis thaliana]
AT1G58200	2545	468.295	676.799	0.531309	1.26e-05	*	5.54e-07	MSL3	GO:0031967//organelle envelope	GO:0015075//ion transmembrane transporter activity	GO:0032787//monocarboxylic acid metabolic process;GO:0006950//response to stress;GO:0009725//response to hormone;GO:0009658//chloroplast organization	K16052//MscS family membrane protein	gi|30696227|ref|NP_176116.2|//MSCS-like 3 [Arabidopsis thaliana]
AT5G24140	1886	177.499	256.508	0.531192	0.00326433	*	0.000310992	SQP2	GO:0031224//intrinsic component of membrane	GO:0016709//oxidoreductase activity, acting on paired donors, with incorporation or reduction of molecular oxygen, NAD(P)H as one donor, and incorporation of one atom of oxygen;GO:0000166//nucleotide binding	GO:0006694//steroid biosynthetic process;GO:0016104//triterpenoid biosynthetic process	K00511//squalene monooxygenase [EC:1.14.14.17]	gi|15237900|ref|NP_197802.1|//squalene monooxygenase 2 [Arabidopsis thaliana]
AT2G46590	1884	141.966	205.121	0.530935	0.00385527	*	0.000380988	DAG2	GO:0043231//intracellular membrane-bounded organelle	GO:0046914//transition metal ion binding;GO:0001071//nucleic acid binding transcription factor activity;GO:0003676//nucleic acid binding	GO:0006595//polyamine metabolic process;GO:0044707//single-multicellular organism process;GO:0009314//response to radiation;GO:0006950//response to stress;GO:0006575//cellular modified amino acid metabolic process;GO:0006351//transcription, DNA-templated	K16222//Dof zinc finger protein DOF5.5	gi|79324929|ref|NP_001031549.1|//protein DOF AFFECTING GERMINATION 2 [Arabidopsis thaliana]
AT2G37520	3373	165.364	238.927	0.530926	0.00367721	*	0.000358834	AT2G37520//AT2G37520	GO:0043231//intracellular membrane-bounded organelle	GO:0046914//transition metal ion binding	GO:0006351//transcription, DNA-templated	NA	gi|334184778|ref|NP_181288.4|//acyl-CoA N-acyltransferase with RING/FYVE/PHD-type zinc finger domain-containing protein [Arabidopsis thaliana]
AT3G45300	1632	566.974	819.093	0.530746	1.41e-05	*	6.26e-07	IVD	GO:0044429//mitochondrial part	GO:0000166//nucleotide binding;GO:0003995//acyl-CoA dehydrogenase activity;GO:0032550//purine ribonucleoside binding	GO:0009063//cellular amino acid catabolic process;GO:0009746//response to hexose;GO:0006551//leucine metabolic process;GO:0034285//response to disaccharide	K00253//isovaleryl-CoA dehydrogenase [EC:1.3.8.4]	gi|15230664|ref|NP_190116.1|//isovaleryl-CoA-dehydrogenase [Arabidopsis thaliana]
AT5G37370	1337	360.645	520.813	0.530186	1.73e-05	*	7.82e-07	ATSRL1	NA	NA	GO:0010467//gene expression;GO:0006970//response to osmotic stress;GO:0006402//mRNA catabolic process	K12850//pre-mRNA-splicing factor 38B	gi|30693071|ref|NP_851101.1|//putative splicing factor ATSRL1 [Arabidopsis thaliana];gi|30693073|ref|NP_198553.2|//putative splicing factor ATSRL1 [Arabidopsis thaliana];gi|238481439|ref|NP_001154753.1|//putative splicing factor ATSRL1 [Arabidopsis thaliana];gi|334188050|ref|NP_001190430.1|//putative splicing factor ATSRL1 [Arabidopsis thaliana]
AT5G58720	2049	289.193	417.603	0.530102	0.000172267	*	1.03e-05	AT5G58720//AT5G58720	GO:0043231//intracellular membrane-bounded organelle	GO:0032550//purine ribonucleoside binding	GO:0006281//DNA repair;GO:0006402//mRNA catabolic process	NA	gi|15237740|ref|NP_200680.1|//smr (Small MutS Related) domain-containing protein [Arabidopsis thaliana]
AT5G62570	2311	292.666	422.474	0.529609	0.000735732	*	5.37e-05	AT5G62570//AT5G62570	NA	GO:0005515//protein binding	GO:0006952//defense response;GO:0006984//ER-nucleus signaling pathway	NA	gi|10178088|dbj|BAB11507.1|//unnamed protein product [Arabidopsis thaliana];gi|334188577|ref|NP_001190597.1|//calmodulin binding protein 60a [Arabidopsis thaliana]
AT4G21400	2210	123.876	178.8	0.529447	0.013223	*	0.0017454	CRK28	NA	GO:0004672//protein kinase activity;GO:0032550//purine ribonucleoside binding	GO:0006464//cellular protein modification process;GO:0010243//response to organonitrogen compound;GO:0002252//immune effector process;GO:0006796//phosphate-containing compound metabolic process	K04733//interleukin-1 receptor-associated kinase 4 [EC:2.7.11.1];K04730//interleukin-1 receptor-associated kinase 1 [EC:2.7.11.1]	gi|15234434|ref|NP_193871.1|//cysteine-rich receptor-like protein kinase 28 [Arabidopsis thaliana]
AT3G10030	2099	303.36	437.713	0.528956	0.000103419	*	5.82e-06	AT3G10030//AT3G10030	GO:0044424//intracellular part	GO:0005488//binding;GO:0016772//transferase activity, transferring phosphorus-containing groups	GO:0009648//photoperiodism;GO:0006520//cellular amino acid metabolic process;GO:0006796//phosphate-containing compound metabolic process;GO:0006402//mRNA catabolic process	K09903//uridylate kinase [EC:2.7.4.22]	gi|18398728|ref|NP_566366.1|//aspartate/glutamate/uridylate kinase family protein [Arabidopsis thaliana];gi|145332014|ref|NP_001078129.1|//aspartate/glutamate/uridylate kinase family protein [Arabidopsis thaliana]
AT3G48190	9393	102.293	147.562	0.528606	0.0267079	*	0.00426686	ATM	GO:0005911//cell-cell junction;GO:0009536//plastid	GO:0016307//phosphatidylinositol phosphate kinase activity;GO:0032550//purine ribonucleoside binding	GO:0007127//meiosis I;GO:0010212//response to ionizing radiation;GO:0007059//chromosome segregation;GO:0000725//recombinational repair;GO:0006351//transcription, DNA-templated;GO:0006464//cellular protein modification process;GO:0006796//phosphate-containing compound metabolic process;GO:0000904//cell morphogenesis involved in differentiation;GO:0000723//telomere maintenance	K04728//ataxia telangiectasia mutated family protein [EC:2.7.11.1]	gi|56748564|sp|Q9M3G7.1|ATM_ARATH//RecName: Full=Serine/threonine-protein kinase ATM; AltName: Full=Ataxia telangiectasia mutated homolog; Short=AtATM;gi|7529272|emb|CAB86487.1|//ataxia-telangiectasia mutated protein (Atm) [Arabidopsis thaliana]
AT1G21651	2755	87.9948	126.812	0.527196	0.0340757	*	0.00580435	AT1G21651//AT1G21651	NA	GO:0046914//transition metal ion binding;GO:0032550//purine ribonucleoside binding	GO:0006886//intracellular protein transport	K03070//preprotein translocase subunit SecA	gi|186478734|ref|NP_001117325.1|//zinc ion binding protein [Arabidopsis thaliana]
AT2G19600	2456	153.607	221.344	0.527047	0.00597268	*	0.000648716	KEA4	GO:0031224//intrinsic component of membrane	GO:0005451//monovalent cation:proton antiporter activity;GO:0046873//metal ion transmembrane transporter activity	GO:0044763//single-organism cellular process;GO:0030001//metal ion transport	NA	gi|30680729|ref|NP_849990.1|//K(+) efflux antiporter 4 [Arabidopsis thaliana]
AT1G61850	4727	280.73	404.519	0.527022	0.000185268	*	1.12e-05	AT1G61850//AT1G61850	NA	GO:0016298//lipase activity	GO:0070646//protein modification by small protein removal;GO:0003006//developmental process involved in reproduction;GO:0042743//hydrogen peroxide metabolic process;GO:0051707//response to other organism;GO:0009694//jasmonic acid metabolic process	K08770//ubiquitin C;K19613//leucine-rich repeat protein SHOC2;K16815//calcium-independent phospholipase A2-gamma	gi|727600861|ref|XP_010473405.1|//PREDICTED: phospholipase A I [Camelina sativa];gi|727508180|ref|XP_010430211.1|//PREDICTED: phospholipase A I-like isoform X3 [Camelina sativa]
AT4G30520	2604	143.032	206.085	0.526893	0.00485148	*	0.000501146	SARK	GO:0031224//intrinsic component of membrane	GO:0004672//protein kinase activity;GO:0032550//purine ribonucleoside binding	GO:0006464//cellular protein modification process;GO:0006796//phosphate-containing compound metabolic process	K13418//somatic embryogenesis receptor kinase 1 [EC:2.7.10.1 2.7.11.1]	gi|22329033|ref|NP_194781.2|//senescence-associated receptor-like kinase [Arabidopsis thaliana]
AT4G12750	3976	107.278	154.554	0.526761	0.0137107	*	0.00182621	AT4G12750//AT4G12750	GO:0043231//intracellular membrane-bounded organelle	GO:0003677//DNA binding;GO:0001071//nucleic acid binding transcription factor activity	GO:0006351//transcription, DNA-templated	K18730//PERQ amino acid-rich with GYF domain-containing protein	gi|334186462|ref|NP_193011.5|//homeodomain-like transcriptional regulator [Arabidopsis thaliana]
AT5G27270	3460	145.364	209.365	0.526356	0.00922616	*	0.00111225	EMB976	NA	NA	NA	K17964//leucine-rich PPR motif-containing protein, mitochondrial	gi|15240478|ref|NP_198079.1|//pentatricopeptide repeat protein EMB976 [Arabidopsis thaliana]
AT3G59410	5311	139.393	200.657	0.525572	0.0152668	*	0.00209592	GCN2	GO:0043231//intracellular membrane-bounded organelle	GO:0003723//RNA binding;GO:0004674//protein serine/threonine kinase activity;GO:0032550//purine ribonucleoside binding	GO:0006520//cellular amino acid metabolic process;GO:0006468//protein phosphorylation	K16196//eukaryotic translation initiation factor 2-alpha kinase 4 [EC:2.7.11.1]	gi|334186129|ref|NP_001190135.1|//eIF2alpha kinase [Arabidopsis thaliana];gi|30694992|ref|NP_191500.2|//eIF2alpha kinase [Arabidopsis thaliana]
AT1G21160	4186	121.441	174.785	0.525325	0.0281603	*	0.00456521	AT1G21160//AT1G21160	GO:0016020//membrane;GO:0044444//cytoplasmic part	GO:0003723//RNA binding;GO:0017111//nucleoside-triphosphatase activity;GO:0032550//purine ribonucleoside binding	GO:0070646//protein modification by small protein removal;GO:0003006//developmental process involved in reproduction;GO:0042743//hydrogen peroxide metabolic process;GO:0009154//purine ribonucleotide catabolic process;GO:0045491//xylan metabolic process	K03243//translation initiation factor 5B	gi|145335964|ref|NP_173540.2|//eukaryotic translation initiation factor 2 (eIF-2) family protein [Arabidopsis thaliana]
AT1G69170	1934	72.0635	103.712	0.52525	0.0417811	*	0.00757083	AT1G69170//AT1G69170	GO:0043231//intracellular membrane-bounded organelle	GO:0001071//nucleic acid binding transcription factor activity;GO:0003676//nucleic acid binding	GO:0006351//transcription, DNA-templated	K13415//protein brassinosteroid insensitive 1 [EC:2.7.10.1 2.7.11.1]	gi|30697804|ref|NP_177077.3|//squamosa promoter-binding-like protein 6 [Arabidopsis thaliana]
AT3G03040	1960	193.773	278.866	0.525204	0.0012041	*	9.6e-05	AT3G03040//AT3G03040	GO:0043231//intracellular membrane-bounded organelle	NA	GO:0009791//post-embryonic development;GO:0009648//photoperiodism;GO:0045087//innate immune response	K06911//uncharacterized protein	gi|15228447|ref|NP_186954.1|//F-box protein [Arabidopsis thaliana]
AT1G52150	3543	304.175	437.698	0.525037	0.000306877	*	1.98e-05	ATHB-15	GO:0043231//intracellular membrane-bounded organelle	GO:0003677//DNA binding;GO:0001071//nucleic acid binding transcription factor activity	GO:0009953//dorsal/ventral pattern formation;GO:0022610//biological adhesion;GO:0009267//cellular response to starvation;GO:0003006//developmental process involved in reproduction;GO:0009943//adaxial/abaxial axis specification;GO:0006351//transcription, DNA-templated;GO:0009799//specification of symmetry;GO:0009933//meristem structural organization;GO:0009887//animal organ morphogenesis;GO:000701…	K09338//homeobox-leucine zipper protein	gi|145324911|ref|NP_001077702.1|//homeobox-leucine zipper protein ATHB-15 [Arabidopsis thaliana];gi|30695149|ref|NP_849795.1|//homeobox-leucine zipper protein ATHB-15 [Arabidopsis thaliana];gi|15218158|ref|NP_175627.1|//homeobox-leucine zipper protein ATHB-15 [Arabidopsis thaliana]
AT1G19290	3394	93.0996	133.961	0.52497	0.0247194	*	0.0038491	AT1G19290//AT1G19290	NA	NA	NA	K17964//leucine-rich PPR motif-containing protein, mitochondrial	gi|186478651|ref|NP_173362.2|//pentatricopeptide repeat-containing protein [Arabidopsis thaliana]
AT1G20610	2011	168.326	242.131	0.524529	0.00227182	*	0.000202952	CYCB2%3B3	GO:0043231//intracellular membrane-bounded organelle	GO:0019887//protein kinase regulator activity;GO:0019900//kinase binding	GO:0051726//regulation of cell cycle	K05868//cyclin B	gi|15217987|ref|NP_173485.1|//cyclin-B2-3 [Arabidopsis thaliana]
AT1G76280	2938	107.503	154.623	0.524379	0.0180732	*	0.00258348	AT1G76280//AT1G76280	GO:0009536//plastid	NA	NA	K17710//pentatricopeptide repeat domain-containing protein 1	gi|240254375|ref|NP_001031285.4|//pentatricopeptide repeat-containing protein [Arabidopsis thaliana];gi|42563256|ref|NP_177755.3|//pentatricopeptide repeat-containing protein [Arabidopsis thaliana];gi|334183937|ref|NP_001185409.1|//pentatricopeptide repeat-containing protein [Arabidopsis thaliana]
AT1G67690	2592	71.7705	103.228	0.524377	0.0489068	*	0.00932471	AT1G67690//AT1G67690	GO:0043231//intracellular membrane-bounded organelle	GO:0004175//endopeptidase activity;GO:0043169//cation binding	GO:0009908//flower development;GO:0007127//meiosis I;GO:0006464//cellular protein modification process;GO:0006089//lactate metabolic process;GO:0051726//regulation of cell cycle;GO:0031497//chromatin assembly	K01392//thimet oligopeptidase [EC:3.4.24.15]	gi|240254333|ref|NP_564902.4|//zincin-like metalloproteases-like protein [Arabidopsis thaliana]
AT4G32272	1658	80.1196	115.225	0.52423	0.0348154	*	0.00598212	AT4G32272//AT4G32272	GO:0031224//intrinsic component of membrane	NA	NA	K15281//solute carrier family 35	gi|145334197|ref|NP_001078479.1|//nucleotide/sugar transporter family protein [Arabidopsis thaliana];gi|334187081|ref|NP_001190887.1|//nucleotide/sugar transporter family protein [Arabidopsis thaliana]
AT1G60900	2131	498.242	716.545	0.524212	2.93e-05	*	1.42e-06	AT1G60900//AT1G60900	GO:0043231//intracellular membrane-bounded organelle	GO:0036094//small molecule binding;GO:0003676//nucleic acid binding	GO:0006396//RNA processing	K12837//splicing factor U2AF 65 kDa subunit	gi|30696485|ref|NP_176287.3|//Splicing factor U2af large subunit B [Arabidopsis thaliana]
AT5G24450	2107	256.373	368.644	0.523984	0.000817532	*	6.08e-05	AT5G24450//AT5G24450	GO:0043231//intracellular membrane-bounded organelle	NA	GO:0006486//protein glycosylation	K15202//general transcription factor 3C polypeptide 5 (transcription factor C subunit 1)	gi|145358394|ref|NP_197833.2|//transcription factor IIIC, subunit 5 [Arabidopsis thaliana]
AT3G50700	2117	446.076	641.248	0.523592	4.07e-06	*	1.6e-07	IDD2	GO:0043231//intracellular membrane-bounded organelle	GO:0046914//transition metal ion binding;GO:0001071//nucleic acid binding transcription factor activity	GO:0006605//protein targeting;GO:0042743//hydrogen peroxide metabolic process;GO:0009627//systemic acquired resistance;GO:0006351//transcription, DNA-templated;GO:0048869//cellular developmental process;GO:0009887//animal organ morphogenesis;GO:0009626//plant-type hypersensitive response;GO:0006470//protein dephosphorylation;GO:0009755//hormone-mediated signaling pathway	K14794//ribosomal RNA-processing protein 12;K12309//beta-galactosidase [EC:3.2.1.23]	gi|15229832|ref|NP_190639.1|//indeterminate-domain 2 protein [Arabidopsis thaliana]
AT3G59350	1787	799.583	1149.22	0.52334	1.51e-07	*	4.44e-09	AT3G59350//AT3G59350	GO:0016020//membrane;GO:0043231//intracellular membrane-bounded organelle	GO:0004672//protein kinase activity;GO:0019900//kinase binding;GO:0032550//purine ribonucleoside binding	GO:0006464//cellular protein modification process;GO:0010243//response to organonitrogen compound;GO:0006796//phosphate-containing compound metabolic process	K13436//pto-interacting protein 1 [EC:2.7.11.1]	gi|7801685|emb|CAB91605.1|//protein kinase-like protein [Arabidopsis thaliana];gi|30694970|ref|NP_567082.2|//PTI1-like tyrosine-protein kinase 3 [Arabidopsis thaliana]
AT5G57250	3576	112.727	161.904	0.522308	0.0216374	*	0.00325206	AT5G57250//AT5G57250	NA	NA	NA	K17964//leucine-rich PPR motif-containing protein, mitochondrial	gi|145334827|ref|NP_001078759.1|//pentatricopeptide repeat-containing protein [Arabidopsis thaliana]
AT4G13575	1429	312.726	449.094	0.522122	0.000178994	*	1.08e-05	AT4G13575//AT4G13575	GO:0043231//intracellular membrane-bounded organelle	NA	NA	NA	gi|186511735|ref|NP_001118976.1|//uncharacterized protein [Arabidopsis thaliana]
AT3G02060	2918	229.27	329.21	0.521963	0.000588988	*	4.15e-05	AT3G02060//AT3G02060	GO:0043231//intracellular membrane-bounded organelle	GO:0003677//DNA binding;GO:0042623//ATPase activity, coupled;GO:0032550//purine ribonucleoside binding	GO:0006259//DNA metabolic process;GO:0006779//porphyrin-containing compound biosynthetic process	K03655//ATP-dependent DNA helicase RecG [EC:3.6.4.12]	gi|18396054|ref|NP_566160.1|//putative DEAD/DEAH box helicase [Arabidopsis thaliana]
AT1G21580	7502	351.492	504.551	0.521508	0.00386288	*	0.000381899	AT1G21580//AT1G21580	GO:0043231//intracellular membrane-bounded organelle	GO:0097159//organic cyclic compound binding;GO:0046914//transition metal ion binding	NA	K13195//cold-inducible RNA-binding protein;K13098//RNA-binding protein FUS;K14404//cleavage and polyadenylation specificity factor subunit 4;K12885//heterogeneous nuclear ribonucleoprotein G	gi|334182742|ref|NP_173577.2|//zinc finger CCCH domain-containing protein [Arabidopsis thaliana];gi|9454580|gb|AAF87903.1|AC015447_13//Hypothetical protein [Arabidopsis thaliana]
AT2G37160	2401	193.102	277.137	0.52124	0.00149527	*	0.000123242	AT2G37160//AT2G37160	GO:0009536//plastid	NA	GO:0006486//protein glycosylation;GO:0009756//carbohydrate mediated signaling;GO:0009793//embryo development ending in seed dormancy	K14855//ribosome assembly protein 4	gi|42569691|ref|NP_181253.2|//transducin/WD-40 repeat-containing protein [Arabidopsis thaliana];gi|334184752|ref|NP_001031501.2|//transducin/WD-40 repeat-containing protein [Arabidopsis thaliana]
AT3G27260	3265	481.408	690.837	0.521084	1.1e-05	*	4.81e-07	GTE8	GO:0009536//plastid	NA	NA	K11684//bromodomain-containing factor 1;K11721//bromodomain-containing protein 3;K11724//bromodomain testis-specific protein	gi|15232127|ref|NP_189362.1|//global transcription factor group E8 [Arabidopsis thaliana]
AT3G61310	4959	543.008	778.729	0.520148	2.65e-06	*	9.95e-08	AT3G61310//AT3G61310	GO:0043231//intracellular membrane-bounded organelle	NA	NA	NA	gi|15233076|ref|NP_191689.1|//C2 calcium/lipid-binding and phosphoribosyltransferase C-terminal domain-containing protein [Arabidopsis thaliana]
AT2G16250	3169	116.133	166.54	0.520084	0.0152998	*	0.00210269	AT2G16250//AT2G16250	GO:0016020//membrane;GO:0005618//cell wall;GO:0005911//cell-cell junction	GO:0004672//protein kinase activity;GO:0032550//purine ribonucleoside binding	GO:0006464//cellular protein modification process;GO:0048437//floral organ development;GO:0007167//enzyme linked receptor protein signaling pathway;GO:0009607//response to biotic stimulus;GO:0009886//post-embryonic animal morphogenesis	K00924;K13415//protein brassinosteroid insensitive 1 [EC:2.7.10.1 2.7.11.1]	gi|42569070|ref|NP_179220.2|//putative LRR receptor-like serine/threonine-protein kinase [Arabidopsis thaliana]
AT2G27230	2673	374.997	537.644	0.519772	3.3e-05	*	1.63e-06	LHW	GO:0043231//intracellular membrane-bounded organelle	GO:0042802//identical protein binding	GO:0003006//developmental process involved in reproduction;GO:0016458//gene silencing;GO:0003002//regionalization;GO:0006351//transcription, DNA-templated;GO:0009799//specification of symmetry;GO:0009933//meristem structural organization;GO:0009887//animal organ morphogenesis;GO:0010015//root morphogenesis;GO:0016568//null	K08867//WNK lysine deficient protein kinase [EC:2.7.11.1]	gi|18401363|ref|NP_565640.1|//transcription factor LHW [Arabidopsis thaliana]
AT1G70560	1548	269.815	386.588	0.518825	0.000326142	*	2.12e-05	TAA1	GO:0043231//intracellular membrane-bounded organelle	GO:0070548//L-glutamine aminotransferase activity;GO:0070547//L-tyrosine aminotransferase activity;GO:0010326//methionine-oxo-acid transaminase activity;GO:0047635//alanine-oxo-acid transaminase activity;GO:0016829//lyase activity;GO:0043168//anion binding;GO:0070529//L-tryptophan aminotransferase activity;GO:0070546//L-phenylalanine aminotransferase activity	GO:0010051//xylem and phloem pattern formation;GO:0006694//steroid biosynthetic process;GO:0009683//indoleacetic acid metabolic process;GO:0009888//tissue development;GO:0048438//floral whorl development;GO:0048827//phyllome development;GO:0009630//gravitropism;GO:0006952//defense response;GO:0009725//response to hormone;GO:0010015//root morphogenesis;GO:0009639//response to red or far red light;…	K16903//L-tryptophan---pyruvate aminotransferase [EC:2.6.1.99]	gi|15223183|ref|NP_177213.1|//L-tryptophan--pyruvate aminotransferase 1 [Arabidopsis thaliana]
AT1G63130	2638	166.553	238.589	0.518545	0.0115432	*	0.0014674	AT1G63130//AT1G63130	GO:0043231//intracellular membrane-bounded organelle	GO:0003676//nucleic acid binding	GO:0006396//RNA processing	K17964//leucine-rich PPR motif-containing protein, mitochondrial	gi|15221691|ref|NP_176501.1|//transacting siRNA generating locus [Arabidopsis thaliana]
AT2G20320	3565	153.804	220.305	0.518415	0.00634834	*	0.000697911	AT2G20320//AT2G20320	GO:0043231//intracellular membrane-bounded organelle	NA	GO:0009690//cytokinin metabolic process;GO:0046942//carboxylic acid transport	K20161	gi|334184326|ref|NP_179622.5|//DENN (AEX-3) domain-containing protein [Arabidopsis thaliana]
AT3G54740	1807	135.964	194.747	0.518377	0.0113475	*	0.00143098	AT3G54740//AT3G54740	GO:0043231//intracellular membrane-bounded organelle	NA	NA	K06268//serine/threonine-protein phosphatase 2B regulatory subunit	gi|145332839|ref|NP_001078285.1|//uncharacterized protein [Arabidopsis thaliana]
AT3G57470	3323	206.297	295.467	0.518273	0.00576748	*	0.000621126	AT3G57470//AT3G57470	GO:0043231//intracellular membrane-bounded organelle	GO:0004175//endopeptidase activity;GO:0046914//transition metal ion binding	GO:0019538//protein metabolic process	K01408//insulysin [EC:3.4.24.56]	gi|6706418|emb|CAB66104.1|//protease-like protein [Arabidopsis thaliana];gi|186511153|ref|NP_001118852.1|//insulinase family protein [Arabidopsis thaliana];gi|334186059|ref|NP_001190118.1|//insulinase family protein [Arabidopsis thaliana];gi|334186056|ref|NP_567049.3|//insulinase family protein [Arabidopsis thaliana]
AT2G46180	2540	173.843	248.927	0.517937	0.0219121	*	0.00330786	GC4	GO:0043231//intracellular membrane-bounded organelle	GO:0005488//binding	GO:0010467//gene expression;GO:0007049//cell cycle;GO:0006996//organelle organization;GO:0030243//cellulose metabolic process;GO:0016192//vesicle-mediated transport	K09291//nucleoprotein TPR;K10866//DNA repair protein RAD50 [EC:3.6.-.-];K10406//kinesin family member C2/C3	gi|30690248|ref|NP_850447.1|//golgin candidate 4 [Arabidopsis thaliana]
AT5G02940	2900	215.07	307.949	0.517887	0.00135086	*	0.000109601	AT5G02940//AT5G02940	GO:0009526//plastid envelope	GO:0036094//small molecule binding	GO:0005982//starch metabolic process;GO:0005984//disaccharide metabolic process	NA	gi|30679833|ref|NP_195914.2|//uncharacterized protein [Arabidopsis thaliana]
AT1G79440	2130	404.397	578.964	0.517702	1.97e-05	*	9.05e-07	ALDH5F1	GO:0044429//mitochondrial part;GO:0009532//plastid stroma	GO:0016620//oxidoreductase activity, acting on the aldehyde or oxo group of donors, NAD or NADP as acceptor;GO:0000166//nucleotide binding;GO:0046914//transition metal ion binding	GO:0009063//cellular amino acid catabolic process;GO:0006105//succinate metabolic process;GO:0009314//response to radiation;GO:0006325//chromatin organization;GO:0006950//response to stress	K17761//succinate-semialdehyde dehydrogenase, mitochondrial [EC:1.2.1.24]	gi|15219379|ref|NP_178062.1|//succinate-semialdehyde dehydrogenase [Arabidopsis thaliana]
AT4G20320	2560	169.67	242.908	0.517677	0.00223715	*	0.000199176	AT4G20320//AT4G20320	GO:0044424//intracellular part	GO:0016879//ligase activity, forming carbon-nitrogen bonds	GO:0006220//pyrimidine nucleotide metabolic process	K01937//CTP synthase [EC:6.3.4.2]	gi|79479049|ref|NP_193765.3|//putative CTP synthase [Arabidopsis thaliana]
AT5G02620	2057	166.867	238.864	0.51749	0.00597268	*	0.000648608	ANK1	GO:0043231//intracellular membrane-bounded organelle	NA	NA	K15502//serine/threonine-protein phosphatase 6 regulatory ankyrin repeat subunit A	gi|110740601|dbj|BAE98405.1|//ankyrin like protein [Arabidopsis thaliana]
AT5G07100	1309	171.092	244.831	0.517018	0.0041328	*	0.000414561	WRKY26	GO:0043231//intracellular membrane-bounded organelle	GO:0003677//DNA binding;GO:0001071//nucleic acid binding transcription factor activity	GO:0010286//heat acclimation;GO:0006351//transcription, DNA-templated	K13424//WRKY transcription factor 33	gi|15240696|ref|NP_196327.1|//WRKY DNA-binding protein 26 [Arabidopsis thaliana]
AT1G22310	1903	83.4875	119.458	0.516868	0.0384393	*	0.00679378	MBD8	GO:0043231//intracellular membrane-bounded organelle	GO:0000166//nucleotide binding;GO:0003676//nucleic acid binding	NA	NA	gi|30687819|ref|NP_850949.1|//methyl-CPG-binding domain-containing protein [Arabidopsis thaliana];gi|30687824|ref|NP_173650.3|//methyl-CPG-binding domain-containing protein [Arabidopsis thaliana]
AT2G30470	3402	195.194	279.095	0.515848	0.00271054	*	0.000250617	HSI2	GO:0043231//intracellular membrane-bounded organelle	GO:0046914//transition metal ion binding;GO:0001071//nucleic acid binding transcription factor activity;GO:0003676//nucleic acid binding	GO:0009845//seed germination;GO:0009725//response to hormone;GO:0080050//regulation of seed development;GO:0006351//transcription, DNA-templated;GO:0034285//response to disaccharide	K09287//RAV-like factor	gi|30684597|ref|NP_850146.1|//B3 domain-containing transcription repressor VAL1 [Arabidopsis thaliana]
AT1G47230	1549	95.4242	136.425	0.515684	0.0236734	*	0.00363732	CYCA3%3B4	GO:0043231//intracellular membrane-bounded organelle	GO:0019887//protein kinase regulator activity;GO:0019900//kinase binding;GO:0016772//transferase activity, transferring phosphorus-containing groups	GO:0010374//stomatal complex development;GO:0006261//DNA-dependent DNA replication;GO:0000086//G2/M transition of mitotic cell cycle;GO:0000079//regulation of cyclin-dependent protein serine/threonine kinase activity	K06627//cyclin A	gi|42571785|ref|NP_973983.1|//cyclin-A3-4 [Arabidopsis thaliana];gi|15220147|ref|NP_175156.1|//cyclin-A3-4 [Arabidopsis thaliana]
AT5G57130	3651	223.278	319.155	0.515415	0.0079036	*	0.000913297	AT5G57130//AT5G57130	NA	NA	GO:0003006//developmental process involved in reproduction;GO:0043170//macromolecule metabolic process;GO:0009943//adaxial/abaxial axis specification;GO:0010073//meristem maintenance;GO:0009799//specification of symmetry;GO:0009933//meristem structural organization	K03695//ATP-dependent Clp protease ATP-binding subunit ClpB	gi|79538220|ref|NP_568849.2|//Clp amino terminal domain-containing protein [Arabidopsis thaliana]
AT3G54010	2307	317.505	453.513	0.514364	0.00124781	*	0.00010001	PAS1	NA	NA	NA	K09571//FK506-binding protein 4/5 [EC:5.2.1.8]	gi|18409970|ref|NP_566993.1|//peptidyl-prolyl isomerase PASTICCINO1 [Arabidopsis thaliana]
AT3G44630	4209	709.637	1013.43	0.514097	5.11e-05	*	2.66e-06	AT3G44630//AT3G44630	GO:0012505//endomembrane system;GO:0044424//intracellular part;GO:0031090//organelle membrane	GO:0019904//protein domain specific binding;GO:0016462//pyrophosphatase activity;GO:0032550//purine ribonucleoside binding	GO:0050832//defense response to fungus;GO:0007154//cell communication	K19613//leucine-rich repeat protein SHOC2	gi|15230461|ref|NP_190049.1|//TIR-NBS-LRR class disease resistance protein [Arabidopsis thaliana];gi|30692215|ref|NP_850655.1|//TIR-NBS-LRR class disease resistance protein [Arabidopsis thaliana]
AT3G56360	1416	949.046	1355.27	0.51403	3.19e-08	*	8.33e-10	AT3G56360//AT3G56360	GO:0043231//intracellular membrane-bounded organelle	NA	NA	NA	gi|15228898|ref|NP_191195.1|//uncharacterized protein [Arabidopsis thaliana]
AT5G65630	3569	615.941	879.186	0.513377	1.29e-05	*	5.69e-07	GTE7	GO:0043231//intracellular membrane-bounded organelle	NA	GO:0009292//genetic transfer	K11721//bromodomain-containing protein 3	gi|8978291|dbj|BAA98182.1|//unnamed protein product [Arabidopsis thaliana]
AT3G51720	1559	229.663	327.75	0.51308	0.00420976	*	0.000423324	AT3G51720//AT3G51720	NA	NA	GO:0008283//cell proliferation;GO:0007010//cytoskeleton organization	NA	gi|15230567|ref|NP_190740.1|//uncharacterized protein [Arabidopsis thaliana]
AT2G25640	3066	111.298	158.809	0.512874	0.0189938	*	0.00275806	AT2G25640//AT2G25640	GO:0043231//intracellular membrane-bounded organelle	GO:0046914//transition metal ion binding	GO:0010467//gene expression	K19720//collagen, type III, alpha;K03145//transcription elongation factor S-II	gi|79563173|ref|NP_180135.2|//SPOC domain / transcription elongation factor S-II protein [Arabidopsis thaliana]
AT5G05560	5519	82.4703	117.673	0.51284	0.0385265	*	0.00681078	EMB2771	GO:0000152//nuclear ubiquitin ligase complex	NA	GO:0001558//regulation of cell growth;GO:0007127//meiosis I;GO:0006281//DNA repair;GO:0007059//chromosome segregation;GO:0003006//developmental process involved in reproduction;GO:0035966//response to topologically incorrect protein;GO:0019953//sexual reproduction;GO:0006511//ubiquitin-dependent protein catabolic process;GO:0048229//gametophyte development;GO:0006261//DNA-dependent DNA replicatio…	K03348//anaphase-promoting complex subunit 1	gi|15239171|ref|NP_196175.1|//E3 ubiquitin ligase complex subunit [Arabidopsis thaliana];gi|727639597|ref|XP_010491087.1|//PREDICTED: anaphase-promoting complex subunit 1-like [Camelina sativa]
AT5G45610	2296	78.1264	111.468	0.512753	0.049765	*	0.00955826	SUV2	NA	GO:0005515//protein binding	GO:0033554//cellular response to stress;GO:0022402//cell cycle process	K09060//plant G-box-binding factor	gi|240256402|ref|NP_199374.4|//ATR-interacting protein-like protein [Arabidopsis thaliana]
AT1G79990	3213	561.831	801.313	0.512229	6.47e-05	*	3.47e-06	AT1G79990//AT1G79990	GO:0030120//vesicle coat	NA	GO:0006006//glucose metabolic process;GO:0051603//proteolysis involved in cellular protein catabolic process;GO:0015031//protein transport;GO:0006996//organelle organization;GO:0046474//glycerophospholipid biosynthetic process	K17302//coatomer subunit beta'	gi|238479130|ref|NP_001154478.1|//coatomer subunit beta'-1 [Arabidopsis thaliana];gi|238479136|ref|NP_001154480.1|//coatomer subunit beta'-1 [Arabidopsis thaliana]
AT1G79000	6020	499.166	711.427	0.511197	0.000588988	*	4.15e-05	HAC1	GO:0043231//intracellular membrane-bounded organelle	GO:0000989//transcription factor activity, transcription factor binding;GO:0046914//transition metal ion binding;GO:0008080//N-acetyltransferase activity	GO:0009791//post-embryonic development;GO:0009648//photoperiodism;GO:0009292//genetic transfer;GO:0006366//transcription from RNA polymerase II promoter;GO:0043543//protein acylation;GO:0016570//histone modification	K04498//E1A/CREB-binding protein [EC:2.3.1.48]	gi|334184005|ref|NP_001185433.1|//histone acetyltransferase HAC1 [Arabidopsis thaliana]
AT5G01400	4877	310.239	442.146	0.511144	0.00182265	*	0.000156022	ESP4	NA	NA	GO:0016441//posttranscriptional gene silencing	K06100//symplekin	gi|15240970|ref|NP_195760.1|//Symplekin/Pta1-like protein [Arabidopsis thaliana]
AT3G44670	4230	289.092	411.89	0.510732	0.00238845	*	0.000215706	AT3G44670//AT3G44670	GO:0012505//endomembrane system;GO:0044424//intracellular part;GO:0031090//organelle membrane	GO:0019904//protein domain specific binding;GO:0016462//pyrophosphatase activity;GO:0032550//purine ribonucleoside binding	GO:0050832//defense response to fungus;GO:0007154//cell communication	K19613//leucine-rich repeat protein SHOC2	gi|145332743|ref|NP_001078237.1|//TIR-NBS-LRR class disease resistance protein [Arabidopsis thaliana]
AT3G06080	2260	566.566	806.786	0.509942	1.77e-06	*	6.35e-08	TBL10	NA	NA	NA	K04427//mitogen-activated protein kinase kinase kinase 7 [EC:2.7.11.25]	gi|18397465|ref|NP_566270.1|//protein TRICHOME BIREFRINGENCE-LIKE 10 [Arabidopsis thaliana];gi|42572279|ref|NP_974235.1|//protein TRICHOME BIREFRINGENCE-LIKE 10 [Arabidopsis thaliana]
AT1G31050	1602	81.9213	116.654	0.50992	0.0393722	*	0.00699443	AT1G31050//AT1G31050	NA	GO:0005515//protein binding;GO:0001071//nucleic acid binding transcription factor activity	GO:0006820//anion transport;GO:0048528//post-embryonic root development;GO:0006351//transcription, DNA-templated;GO:0040007//growth;GO:0030001//metal ion transport;GO:0048764//trichoblast maturation	K05765//cofilin	gi|334182969|ref|NP_174391.5|//transcription factor bHLH111 [Arabidopsis thaliana]
AT4G16280	2919	292.683	416.642	0.509469	0.000526104	*	3.65e-05	FCA	GO:0043231//intracellular membrane-bounded organelle;GO:0044427//chromosomal part	GO:0019840//isoprenoid binding;GO:0036094//small molecule binding;GO:0003676//nucleic acid binding	GO:0009908//flower development;GO:0006342//chromatin silencing;GO:0007059//chromosome segregation;GO:0048229//gametophyte development	K13207//CUG-BP- and ETR3-like factor	gi|186511881|ref|NP_193363.4|//flowering time control protein FCA [Arabidopsis thaliana];gi|186511879|ref|NP_849543.2|//flowering time control protein FCA [Arabidopsis thaliana];gi|332658328|gb|AEE83728.1|//RNA binding / abscisic acid binding protein [Arabidopsis thaliana]
AT5G05540	1738	114.489	162.975	0.509443	0.0189055	*	0.00274296	SDN2	GO:0043231//intracellular membrane-bounded organelle;GO:0043234//protein complex	GO:0097159//organic cyclic compound binding;GO:0004518//nuclease activity	NA	K14570//RNA exonuclease 1 [EC:3.1.-.-]	gi|15239167|ref|NP_196173.1|//small RNA degrading nuclease 2 [Arabidopsis thaliana]
AT1G72410	4189	349.757	497.842	0.509333	0.00235223	*	0.000211754	AT1G72410//AT1G72410	GO:0016020//membrane;GO:0043231//intracellular membrane-bounded organelle	NA	NA	K02184//formin 2	gi|42563167|ref|NP_177385.2|//COP1-interacting protein-related protein [Arabidopsis thaliana];gi|334183858|ref|NP_001185381.1|//COP1-interacting protein-related protein [Arabidopsis thaliana]
AT3G48380	2190	273.777	389.655	0.5092	0.000343132	*	2.25e-05	AT3G48380//AT3G48380	GO:0009536//plastid	NA	NA	K01376//UFM1-specific protease 2 [EC:3.4.22.-]	gi|334185817|ref|NP_001190032.1|//putative Ufm1-specific protease [Arabidopsis thaliana];gi|22331688|ref|NP_680114.1|//putative Ufm1-specific protease [Arabidopsis thaliana];gi|42572613|ref|NP_974402.1|//putative Ufm1-specific protease [Arabidopsis thaliana]
AT4G18140	1877	145.814	207.528	0.509179	0.00867183	*	0.00103216	SSP4b	GO:0043231//intracellular membrane-bounded organelle	GO:0004722//protein serine/threonine phosphatase activity	GO:0006865//amino acid transport;GO:0006464//cellular protein modification process;GO:0016482//cytosolic transport;GO:0009608//response to symbiont;GO:0006796//phosphate-containing compound metabolic process	K17616//CTD small phosphatase-like protein 2 [EC:3.1.3.-]	gi|334186662|ref|NP_001190760.1|//SCP1-like small phosphatase 4b [Arabidopsis thaliana];gi|238480828|ref|NP_001031661.2|//SCP1-like small phosphatase 4b [Arabidopsis thaliana]
AT4G15530	2963	546.577	777.681	0.508754	1.59e-05	*	7.14e-07	PPDK	GO:0009532//plastid stroma	GO:0016781//phosphotransferase activity, paired acceptors;GO:0032550//purine ribonucleoside binding	GO:0032787//monocarboxylic acid metabolic process;GO:0006796//phosphate-containing compound metabolic process	K01006//pyruvate, orthophosphate dikinase [EC:2.7.9.1]	gi|145333164|ref|NP_001078396.1|//pyruvate, phosphate dikinase 1 [Arabidopsis thaliana];gi|79475768|ref|NP_193288.2|//pyruvate, phosphate dikinase 1 [Arabidopsis thaliana]
AT1G03960	2082	105.181	149.634	0.508571	0.0185679	*	0.00267951	AT1G03960//AT1G03960	GO:0043231//intracellular membrane-bounded organelle	GO:0046872//metal ion binding	GO:0009416//response to light stimulus	K11583//serine/threonine-protein phosphatase 2A regulatory subunit B''	gi|4204293|gb|AAD10674.1|//Highly similar to protein phosphatase 2A regulatory subunit [Arabidopsis thaliana];gi|42561672|ref|NP_171892.2|//calcium-binding EF-hand-containing protein [Arabidopsis thaliana]
AT3G14980	3891	133.212	189.495	0.508441	0.0409375	*	0.00735707	ROS4	NA	GO:0046914//transition metal ion binding;GO:0016407//acetyltransferase activity	NA	K11643//chromodomain-helicase-DNA-binding protein 4 [EC:3.6.4.12];K02964//small subunit ribosomal protein S18e;K03580//ATP-dependent helicase HepA [EC:3.6.4.-]	gi|15232453|ref|NP_188116.1|//histone H3 acetyltransferase IDM1 [Arabidopsis thaliana]
AT1G78010	1993	156.18	222.144	0.508287	0.0061672	*	0.000672647	AT1G78010//AT1G78010	GO:0044424//intracellular part	GO:0017111//nucleoside-triphosphatase activity;GO:0032550//purine ribonucleoside binding	GO:0009154//purine ribonucleotide catabolic process;GO:0035556//intracellular signal transduction;GO:0008033//tRNA processing;GO:0016192//vesicle-mediated transport	K03650//tRNA modification GTPase [EC:3.6.-.-]	gi|6573766|gb|AAF17686.1|AC009243_13//F28K19.23 [Arabidopsis thaliana]
AT2G23030	1409	106.268	151.15	0.508271	0.0195578	*	0.00285954	SNRK2.9	GO:0043231//intracellular membrane-bounded organelle;GO:0044444//cytoplasmic part	GO:0004672//protein kinase activity;GO:0032550//purine ribonucleoside binding	GO:0000041//transition metal ion transport;GO:0006464//cellular protein modification process;GO:0009267//cellular response to starvation;GO:0010035//response to inorganic substance;GO:0006796//phosphate-containing compound metabolic process;GO:0015698//inorganic anion transport	K14498//serine/threonine-protein kinase SRK2 [EC:2.7.11.1]	gi|15227774|ref|NP_179885.1|//serine/threonine-protein kinase SNRK2.9 [Arabidopsis thaliana]
AT3G60510	1627	85.4869	121.526	0.507486	0.0363467	*	0.00632308	AT3G60510//AT3G60510	GO:0043231//intracellular membrane-bounded organelle	GO:0003824//catalytic activity	NA	K05605//3-hydroxyisobutyryl-CoA hydrolase [EC:3.1.2.4]	gi|334186156|ref|NP_001190144.1|//ATP-dependent caseinolytic (Clp) protease/crotonase family protein [Arabidopsis thaliana];gi|42566089|ref|NP_191610.3|//ATP-dependent caseinolytic (Clp) protease/crotonase family protein [Arabidopsis thaliana]
AT4G01330	2060	1057.8	1503.53	0.507293	8.25e-08	*	2.31e-09	AT4G01330//AT4G01330	GO:0016020//membrane;GO:0043231//intracellular membrane-bounded organelle	GO:0004672//protein kinase activity;GO:0032550//purine ribonucleoside binding	GO:0006464//cellular protein modification process;GO:0009725//response to hormone	K04733//interleukin-1 receptor-associated kinase 4 [EC:2.7.11.1];K04730//interleukin-1 receptor-associated kinase 1 [EC:2.7.11.1]	gi|334186273|ref|NP_001190651.1|//protein kinase family protein [Arabidopsis thaliana];gi|240255713|ref|NP_192042.5|//protein kinase family protein [Arabidopsis thaliana]
AT2G34640	2084	483.032	686.565	0.50728	0.000104828	*	5.91e-06	PTAC12	GO:0009536//plastid;GO:0000229//cytoplasmic chromosome	NA	GO:0044699//single-organism process;GO:0006351//transcription, DNA-templated	NA	gi|30686151|ref|NP_181011.2|//plastid transcriptionally active 12 [Arabidopsis thaliana]
AT5G49530	2621	183.658	260.795	0.505895	0.00279658	*	0.000259509	AT5G49530//AT5G49530	GO:0043231//intracellular membrane-bounded organelle	GO:0034062//5'-3' RNA polymerase activity	GO:0010467//gene expression	K14721//DNA-directed RNA polymerase III subunit RPC5	gi|15240503|ref|NP_199764.1|//SIN-like protein [Arabidopsis thaliana]
AT5G35753	2335	89.385	126.911	0.505713	0.0421761	*	0.00766853	AT5G35753//AT5G35753	NA	NA	NA	K09518//DnaJ homolog subfamily B member 12	gi|334188032|ref|NP_680345.2|//uncharacterized protein [Arabidopsis thaliana]
AT4G24060	1684	467.494	663.388	0.504906	7.94e-06	*	3.34e-07	AT4G24060//AT4G24060	NA	GO:0005488//binding	GO:0006351//transcription, DNA-templated	K16222//Dof zinc finger protein DOF5.5	gi|18416267|ref|NP_567693.1|//Dof zinc finger protein DOF4.6 [Arabidopsis thaliana]
AT2G25170	4445	549.594	779.858	0.504844	0.00340063	*	0.000327828	PKL	GO:0043231//intracellular membrane-bounded organelle	GO:0046914//transition metal ion binding;GO:0004386//helicase activity;GO:0003676//nucleic acid binding;GO:0032550//purine ribonucleoside binding	GO:0035194//posttranscriptional gene silencing by RNA;GO:0006342//chromatin silencing;GO:2000069//regulation of post-embryonic root development;GO:0009738//abscisic acid-activated signaling pathway;GO:0006325//chromatin organization	K11643//chromodomain-helicase-DNA-binding protein 4 [EC:3.6.4.12]	gi|18400745|ref|NP_565587.1|//CHD3-type chromatin-remodeling factor PICKLE [Arabidopsis thaliana]
AT5G18630	1628	627.768	890.761	0.504806	5.03e-06	*	2.03e-07	AT5G18630//AT5G18630	NA	GO:0016298//lipase activity	GO:0044238//primary metabolic process	K16818//phospholipase A1 [EC:3.1.1.32];K14304//nuclear pore complex protein Nup85	gi|42570528|ref|NP_850848.2|//putative class 3 lipase [Arabidopsis thaliana];gi|145362642|ref|NP_974805.2|//putative class 3 lipase [Arabidopsis thaliana];gi|18418946|ref|NP_568366.1|//putative class 3 lipase [Arabidopsis thaliana]
AT1G21400	2045	748.06	1061.15	0.504408	8.89e-07	*	3.02e-08	AT1G21400//AT1G21400	GO:0043231//intracellular membrane-bounded organelle	GO:0016903//oxidoreductase activity, acting on the aldehyde or oxo group of donors	NA	K00166//2-oxoisovalerate dehydrogenase E1 component alpha subunit [EC:1.2.4.4]	gi|15218984|ref|NP_173562.1|//thiamin diphosphate-binding fold protein [Arabidopsis thaliana]
AT3G25830	2660	401.284	569.211	0.50434	2.54e-05	*	1.22e-06	TPS-CIN	GO:0009536//plastid	GO:0046872//metal ion binding;GO:0009975//cyclase activity;GO:0010333//terpene synthase activity	GO:0016098//monoterpenoid metabolic process;GO:0043692//monoterpene metabolic process	K07385//1,8-cineole synthase [EC:4.2.3.108]	gi|15230902|ref|NP_189212.1|//1,8-cineole synthase [Arabidopsis thaliana]
AT1G04210	4016	500.515	709.819	0.504038	5e-05	*	2.6e-06	AT1G04210//AT1G04210	GO:0043231//intracellular membrane-bounded organelle	GO:0004672//protein kinase activity;GO:0032550//purine ribonucleoside binding	GO:0006464//cellular protein modification process	K13414//mitogen-activated protein kinase kinase kinase 1 [EC:2.7.11.25]	gi|15219675|ref|NP_171917.1|//putative Raf-related kinase [Arabidopsis thaliana]
AT1G65580	3787	375.742	532.8	0.503853	0.000191041	*	1.16e-05	FRA3	NA	NA	GO:0046488//phosphatidylinositol metabolic process	K20279//synaptojanin [EC:3.1.3.36];K01099//inositol polyphosphate 5-phosphatase INPP5B/F [EC:3.1.3.36]	gi|42562979|ref|NP_176736.2|//Type II inositol-1,4,5-trisphosphate 5-phosphatase FRA3 [Arabidopsis thaliana]
AT1G01240	1525	236.69	335.614	0.503804	0.000890463	*	6.74e-05	AT1G01240//AT1G01240	NA	NA	NA	NA	gi|18378816|ref|NP_563623.1|//uncharacterized protein [Arabidopsis thaliana]
AT4G19160	2037	1665.28	2361.27	0.503802	1.38e-08	*	3.39e-10	AT4G19160//AT4G19160	GO:0009536//plastid	NA	NA	NA	gi|42572951|ref|NP_974572.1|//uncharacterized protein [Arabidopsis thaliana];gi|79609198|ref|NP_974573.2|//uncharacterized protein [Arabidopsis thaliana]
AT1G09980	3224	310.461	440.134	0.503533	0.000279811	*	1.78e-05	AT1G09980//AT1G09980	NA	NA	NA	K00940//nucleoside-diphosphate kinase [EC:2.7.4.6]	gi|42561882|ref|NP_172469.2|//putative serine esterase family protein [Arabidopsis thaliana];gi|145323824|ref|NP_001077501.1|//putative serine esterase family protein [Arabidopsis thaliana]
AT2G34357	4320	340.453	482.587	0.503337	0.00993381	*	0.00121767	AT2G34357//AT2G34357	NA	NA	GO:0006886//intracellular protein transport;GO:0006405//RNA export from nucleus	K14794//ribosomal RNA-processing protein 12	gi|42571047|ref|NP_973597.1|//NUC173 domain-containing protein [Arabidopsis thaliana]
AT3G11100	1633	298.234	422.731	0.503293	0.000189002	*	1.15e-05	AT3G11100//AT3G11100	GO:0043231//intracellular membrane-bounded organelle	GO:0001071//nucleic acid binding transcription factor activity	GO:0006281//DNA repair;GO:0009648//photoperiodism;GO:0006351//transcription, DNA-templated	K09903//uridylate kinase [EC:2.7.4.22]	gi|12321891|gb|AAG50987.1|AC073395_29//hypothetical protein; 14486-13072 [Arabidopsis thaliana]
AT1G16680	2797	155.498	220.397	0.503206	0.0102369	*	0.00126201	AT1G16680//AT1G16680	NA	GO:0005515//protein binding	GO:0044267//cellular protein metabolic process;GO:0009791//post-embryonic development;GO:0035195//gene silencing by miRNA;GO:0045087//innate immune response;GO:0030422//production of siRNA involved in RNA interference	K09534//DnaJ homolog subfamily C member 14	gi|334182627|ref|NP_173112.2|//chaperone DnaJ-domain superfamily protein [Arabidopsis thaliana]
AT4G30990	8179	168.709	239.119	0.50319	0.0143999	*	0.001943	AT4G30990//AT4G30990	GO:0043231//intracellular membrane-bounded organelle;GO:0044444//cytoplasmic part	NA	NA	K14772//U3 small nucleolar RNA-associated protein 20	gi|334187045|ref|NP_001154279.2|//down-regulated in metastasis (DRIM) domain-containing protein [Arabidopsis thaliana];gi|334187043|ref|NP_194828.7|//down-regulated in metastasis (DRIM) domain-containing protein [Arabidopsis thaliana]
AT2G02480	4251	149.093	211.238	0.502663	0.0245371	*	0.00380956	STI	GO:0043231//intracellular membrane-bounded organelle;GO:0016020//membrane;GO:0042575//DNA polymerase complex	GO:0034061//DNA polymerase activity;GO:0003676//nucleic acid binding;GO:0032550//purine ribonucleoside binding	GO:0070646//protein modification by small protein removal;GO:0022610//biological adhesion;GO:0003006//developmental process involved in reproduction;GO:0042743//hydrogen peroxide metabolic process;GO:0051276//chromosome organization;GO:0006259//DNA metabolic process;GO:0009933//meristem structural organization;GO:0007389//pattern specification process;GO:0007015//actin filament organization;GO:00…	K10755//replication factor C subunit 2/4;K10756//replication factor C subunit 3/5	gi|18395372|ref|NP_565285.1|//protein STICHEL [Arabidopsis thaliana]
AT2G43400	2345	271.137	383.982	0.502016	0.000367752	*	2.44e-05	ETFQO	GO:0043231//intracellular membrane-bounded organelle;GO:0031967//organelle envelope	GO:0016649//oxidoreductase activity, acting on the CH-NH group of donors, quinone or similar compound as acceptor	GO:0006089//lactate metabolic process;GO:0006551//leucine metabolic process;GO:0006772//thiamine metabolic process;GO:0009642//response to light intensity	K00311//electron-transferring-flavoprotein dehydrogenase [EC:1.5.5.1]	gi|15224277|ref|NP_181868.1|//electron-transfer flavoprotein--ubiquinone oxidoreductase [Arabidopsis thaliana]
AT3G61010	2114	174.199	246.694	0.501987	0.00824066	*	0.000965865	AT3G61010//AT3G61010	GO:0009536//plastid	GO:0016787//hydrolase activity;GO:0005506//iron ion binding;GO:0016798//hydrolase activity, acting on glycosyl bonds	GO:0000041//transition metal ion transport;GO:0006875//cellular metal ion homeostasis;GO:0044710//single-organism metabolic process	K01227//mannosyl-glycoprotein endo-beta-N-acetylglucosaminidase [EC:3.2.1.96]	gi|334186170|ref|NP_001190147.1|//Ferritin/ribonucleotide reductase-like family protein [Arabidopsis thaliana];gi|334186168|ref|NP_191660.3|//Ferritin/ribonucleotide reductase-like family protein [Arabidopsis thaliana]
AT5G21222	2877	245.314	347.379	0.501878	0.00447411	*	0.000455456	AT5G21222//AT5G21222	GO:0043231//intracellular membrane-bounded organelle	GO:0004672//protein kinase activity;GO:0032550//purine ribonucleoside binding	GO:0006464//cellular protein modification process;GO:0006796//phosphate-containing compound metabolic process	K17710//pentatricopeptide repeat domain-containing protein 1	gi|42570531|ref|NP_850859.2|//pentatricopeptide repeat and serine/threonine kinase domain-containing protein [Arabidopsis thaliana]
AT5G11510	3226	159.615	226.018	0.501841	0.0100325	*	0.00123364	MYB3R-4	GO:0043231//intracellular membrane-bounded organelle	GO:0003712//transcription cofactor activity;GO:0003676//nucleic acid binding;GO:0001071//nucleic acid binding transcription factor activity	GO:0048447//sepal morphogenesis;GO:0009746//response to hexose;GO:0048446//petal morphogenesis;GO:0006351//transcription, DNA-templated;GO:0034285//response to disaccharide;GO:0048285//organelle fission;GO:0006261//DNA-dependent DNA replication;GO:0000086//G2/M transition of mitotic cell cycle;GO:0010564//regulation of cell cycle process;GO:0006461//protein complex assembly	K09420//myb proto-oncogene protein	gi|18416582|ref|NP_568249.1|//putative c-myb-like transcription factor MYB3R-4 [Arabidopsis thaliana];gi|79327684|ref|NP_001031870.1|//putative c-myb-like transcription factor MYB3R-4 [Arabidopsis thaliana]
AT1G76310	1875	154.384	218.607	0.501811	0.00689206	*	0.000771922	CYCB2%3B4	GO:0043231//intracellular membrane-bounded organelle	GO:0019887//protein kinase regulator activity;GO:0019900//kinase binding	GO:0035194//posttranscriptional gene silencing by RNA;GO:0006342//chromatin silencing;GO:0006305//DNA alkylation;GO:0010374//stomatal complex development;GO:0006260//DNA replication;GO:0051726//regulation of cell cycle;GO:0034968//histone lysine methylation	K05868//cyclin B	gi|22330658|ref|NP_177758.2|//cyclin-B2-4 [Arabidopsis thaliana];gi|6573715|gb|AAF17635.1|AC009978_11//T23E18.24 [Arabidopsis thaliana]
AT3G19860	1515	819.541	1160.41	0.501745	1.59e-06	*	5.69e-08	bHLH121	GO:0043231//intracellular membrane-bounded organelle	GO:0005515//protein binding;GO:0001071//nucleic acid binding transcription factor activity	GO:0009062//fatty acid catabolic process;GO:0006625//protein targeting to peroxisome	NA	gi|79313299|ref|NP_001030729.1|//transcription factor bHLH121 [Arabidopsis thaliana]
AT4G27100	2032	133.604	189.17	0.501722	0.0182514	*	0.00261575	AT4G27100//AT4G27100	GO:0043231//intracellular membrane-bounded organelle;GO:0044424//intracellular part	NA	NA	K20168//TBC1 domain family member 15	gi|79325285|ref|NP_001031730.1|//RabGAP/TBC domain-containing protein [Arabidopsis thaliana];gi|79487043|ref|NP_194440.2|//RabGAP/TBC domain-containing protein [Arabidopsis thaliana]
AT5G17440	1616	93.93	132.992	0.501679	0.0344358	*	0.00587917	AT5G17440//AT5G17440	GO:0043231//intracellular membrane-bounded organelle;GO:0044444//cytoplasmic part	NA	NA	NA	gi|674876465|emb|CDY55939.1|//BnaC02g44170D [Brassica napus];gi|18418301|ref|NP_568347.1|//LUC7 related protein [Arabidopsis thaliana]
AT1G27520	2309	165.702	234.57	0.501429	0.00796396	*	0.000922576	AT1G27520//AT1G27520	NA	GO:0046872//metal ion binding;GO:0015924//mannosyl-oligosaccharide mannosidase activity	GO:0006486//protein glycosylation;GO:0000278//mitotic cell cycle	K10084//ER degradation enhancer, mannosidase alpha-like 1	gi|18396373|ref|NP_564288.1|//putative alpha-mannosidase I MNS5 [Arabidopsis thaliana]
AT4G30690	1132	555.835	786.744	0.501237	3.63e-06	*	1.4e-07	AT4G30690//AT4G30690	GO:0030312//external encapsulating structure;GO:0009536//plastid	GO:0008135//translation factor activity, RNA binding	GO:0006605//protein targeting;GO:0008652//cellular amino acid biosynthetic process;GO:0006090//pyruvate metabolic process;GO:0003006//developmental process involved in reproduction;GO:0006412//translation;GO:0006351//transcription, DNA-templated	K02520//translation initiation factor IF-3	gi|18417644|ref|NP_567851.1|//translation initiation factor IF-3 [Arabidopsis thaliana];gi|334187038|ref|NP_001190874.1|//translation initiation factor IF-3 [Arabidopsis thaliana]
AT5G01730	3345	230.94	326.841	0.50107	0.00213026	*	0.000187987	SCAR4	GO:0043234//protein complex;GO:0009570//chloroplast stroma	NA	GO:0045010//actin nucleation	K01595//phosphoenolpyruvate carboxylase [EC:4.1.1.31]	gi|7327832|emb|CAB82289.1|//putative protein [Arabidopsis thaliana];gi|79503843|ref|NP_195793.3|//protein SCAR4 [Arabidopsis thaliana]
AT1G12750	1567	113.205	160.175	0.500715	0.0228711	*	0.00348571	RBL6	GO:0031224//intrinsic component of membrane;GO:0043231//intracellular membrane-bounded organelle;GO:0005911//cell-cell junction	GO:0004175//endopeptidase activity	GO:0019538//protein metabolic process	NA	gi|15222058|ref|NP_172735.1|//RHOMBOID-like protein 6 [Arabidopsis thaliana]
AT3G19780	3224	162.056	229.242	0.500383	0.0159685	*	0.00221336	AT3G19780//AT3G19780	NA	NA	NA	K18081//myotubularin-related protein 1/2 [EC:3.1.3.64 3.1.3.95];K07735//putative transcriptional regulator;K12861//pre-mRNA-splicing factor SPF27	gi|334185477|ref|NP_001189936.1|//uncharacterized protein [Arabidopsis thaliana];gi|240255369|ref|NP_566646.5|//uncharacterized protein [Arabidopsis thaliana]
AT2G32700	2883	826.446	1168.88	0.500133	1.96e-05	*	8.93e-07	LUH	GO:0043231//intracellular membrane-bounded organelle	GO:0003712//transcription cofactor activity	GO:0009664//plant-type cell wall organization;GO:0009791//post-embryonic development;GO:0010192//mucilage biosynthetic process;GO:0006351//transcription, DNA-templated	K01507//inorganic pyrophosphatase [EC:3.6.1.1];K12662//U4/U6 small nuclear ribonucleoprotein PRP4;K14963//COMPASS component SWD3	gi|18403052|ref|NP_565749.1|//WD40 repeat protein MUCILAGE-MODIFIED 1 [Arabidopsis thaliana];gi|334184640|ref|NP_001189659.1|//WD40 repeat protein MUCILAGE-MODIFIED 1 [Arabidopsis thaliana];gi|145323105|ref|NP_001031466.2|//WD40 repeat protein MUCILAGE-MODIFIED 1 [Arabidopsis thaliana]
AT1G79710	1818	123.751	174.929	0.499334	0.0132757	*	0.0017569	AT1G79710//AT1G79710	GO:0043231//intracellular membrane-bounded organelle	NA	GO:0051234//establishment of localization	NA	gi|15219976|ref|NP_178089.1|//probable folate-biopterin transporter 3 [Arabidopsis thaliana]
AT5G63420	3377	210.423	297.439	0.499297	0.0081807	*	0.000955457	emb2746	GO:0009536//plastid	GO:0043169//cation binding;GO:0016787//hydrolase activity;GO:0003676//nucleic acid binding	GO:0003006//developmental process involved in reproduction;GO:0015980//energy derivation by oxidation of organic compounds	K13148//integrator complex subunit 11 [EC:3.1.27.-]	gi|42568733|ref|NP_201147.2|//RNase J [Arabidopsis thaliana]
AT5G50740	1071	162.758	229.972	0.498732	0.00866319	*	0.00103078	AT5G50740//AT5G50740	GO:0016020//membrane;GO:0044424//intracellular part;GO:0044464//cell part	GO:0043169//cation binding	NA	K00430//peroxidase [EC:1.11.1.7]	gi|145359095|ref|NP_199887.2|//Heavy-metal-associated domain-containing protein [Arabidopsis thaliana]
AT2G27090	2729	226.116	319.479	0.49866	0.00752739	*	0.000858909	AT2G27090//AT2G27090	GO:0016020//membrane;GO:0005911//cell-cell junction	NA	GO:0006464//cellular protein modification process;GO:0009062//fatty acid catabolic process;GO:0006625//protein targeting to peroxisome	NA	gi|15225846|ref|NP_180277.1|//uncharacterized protein [Arabidopsis thaliana]
AT4G02560	3130	253.574	358.271	0.498645	0.0026403	*	0.000242814	LD	GO:0043231//intracellular membrane-bounded organelle	GO:0003677//DNA binding;GO:0001071//nucleic acid binding transcription factor activity	GO:0009908//flower development;GO:0006351//transcription, DNA-templated	NA	gi|113926849|emb|CAJ53836.1|//luminidependens [Arabidopsis thaliana]
AT1G13000	1856	187.871	265.425	0.498563	0.00735733	*	0.000835583	AT1G13000//AT1G13000	GO:0043231//intracellular membrane-bounded organelle	GO:0016740//transferase activity	NA	K03252//translation initiation factor 3 subunit C;K19562//bifunctional dethiobiotin synthetase / adenosylmethionine---8-amino-7-oxononanoate aminotransferase [EC:6.3.3.3 2.6.1.62];K19995//secretory carrier-associated membrane protein	gi|22329525|ref|NP_172760.2|//uncharacterized protein [Arabidopsis thaliana]
AT5G44635	2800	109.772	155.059	0.498299	0.0280559	*	0.00454346	MCM6	GO:0043231//intracellular membrane-bounded organelle;GO:0043234//protein complex	GO:0004386//helicase activity;GO:0042623//ATPase activity, coupled;GO:0003676//nucleic acid binding;GO:0032550//purine ribonucleoside binding	GO:0032392//DNA geometric change;GO:0006261//DNA-dependent DNA replication	K02542//DNA replication licensing factor MCM6 [EC:3.6.4.12]	gi|22327575|ref|NP_680393.1|//minichromosome maintenance protein 6 [Arabidopsis thaliana]
AT3G26610	1766	99.3248	140.277	0.498055	0.0255841	*	0.00403025	AT3G26610//AT3G26610	NA	GO:0004553//hydrolase activity, hydrolyzing O-glycosyl compounds	GO:0044238//primary metabolic process	K01184//polygalacturonase [EC:3.2.1.15];K01213//galacturan 1,4-alpha-galacturonidase [EC:3.2.1.67]	gi|15231579|ref|NP_189293.1|//putative polygalacturonase / pectinase [Arabidopsis thaliana]
AT5G61380	2808	507.548	716.649	0.497721	4.58e-06	*	1.82e-07	TOC1	GO:0043231//intracellular membrane-bounded organelle	GO:0000975//regulatory region DNA binding;GO:0004871//signal transducer activity;GO:0001071//nucleic acid binding transcription factor activity	GO:0007623//circadian rhythm;GO:0050879//multicellular organismal movement;GO:0007165//signal transduction;GO:0048571//long-day photoperiodism;GO:0006351//transcription, DNA-templated	K12127//pseudo-response regulator 1	gi|15240235|ref|NP_200946.1|//two-component response regulator-like APRR1 [Arabidopsis thaliana]
AT5G10650	2272	120.487	170.085	0.497379	0.0172963	*	0.00244528	AT5G10650//AT5G10650	NA	GO:0046914//transition metal ion binding	GO:0044248//cellular catabolic process;GO:0007165//signal transduction;GO:0007568//aging	K10635//E3 ubiquitin-protein ligase Arkadia [EC:2.3.2.27];K19041//E3 ubiquitin-protein ligase RNF38/44 [EC:2.3.2.27]	gi|22326712|ref|NP_196626.2|//RING/U-box superfamily protein [Arabidopsis thaliana]
AT1G55690	2791	169.267	238.876	0.496963	0.0160072	*	0.00222137	AT1G55690//AT1G55690	GO:0043231//intracellular membrane-bounded organelle	NA	GO:0070646//protein modification by small protein removal;GO:0003006//developmental process involved in reproduction;GO:0042743//hydrogen peroxide metabolic process;GO:0051234//establishment of localization	K19996//phosphatidylinositol transfer protein SFH5;K02433//aspartyl-tRNA(Asn)/glutamyl-tRNA(Gln) amidotransferase subunit A [EC:6.3.5.6 6.3.5.7]	gi|30695991|ref|NP_849815.1|//Sec14p-like phosphatidylinositol transfer family protein [Arabidopsis thaliana];gi|30695996|ref|NP_175965.2|//Sec14p-like phosphatidylinositol transfer family protein [Arabidopsis thaliana]
AT2G18700	2945	1387.83	1958.33	0.496791	1.73e-06	*	6.18e-08	TPS11	GO:0043231//intracellular membrane-bounded organelle;GO:0044444//cytoplasmic part	GO:0019203//carbohydrate phosphatase activity;GO:0035251//UDP-glucosyltransferase activity	GO:0005991//trehalose metabolic process	K16055//trehalose 6-phosphate synthase/phosphatase [EC:2.4.1.15 3.1.3.12]	gi|15224213|ref|NP_179460.1|//putative alpha,alpha-trehalose-phosphate synthase [UDP-forming] 11 [Arabidopsis thaliana]
AT1G17520	1404	144.857	204.375	0.496589	0.0103778	*	0.00128195	AT1G17520//AT1G17520	GO:0043231//intracellular membrane-bounded organelle;GO:0000785//chromatin	GO:0001071//nucleic acid binding transcription factor activity;GO:0003676//nucleic acid binding	GO:0034728//nucleosome organization;GO:0014070//response to organic cyclic compound;GO:0006970//response to osmotic stress;GO:0009725//response to hormone;GO:0010038//response to metal ion;GO:0006402//mRNA catabolic process	K09422//myb proto-oncogene protein, plant	gi|30685367|ref|NP_173195.2|//putative telomere repeat-binding factor 4 [Arabidopsis thaliana]
AT1G77800	4878	365.51	515.672	0.496543	0.00175109	*	0.000148957	AT1G77800//AT1G77800	GO:0005911//cell-cell junction	GO:0046914//transition metal ion binding	GO:0007165//signal transduction;GO:0009606//tropism	K11380//NuA3 HAT complex component NTO1;K11348//bromodomain and PHD finger-containing protein 1	gi|334183980|ref|NP_177903.5|//PHD finger-containing protein [Arabidopsis thaliana];gi|12323292|gb|AAG51624.1|AC012193_6//putative phorbol ester / diacylglycerol binding protein; 61157-67783 [Arabidopsis thaliana];gi|334183982|ref|NP_001185422.1|//PHD finger-containing protein [Arabidopsis thaliana]
AT2G32250	2792	95.894	135.286	0.4965	0.0310425	*	0.00517738	FRS2	NA	GO:0046914//transition metal ion binding	GO:0009416//response to light stimulus	K17604//zinc finger SWIM domain-containing protein 3	gi|42569554|ref|NP_180784.2|//FAR1-related protein [Arabidopsis thaliana];gi|42571013|ref|NP_973580.1|//FAR1-related protein [Arabidopsis thaliana]
AT5G56900	2185	343.817	484.77	0.495661	0.00060151	*	4.26e-05	AT5G56900//AT5G56900	GO:0043231//intracellular membrane-bounded organelle;GO:0044444//cytoplasmic part	GO:0097159//organic cyclic compound binding;GO:0046914//transition metal ion binding	GO:0006402//mRNA catabolic process	NA	gi|145362692|ref|NP_974945.2|//zinc finger CCCH domain-containing protein 64 [Arabidopsis thaliana]
AT3G10310	3278	124.705	175.829	0.495655	0.0365711	*	0.00636991	AT3G10310//AT3G10310	GO:0015630//microtubule cytoskeleton	GO:0003774//motor activity;GO:0032550//purine ribonucleoside binding	GO:0006928//movement of cell or subcellular component;GO:0016458//gene silencing;GO:0007010//cytoskeleton organization;GO:0034968//histone lysine methylation	K10406//kinesin family member C2/C3	gi|240255315|ref|NP_187642.4|//myosin and kinesin motor and CH domain-containing protein [Arabidopsis thaliana]
AT1G56145	3278	163.524	230.553	0.495592	0.0100229	*	0.00123121	AT1G56145//AT1G56145	GO:0016020//membrane;GO:0005911//cell-cell junction	GO:0004672//protein kinase activity;GO:0032550//purine ribonucleoside binding	GO:0006464//cellular protein modification process;GO:0030001//metal ion transport	K04733//interleukin-1 receptor-associated kinase 4 [EC:2.7.11.1]	gi|334183369|ref|NP_001185247.1|//leucine-rich repeat transmembrane protein kinase [Arabidopsis thaliana];gi|18405703|ref|NP_564710.1|//leucine-rich repeat transmembrane protein kinase [Arabidopsis thaliana]
AT5G57610	4193	119.143	167.976	0.495559	0.0422335	*	0.00768072	AT5G57610//AT5G57610	GO:0043231//intracellular membrane-bounded organelle	GO:0004672//protein kinase activity;GO:0032550//purine ribonucleoside binding	GO:0006464//cellular protein modification process;GO:0006796//phosphate-containing compound metabolic process	K14510//serine/threonine-protein kinase CTR1 [EC:2.7.11.1];K04422//mitogen-activated protein kinase kinase kinase 13 [EC:2.7.11.25]	gi|15242791|ref|NP_200569.1|//octicosapeptide/Phox/Bem1p domain-containing protein kinase [Arabidopsis thaliana]
AT2G37420	3568	118.6	167.133	0.494889	0.0346887	*	0.00594395	AT2G37420//AT2G37420	GO:0043231//intracellular membrane-bounded organelle;GO:0015630//microtubule cytoskeleton	GO:0003774//motor activity;GO:0032550//purine ribonucleoside binding	GO:0006928//movement of cell or subcellular component	K10398//kinesin family member 11	gi|30687132|ref|NP_850281.1|//ATP binding microtubule motor family protein [Arabidopsis thaliana]
AT1G26390	1767	128.638	181.274	0.494857	0.017358	*	0.00245544	AT1G26390//AT1G26390	GO:0044424//intracellular part	GO:0016616//oxidoreductase activity, acting on the CH-OH group of donors, NAD or NADP as acceptor;GO:0000166//nucleotide binding	GO:0010243//response to organonitrogen compound;GO:0002252//immune effector process;GO:0044710//single-organism metabolic process	NA	gi|18395882|ref|NP_564245.1|//FAD-binding Berberine family protein [Arabidopsis thaliana]
AT3G54230	3681	292.519	412.05	0.494289	0.00173138	*	0.000146927	SUA	GO:0043231//intracellular membrane-bounded organelle	GO:0097159//organic cyclic compound binding;GO:0046914//transition metal ion binding;GO:0036094//small molecule binding	GO:0006342//chromatin silencing;GO:0000377//RNA splicing, via transesterification reactions with bulged adenosine as nucleophile;GO:0034968//histone lysine methylation;GO:0006402//mRNA catabolic process;GO:0030422//production of siRNA involved in RNA interference;GO:0009791//post-embryonic development;GO:0035195//gene silencing by miRNA;GO:0045087//innate immune response	K13094//RNA-binding protein 5/10	gi|79444306|ref|NP_190991.2|//splicing factor suppressor of abi3-5 [Arabidopsis thaliana];gi|334185966|ref|NP_001190084.1|//splicing factor suppressor of abi3-5 [Arabidopsis thaliana]
AT5G19460	1938	105.578	148.681	0.493909	0.0256951	*	0.00405495	NUDT20	GO:0009536//plastid	GO:0003824//catalytic activity	NA	NA	gi|22326896|ref|NP_197447.2|//nudix hydrolase 20 [Arabidopsis thaliana]
AT5G08470	3766	247.657	348.655	0.49346	0.000718376	*	5.22e-05	PEX1	GO:0016020//membrane;GO:0044439//peroxisomal part	GO:0016887//ATPase activity;GO:0032550//purine ribonucleoside binding	GO:0009062//fatty acid catabolic process;GO:0006625//protein targeting to peroxisome	K13338//peroxin-1	gi|9759341|dbj|BAB09996.1|//unnamed protein product [Arabidopsis thaliana];gi|30682405|ref|NP_196464.2|//peroxisome biogenesis protein 1 [Arabidopsis thaliana]
AT4G23800	1626	686.318	966.082	0.493269	0.000633129	*	4.49e-05	3xHMG-box2	NA	NA	NA	K09273//upstream-binding transcription factor	gi|15236607|ref|NP_194111.1|//HMG (high mobility group) box protein [Arabidopsis thaliana];gi|334186863|ref|NP_001190816.1|//HMG (high mobility group) box protein [Arabidopsis thaliana]
AT2G19110	3789	554.775	780.786	0.493026	0.000778435	*	5.73e-05	HMA4	GO:0031224//intrinsic component of membrane;GO:0005911//cell-cell junction	GO:0043169//cation binding;GO:0019829//cation-transporting ATPase activity;GO:0015086//cadmium ion transmembrane transporter activity;GO:0032550//purine ribonucleoside binding	GO:0000041//transition metal ion transport;GO:0072507//divalent inorganic cation homeostasis;GO:0009152//purine ribonucleotide biosynthetic process;GO:0010038//response to metal ion	K01534//Cd2+/Zn2+-exporting ATPase [EC:3.6.3.3 3.6.3.5]	gi|15224717|ref|NP_179501.1|//putative cadmium/zinc-transporting ATPase HMA4 [Arabidopsis thaliana]
AT3G23670	4330	188.61	265.399	0.492754	0.0164312	*	0.00229378	KINESIN-12B	GO:0015630//microtubule cytoskeleton;GO:0044444//cytoplasmic part	GO:0003777//microtubule motor activity;GO:0032550//purine ribonucleoside binding	GO:0000911//cytokinesis by cell plate formation;GO:0006928//movement of cell or subcellular component;GO:0000226//microtubule cytoskeleton organization;GO:0048447//sepal morphogenesis;GO:0009555//pollen development;GO:0048446//petal morphogenesis	K10400//kinesin family member 15	gi|22331291|ref|NP_189009.2|//kinesin-like protein KIN12B [Arabidopsis thaliana];gi|79313341|ref|NP_001030750.1|//kinesin-like protein KIN12B [Arabidopsis thaliana]
AT5G28040	2090	222.142	312.499	0.492368	0.00182702	*	0.000156548	AT5G28040//AT5G28040	NA	NA	GO:0006351//transcription, DNA-templated	K01610//phosphoenolpyruvate carboxykinase (ATP) [EC:4.1.1.49]	gi|15241123|ref|NP_198156.1|//DNA-binding storekeeper protein-related transcriptional regulator [Arabidopsis thaliana]
AT2G04270	2793	243.711	342.774	0.49209	0.00229434	*	0.000205405	RNEE/G	GO:0009536//plastid	GO:0030247//polysaccharide binding;GO:0004519//endonuclease activity;GO:0003676//nucleic acid binding	GO:0006397//mRNA processing;GO:0009668//plastid membrane organization;GO:0006351//transcription, DNA-templated;GO:0009451//RNA modification;GO:0009658//chloroplast organization;GO:0006364//rRNA processing	NA	gi|27368501|emb|CAD48421.1|//putative endoribonuclease E [Arabidopsis thaliana];gi|334184138|ref|NP_001189510.1|//RNAse E/G-like protein [Arabidopsis thaliana];gi|30678104|ref|NP_850988.1|//RNAse E/G-like protein [Arabidopsis thaliana];gi|30678102|ref|NP_850987.1|//RNAse E/G-like protein [Arabidopsis thaliana]
AT5G04670	4281	239.895	337.292	0.491595	0.0112143	*	0.00140752	AT5G04670//AT5G04670	GO:0035267//NuA4 histone acetyltransferase complex;GO:0009536//plastid	GO:0046914//transition metal ion binding;GO:0046906//tetrapyrrole binding;GO:0016491//oxidoreductase activity	GO:0009409//response to cold;GO:0006631//fatty acid metabolic process	K00517;K11322//enhancer of polycomb-like protein;K15399//cytochrome P450 family 77 subfamily A polypeptide 6 [EC:1.14.-.-]	gi|15238266|ref|NP_196087.1|//Enhancer of polycomb-like transcription factor protein [Arabidopsis thaliana]
AT1G68710	4788	213.304	299.902	0.491579	0.00405807	*	0.00040522	AT1G68710//AT1G68710	GO:0031224//intrinsic component of membrane;GO:0009526//plastid envelope	GO:0046872//metal ion binding;GO:0042625//ATPase coupled ion transmembrane transporter activity;GO:0008324//cation transmembrane transporter activity;GO:0005548//phospholipid transporter activity;GO:0032550//purine ribonucleoside binding	GO:0006869//lipid transport;GO:0006811//ion transport	K01530//phospholipid-translocating ATPase [EC:3.6.3.1]	gi|15221488|ref|NP_177038.1|//putative phospholipid-transporting ATPase 9 [Arabidopsis thaliana]
AT2G17780	1736	115.232	162	0.49145	0.0213822	*	0.00319518	MCA2	GO:0016020//membrane;GO:0043231//intracellular membrane-bounded organelle;GO:0016021//integral component of membrane	NA	GO:0070588//calcium ion transmembrane transport;GO:0009612//response to mechanical stimulus;GO:0000226//microtubule cytoskeleton organization;GO:0046471//phosphatidylglycerol metabolic process;GO:0007165//signal transduction;GO:0000097//sulfur amino acid biosynthetic process;GO:0009791//post-embryonic development;GO:0048878//chemical homeostasis	K03283//heat shock 70kDa protein 1/8;K04730//interleukin-1 receptor-associated kinase 1 [EC:2.7.11.1];K08242//24-methylenesterol C-methyltransferase [EC:2.1.1.143]	gi|79322448|ref|NP_001031368.1|//protein MID1-complementing activity 2 [Arabidopsis thaliana];gi|79322438|ref|NP_001031367.1|//protein MID1-complementing activity 2 [Arabidopsis thaliana];gi|79322429|ref|NP_001031366.1|//protein MID1-complementing activity 2 [Arabidopsis thaliana];gi|30680112|ref|NP_179369.2|//protein MID1-complementing activity 2 [Arabidopsis thaliana]
AT3G47890	5224	229.225	322.141	0.490925	0.00500457	*	0.000520616	AT3G47890//AT3G47890	GO:0043231//intracellular membrane-bounded organelle	GO:0016790//thiolester hydrolase activity;GO:0046914//transition metal ion binding	GO:0019941//modification-dependent protein catabolic process	K11855//ubiquitin carboxyl-terminal hydrolase 36/42 [EC:3.4.19.12]	gi|186510760|ref|NP_190372.3|//ubiquitin carboxyl-terminal hydrolase-related protein [Arabidopsis thaliana]
AT3G25500	3640	756.753	1063.36	0.490731	2.04e-05	*	9.39e-07	AFH1	GO:0043231//intracellular membrane-bounded organelle;GO:0016020//membrane;GO:0030312//external encapsulating structure	GO:0003779//actin binding	GO:0051693//actin filament capping;GO:0009826//unidimensional cell growth;GO:0045229//external encapsulating structure organization;GO:0048588//developmental cell growth;GO:0005976//polysaccharide metabolic process;GO:0043479//pigment accumulation in tissues in response to UV light	K19984//exocyst complex component 5;K02184//formin 2	gi|15230845|ref|NP_189177.1|//formin-like protein 1 [Arabidopsis thaliana]
AT3G06850	1881	439.192	617.061	0.490561	2.79e-05	*	1.35e-06	BCE2	GO:0043231//intracellular membrane-bounded organelle	GO:0046914//transition metal ion binding;GO:0030523//dihydrolipoamide S-acyltransferase activity	GO:0009746//response to hexose;GO:0034285//response to disaccharide;GO:0035337//fatty-acyl-CoA metabolic process	K09699//2-oxoisovalerate dehydrogenase E2 component (dihydrolipoyl transacylase) [EC:2.3.1.168]	gi|15231314|ref|NP_187341.1|//dihydrolipoamide branched chain acyltransferase [Arabidopsis thaliana]
AT2G01100	1205	394.219	553.752	0.490242	0.00227354	*	0.000203261	AT2G01100//AT2G01100	NA	NA	NA	NA	gi|18379151|ref|NP_565251.1|//uncharacterized protein [Arabidopsis thaliana]
AT1G51720	2478	174.563	245.199	0.490207	0.00652179	*	0.000720751	AT1G51720//AT1G51720	GO:0044424//intracellular part	GO:0003824//catalytic activity;GO:0016639//oxidoreductase activity, acting on the CH-NH2 group of donors, NAD or NADP as acceptor;GO:0036094//small molecule binding	GO:0019752//carboxylic acid metabolic process;GO:0045491//xylan metabolic process;GO:0006596//polyamine biosynthetic process	K00262//glutamate dehydrogenase (NADP+) [EC:1.4.1.4]	gi|30695050|ref|NP_175583.2|//amino acid dehydrogenase family protein [Arabidopsis thaliana]
AT1G15910	2593	251.812	353.701	0.490187	0.00500727	*	0.000521104	FDM1	NA	NA	NA	K19533//synaptonemal complex protein 1;K09291//nucleoprotein TPR;K10406//kinesin family member C2/C3;K20478//golgin subfamily B member 1	gi|15218369|ref|NP_173043.1|//factor of DNA methylation 1 [Arabidopsis thaliana]
AT5G02810	3124	1078.54	1514.54	0.489798	0.000586249	*	4.13e-05	PRR7	GO:0043231//intracellular membrane-bounded organelle	GO:0004871//signal transducer activity;GO:0003676//nucleic acid binding	GO:0007623//circadian rhythm;GO:0007165//signal transduction;GO:0048571//long-day photoperiodism;GO:0006351//transcription, DNA-templated	K12129//pseudo-response regulator 7	gi|18414032|ref|NP_568107.1|//pseudo-response regulator 7 [Arabidopsis thaliana]
AT4G12460	2433	173.908	244.097	0.489132	0.0099477	*	0.00121978	ORP2B	GO:0016020//membrane;GO:0043231//intracellular membrane-bounded organelle	GO:0032934//sterol binding;GO:0005543//phospholipid binding	GO:0007154//cell communication;GO:0006629//lipid metabolic process	K20456//oxysterol-binding protein 1	gi|145340141|ref|NP_192983.2|//OSBP(oxysterol binding protein)-related protein 2B [Arabidopsis thaliana];gi|4725945|emb|CAB41716.1|//putative SWH1 protein [Arabidopsis thaliana]
AT2G34020	2258	95.3694	133.852	0.489043	0.0344576	*	0.00588505	AT2G34020//AT2G34020	GO:0009536//plastid	GO:0046872//metal ion binding	GO:0009755//hormone-mediated signaling pathway	K13448//calcium-binding protein CML	gi|79567618|ref|NP_180949.2|//calcium-binding EF-hand-containing protein [Arabidopsis thaliana]
AT4G33200	5041	262.842	368.897	0.489024	0.00307796	*	0.000290395	XI-I	GO:0043231//intracellular membrane-bounded organelle;GO:0015629//actin cytoskeleton	GO:0017111//nucleoside-triphosphatase activity;GO:0032550//purine ribonucleoside binding	GO:0006886//intracellular protein transport;GO:0051640//organelle localization;GO:0006928//movement of cell or subcellular component	K10357//myosin V	gi|42567348|ref|NP_195046.3|//myosin-15 [Arabidopsis thaliana];gi|334187115|ref|NP_001190897.1|//myosin-15 [Arabidopsis thaliana];gi|334187117|ref|NP_001190898.1|//myosin-15 [Arabidopsis thaliana]
AT2G43490	2906	145.485	204.179	0.488963	0.0111516	*	0.00139826	AT2G43490//AT2G43490	GO:0043231//intracellular membrane-bounded organelle	NA	NA	K20168//TBC1 domain family member 15	gi|334184903|ref|NP_001189743.1|//putative RAB GTPase activator protein [Arabidopsis thaliana];gi|186507757|ref|NP_001118516.1|//putative RAB GTPase activator protein [Arabidopsis thaliana];gi|186507761|ref|NP_001118517.1|//putative RAB GTPase activator protein [Arabidopsis thaliana];gi|186507745|ref|NP_181877.2|//putative RAB GTPase activator protein [Arabidopsis thaliana]
AT4G08500	2591	384.885	540.16	0.488962	0.000116986	*	6.66e-06	MEKK1	GO:0043231//intracellular membrane-bounded organelle	GO:0004702//signal transducer, downstream of receptor, with serine/threonine kinase activity;GO:0019899//enzyme binding;GO:0003676//nucleic acid binding;GO:0032550//purine ribonucleoside binding	GO:0006605//protein targeting;GO:0009555//pollen development;GO:0006970//response to osmotic stress;GO:0006468//protein phosphorylation;GO:0009627//systemic acquired resistance;GO:0009696//salicylic acid metabolic process;GO:0009626//plant-type hypersensitive response;GO:0006984//ER-nucleus signaling pathway;GO:0052386//cell wall thickening;GO:0009755//hormone-mediated signaling pathway;GO:001003…	K13414//mitogen-activated protein kinase kinase kinase 1 [EC:2.7.11.25]	gi|15236515|ref|NP_192590.1|//mitogen-activated protein kinase kinase kinase 1 [Arabidopsis thaliana]
AT5G63490	2005	164.653	231.077	0.488949	0.00836098	*	0.000987221	AT5G63490//AT5G63490	NA	NA	GO:0009626//plant-type hypersensitive response;GO:0009755//hormone-mediated signaling pathway	K13436//pto-interacting protein 1 [EC:2.7.11.1]	gi|15242788|ref|NP_201154.1|//CBS / octicosapeptide/Phox/Bemp1 domain-containing protein [Arabidopsis thaliana]
AT5G11720	3056	592.884	831.97	0.488781	0.000153973	*	9.06e-06	AT5G11720//AT5G11720	GO:0043231//intracellular membrane-bounded organelle;GO:0005618//cell wall;GO:0005576//extracellular region;GO:0044444//cytoplasmic part	GO:0005488//binding;GO:0016798//hydrolase activity, acting on glycosyl bonds	GO:0000097//sulfur amino acid biosynthetic process;GO:0008380//RNA splicing	K01187//alpha-glucosidase [EC:3.2.1.20]	gi|15239154|ref|NP_196733.1|//glycosyl hydrolases family 31 protein [Arabidopsis thaliana]
AT4G11670	3597	126.369	177.316	0.488677	0.0149953	*	0.00205059	AT4G11670//AT4G11670	GO:0043231//intracellular membrane-bounded organelle	NA	GO:0006865//amino acid transport;GO:0006464//cellular protein modification process;GO:0016482//cytosolic transport	NA	gi|240255786|ref|NP_192904.5|//uncharacterized protein [Arabidopsis thaliana]
AT4G21534	1647	103.468	145.12	0.48806	0.0276375	*	0.00445876	SPHK2	NA	GO:0016301//kinase activity	GO:0007186//G-protein coupled receptor signaling pathway;GO:0006796//phosphate-containing compound metabolic process	K04718//sphingosine kinase [EC:2.7.1.91]	gi|334186771|ref|NP_001190787.1|//Diacylglycerol kinase family protein [Arabidopsis thaliana];gi|3080398|emb|CAA18718.1|//putative protein [Arabidopsis thaliana]
AT5G13530	5356	274.16	384.505	0.487985	0.00377013	*	0.000370393	KEG	GO:0005768//endosome	GO:0005515//protein binding;GO:0016301//kinase activity;GO:0019787//ubiquitin-like protein transferase activity	GO:0009738//abscisic acid-activated signaling pathway;GO:0006950//response to stress;GO:0032446//protein modification by small protein conjugation;GO:0040007//growth;GO:0006402//mRNA catabolic process;GO:0046903//secretion	K16279//E3 ubiquitin-protein ligase KEG [EC:2.7.11.1 2.3.2.27]	gi|186522588|ref|NP_196857.2|//E3 ubiquitin-protein ligase KEG [Arabidopsis thaliana];gi|334187662|ref|NP_001190303.1|//E3 ubiquitin-protein ligase KEG [Arabidopsis thaliana]
AT4G35620	1679	90.9392	127.501	0.487532	0.0457804	*	0.00855841	CYCB2%3B2	GO:0043231//intracellular membrane-bounded organelle	GO:0019887//protein kinase regulator activity;GO:0019900//kinase binding	GO:0006305//DNA alkylation;GO:0010374//stomatal complex development;GO:0051726//regulation of cell cycle;GO:0034968//histone lysine methylation	K05868//cyclin B	gi|15237067|ref|NP_195287.1|//cyclin-B2-2 [Arabidopsis thaliana]
AT1G16780	2785	88.9351	124.638	0.486915	0.0459261	*	0.00859323	VHP2%3B2	GO:0016020//membrane;GO:0043231//intracellular membrane-bounded organelle	GO:0015405//P-P-bond-hydrolysis-driven transmembrane transporter activity;GO:0016462//pyrophosphatase activity	GO:0006818//hydrogen transport	K01507//inorganic pyrophosphatase [EC:3.6.1.1]	gi|334182631|ref|NP_173122.2|//type II H+-Ppase VHP2;2 [Arabidopsis thaliana]
AT1G10890	1266	208.243	291.814	0.48678	0.00872352	*	0.00103995	AT1G10890//AT1G10890	NA	NA	NA	K13173//arginine and glutamate-rich protein 1	gi|1931653|gb|AAB65488.1|//unknown protein; 98896-95855 [Arabidopsis thaliana];gi|240254059|ref|NP_172558.4|//uncharacterized protein [Arabidopsis thaliana]
AT2G41550	1870	119.407	167.321	0.48673	0.0370798	*	0.00648763	AT2G41550//AT2G41550	NA	NA	GO:0006351//transcription, DNA-templated	NA	gi|30688700|ref|NP_181686.2|//Rho termination factor [Arabidopsis thaliana]
AT3G13960	1981	159.33	223.25	0.486639	0.00814358	*	0.000949103	GRF5	GO:0012505//endomembrane system;GO:0016020//membrane;GO:0030312//external encapsulating structure;GO:0009532//plastid stroma	GO:0051219//phosphoprotein binding;GO:0032550//purine ribonucleoside binding	GO:0009908//flower development;GO:0009887//animal organ morphogenesis;GO:0048827//phyllome development;GO:0006464//cellular protein modification process;GO:0009404//toxin metabolic process;GO:0009725//response to hormone;GO:0010038//response to metal ion	NA	gi|11994367|dbj|BAB02326.1|//unnamed protein product [Arabidopsis thaliana]
AT2G37150	2393	113.917	159.618	0.486638	0.0303055	*	0.00501439	AT2G37150//AT2G37150	NA	GO:0046914//transition metal ion binding	GO:0007568//aging	K10635//E3 ubiquitin-protein ligase Arkadia [EC:2.3.2.27];K19041//E3 ubiquitin-protein ligase RNF38/44 [EC:2.3.2.27]	gi|334184747|ref|NP_001189695.1|//RING-finger domain-containing protein [Arabidopsis thaliana]
AT2G30990	2176	467.416	654.609	0.485927	7.45e-05	*	4.06e-06	AT2G30990//AT2G30990	GO:0043231//intracellular membrane-bounded organelle	NA	GO:0009683//indoleacetic acid metabolic process;GO:0006568//tryptophan metabolic process	NA	gi|186504431|ref|NP_001118422.1|//uncharacterized protein [Arabidopsis thaliana];gi|79323548|ref|NP_001031451.1|//uncharacterized protein [Arabidopsis thaliana]
AT3G12020	4124	306.559	429.243	0.48563	0.00463278	*	0.000474092	AT3G12020//AT3G12020	GO:0015630//microtubule cytoskeleton	GO:0003774//motor activity;GO:0032550//purine ribonucleoside binding	GO:0006928//movement of cell or subcellular component	K11498//centromeric protein E	gi|334185274|ref|NP_001189866.1|//kinesin motor protein-like protein [Arabidopsis thaliana];gi|334185272|ref|NP_187809.3|//kinesin motor protein-like protein [Arabidopsis thaliana]
AT4G30350	3498	259.038	362.649	0.48541	0.0010594	*	8.27e-05	AT4G30350//AT4G30350	GO:0044424//intracellular part	NA	GO:0048511//rhythmic process	K03695//ATP-dependent Clp protease ATP-binding subunit ClpB	gi|15234709|ref|NP_194764.1|//double Clp-N motif-containing P-loop nucleoside triphosphate hydrolases superfamily protein [Arabidopsis thaliana]
AT1G17145	1605	145.44	203.6	0.48531	0.0101809	*	0.00125342	AT1G17145//AT1G17145	NA	GO:0046872//metal ion binding;GO:0046914//transition metal ion binding	GO:0009642//response to light intensity;GO:0000302//response to reactive oxygen species	NA	gi|18394446|ref|NP_564016.1|//RING/U-box superfamily protein [Arabidopsis thaliana]
AT2G22530	3255	110.246	154.283	0.484843	0.0291133	*	0.0047558	AT2G22530//AT2G22530	GO:0043231//intracellular membrane-bounded organelle	GO:0003824//catalytic activity	GO:0006644//phospholipid metabolic process	K05310//ethanolaminephosphotransferase [EC:2.7.-.-]	gi|240254510|ref|NP_179839.5|//alkaline-phosphatase-like family protein [Arabidopsis thaliana]
AT2G25730	7949	335.74	469.786	0.484657	0.00252031	*	0.000229801	AT2G25730//AT2G25730	NA	NA	GO:0048511//rhythmic process	K19027//zinc finger FYVE domain-containing protein 26	gi|334184468|ref|NP_001189602.1|//uncharacterized protein [Arabidopsis thaliana];gi|18400918|ref|NP_565607.1|//uncharacterized protein [Arabidopsis thaliana]
AT5G55220	2042	914.234	1278.86	0.484224	3.66e-05	*	1.83e-06	AT5G55220//AT5G55220	GO:0009532//plastid stroma;GO:0009526//plastid envelope	GO:0016859//cis-trans isomerase activity	GO:0045184//establishment of protein localization;GO:0005982//starch metabolic process;GO:0006090//pyruvate metabolic process;GO:0009668//plastid membrane organization;GO:0005984//disaccharide metabolic process;GO:0018208//peptidyl-proline modification;GO:0009451//RNA modification;GO:0009658//chloroplast organization;GO:0009886//post-embryonic animal morphogenesis;GO:0016109//tetraterpenoid biosy…	NA	gi|22327852|ref|NP_200333.2|//trigger factor type chaperone family protein [Arabidopsis thaliana]
AT1G11350	2929	219.404	306.829	0.483843	0.00427472	*	0.000431445	SD1-13	GO:0016020//membrane	GO:0004672//protein kinase activity;GO:0032550//purine ribonucleoside binding	GO:0009416//response to light stimulus;GO:0006468//protein phosphorylation;GO:0009451//RNA modification;GO:0008037//cell recognition;GO:0015992//proton transport	K04733//interleukin-1 receptor-associated kinase 4 [EC:2.7.11.1];K04730//interleukin-1 receptor-associated kinase 1 [EC:2.7.11.1]	gi|15220353|ref|NP_172602.1|//G-type lectin S-receptor-like serine/threonine-protein kinase SD1-13 [Arabidopsis thaliana]
AT5G57110	3647	456.902	638.87	0.483639	7.14e-05	*	3.86e-06	ACA8	GO:0031224//intrinsic component of membrane;GO:0005911//cell-cell junction	GO:0016836//hydro-lyase activity;GO:0005515//protein binding;GO:0019829//cation-transporting ATPase activity;GO:0046914//transition metal ion binding;GO:0032550//purine ribonucleoside binding	GO:0072503//cellular divalent inorganic cation homeostasis;GO:0006816//calcium ion transport;GO:0009152//purine ribonucleotide biosynthetic process;GO:0051707//response to other organism	K01537//Ca2+-transporting ATPase [EC:3.6.3.8]	gi|30696825|ref|NP_851200.1|//calcium-transporting ATPase 8 [Arabidopsis thaliana]
AT5G61150	2280	409.559	572.198	0.482445	0.00144407	*	0.000118186	VIP4	GO:0044444//cytoplasmic part	NA	GO:0009908//flower development;GO:0008283//cell proliferation;GO:0009409//response to cold;GO:0007010//cytoskeleton organization	K15177//RNA polymerase-associated protein LEO1	gi|30697488|ref|NP_200923.2|//protein VERNALIZATION INDEPENDENCE 4 [Arabidopsis thaliana];gi|30697484|ref|NP_851237.1|//protein VERNALIZATION INDEPENDENCE 4 [Arabidopsis thaliana]
AT2G31810	1726	1257.62	1756.79	0.48224	3.17e-08	*	8.26e-10	AT2G31810//AT2G31810	GO:0009536//plastid	GO:0031406//carboxylic acid binding;GO:0016744//transferase activity, transferring aldehyde or ketonic groups	GO:0006006//glucose metabolic process;GO:0008652//cellular amino acid biosynthetic process;GO:0051603//proteolysis involved in cellular protein catabolic process;GO:0006996//organelle organization	K01653//acetolactate synthase I/III small subunit [EC:2.2.1.6]	gi|30685076|ref|NP_850174.1|//ACT domain-containing small subunit of acetolactate synthase protein [Arabidopsis thaliana];gi|30685071|ref|NP_850172.1|//ACT domain-containing small subunit of acetolactate synthase protein [Arabidopsis thaliana]
AT2G15080	3363	280.024	390.773	0.480781	0.00989879	*	0.00121119	RLP19	NA	GO:0016772//transferase activity, transferring phosphorus-containing groups	GO:0006605//protein targeting;GO:0009626//plant-type hypersensitive response;GO:0042743//hydrogen peroxide metabolic process;GO:0006470//protein dephosphorylation;GO:0009627//systemic acquired resistance;GO:0006351//transcription, DNA-templated;GO:0009755//hormone-mediated signaling pathway	K19613//leucine-rich repeat protein SHOC2	gi|15226053|ref|NP_179112.1|//receptor like protein 19 [Arabidopsis thaliana]
AT1G58180	1212	348.533	486.335	0.480655	0.00183892	*	0.000157871	BCA6	GO:0009536//plastid	GO:0016836//hydro-lyase activity;GO:0046914//transition metal ion binding	GO:0044699//single-organism process	K01673//carbonic anhydrase [EC:4.2.1.1]	gi|30696223|ref|NP_176114.2|//beta carbonic anhydrase 6 [Arabidopsis thaliana];gi|30696219|ref|NP_849823.1|//beta carbonic anhydrase 6 [Arabidopsis thaliana]
AT1G22660	2067	136.328	190.182	0.480297	0.0138275	*	0.00184748	AT1G22660//AT1G22660	GO:0009536//plastid	GO:0003676//nucleic acid binding;GO:0070566//adenylyltransferase activity	GO:0010467//gene expression;GO:0006399//tRNA metabolic process;GO:0009606//tropism	K00974//tRNA nucleotidyltransferase (CCA-adding enzyme) [EC:2.7.7.72 3.1.3.- 3.1.4.-]	gi|15219925|ref|NP_173680.1|//polynucleotide adenylyltransferase-like protein [Arabidopsis thaliana];gi|42571593|ref|NP_973887.1|//polynucleotide adenylyltransferase-like protein [Arabidopsis thaliana]
AT3G52180	1350	271.261	378.406	0.480253	0.000667224	*	4.81e-05	SEX4	GO:0009532//plastid stroma	GO:0004721//phosphoprotein phosphatase activity;GO:0001871//pattern binding	GO:0006464//cellular protein modification process;GO:0005982//starch metabolic process;GO:0005984//disaccharide metabolic process;GO:0019758//glycosinolate biosynthetic process;GO:0006796//phosphate-containing compound metabolic process;GO:0048511//rhythmic process;GO:0044093//positive regulation of molecular function	K14165//atypical dual specificity phosphatase [EC:3.1.3.16 3.1.3.48];K07200//5'-AMP-activated protein kinase, regulatory gamma subunit	gi|18409505|ref|NP_566960.1|//phosphoglucan phosphatase DSP4 [Arabidopsis thaliana];gi|79314780|ref|NP_001030842.1|//phosphoglucan phosphatase DSP4 [Arabidopsis thaliana]
AT3G58760	1835	175.882	245.312	0.480013	0.00538453	*	0.000569818	AT3G58760//AT3G58760	GO:0016020//membrane	GO:0004672//protein kinase activity;GO:0032550//purine ribonucleoside binding	GO:0007165//signal transduction;GO:0006464//cellular protein modification process	K06272//integrin-linked kinase [EC:2.7.11.1]	gi|42566034|ref|NP_567074.2|//Integrin-linked protein kinase family protein [Arabidopsis thaliana]
AT2G40640	1544	101.094	140.989	0.479891	0.0346887	*	0.00594452	AT2G40640//AT2G40640	GO:0043231//intracellular membrane-bounded organelle	NA	NA	NA	gi|30688352|ref|NP_850332.1|//RING-finger domain-containing protein [Arabidopsis thaliana]
AT3G50380	9484	204.756	285.554	0.479859	0.0404005	*	0.00722051	AT3G50380//AT3G50380	NA	NA	GO:0033036//macromolecule localization	K19525//vacuolar protein sorting-associated protein 13A/C;K09489//heat shock 70kDa protein 4	gi|334185862|ref|NP_190607.2|//uncharacterized protein [Arabidopsis thaliana]
AT1G10450	4062	169.09	235.797	0.479752	0.0347359	*	0.00595697	SNL6	GO:0043231//intracellular membrane-bounded organelle	NA	GO:0006351//transcription, DNA-templated	K11644//paired amphipathic helix protein Sin3a	gi|334182431|ref|NP_172515.2|//paired amphipathic helix protein Sin3-like 6 [Arabidopsis thaliana]
AT1G14740	2722	1206.47	1682.3	0.479639	5.98e-05	*	3.18e-06	TTA1	NA	NA	NA	NA	gi|18394157|ref|NP_563958.1|//Protein OBERON 3 [Arabidopsis thaliana]
AT3G52490	3275	130.135	181.457	0.479623	0.0197535	*	0.00289549	AT3G52490//AT3G52490	NA	NA	GO:0043170//macromolecule metabolic process	K03695//ATP-dependent Clp protease ATP-binding subunit ClpB	gi|15231233|ref|NP_190817.1|//protein SMAX1-LIKE 3 [Arabidopsis thaliana]
AT1G09420	2164	162.726	226.894	0.479571	0.0325645	*	0.0054837	G6PD4	GO:0009536//plastid	GO:0016616//oxidoreductase activity, acting on the CH-OH group of donors, NAD or NADP as acceptor;GO:0000166//nucleotide binding	GO:0006007//glucose catabolic process;GO:0044710//single-organism metabolic process	K00036//glucose-6-phosphate 1-dehydrogenase [EC:1.1.1.49 1.1.1.363]	gi|18391021|ref|NP_563844.1|//glucose-6-phosphate dehydrogenase 4 [Arabidopsis thaliana];gi|334182416|ref|NP_001184947.1|//glucose-6-phosphate dehydrogenase 4 [Arabidopsis thaliana]
AT1G17550	2351	197.479	275.331	0.479467	0.0136791	*	0.00182087	HAB2	GO:0043234//protein complex	GO:0043169//cation binding;GO:0004721//phosphoprotein phosphatase activity	GO:0006464//cellular protein modification process;GO:0009845//seed germination;GO:0009608//response to symbiont	K14497//protein phosphatase 2C [EC:3.1.3.16]	gi|8778461|gb|AAF79469.1|AC022492_13//F1L3.26 [Arabidopsis thaliana]
AT3G01320	4892	181.333	252.682	0.478683	0.0246879	*	0.00384137	SNL1	GO:0043231//intracellular membrane-bounded organelle	GO:0005488//binding	GO:0070646//protein modification by small protein removal;GO:0000278//mitotic cell cycle;GO:0048437//floral organ development;GO:0009409//response to cold;GO:0042743//hydrogen peroxide metabolic process;GO:0006351//transcription, DNA-templated;GO:0006402//mRNA catabolic process;GO:0045491//xylan metabolic process;GO:0043479//pigment accumulation in tissues in response to UV light	K11644//paired amphipathic helix protein Sin3a	gi|334185014|ref|NP_001189789.1|//paired amphipathic helix protein Sin3-like 1 [Arabidopsis thaliana];gi|79386570|ref|NP_186781.4|//paired amphipathic helix protein Sin3-like 1 [Arabidopsis thaliana]
AT2G23700	2856	125.876	175.384	0.478516	0.0241066	*	0.00372024	AT2G23700//AT2G23700	GO:0043231//intracellular membrane-bounded organelle	NA	NA	K20495//long-chain fatty acid omega-monooxygenase [EC:1.14.13.205]	gi|15224054|ref|NP_179950.1|//uncharacterized protein [Arabidopsis thaliana]
AT1G72560	3887	210.071	292.643	0.478265	0.00423976	*	0.000427041	PSD	GO:0005635//nuclear envelope;GO:0044444//cytoplasmic part	GO:0022891//substrate-specific transmembrane transporter activity	GO:0009409//response to cold;GO:0032446//protein modification by small protein conjugation;GO:0006405//RNA export from nucleus;GO:0009933//meristem structural organization;GO:0009908//flower development;GO:0006886//intracellular protein transport;GO:0010876//lipid localization;GO:0009756//carbohydrate mediated signaling;GO:0006498//N-terminal protein lipidation;GO:0009639//response to red or far …	K14288//exportin-T	gi|42563175|ref|NP_177400.2|//exportin-T [Arabidopsis thaliana]
AT2G36850	6277	469.805	654.16	0.477581	0.00768904	*	0.000880502	GSL8	GO:0043231//intracellular membrane-bounded organelle;GO:0016020//membrane;GO:0043234//protein complex;GO:0005911//cell-cell junction	GO:0035251//UDP-glucosyltransferase activity	GO:0022610//biological adhesion;GO:0007127//meiosis I;GO:0010212//response to ionizing radiation;GO:0009555//pollen development;GO:0007059//chromosome segregation;GO:0006074//(1->3)-beta-D-glucan metabolic process;GO:0009933//meristem structural organization;GO:0007015//actin filament organization;GO:0052386//cell wall thickening;GO:0040007//growth;GO:0000723//telomere maintenance;GO:0048764//tri…	K11000//callose synthase [EC:2.4.1.-]	gi|334184733|ref|NP_850271.5|//glucan synthase-like 8 [Arabidopsis thaliana]
AT2G44260	2030	185.225	257.842	0.477212	0.0250834	*	0.00392442	AT2G44260//AT2G44260	GO:0009536//plastid	NA	NA	K03386//peroxiredoxin (alkyl hydroperoxide reductase subunit C) [EC:1.11.1.15];K19525//vacuolar protein sorting-associated protein 13A/C;K13217//pre-mRNA-processing factor 39	gi|18406495|ref|NP_030964.1|//uncharacterized protein [Arabidopsis thaliana];gi|30689674|ref|NP_850414.1|//uncharacterized protein [Arabidopsis thaliana]
AT1G75010	2564	147.075	204.734	0.477197	0.012698	*	0.00165827	ARC3	GO:0032991//macromolecular complex;GO:0031312//extrinsic component of organelle membrane;GO:0009532//plastid stroma;GO:0009527//plastid outer membrane	GO:0005515//protein binding;GO:0032550//purine ribonucleoside binding	GO:0009658//chloroplast organization;GO:0043623//cellular protein complex assembly	K00889//1-phosphatidylinositol-4-phosphate 5-kinase [EC:2.7.1.68]	gi|79380731|ref|NP_177638.2|//protein accumulation and replication of chloroplast 3 [Arabidopsis thaliana]
AT3G06290	4463	197.118	274.371	0.477069	0.0248915	*	0.00388309	SAC3B	NA	NA	NA	K19023//AP-5 complex subunit mu-1	gi|145338181|ref|NP_187280.3|//SAC3/GANP/Nin1/mts3/eIF-3 p25 family protein [Arabidopsis thaliana]
AT1G03780	2618	235.15	327.291	0.476994	0.00391766	*	0.000388934	TPX2	GO:0015630//microtubule cytoskeleton;GO:0009526//plastid envelope	GO:0015631//tubulin binding;GO:0003824//catalytic activity	GO:0006305//DNA alkylation;GO:0000087//mitotic M phase;GO:0016458//gene silencing;GO:0006468//protein phosphorylation;GO:0034968//histone lysine methylation;GO:0048285//organelle fission;GO:0009908//flower development;GO:0007015//actin filament organization;GO:0008283//cell proliferation;GO:0006261//DNA-dependent DNA replication;GO:0000086//G2/M transition of mitotic cell cycle;GO:0043623//cellul…	K16812//targeting protein for Xklp2	gi|145362223|ref|NP_973754.2|//protein TPX2 [Arabidopsis thaliana];gi|334182277|ref|NP_001184902.1|//protein TPX2 [Arabidopsis thaliana];gi|4204309|gb|AAD10690.1|//Hypothetical protein [Arabidopsis thaliana]
AT5G35750	4459	278.488	387.43	0.476323	0.0029318	*	0.000274103	HK2	GO:0016020//membrane	GO:0004888//transmembrane signaling receptor activity;GO:0016791//phosphatase activity;GO:0019901//protein kinase binding;GO:0032550//purine ribonucleoside binding;GO:0004673//protein histidine kinase activity	GO:0010565//regulation of cellular ketone metabolic process;GO:0048507//meristem development;GO:0010260//animal organ senescence;GO:0009409//response to cold;GO:0006970//response to osmotic stress;GO:0009845//seed germination;GO:0006468//protein phosphorylation;GO:0080190//lateral growth;GO:0006351//transcription, DNA-templated;GO:0009737//response to abscisic acid;GO:0009908//flower development;…	K14489//arabidopsis histidine kinase 2/3/4 (cytokinin receptor) [EC:2.7.13.3]	gi|18421494|ref|NP_568532.1|//histidine kinase 2 [Arabidopsis thaliana]
AT2G15490	1668	333.602	464.1	0.47631	0.000979705	*	7.51e-05	UGT73B4	GO:0044444//cytoplasmic part	GO:0035251//UDP-glucosyltransferase activity	GO:0014070//response to organic cyclic compound;GO:0009404//toxin metabolic process;GO:0009725//response to hormone;GO:0009607//response to biotic stimulus	K13496//UDP-glucosyl transferase 73C [EC:2.4.1.-];K14595//abscisate beta-glucosyltransferase [EC:2.4.1.263]	gi|42570791|ref|NP_973469.1|//UDP-glycosyltransferase 73B4 [Arabidopsis thaliana];gi|334184237|ref|NP_001189529.1|//UDP-glycosyltransferase 73B4 [Arabidopsis thaliana];gi|42569055|ref|NP_179151.2|//UDP-glycosyltransferase 73B4 [Arabidopsis thaliana]
AT2G07680	4336	109.534	152.311	0.475638	0.0360551	*	0.00624876	ABCC13	GO:0031224//intrinsic component of membrane	GO:1901363//heterocyclic compound binding;GO:0097159//organic cyclic compound binding;GO:0015405//P-P-bond-hydrolysis-driven transmembrane transporter activity;GO:0017111//nucleoside-triphosphatase activity;GO:0032550//purine ribonucleoside binding;GO:0036094//small molecule binding	GO:0044763//single-organism cellular process;GO:0009154//purine ribonucleotide catabolic process;GO:0009987//cellular process;GO:0051234//establishment of localization	K05674//ATP-binding cassette, subfamily C (CFTR/MRP), member 10	gi|334184186|ref|NP_178811.7|//multidrug resistance-associated protein 11 [Arabidopsis thaliana]
AT1G68520	2617	1217.16	1692.14	0.475323	7.87e-06	*	3.31e-07	BBX14	GO:0044464//cell part	GO:0046914//transition metal ion binding	NA	K12135//zinc finger protein CONSTANS	gi|18409053|ref|NP_564932.1|//zinc finger protein CONSTANS-LIKE 6 [Arabidopsis thaliana]
AT1G77380	1891	166.613	231.582	0.475021	0.0130121	*	0.00171004	AAP3	GO:0031224//intrinsic component of membrane	GO:0046943//carboxylic acid transmembrane transporter activity	GO:0006605//protein targeting;GO:0006865//amino acid transport;GO:0015748//organophosphate ester transport;GO:0009626//plant-type hypersensitive response;GO:0016482//cytosolic transport;GO:0015672//monovalent inorganic cation transport	K14209//solute carrier family 36 (proton-coupled amino acid transporter)	gi|15223930|ref|NP_177862.1|//amino acid permease 3 [Arabidopsis thaliana]
AT2G06210	3579	373.195	518.573	0.474618	0.00326888	*	0.000311695	ELF8	NA	NA	GO:0006342//chromatin silencing;GO:0006305//DNA alkylation;GO:0000338//protein deneddylation;GO:0007127//meiosis I;GO:0016246//RNA interference;GO:0000377//RNA splicing, via transesterification reactions with bulged adenosine as nucleophile;GO:0032446//protein modification by small protein conjugation;GO:0006468//protein phosphorylation;GO:0034968//histone lysine methylation;GO:0009606//tropism;G…	K15176//RNA polymerase-associated protein CTR9	gi|240254442|ref|NP_178674.6|//protein early flowering 8 [Arabidopsis thaliana]
AT4G12020	6085	100.99	140.304	0.474343	0.0450523	*	0.00837807	WRKY19	GO:0009526//plastid envelope	GO:0003677//DNA binding;GO:0004672//protein kinase activity;GO:0016462//pyrophosphatase activity;GO:0001071//nucleic acid binding transcription factor activity;GO:0032550//purine ribonucleoside binding	GO:0006464//cellular protein modification process;GO:0009555//pollen development;GO:0006950//response to stress;GO:0007154//cell communication;GO:0052386//cell wall thickening;GO:0006351//transcription, DNA-templated	K13414//mitogen-activated protein kinase kinase kinase 1 [EC:2.7.11.25];K19613//leucine-rich repeat protein SHOC2;K16225//probable WRKY transcription factor 52	gi|238480299|ref|NP_001154222.1|//mitogen-activated protein kinase kinase kinase 11 [Arabidopsis thaliana];gi|186511687|ref|NP_001118968.1|//mitogen-activated protein kinase kinase kinase 11 [Arabidopsis thaliana];gi|30681996|ref|NP_192939.2|//mitogen-activated protein kinase kinase kinase 11 [Arabidopsis thaliana]
AT3G26890	2558	642.018	891.626	0.473825	0.000153495	*	9.02e-06	AT3G26890//AT3G26890	GO:0009536//plastid	NA	NA	NA	gi|9279679|dbj|BAB01236.1|//unnamed protein product [Arabidopsis thaliana]
AT3G49780	1642	889.829	1235.72	0.473748	7.64e-06	*	3.19e-07	PSK4	GO:0043231//intracellular membrane-bounded organelle	NA	GO:0032502//developmental process;GO:0044699//single-organism process	NA	gi|18408948|ref|NP_566926.1|//phytosulfokine 3 [Arabidopsis thaliana]
AT1G22740	1059	224.468	311.676	0.473539	0.00347062	*	0.00033509	RABG3B	GO:0043231//intracellular membrane-bounded organelle;GO:0016020//membrane	GO:0003824//catalytic activity;GO:0032550//purine ribonucleoside binding	GO:0051169//nuclear transport;GO:0012501//programmed cell death;GO:0009154//purine ribonucleotide catabolic process;GO:0006914//autophagy;GO:0035556//intracellular signal transduction;GO:0015031//protein transport;GO:0010087//phloem or xylem histogenesis	K07897//Ras-related protein Rab-7A	gi|15219943|ref|NP_173688.1|//GTP-binding protein Rab7 [Arabidopsis thaliana]
AT1G26150	2734	494.365	686.363	0.473397	0.00261676	*	0.000240216	PERK10	GO:0016020//membrane	GO:0004672//protein kinase activity;GO:0032550//purine ribonucleoside binding	GO:0006464//cellular protein modification process	K04733//interleukin-1 receptor-associated kinase 4 [EC:2.7.11.1];K04730//interleukin-1 receptor-associated kinase 1 [EC:2.7.11.1]	gi|79352581|ref|NP_173940.2|//proline-rich extensin-like receptor kinase 10 [Arabidopsis thaliana]
AT1G19880	2265	392.244	544.368	0.472831	0.000529163	*	3.68e-05	AT1G19880//AT1G19880	NA	GO:0017016//Ras GTPase binding	NA	K10615//E3 ubiquitin-protein ligase HERC4 [EC:2.3.2.26]	gi|30686578|ref|NP_173417.2|//regulator of chromosome condensation (RCC1) family protein [Arabidopsis thaliana]
AT1G05675	1493	131.98	183.114	0.472422	0.0274672	*	0.00442449	AT1G05675//AT1G05675	NA	GO:0035251//UDP-glucosyltransferase activity	GO:0009653//anatomical structure morphogenesis;GO:0014070//response to organic cyclic compound;GO:0009414//response to water deprivation;GO:0034614//cellular response to reactive oxygen species;GO:0009404//toxin metabolic process;GO:0042538//hyperosmotic salinity response;GO:0009737//response to abscisic acid;GO:0009850//auxin metabolic process	K13691//pathogen-inducible salicylic acid glucosyltransferase [EC:2.4.1.-]	gi|334182317|ref|NP_001184915.1|//UDP-Glycosyltransferase superfamily protein [Arabidopsis thaliana]
AT1G33520	2072	372.909	517.375	0.472386	0.000472135	*	3.22e-05	MOS2	GO:0043231//intracellular membrane-bounded organelle	GO:0003676//nucleic acid binding	GO:0002218//activation of innate immune response	K13101//G patch domain and KOW motifs-containing protein	gi|15217576|ref|NP_174617.1|//protein MOS2 [Arabidopsis thaliana]
AT3G51870	1547	233.811	324.361	0.472258	0.0020647	*	0.000180923	AT3G51870//AT3G51870	GO:0031224//intrinsic component of membrane;GO:0009526//plastid envelope;GO:0019866//organelle inner membrane;GO:0034357//photosynthetic membrane	GO:0000295//adenine nucleotide transmembrane transporter activity	GO:0044763//single-organism cellular process;GO:0009765//photosynthesis, light harvesting;GO:0015711//organic anion transport;GO:0009416//response to light stimulus;GO:0051707//response to other organism	K14684//solute carrier family 25 (mitochondrial phosphate transporter), member 23/24/25/41	gi|186510948|ref|NP_190755.2|//putative envelope ADP,ATP carrier protein [Arabidopsis thaliana]
AT1G03820	1127	165.356	229.384	0.472183	0.0106602	*	0.00132256	AT1G03820//AT1G03820	GO:0009536//plastid	NA	NA	NA	gi|15219564|ref|NP_171878.1|//uncharacterized protein [Arabidopsis thaliana]
AT2G21660	863	5167.5	7168.36	0.472178	2.54e-12	*	3.85e-14	GRP7	NA	GO:0016620//oxidoreductase activity, acting on the aldehyde or oxo group of donors, NAD or NADP as acceptor;GO:0042802//identical protein binding;GO:0004672//protein kinase activity;GO:0048037//cofactor binding;GO:0032550//purine ribonucleoside binding	GO:0007623//circadian rhythm;GO:0009699//phenylpropanoid biosynthetic process;GO:0006464//cellular protein modification process;GO:0010243//response to organonitrogen compound;GO:0016129//phytosteroid biosynthetic process;GO:0006952//defense response	K13195//cold-inducible RNA-binding protein;K13098//RNA-binding protein FUS	gi|15226605|ref|NP_179760.1|//glycine-rich RNA-binding protein 7 [Arabidopsis thaliana]
AT5G50780	2814	123.397	171.161	0.472046	0.0216374	*	0.0032521	AT5G50780//AT5G50780	GO:0043231//intracellular membrane-bounded organelle	GO:0032550//purine ribonucleoside binding	NA	NA	gi|240256429|ref|NP_199891.4|//Histidine kinase-, DNA gyrase B-, and HSP90-like ATPase family protein [Arabidopsis thaliana]
AT5G52882	3557	1177.46	1633.14	0.471968	6.47e-06	*	2.68e-07	AT5G52882//AT5G52882	GO:0016020//membrane	GO:0016462//pyrophosphatase activity;GO:0032550//purine ribonucleoside binding	NA	K13254//spastin [EC:3.6.4.3];K03231//elongation factor 1-alpha	gi|145334803|ref|NP_001078747.1|//P-loop containing nucleoside triphosphate hydrolases superfamily protein [Arabidopsis thaliana]
AT2G35510	2536	265.234	367.868	0.471923	0.00208574	*	0.000183369	SRO1	GO:0043231//intracellular membrane-bounded organelle	GO:0016763//transferase activity, transferring pentosyl groups	GO:0009648//photoperiodism;GO:0006970//response to osmotic stress;GO:0010101//post-embryonic root morphogenesis	K13459//disease resistance protein RPS2	gi|18403862|ref|NP_565806.1|//probable inactive poly [ADP-ribose] polymerase SRO1 [Arabidopsis thaliana]
AT1G70820	2253	991.648	1374.68	0.471191	1.88e-05	*	8.5e-07	AT1G70820//AT1G70820	GO:0009532//plastid stroma	GO:0016866//intramolecular transferase activity	GO:0009414//response to water deprivation;GO:0005982//starch metabolic process;GO:0005984//disaccharide metabolic process	NA	gi|15223252|ref|NP_177239.1|//phosphoglucomutase-like protein [Arabidopsis thaliana]
AT1G04200	2712	342.069	474.192	0.471183	0.00109207	*	8.57e-05	AT1G04200//AT1G04200	GO:0043231//intracellular membrane-bounded organelle	NA	GO:0008283//cell proliferation	NA	gi|22329321|ref|NP_171916.2|//uncharacterized protein [Arabidopsis thaliana]
AT2G18196	1251	105.657	146.452	0.471043	0.0354454	*	0.00611379	AT2G18196//AT2G18196	NA	GO:0043169//cation binding	GO:0006812//cation transport	K07213//copper chaperone;K10752//histone-binding protein RBBP4	gi|297836552|ref|XP_002886158.1|//hypothetical protein ARALYDRAFT_319771 [Arabidopsis lyrata subsp. lyrata];gi|186501250|ref|NP_849973.3|//putative protein NPCC11 [Arabidopsis thaliana]
AT2G15880	2709	2634.43	3651.06	0.470825	3.78e-06	*	1.47e-07	AT2G15880//AT2G15880	NA	GO:0005198//structural molecule activity	NA	K02984//small subunit ribosomal protein S3Ae;K13420//LRR receptor-like serine/threonine-protein kinase FLS2 [EC:2.7.11.1]	gi|15226640|ref|NP_179188.1|//pollen-specific leucine-rich repeat extensin-like protein 3 [Arabidopsis thaliana]
AT1G53430	3660	775.555	1074.76	0.470714	1.7e-05	*	7.67e-07	AT1G53430//AT1G53430	GO:0016020//membrane	GO:0004672//protein kinase activity;GO:0032550//purine ribonucleoside binding	GO:0006464//cellular protein modification process	K04733//interleukin-1 receptor-associated kinase 4 [EC:2.7.11.1]	gi|264664531|sp|C0LGG8.1|Y5343_ARATH//RecName: Full=Probable LRR receptor-like serine/threonine-protein kinase At1g53430; Flags: Precursor;gi|186490677|ref|NP_001117479.1|//Leucine-rich repeat transmembrane protein kinase [Arabidopsis thaliana]
AT3G54610	2172	105.5	146.159	0.470302	0.0436397	*	0.00803382	HAG1	GO:0043231//intracellular membrane-bounded organelle;GO:0043234//protein complex	GO:0004402//histone acetyltransferase activity;GO:0003676//nucleic acid binding	GO:0000338//protein deneddylation;GO:0009653//anatomical structure morphogenesis;GO:0042221//response to chemical;GO:0006479//protein methylation;GO:0032446//protein modification by small protein conjugation;GO:0006351//transcription, DNA-templated;GO:0016570//histone modification;GO:0009791//post-embryonic development;GO:0009639//response to red or far red light	K06062//histone acetyltransferase [EC:2.3.1.48]	gi|565465743|ref|XP_006290763.1|//hypothetical protein CARUB_v10016868mg, partial [Capsella rubella]
AT5G18860	3445	529.825	733.914	0.470097	0.000305431	*	1.97e-05	NSH3	NA	NA	NA	NA	gi|15239586|ref|NP_197387.1|//nucleoside hydrolase 3 [Arabidopsis thaliana]
AT2G28310	1464	267.861	371.034	0.47007	0.00227182	*	0.000203014	AT2G28310//AT2G28310	GO:0009536//plastid	GO:0016740//transferase activity	NA	K03252//translation initiation factor 3 subunit C;K19995//secretory carrier-associated membrane protein	gi|30683843|ref|NP_850118.1|//uncharacterized protein [Arabidopsis thaliana]
AT3G23560	2017	257.11	356.127	0.470007	0.00117464	*	9.33e-05	ALF5	GO:0016020//membrane	GO:0015291//secondary active transmembrane transporter activity	GO:0044763//single-organism cellular process;GO:0015893//drug transport	K03327//multidrug resistance protein, MATE family	gi|18403810|ref|NP_566730.1|//MATE efflux family protein ALF5 [Arabidopsis thaliana]
AT1G77030	2811	238.643	330.514	0.46986	0.00764311	*	0.000873092	AT1G77030//AT1G77030	GO:0043231//intracellular membrane-bounded organelle	GO:0032550//purine ribonucleoside binding;GO:0042623//ATPase activity, coupled;GO:0003676//nucleic acid binding	NA	K14808//ATP-dependent RNA helicase DDX54/DBP10 [EC:3.6.4.13]	gi|334183955|ref|NP_177829.5|//putative DEAD-box ATP-dependent RNA helicase 29 [Arabidopsis thaliana]
AT4G33560	765	324.75	449.493	0.46897	0.000740986	*	5.42e-05	AT4G33560//AT4G33560	NA	NA	GO:0007389//pattern specification process;GO:0048507//meristem development;GO:0006950//response to stress;GO:0009987//cellular process;GO:0044767//single-organism developmental process	NA	gi|15234992|ref|NP_195082.1|//Wound-responsive family protein [Arabidopsis thaliana]
AT1G51940	2456	517.155	715.778	0.468917	8.48e-05	*	4.68e-06	LYK3	NA	GO:0004672//protein kinase activity;GO:0032550//purine ribonucleoside binding	GO:0006464//cellular protein modification process;GO:0044036//cell wall macromolecule metabolic process;GO:0006796//phosphate-containing compound metabolic process	K13429//chitin elicitor receptor kinase 1	gi|42562696|ref|NP_175606.2|//LysM type receptor kinase-like protein [Arabidopsis thaliana]
AT3G01380	3454	149.933	207.466	0.468555	0.0196509	*	0.00287721	AT3G01380//AT3G01380	GO:0043231//intracellular membrane-bounded organelle;GO:0031090//organelle membrane	GO:0016788//hydrolase activity, acting on ester bonds	GO:0006497//protein lipidation	K05285//phosphatidylinositol glycan, class N [EC:2.7.-.-]	gi|240254712|ref|NP_186787.4|//sulfatase and phosphatidylinositolglycan class N domain-containing protein [Arabidopsis thaliana]
AT1G68990	3674	173.505	240.025	0.468208	0.022953	*	0.00350477	MGP3	NA	GO:0034062//5'-3' RNA polymerase activity;GO:0003676//nucleic acid binding	GO:0010467//gene expression;GO:0003006//developmental process involved in reproduction;GO:0000904//cell morphogenesis involved in differentiation	K10908//DNA-directed RNA polymerase, mitochondrial [EC:2.7.7.6]	gi|15221580|ref|NP_177063.1|//DNA-directed RNA polymerase 1, mitochondrial [Arabidopsis thaliana];gi|334183757|ref|NP_001185355.1|//DNA-directed RNA polymerase 1, mitochondrial [Arabidopsis thaliana]
AT5G63770	3817	203.132	281.006	0.468179	0.00584746	*	0.000632941	DGK2	GO:0043231//intracellular membrane-bounded organelle	GO:0016301//kinase activity	GO:0007186//G-protein coupled receptor signaling pathway;GO:0048827//phyllome development;GO:0048528//post-embryonic root development;GO:0006950//response to stress;GO:0016192//vesicle-mediated transport	K00901//diacylglycerol kinase (ATP) [EC:2.7.1.107]	gi|15242890|ref|NP_201182.1|//diacylglycerol kinase 2 [Arabidopsis thaliana]
AT5G06440	1850	242.059	334.855	0.468178	0.00204861	*	0.000179089	AT5G06440//AT5G06440	GO:0043231//intracellular membrane-bounded organelle	NA	NA	NA	gi|334187466|ref|NP_001190241.1|//uncharacterized protein [Arabidopsis thaliana];gi|30681454|ref|NP_196262.3|//uncharacterized protein [Arabidopsis thaliana]
AT1G03365	2892	164.312	227.273	0.467988	0.0166095	*	0.00232417	AT1G03365//AT1G03365	NA	GO:0046914//transition metal ion binding	NA	K11498//centromeric protein E;K20283//golgin subfamily A member 4	gi|334182266|ref|NP_001184899.1|//putative E3 ubiquitin-protein ligase RF4 [Arabidopsis thaliana]
AT1G21610	2642	320.692	443.419	0.46748	0.000941871	*	7.18e-05	AT1G21610//AT1G21610	GO:0043231//intracellular membrane-bounded organelle	NA	GO:0006950//response to stress;GO:0009062//fatty acid catabolic process;GO:0006625//protein targeting to peroxisome	K17492//ubinuclein	gi|22329715|ref|NP_173580.2|//wound-responsive family protein [Arabidopsis thaliana];gi|42571579|ref|NP_973880.1|//wound-responsive family protein [Arabidopsis thaliana];gi|334182744|ref|NP_001185055.1|//wound-responsive family protein [Arabidopsis thaliana]
AT4G00500	1809	117.397	162.303	0.467294	0.0261355	*	0.00414843	AT4G00500//AT4G00500	GO:0016020//membrane	GO:0005515//protein binding;GO:0052689//carboxylic ester hydrolase activity;GO:0016298//lipase activity	GO:0006629//lipid metabolic process	K13806//sn1-specific diacylglycerol lipase [EC:3.1.1.-]	gi|30678658|ref|NP_191959.2|//alpha/beta-Hydrolases superfamily protein [Arabidopsis thaliana]
AT1G21730	3342	260.361	359.94	0.467247	0.00747608	*	0.00085185	AT1G21730//AT1G21730	GO:0016020//membrane;GO:0043231//intracellular membrane-bounded organelle;GO:0015630//microtubule cytoskeleton	GO:0003774//motor activity;GO:0032550//purine ribonucleoside binding	GO:0006928//movement of cell or subcellular component	K11498//centromeric protein E	gi|30687506|ref|NP_173592.3|//kinesin motor family protein [Arabidopsis thaliana]
AT3G16940	3178	217.566	300.749	0.46711	0.0199801	*	0.00294027	AT3G16940//AT3G16940	GO:0043231//intracellular membrane-bounded organelle	GO:0005515//protein binding;GO:0003676//nucleic acid binding	GO:0006351//transcription, DNA-templated	K14674//TAG lipase / steryl ester hydrolase / phospholipase A2 / LPA acyltransferase [EC:3.1.1.3 3.1.1.13 3.1.1.4 2.3.1.51];K16743//abnormal spindle-like microcephaly-associated protein	gi|334185403|ref|NP_188319.2|//calmodulin-binding transcription activator [Arabidopsis thaliana]
AT3G63070	4429	364.804	504.268	0.467071	0.00476634	*	0.00049091	AT3G63070//AT3G63070	GO:0043231//intracellular membrane-bounded organelle	NA	NA	NA	gi|30695719|ref|NP_191866.3|//Tudor/PWWP/MBT domain-containing protein [Arabidopsis thaliana]
AT4G30720	2570	228.608	316.001	0.467052	0.00338678	*	0.000325596	PDE327	GO:0009536//plastid	GO:0000166//nucleotide binding;GO:0003824//catalytic activity	GO:0044237//cellular metabolic process;GO:0044710//single-organism metabolic process	NA	gi|110741867|dbj|BAE98875.1|//hypothetical protein [Arabidopsis thaliana]
AT2G34090	1639	138.409	191.309	0.466972	0.0221119	*	0.00334351	MEE18	NA	NA	GO:0003006//developmental process involved in reproduction	K01835//phosphoglucomutase [EC:5.4.2.2];K01365//cathepsin L [EC:3.4.22.15]	gi|42571043|ref|NP_973595.1|//maternal effect embryo arrest 18 protein [Arabidopsis thaliana];gi|334184666|ref|NP_001189670.1|//maternal effect embryo arrest 18 protein [Arabidopsis thaliana];gi|30685922|ref|NP_180956.2|//maternal effect embryo arrest 18 protein [Arabidopsis thaliana]
AT4G39160	2079	126.539	174.862	0.46664	0.0345494	*	0.00590644	AT4G39160//AT4G39160	GO:0043231//intracellular membrane-bounded organelle	GO:0001071//nucleic acid binding transcription factor activity;GO:0003676//nucleic acid binding	NA	K15198//transcription factor TFIIIB component B''	gi|334187310|ref|NP_001190961.1|//DNA binding / transcription factor [Arabidopsis thaliana];gi|79500839|ref|NP_195627.2|//DNA binding / transcription factor [Arabidopsis thaliana]
AT4G24230	1500	890.834	1230.79	0.466356	9.21e-06	*	3.94e-07	ACBP3	GO:0044421//extracellular region part	GO:0043168//anion binding	GO:0006869//lipid transport;GO:0006952//defense response;GO:0051707//response to other organism;GO:0009642//response to light intensity	K08762//diazepam-binding inhibitor (GABA receptor modulator, acyl-CoA-binding protein)	gi|186513080|ref|NP_001119041.1|//acyl-CoA-binding domain 3 [Arabidopsis thaliana];gi|30686450|ref|NP_849432.1|//acyl-CoA-binding domain 3 [Arabidopsis thaliana];gi|15233749|ref|NP_194154.1|//acyl-CoA-binding domain 3 [Arabidopsis thaliana]
AT1G63420	2098	109.507	151.251	0.465927	0.0362719	*	0.00630281	AT1G63420//AT1G63420	GO:0009536//plastid	NA	NA	K13667//protein glucosyltransferase [EC:2.4.1.-]	gi|15222413|ref|NP_176531.1|//uncharacterized protein [Arabidopsis thaliana]
AT5G56790	3027	110.462	152.54	0.465629	0.049394	*	0.00945026	AT5G56790//AT5G56790	GO:0016020//membrane	GO:0004672//protein kinase activity;GO:0032550//purine ribonucleoside binding	GO:0006464//cellular protein modification process;GO:0006796//phosphate-containing compound metabolic process	K04730//interleukin-1 receptor-associated kinase 1 [EC:2.7.11.1]	gi|18423902|ref|NP_568843.1|//protein kinase family protein [Arabidopsis thaliana]
AT4G30210	2657	2305.28	3182.23	0.465092	7.42e-08	*	2.06e-09	ATR2	GO:0031090//organelle membrane;GO:0009536//plastid	GO:0016653//oxidoreductase activity, acting on NAD(P)H, heme protein as acceptor;GO:0046914//transition metal ion binding;GO:0032553//ribonucleotide binding	GO:0006725//cellular aromatic compound metabolic process;GO:0044710//single-organism metabolic process	K00327//NADPH-ferrihemoprotein reductase [EC:1.6.2.4]	gi|15234668|ref|NP_194750.1|//NADPH--cytochrome P450 reductase 2 [Arabidopsis thaliana];gi|145361356|ref|NP_849472.2|//NADPH--cytochrome P450 reductase 2 [Arabidopsis thaliana]
AT5G27920	2693	644.946	890.212	0.46497	6.3e-06	*	2.59e-07	AT5G27920//AT5G27920	GO:0043231//intracellular membrane-bounded organelle	NA	GO:0009404//toxin metabolic process	K10268//F-box and leucine-rich repeat protein 2/20	gi|18421172|ref|NP_568502.1|//F-box protein [Arabidopsis thaliana]
AT1G77890	1804	108.332	149.511	0.464784	0.0490297	*	0.00936233	AT1G77890//AT1G77890	GO:0043231//intracellular membrane-bounded organelle	NA	GO:0006914//autophagy	NA	gi|334183984|ref|NP_001185423.1|//DNA-directed RNA polymerase II protein [Arabidopsis thaliana];gi|30699291|ref|NP_177912.2|//DNA-directed RNA polymerase II protein [Arabidopsis thaliana];gi|186496112|ref|NP_001117614.1|//DNA-directed RNA polymerase II protein [Arabidopsis thaliana]
AT2G31320	3422	100.335	138.467	0.464718	0.0441709	*	0.00814621	PARP1	GO:0043231//intracellular membrane-bounded organelle	GO:0016763//transferase activity, transferring pentosyl groups;GO:0000166//nucleotide binding;GO:0046914//transition metal ion binding;GO:0003676//nucleic acid binding	GO:0006305//DNA alkylation;GO:0006486//protein glycosylation;GO:0000087//mitotic M phase;GO:0006260//DNA replication;GO:0048229//gametophyte development;GO:0045087//innate immune response;GO:0006342//chromatin silencing;GO:0007127//meiosis I;GO:0000725//recombinational repair;GO:0007154//cell communication;GO:0009799//specification of symmetry;GO:0034968//histone lysine methylation;GO:0009933//me…	K10798//poly [ADP-ribose] polymerase [EC:2.4.2.30]	gi|30684908|ref|NP_850165.1|//poly [ADP-ribose] polymerase 2 [Arabidopsis thaliana]
AT3G27670	5902	179.02	247.026	0.464541	0.00998121	*	0.00122513	RST1	NA	NA	GO:0048507//meristem development;GO:0030154//cell differentiation;GO:0007059//chromosome segregation;GO:0009409//response to cold;GO:0032446//protein modification by small protein conjugation;GO:0044702//single organism reproductive process;GO:0009908//flower development;GO:0048827//phyllome development;GO:0010876//lipid localization;GO:0009058//biosynthetic process;GO:0009756//carbohydrate media…	NA	gi|42565251|ref|NP_189404.2|//ARM repeat superfamily protein [Arabidopsis thaliana]
AT1G06630	1684	165.816	228.788	0.464429	0.0130549	*	0.00171728	AT1G06630//AT1G06630	GO:0043231//intracellular membrane-bounded organelle;GO:0031090//organelle membrane	NA	NA	K06911//uncharacterized protein;K11883//RNA-binding protein NOB1	gi|238478373|ref|NP_001154312.1|//F-box/LRR-repeat protein [Arabidopsis thaliana];gi|6692693|gb|AAF24827.1|AC007592_20//F12K11.6 [Arabidopsis thaliana];gi|240254023|ref|NP_563769.4|//F-box/LRR-repeat protein [Arabidopsis thaliana]
AT3G61420	2287	125.168	172.698	0.464386	0.0380061	*	0.0067015	AT3G61420//AT3G61420	GO:0043231//intracellular membrane-bounded organelle	NA	GO:0006281//DNA repair;GO:0010467//gene expression	K03141//transcription initiation factor TFIIH subunit 1	gi|240255685|ref|NP_191701.4|//probable RNA polymerase II transcription factor B subunit 1-3 [Arabidopsis thaliana]
AT5G15510	1902	156.148	215.417	0.464219	0.0123446	*	0.00159988	AT5G15510//AT5G15510	GO:0043231//intracellular membrane-bounded organelle	NA	GO:0009908//flower development;GO:0006305//DNA alkylation;GO:0007010//cytoskeleton organization;GO:0010629//negative regulation of gene expression;GO:0034968//histone lysine methylation	K16812//targeting protein for Xklp2	gi|334187702|ref|NP_001190316.1|//TPX2 (targeting protein for Xklp2) family protein [Arabidopsis thaliana];gi|30685394|ref|NP_197055.2|//TPX2 (targeting protein for Xklp2) family protein [Arabidopsis thaliana]
AT5G22450	3942	473.762	653.567	0.464173	0.00168503	*	0.000142084	AT5G22450//AT5G22450	NA	NA	GO:0006464//cellular protein modification process	NA	gi|9757826|dbj|BAB08344.1|//unnamed protein product [Arabidopsis thaliana]
AT2G36200	3507	266.393	367.459	0.464027	0.00254903	*	0.000233051	AT2G36200//AT2G36200	GO:0015630//microtubule cytoskeleton	GO:0003774//motor activity;GO:0032550//purine ribonucleoside binding	GO:0006305//DNA alkylation;GO:0007127//meiosis I;GO:0000087//mitotic M phase;GO:0016458//gene silencing;GO:0006260//DNA replication;GO:0034968//histone lysine methylation;GO:0009908//flower development;GO:0006928//movement of cell or subcellular component;GO:0007010//cytoskeleton organization;GO:0051726//regulation of cell cycle	K10398//kinesin family member 11	gi|334184715|ref|NP_001189688.1|//kinesin family protein [Arabidopsis thaliana];gi|334184713|ref|NP_181162.2|//kinesin family protein [Arabidopsis thaliana]
AT3G54880	1060	404.17	557.333	0.463575	0.00148541	*	0.000122306	AT3G54880//AT3G54880	GO:0043231//intracellular membrane-bounded organelle	NA	NA	NA	gi|15233112|ref|NP_191048.1|//uncharacterized protein [Arabidopsis thaliana]
AT5G60170	3509	472.643	651.699	0.463457	0.00172033	*	0.000145843	AT5G60170//AT5G60170	GO:0043231//intracellular membrane-bounded organelle	GO:0046914//transition metal ion binding;GO:0036094//small molecule binding;GO:0003676//nucleic acid binding	GO:0070646//protein modification by small protein removal;GO:0003006//developmental process involved in reproduction;GO:0042743//hydrogen peroxide metabolic process	K10643//CCR4-NOT transcription complex subunit 4 [EC:2.3.2.27]	gi|110737331|dbj|BAF00611.1|//hypothetical protein [Arabidopsis thaliana]
AT1G31950	2106	116.554	160.702	0.463391	0.032797	*	0.00553505	AT1G31950//AT1G31950	GO:0044424//intracellular part	GO:0016838//carbon-oxygen lyase activity, acting on phosphates	NA	K15799//(+)-alpha-barbatene/beta-chamigrene/thujopsene synthase [EC:4.2.3.69 4.2.3.78 4.2.3.79]	gi|12321463|gb|AAG50788.1|AC074309_5//terpene synthase family protein, putative [Arabidopsis thaliana]
AT3G23080	1565	413.39	569.942	0.463309	0.000334435	*	2.18e-05	AT3G23080//AT3G23080	GO:0043231//intracellular membrane-bounded organelle	NA	NA	NA	gi|18403635|ref|NP_566722.1|//polyketide cyclase/dehydrase and lipid transport superfamily protein [Arabidopsis thaliana]
AT1G55080	1031	118.69	163.637	0.463308	0.0355361	*	0.00613679	MED9	GO:0043231//intracellular membrane-bounded organelle;GO:0043234//protein complex	NA	NA	NA	gi|22330255|ref|NP_175905.2|//uncharacterized protein [Arabidopsis thaliana]
AT5G23910	2374	155.272	213.914	0.462234	0.0136121	*	0.00180802	AT5G23910//AT5G23910	GO:0043231//intracellular membrane-bounded organelle;GO:0015630//microtubule cytoskeleton	GO:0003774//motor activity;GO:0003676//nucleic acid binding;GO:0032550//purine ribonucleoside binding	GO:0006928//movement of cell or subcellular component;GO:0007010//cytoskeleton organization;GO:0006461//protein complex assembly;GO:0006259//DNA metabolic process	K10403//kinesin family member 22	gi|334187882|ref|NP_197779.4|//ATP binding microtubule motor family protein [Arabidopsis thaliana]
AT1G72440	3704	286.724	394.927	0.461921	0.0187766	*	0.00271816	EDA25	GO:0031981//nuclear lumen	NA	GO:0000741//karyogamy;GO:0048229//gametophyte development	K14832//ribosome biogenesis protein MAK21	gi|160334208|gb|ABX24524.1|//slow walker 2 [Arabidopsis thaliana]
AT3G03020	765	144.665	199.228	0.461707	0.0145087	*	0.00196247	AT3G03020//AT3G03020	GO:0043231//intracellular membrane-bounded organelle	NA	NA	NA	gi|18396413|ref|NP_566190.1|//uncharacterized protein [Arabidopsis thaliana]
AT1G28350	2668	292.833	403.279	0.461701	0.00497016	*	0.000516303	AT1G28350//AT1G28350	GO:0044424//intracellular part	GO:0004812//aminoacyl-tRNA ligase activity;GO:0032550//purine ribonucleoside binding	GO:0006418//tRNA aminoacylation for protein translation	K01866//tyrosyl-tRNA synthetase [EC:6.1.1.1]	gi|334182915|ref|NP_174157.4|//probably tyrosine-tRNA synthetase [Arabidopsis thaliana]
AT2G22010	4645	348.68	480.141	0.461556	0.00395982	*	0.000394101	RKP	NA	GO:0019787//ubiquitin-like protein transferase activity;GO:0046914//transition metal ion binding	GO:0006508//proteolysis;GO:0032446//protein modification by small protein conjugation;GO:0051707//response to other organism;GO:0051726//regulation of cell cycle;GO:0009057//macromolecule catabolic process	K12169//Kip1 ubiquitination-promoting complex protein 1 [EC:2.3.2.27]	gi|334184361|ref|NP_001189573.1|//E3 ubiquitin-protein ligase RKP [Arabidopsis thaliana];gi|30681590|ref|NP_850020.1|//E3 ubiquitin-protein ligase RKP [Arabidopsis thaliana]
AT5G24350	7517	306.352	421.831	0.461475	0.00494793	*	0.00051268	AT5G24350//AT5G24350	NA	NA	GO:0070646//protein modification by small protein removal;GO:0007015//actin filament organization;GO:0022610//biological adhesion;GO:0003006//developmental process involved in reproduction;GO:0042743//hydrogen peroxide metabolic process;GO:0051276//chromosome organization;GO:0000904//cell morphogenesis involved in differentiation	K20473//neuroblastoma-amplified sequence	gi|15237942|ref|NP_197823.1|//uncharacterized protein [Arabidopsis thaliana];gi|334187902|ref|NP_001190380.1|//uncharacterized protein [Arabidopsis thaliana]
AT4G37080	2352	171.395	235.958	0.461205	0.0137874	*	0.00183933	AT4G37080//AT4G37080	GO:0043231//intracellular membrane-bounded organelle	NA	NA	K20495//long-chain fatty acid omega-monooxygenase [EC:1.14.13.205];K10756//replication factor C subunit 3/5	gi|42573203|ref|NP_974698.1|//uncharacterized protein [Arabidopsis thaliana];gi|30690854|ref|NP_195425.2|//uncharacterized protein [Arabidopsis thaliana]
AT2G17230	1757	1909.03	2628.06	0.46116	2.5e-07	*	7.64e-09	EXL5	NA	NA	NA	NA	gi|18398352|ref|NP_565409.1|//protein exordium like 5 [Arabidopsis thaliana]
AT5G64560	1679	114.042	156.981	0.461027	0.0365439	*	0.00636367	MGT9	NA	GO:0046873//metal ion transmembrane transporter activity	GO:0044763//single-organism cellular process;GO:0070838//divalent metal ion transport	K16075//magnesium transporter	gi|30698045|ref|NP_851269.1|//magnesium transporter MRS2-2 [Arabidopsis thaliana];gi|30698047|ref|NP_201261.2|//magnesium transporter MRS2-2 [Arabidopsis thaliana]
AT1G71110	2282	105.285	144.907	0.460832	0.0449561	*	0.00834303	AT1G71110//AT1G71110	NA	NA	NA	NA	gi|145337400|ref|NP_177267.2|//uncharacterized protein [Arabidopsis thaliana]
AT1G54730	1813	164.013	225.692	0.460549	0.0113698	*	0.00143546	AT1G54730//AT1G54730	GO:0031224//intrinsic component of membrane	GO:0005402//cation:sugar symporter activity	GO:0044763//single-organism cellular process;GO:0051234//establishment of localization	K08145//MFS transporter, SP family, solute carrier family 2 (facilitated glucose transporter), member 8	gi|3776581|gb|AAC64898.1|//Similar to Beta integral membrane protein homolog gb|U43629 from A. thaliana [Arabidopsis thaliana];gi|30695810|ref|NP_850964.1|//sugar transporter ERD6-like 5 [Arabidopsis thaliana]
AT1G80420	1486	178.211	245.075	0.45964	0.0140818	*	0.00188812	ATXRCC1	GO:0043231//intracellular membrane-bounded organelle	GO:0003690//double-stranded DNA binding	GO:0010922//positive regulation of phosphatase activity;GO:0035510//DNA dealkylation	K10803//DNA-repair protein XRCC1	gi|22330772|ref|NP_178158.2|//DNA-repair protein XRCC1 [Arabidopsis thaliana];gi|334184049|ref|NP_001185449.1|//DNA-repair protein XRCC1 [Arabidopsis thaliana]
AT5G10940	2667	244.08	335.528	0.459083	0.00548443	*	0.000581411	ASG2	NA	NA	NA	K11807//WD and tetratricopeptide repeats protein 1	gi|334187604|ref|NP_001190286.1|//WD and tetratricopeptide repeats protein 1 [Arabidopsis thaliana];gi|18416416|ref|NP_568242.1|//WD and tetratricopeptide repeats protein 1 [Arabidopsis thaliana]
AT4G16535	1106	118.074	162.307	0.459038	0.0394546	*	0.00701071	AT4G16535//AT4G16535	NA	NA	NA	NA	gi|240255943|ref|NP_193386.5|//uncharacterized protein [Arabidopsis thaliana]
AT4G37870	2583	3880.06	5333.46	0.458994	8.49e-08	*	2.38e-09	PCK1	GO:0031981//nuclear lumen;GO:0044444//cytoplasmic part	GO:0000166//nucleotide binding;GO:0004611//phosphoenolpyruvate carboxykinase activity;GO:0032550//purine ribonucleoside binding	GO:0050832//defense response to fungus;GO:0006006//glucose metabolic process;GO:0009267//cellular response to starvation;GO:0010038//response to metal ion	K01610//phosphoenolpyruvate carboxykinase (ATP) [EC:4.1.1.49]	gi|15235730|ref|NP_195500.1|//phosphoenolpyruvate carboxykinase [ATP] [Arabidopsis thaliana]
AT2G18730	1965	383.453	527.003	0.458762	0.000885349	*	6.69e-05	DGK3	GO:0016020//membrane;GO:0043231//intracellular membrane-bounded organelle;GO:0005911//cell-cell junction	GO:0016301//kinase activity	GO:0007186//G-protein coupled receptor signaling pathway;GO:0006605//protein targeting;GO:0048827//phyllome development;GO:0009626//plant-type hypersensitive response;GO:0009813//flavonoid biosynthetic process;GO:0022622//root system development	K00901//diacylglycerol kinase (ATP) [EC:2.7.1.107]	gi|30680460|ref|NP_849980.1|//diacylglycerol kinase 3 [Arabidopsis thaliana]
AT1G32490	3708	364.942	501.514	0.458624	0.00706693	*	0.00079472	ESP3	GO:0043231//intracellular membrane-bounded organelle	GO:0003724//RNA helicase activity;GO:0042623//ATPase activity, coupled;GO:0032550//purine ribonucleoside binding	GO:0006305//DNA alkylation;GO:0003006//developmental process involved in reproduction;GO:0007154//cell communication;GO:0035195//gene silencing by miRNA;GO:0045087//innate immune response;GO:0030422//production of siRNA involved in RNA interference	K12813//pre-mRNA-splicing factor ATP-dependent RNA helicase DHX16 [EC:3.6.4.13]	gi|334182986|ref|NP_001185127.1|//DEAH RNA helicase homolog PRP2 [Arabidopsis thaliana];gi|22329903|ref|NP_174527.2|//DEAH RNA helicase homolog PRP2 [Arabidopsis thaliana]
AT4G05190	2644	264.959	364.061	0.458407	0.00168503	*	0.000142042	ATK5	GO:0043231//intracellular membrane-bounded organelle;GO:0005819//spindle;GO:0044444//cytoplasmic part;GO:0005871//kinesin complex	GO:0003777//microtubule motor activity;GO:0032550//purine ribonucleoside binding	GO:0014070//response to organic cyclic compound;GO:0006342//chromatin silencing;GO:0006305//DNA alkylation;GO:0007053//spindle assembly involved in male meiosis;GO:0006468//protein phosphorylation;GO:0034968//histone lysine methylation;GO:0048285//organelle fission;GO:0009908//flower development;GO:0007015//actin filament organization;GO:0006928//movement of cell or subcellular component;GO:00082…	K10405//kinesin family member C1	gi|7267279|emb|CAB81061.1|//kinesin-like protein [Arabidopsis thaliana];gi|30680014|ref|NP_192428.2|//kinesin 5 [Arabidopsis thaliana]
AT1G49730	2248	444.595	610.823	0.458262	0.00222963	*	0.000198046	AT1G49730//AT1G49730	GO:0016020//membrane	GO:0004672//protein kinase activity;GO:0032550//purine ribonucleoside binding	GO:0006464//cellular protein modification process;GO:0006796//phosphate-containing compound metabolic process	K04733//interleukin-1 receptor-associated kinase 4 [EC:2.7.11.1];K13430//serine/threonine-protein kinase PBS1 [EC:2.7.11.1];K04730//interleukin-1 receptor-associated kinase 1 [EC:2.7.11.1];K13415//protein brassinosteroid insensitive 1 [EC:2.7.10.1 2.7.11.1]	gi|79319625|ref|NP_001031164.1|//probable receptor-like protein kinase [Arabidopsis thaliana];gi|186489859|ref|NP_849788.2|//probable receptor-like protein kinase [Arabidopsis thaliana]
AT5G63200	2230	171.965	236.223	0.458038	0.0145771	*	0.00197473	AT5G63200//AT5G63200	NA	NA	GO:0006402//mRNA catabolic process	K09667//protein O-GlcNAc transferase [EC:2.4.1.255]	gi|30697806|ref|NP_201125.2|//tetratricopeptide repeat (TPR)-containing protein [Arabidopsis thaliana]
AT2G05440	634	3177.52	4362.84	0.457366	7.14e-08	*	1.98e-09	GRP9	NA	NA	NA	NA	NA
AT2G20050	3891	633.105	868.982	0.456881	0.000365474	*	2.41e-05	AT2G20050//AT2G20050	GO:0016020//membrane;GO:0043234//protein complex	GO:0043169//cation binding;GO:0019887//protein kinase regulator activity;GO:0004721//phosphoprotein phosphatase activity;GO:0016301//kinase activity;GO:0032550//purine ribonucleoside binding	GO:0006468//protein phosphorylation	K19584//protein kinase X [EC:2.7.11.11];K04739//cAMP-dependent protein kinase regulator;K19477//cGMP-dependent protein kinase 2 [EC:2.7.11.12]	gi|334184318|ref|NP_001189557.1|//protein phosphatase 2C and cyclic nucleotide-binding/kinase domain-containing protein [Arabidopsis thaliana];gi|240254485|ref|NP_179595.5|//protein phosphatase 2C and cyclic nucleotide-binding/kinase domain-containing protein [Arabidopsis thaliana]
AT1G16710	6042	227.279	311.948	0.45684	0.0205653	*	0.00303997	HAC12	GO:0043231//intracellular membrane-bounded organelle	GO:0000989//transcription factor activity, transcription factor binding;GO:0046914//transition metal ion binding;GO:0008080//N-acetyltransferase activity	GO:0022610//biological adhesion;GO:0003006//developmental process involved in reproduction;GO:0009292//genetic transfer;GO:0043543//protein acylation;GO:0016570//histone modification;GO:0006366//transcription from RNA polymerase II promoter;GO:0007015//actin filament organization;GO:0009791//post-embryonic development;GO:0009648//photoperiodism;GO:0045229//external encapsulating structure organiz…	K04498//E1A/CREB-binding protein [EC:2.3.1.48]	gi|334182629|ref|NP_001185015.1|//histone acetyltransferase HAC12 [Arabidopsis thaliana];gi|15219327|ref|NP_173115.1|//histone acetyltransferase HAC12 [Arabidopsis thaliana]
AT4G04330	726	419.084	575.102	0.456579	0.000282101	*	1.8e-05	RbcX1	NA	NA	NA	NA	gi|18412539|ref|NP_567263.1|//Chaperonin-like RbcX protein [Arabidopsis thaliana]
AT4G22070	1910	159.077	218.226	0.4561	0.0138289	*	0.00184823	WRKY31	GO:0043231//intracellular membrane-bounded organelle	GO:0003677//DNA binding;GO:0001071//nucleic acid binding transcription factor activity	GO:0006351//transcription, DNA-templated	K13424//WRKY transcription factor 33	gi|18415833|ref|NP_567644.1|//WRKY DNA-binding protein 31 [Arabidopsis thaliana]
AT5G64300	2459	788.725	1081.91	0.455989	0.000241703	*	1.51e-05	GCH	GO:0009532//plastid stroma	GO:0003933//GTP cyclohydrolase activity;GO:0016830//carbon-carbon lyase activity	GO:0006771//riboflavin metabolic process;GO:0048588//developmental cell growth	K14652//3,4-dihydroxy 2-butanone 4-phosphate synthase / GTP cyclohydrolase II [EC:4.1.99.12 3.5.4.25]	gi|79547445|ref|NP_201235.4|//GTP cyclohydrolase-2 [Arabidopsis thaliana]
AT5G10510	1925	138.979	190.625	0.455874	0.0237595	*	0.00365349	AIL6	GO:0043231//intracellular membrane-bounded organelle	GO:0001071//nucleic acid binding transcription factor activity;GO:0003676//nucleic acid binding	GO:0010074//maintenance of meristem identity;GO:0009943//adaxial/abaxial axis specification;GO:0009909//regulation of flower development;GO:0006351//transcription, DNA-templated;GO:0009956//radial pattern formation;GO:0022622//root system development;GO:0009799//specification of symmetry;GO:0009933//meristem structural organization;GO:0040007//growth;GO:0010087//phloem or xylem histogenesis	K09285//AP2-like factor, ANT lineage	gi|186521881|ref|NP_001119205.1|//AP2-like ethylene-responsive transcription factor AIL6 [Arabidopsis thaliana];gi|334187589|ref|NP_001190279.1|//AP2-like ethylene-responsive transcription factor AIL6 [Arabidopsis thaliana];gi|79510351|ref|NP_196613.2|//AP2-like ethylene-responsive transcription factor AIL6 [Arabidopsis thaliana]
AT5G07630	1816	121.314	166.385	0.45578	0.0408924	*	0.0073456	AT5G07630//AT5G07630	GO:0031224//intrinsic component of membrane	GO:0022892//substrate-specific transporter activity	GO:0010876//lipid localization	K06316//oligosaccharide translocation protein RFT1	gi|334187490|ref|NP_196380.5|//lipid transporter [Arabidopsis thaliana]
AT5G44910	1253	165.902	227.484	0.45543	0.0118134	*	0.00151005	AT5G44910//AT5G44910	GO:0044424//intracellular part	NA	GO:0006950//response to stress;GO:0007154//cell communication;GO:0015833//peptide transport	K16226//disease resistance protein RPS4;K04646//clathrin heavy chain	gi|15241616|ref|NP_199304.1|//Toll-Interleukin-Resistance domain-containing protein [Arabidopsis thaliana]
AT5G11580	2072	686.297	940.414	0.454462	8.57e-06	*	3.63e-07	AT5G11580//AT5G11580	GO:0016020//membrane	GO:0017016//Ras GTPase binding	NA	K10615//E3 ubiquitin-protein ligase HERC4 [EC:2.3.2.26]	gi|18416604|ref|NP_568250.1|//regulator of chromosome condensation repeat-containing protein [Arabidopsis thaliana]
AT3G43220	3254	345.683	473.589	0.454186	0.00101519	*	7.86e-05	AT3G43220//AT3G43220	GO:0043231//intracellular membrane-bounded organelle;GO:0005911//cell-cell junction	GO:0016788//hydrolase activity, acting on ester bonds	GO:0043647//inositol phosphate metabolic process;GO:0045491//xylan metabolic process;GO:0046838//phosphorylated carbohydrate dephosphorylation	K12127//pseudo-response regulator 1;K04482//DNA repair protein RAD51;K02891//large subunit ribosomal protein L22e	gi|238479961|ref|NP_001154661.1|//phosphoinositide phosphatase family protein [Arabidopsis thaliana];gi|22331537|ref|NP_189908.2|//phosphoinositide phosphatase family protein [Arabidopsis thaliana]
AT4G15475	2116	192.792	264.105	0.454069	0.00814358	*	0.000948983	AT4G15475//AT4G15475	GO:0043231//intracellular membrane-bounded organelle	NA	GO:0006464//cellular protein modification process;GO:0019941//modification-dependent protein catabolic process	K10268//F-box and leucine-rich repeat protein 2/20	gi|18414458|ref|NP_567467.1|//F-box/LRR-repeat protein 4 [Arabidopsis thaliana]
AT1G72650	2483	180.794	247.659	0.454011	0.0101262	*	0.00124627	TRFL6	GO:0043231//intracellular membrane-bounded organelle	GO:0001071//nucleic acid binding transcription factor activity;GO:0003676//nucleic acid binding	GO:0006970//response to osmotic stress;GO:0009409//response to cold;GO:0006351//transcription, DNA-templated;GO:0010038//response to metal ion;GO:0006402//mRNA catabolic process	K09422//myb proto-oncogene protein, plant;K11111//telomeric repeat-binding factor 2;K03255//protein TIF31	gi|42572085|ref|NP_974133.1|//myb family transcription factor TRFL6 [Arabidopsis thaliana];gi|18410146|ref|NP_565045.1|//myb family transcription factor TRFL6 [Arabidopsis thaliana]
AT1G47380	2228	268.499	367.774	0.4539	0.00300003	*	0.000281566	AT1G47380//AT1G47380	GO:0043231//intracellular membrane-bounded organelle;GO:0044444//cytoplasmic part	GO:0004721//phosphoprotein phosphatase activity	NA	K17500//integrin-linked kinase-associated serine/threonine phosphatase 2C [EC:3.1.3.16];K14803//protein phosphatase PTC2/3 [EC:3.1.3.16];K17506//protein phosphatase 1L [EC:3.1.3.16]	gi|18401703|ref|NP_564504.1|//putative protein phosphatase 2C 12 [Arabidopsis thaliana]
AT1G19270	2277	153.384	210.089	0.453855	0.0170159	*	0.00239579	DA1	NA	GO:0046914//transition metal ion binding;GO:0032182//ubiquitin-like protein binding	GO:0035265//organ growth;GO:0003006//developmental process involved in reproduction	NA	gi|15221983|ref|NP_173361.1|//protein DA1 [Arabidopsis thaliana]
AT1G18950	2902	296.33	405.88	0.453847	0.0061672	*	0.00067258	AT1G18950//AT1G18950	GO:0043231//intracellular membrane-bounded organelle	GO:0016876//ligase activity, forming aminoacyl-tRNA and related compounds	GO:0000278//mitotic cell cycle;GO:0006402//mRNA catabolic process	K19027//zinc finger FYVE domain-containing protein 26	gi|334182679|ref|NP_173329.2|//DDT domain-containing protein [Arabidopsis thaliana]
AT1G15240	3597	264.17	361.736	0.453472	0.00232231	*	0.000208677	AT1G15240//AT1G15240	NA	GO:0005543//phospholipid binding	GO:0007165//signal transduction	K17925//sorting nexin-13	gi|238478494|ref|NP_001154343.1|//phox (PX) domain-containing protein [Arabidopsis thaliana];gi|334182596|ref|NP_001185002.1|//phox (PX) domain-containing protein [Arabidopsis thaliana];gi|30684254|ref|NP_172976.2|//phox (PX) domain-containing protein [Arabidopsis thaliana]
AT2G41100	1252	8388.14	11483.3	0.45311	1.09e-10	*	1.97e-12	TCH3	GO:0043231//intracellular membrane-bounded organelle;GO:0031090//organelle membrane;GO:0005911//cell-cell junction;GO:0044444//cytoplasmic part	GO:0046872//metal ion binding	GO:0009856//pollination;GO:0006605//protein targeting;GO:0009612//response to mechanical stimulus;GO:0019932//second-messenger-mediated signaling;GO:0010243//response to organonitrogen compound;GO:0009626//plant-type hypersensitive response;GO:0009642//response to light intensity;GO:0009057//macromolecule catabolic process	K13448//calcium-binding protein CML;K02183//calmodulin	gi|23197656|gb|AAN15355.1|//calmodulin-like protein [Arabidopsis thaliana];gi|15226833|ref|NP_181643.1|//calmodulin-like protein 4 [Arabidopsis thaliana]
AT3G19190	6236	353.835	484.357	0.452993	0.00128339	*	0.00010318	ATG2	GO:0016020//membrane;GO:0031981//nuclear lumen;GO:0044444//cytoplasmic part	GO:0008237//metallopeptidase activity;GO:0008238//exopeptidase activity	GO:0000338//protein deneddylation;GO:0010260//animal organ senescence;GO:0006886//intracellular protein transport;GO:0044248//cellular catabolic process;GO:0006221//pyrimidine nucleotide biosynthetic process;GO:0009451//RNA modification;GO:0006163//purine nucleotide metabolic process;GO:0009639//response to red or far red light	K17906//autophagy-related protein 2	gi|334185462|ref|NP_188550.3|//protein autophagy 2 [Arabidopsis thaliana];gi|952543423|sp|F8S296.1|ATG2_ARATH//RecName: Full=Autophagy-related protein 2; Short=AtAPG2; AltName: Full=Protein PEROXISOME UNUSUAL POSITIONING 1
AT1G76510	1807	191.427	262.01	0.452832	0.0105394	*	0.0013067	AT1G76510//AT1G76510	GO:0043231//intracellular membrane-bounded organelle	GO:0001071//nucleic acid binding transcription factor activity;GO:0003676//nucleic acid binding	GO:0003006//developmental process involved in reproduction;GO:0006464//cellular protein modification process;GO:0006351//transcription, DNA-templated	K11446//histone demethylase JARID1 [EC:1.14.11.-]	gi|334183941|ref|NP_001185411.1|//ARID/BRIGHT DNA-binding domain-containing protein [Arabidopsis thaliana];gi|42563264|ref|NP_177777.3|//ARID/BRIGHT DNA-binding domain-containing protein [Arabidopsis thaliana]
AT4G39420	8464	378.184	517.621	0.452808	0.00266308	*	0.000245349	AT4G39420//AT4G39420	NA	NA	NA	K19026//spatacsin	gi|334187324|ref|NP_195652.5|//uncharacterized protein [Arabidopsis thaliana];gi|334187326|ref|NP_001154293.2|//uncharacterized protein [Arabidopsis thaliana]
AT1G27595	3752	350.365	479.427	0.45245	0.00105956	*	8.27e-05	AT1G27595//AT1G27595	GO:0044424//intracellular part	NA	NA	K06100//symplekin	gi|567147261|ref|XP_006415749.1|//hypothetical protein EUTSA_v10006574mg [Eutrema salsugineum];gi|5668770|gb|AAD45997.1|AC005916_9//T17H3.9 [Arabidopsis thaliana]
AT4G14350	2531	440.352	602.377	0.452011	0.00418995	*	0.000421159	AT4G14350//AT4G14350	GO:0016020//membrane;GO:0043231//intracellular membrane-bounded organelle;GO:0044444//cytoplasmic part	GO:0004672//protein kinase activity;GO:0032550//purine ribonucleoside binding	GO:0006464//cellular protein modification process;GO:0006796//phosphate-containing compound metabolic process	K08790//serine/threonine kinase 38 [EC:2.7.11.1]	gi|145333046|ref|NP_001078388.1|//AGC (cAMP-dependent, cGMP-dependent and protein kinase C) kinase family protein [Arabidopsis thaliana]
AT2G06510	2067	115.371	157.806	0.451878	0.0433259	*	0.00795723	RPA1A	GO:0043231//intracellular membrane-bounded organelle;GO:0000785//chromatin	GO:0003676//nucleic acid binding	GO:0007059//chromosome segregation;GO:0006221//pyrimidine nucleotide biosynthetic process;GO:0010876//lipid localization;GO:0048229//gametophyte development;GO:0009756//carbohydrate mediated signaling;GO:0007276//gamete generation;GO:0007129//synapsis;GO:0048507//meristem development;GO:0000725//recombinational repair;GO:0010212//response to ionizing radiation;GO:0009409//response to cold;GO:0032…	K07466//replication factor A1	gi|15225129|ref|NP_178690.1|//replication factor A 1A [Arabidopsis thaliana];gi|42570719|ref|NP_973433.1|//replication factor A 1A [Arabidopsis thaliana]
AT4G19190	2110	229.818	314.334	0.451806	0.0110431	*	0.00138043	AT4G19190//AT4G19190	GO:0043231//intracellular membrane-bounded organelle	GO:0097159//organic cyclic compound binding;GO:0046914//transition metal ion binding	NA	K06066//CBF1 interacting corepressor	gi|22328791|ref|NP_193654.2|//zinc knuckle (CCHC-type) family protein [Arabidopsis thaliana]
AT1G18370	3474	326.036	445.918	0.451745	0.00213406	*	0.000188588	HIK	GO:0015630//microtubule cytoskeleton	GO:0003774//motor activity;GO:0032550//purine ribonucleoside binding	GO:0007349//cellularization;GO:0006928//movement of cell or subcellular component;GO:0014070//response to organic cyclic compound;GO:0048229//gametophyte development;GO:0007010//cytoskeleton organization;GO:0006468//protein phosphorylation	K11498//centromeric protein E	gi|22329653|ref|NP_173273.2|//kinesin HINKEL [Arabidopsis thaliana]
AT4G19020	4136	246.063	336.536	0.451736	0.0142384	*	0.00191296	CMT2	GO:0043231//intracellular membrane-bounded organelle	GO:0016741//transferase activity, transferring one-carbon groups;GO:0003676//nucleic acid binding	GO:0006305//DNA alkylation	K00558//DNA (cytosine-5)-methyltransferase 1 [EC:2.1.1.37]	gi|42566945|ref|NP_193637.2|//chromomethylase 2 [Arabidopsis thaliana]
AT5G61450	1850	193.03	263.939	0.451382	0.00907166	*	0.00109062	AT5G61450//AT5G61450	GO:0043231//intracellular membrane-bounded organelle	NA	NA	K02985//small subunit ribosomal protein S3e;K00963//UTP--glucose-1-phosphate uridylyltransferase [EC:2.7.7.9]	gi|15240256|ref|NP_200953.1|//P-loop containing nucleoside triphosphate hydrolases superfamily protein [Arabidopsis thaliana]
AT1G74740	2074	231.957	317.094	0.451053	0.00368818	*	0.000360209	CPK30	GO:0043231//intracellular membrane-bounded organelle;GO:0016020//membrane	GO:0046872//metal ion binding;GO:0004674//protein serine/threonine kinase activity;GO:0032550//purine ribonucleoside binding	GO:0006605//protein targeting;GO:0009605//response to external stimulus;GO:0006468//protein phosphorylation;GO:0009627//systemic acquired resistance;GO:0009696//salicylic acid metabolic process;GO:0006972//hyperosmotic response;GO:0019932//second-messenger-mediated signaling;GO:0009626//plant-type hypersensitive response;GO:0006984//ER-nucleus signaling pathway;GO:0006498//N-terminal protein lipi…	K13412//calcium-dependent protein kinase [EC:2.7.11.1]	gi|30699042|ref|NP_177612.2|//calcium-dependent protein kinase 30 [Arabidopsis thaliana]
AT4G34030	2185	618.576	845.609	0.451039	9.11e-05	*	5.06e-06	MCCB	GO:0044429//mitochondrial part	GO:0046914//transition metal ion binding;GO:0003824//catalytic activity	GO:0009791//post-embryonic development;GO:0006551//leucine metabolic process;GO:0045087//innate immune response	K01969//3-methylcrotonyl-CoA carboxylase beta subunit [EC:6.4.1.4]	gi|14423378|gb|AAK62371.1|AF386926_1//Unknown protein [Arabidopsis thaliana]
AT3G07050	2078	369.812	505.507	0.450941	0.00630589	*	0.00069142	NSN1	NA	GO:0032550//purine ribonucleoside binding	NA	K14538//nuclear GTP-binding protein	gi|15231373|ref|NP_187361.1|//nucleolar GTP-binding protein NSN1 [Arabidopsis thaliana]
AT2G42010	3875	350.473	479.049	0.450871	0.0058346	*	0.000630826	PLDBETA1	GO:0043231//intracellular membrane-bounded organelle;GO:0005911//cell-cell junction	GO:0004620//phospholipase activity;GO:0043168//anion binding	GO:0042742//defense response to bacterium;GO:0010038//response to metal ion	K01115//phospholipase D1/2 [EC:3.1.4.4]	gi|30688872|ref|NP_565963.2|//phospholipase D beta 1 [Arabidopsis thaliana]
AT3G16290	3093	421.327	575.719	0.450423	0.0017326	*	0.000147169	EMB2083	GO:0016020//membrane;GO:0009526//plastid envelope	GO:0004175//endopeptidase activity;GO:0042623//ATPase activity, coupled;GO:0032550//purine ribonucleoside binding	GO:0003006//developmental process involved in reproduction;GO:0005982//starch metabolic process;GO:0044257//cellular protein catabolic process;GO:0005984//disaccharide metabolic process	K03798//cell division protease FtsH [EC:3.4.24.-]	gi|18401080|ref|NP_566541.1|//protein EMBRYO DEFECTIVE 2083 [Arabidopsis thaliana]
AT5G16560	2388	206.415	282.015	0.450223	0.00790068	*	0.000912634	KAN	GO:0043231//intracellular membrane-bounded organelle	GO:0005488//binding;GO:0001071//nucleic acid binding transcription factor activity	GO:0009653//anatomical structure morphogenesis;GO:0048437//floral organ development;GO:0001708//cell fate specification;GO:0009943//adaxial/abaxial axis specification	K06236//collagen, type I, alpha;K14491//two-component response regulator ARR-B family;K14317//nuclear pore complex protein Nup214	gi|18418011|ref|NP_568334.1|//transcription repressor KAN1 [Arabidopsis thaliana]
AT3G45040	2030	270.562	369.62	0.450086	0.0019274	*	0.000166582	AT3G45040//AT3G45040	NA	GO:0016301//kinase activity	GO:0010243//response to organonitrogen compound;GO:0006644//phospholipid metabolic process;GO:0006952//defense response;GO:0006984//ER-nucleus signaling pathway;GO:0009696//salicylic acid metabolic process	K00902//dolichol kinase [EC:2.7.1.108]	gi|22331608|ref|NP_190090.2|//putative dolichol kinase [Arabidopsis thaliana]
AT5G56730	3050	144.525	197.371	0.449592	0.0345946	*	0.00592274	AT5G56730//AT5G56730	GO:0009536//plastid	GO:0004175//endopeptidase activity;GO:0046914//transition metal ion binding	GO:0019538//protein metabolic process	K01408//insulysin [EC:3.4.24.56];K17732//mitochondrial-processing peptidase subunit beta [EC:3.4.24.64]	gi|727539008|ref|XP_010443322.1|//PREDICTED: uncharacterized protein LOC104726216 isoform X1 [Camelina sativa]
AT1G48650	4303	322.298	440.022	0.449178	0.00792342	*	0.000915915	AT1G48650//AT1G48650	GO:0044464//cell part	GO:0003723//RNA binding;GO:0032550//purine ribonucleoside binding;GO:0042623//ATPase activity, coupled	NA	K14442//ATP-dependent RNA helicase DHX36 [EC:3.6.4.13]	gi|238478799|ref|NP_001154411.1|//DEA(D/H)-box RNA helicase family protein [Arabidopsis thaliana]
AT3G61210	1116	350.587	478.62	0.449108	0.00247207	*	0.000224892	AT3G61210//AT3G61210	GO:0044444//cytoplasmic part	GO:0016741//transferase activity, transferring one-carbon groups	GO:0008152//metabolic process;GO:0006970//response to osmotic stress;GO:0009755//hormone-mediated signaling pathway	K08869//aarF domain-containing kinase	gi|15233061|ref|NP_191680.1|//S-adenosyl-L-methionine-dependent methyltransferases superfamily protein [Arabidopsis thaliana]
AT4G21100	3720	213.973	292.089	0.448982	0.024542	*	0.00381234	DDB1B	GO:0043231//intracellular membrane-bounded organelle;GO:0044444//cytoplasmic part;GO:0031461//cullin-RING ubiquitin ligase complex	GO:0003677//DNA binding	GO:0022610//biological adhesion;GO:0007059//chromosome segregation;GO:0006351//transcription, DNA-templated;GO:0009640//photomorphogenesis;GO:0006259//DNA metabolic process;GO:0009606//tropism;GO:0044702//single organism reproductive process;GO:0007389//pattern specification process;GO:0007015//actin filament organization;GO:0048827//phyllome development;GO:0006464//cellular protein modification …	K10610//DNA damage-binding protein 1	gi|15233515|ref|NP_193842.1|//DNA damage-binding protein 1b [Arabidopsis thaliana]
AT3G08960	3816	396.167	540.59	0.448425	0.00232098	*	0.000208371	AT3G08960//AT3G08960	GO:0005635//nuclear envelope	GO:0022892//substrate-specific transporter activity	GO:0015031//protein transport	K17301//coatomer subunit beta;K00083//cinnamyl-alcohol dehydrogenase [EC:1.1.1.195];K20224//importin-9	gi|240255306|ref|NP_187508.5|//ARM repeat superfamily protein [Arabidopsis thaliana]
AT3G56120	1690	151.013	206.065	0.44842	0.0263734	*	0.00419599	AT3G56120//AT3G56120	GO:0044444//cytoplasmic part	GO:0003824//catalytic activity	GO:0009908//flower development;GO:0006464//cellular protein modification process	K15429//tRNA (guanine37-N1)-methyltransferase [EC:2.1.1.228]	gi|18410430|ref|NP_567034.1|//tRNA (guanine(37)-N1)-methyltransferase 1 [Arabidopsis thaliana]
AT5G22850	2104	304.463	415.431	0.44834	0.00124439	*	9.97e-05	AT5G22850//AT5G22850	NA	GO:0004175//endopeptidase activity	GO:0019538//protein metabolic process	K00924	gi|10177232|dbj|BAB10606.1|//protease-like protein [Arabidopsis thaliana]
AT1G11820	1979	706.568	964.037	0.448259	6.95e-06	*	2.89e-07	AT1G11820//AT1G11820	GO:0016020//membrane	GO:0043167//ion binding;GO:0016798//hydrolase activity, acting on glycosyl bonds	GO:0044238//primary metabolic process	K19891//glucan endo-1,3-beta-glucosidase 1/2/3 [EC:3.2.1.39]	gi|334182485|ref|NP_001184967.1|//O-glycosyl hydrolases family 17 protein [Arabidopsis thaliana];gi|3157949|gb|AAC17632.1|//Similar to glucan endo-1,3-beta-D-glucosidase precursor gb|Z28697 from Nicotiana tabacum. ESTs gb|Z18185 and gb|AA605362 come from this gene [Arabidopsis thaliana];gi|79342176|ref|NP_172647.2|//O-glycosyl hydrolases family 17 protein [Arabidopsis thaliana]
AT4G36050	2151	156.652	213.734	0.448256	0.0347288	*	0.00595433	AT4G36050//AT4G36050	GO:0043231//intracellular membrane-bounded organelle	GO:0046914//transition metal ion binding;GO:0004518//nuclease activity	GO:0009648//photoperiodism;GO:0006259//DNA metabolic process	K10772//AP endonuclease 2 [EC:4.2.99.18]	gi|79610414|ref|NP_974691.2|//endonuclease/exonuclease/phosphatase family protein [Arabidopsis thaliana]
AT5G65710	3229	158.104	215.699	0.448142	0.0270077	*	0.00432703	HSL2	GO:0031224//intrinsic component of membrane	GO:0004674//protein serine/threonine kinase activity;GO:0016491//oxidoreductase activity;GO:0032550//purine ribonucleoside binding	GO:0006468//protein phosphorylation;GO:0007167//enzyme linked receptor protein signaling pathway	K00924//null	gi|30698151|ref|NP_201372.2|//HAESA-like 2 [Arabidopsis thaliana]
AT2G42160	1723	197.993	270.114	0.44812	0.0214926	*	0.00321612	BRIZ1	GO:0044424//intracellular part;GO:0043234//protein complex	GO:0019787//ubiquitin-like protein transferase activity;GO:0046914//transition metal ion binding;GO:0046983//protein dimerization activity	GO:0009845//seed germination	K10632//BRCA1-associated protein [EC:2.3.2.27]	gi|42569859|ref|NP_181746.2|//RING domain containing protein BRIZ1 [Arabidopsis thaliana]
AT4G10590	3460	222.847	303.967	0.447863	0.0121955	*	0.00157753	UBP10	GO:0043231//intracellular membrane-bounded organelle	GO:0070011//peptidase activity, acting on L-amino acid peptides;GO:0016790//thiolester hydrolase activity	GO:0019941//modification-dependent protein catabolic process	K11835//ubiquitin carboxyl-terminal hydrolase 4/11/15 [EC:3.4.19.12]	gi|18413358|ref|NP_567363.1|//ubiquitin-specific protease 10 [Arabidopsis thaliana]
AT5G65560	3638	122.423	166.941	0.447469	0.0494494	*	0.00946291	AT5G65560//AT5G65560	GO:0043231//intracellular membrane-bounded organelle	NA	NA	K17964//leucine-rich PPR motif-containing protein, mitochondrial	gi|15238505|ref|NP_201359.1|//pentatricopeptide repeat-containing protein [Arabidopsis thaliana]
AT5G24740	10633	191.941	261.621	0.446815	0.0485067	*	0.00921589	AT5G24740//AT5G24740	NA	NA	NA	K19525//vacuolar protein sorting-associated protein 13A/C	gi|334187916|ref|NP_568451.7|//uncharacterized protein [Arabidopsis thaliana]
AT1G03280	1966	247.262	337.008	0.44674	0.00480674	*	0.000495667	AT1G03280//AT1G03280	GO:0005667//transcription factor complex	GO:0008135//translation factor activity, RNA binding;GO:0003677//DNA binding	GO:0006486//protein glycosylation;GO:0000278//mitotic cell cycle;GO:0009409//response to cold;GO:0006366//transcription from RNA polymerase II promoter;GO:0006402//mRNA catabolic process;GO:0009648//photoperiodism;GO:0006412//translation;GO:0008380//RNA splicing	K03136//transcription initiation factor TFIIE subunit alpha	gi|18379079|ref|NP_563681.1|//transcription initiation factor TFIIE alpha subunit [Arabidopsis thaliana]
AT4G33060	1896	169.023	230.37	0.446734	0.0243406	*	0.00377202	AT4G33060//AT4G33060	GO:0043231//intracellular membrane-bounded organelle;GO:0005911//cell-cell junction	GO:0016859//cis-trans isomerase activity	GO:0006605//protein targeting;GO:0033554//cellular response to stress;GO:0018208//peptidyl-proline modification;GO:0009642//response to light intensity;GO:0000302//response to reactive oxygen species	K12737//peptidyl-prolyl cis-trans isomerase SDCCAG10 [EC:5.2.1.8]	gi|30689591|ref|NP_195032.2|//cyclophilin-like peptidyl-prolyl cis-trans isomerase family protein [Arabidopsis thaliana]
AT2G02710	1768	694.606	946.669	0.446666	0.000341873	*	2.23e-05	PLPB	GO:0016020//membrane	GO:0060089//molecular transducer activity;GO:0004673//protein histidine kinase activity	GO:0007165//signal transduction;GO:0006468//protein phosphorylation;GO:0006351//transcription, DNA-templated;GO:0015992//proton transport	K08282//non-specific serine/threonine protein kinase [EC:2.7.11.1]	gi|18395411|ref|NP_565288.1|//PAS/LOV protein B [Arabidopsis thaliana];gi|30678020|ref|NP_849928.1|//PAS/LOV protein B [Arabidopsis thaliana]
AT3G14990	1517	4477.83	6101.6	0.446389	6.86e-10	*	1.4e-11	DJ1A	NA	NA	NA	K03152//4-methyl-5(b-hydroxyethyl)-thiazole monophosphate biosynthesis	gi|15232455|ref|NP_188117.1|//protein DJ-1-like A [Arabidopsis thaliana]
AT1G47500	1874	404.894	551.584	0.446037	0.000597654	*	4.22e-05	RBP47C'	GO:0009536//plastid	GO:0003729//mRNA binding	NA	K03231//elongation factor 1-alpha	gi|15220241|ref|NP_175181.1|//RNA-binding protein 47C' [Arabidopsis thaliana]
AT1G19220	4327	404.616	551.047	0.445621	0.00271339	*	0.000250993	ARF19	GO:0043231//intracellular membrane-bounded organelle	GO:0003677//DNA binding;GO:0005515//protein binding;GO:0001071//nucleic acid binding transcription factor activity	GO:0014070//response to organic cyclic compound;GO:0022610//biological adhesion;GO:0006351//transcription, DNA-templated;GO:0048827//phyllome development;GO:0007015//actin filament organization;GO:0048528//post-embryonic root development;GO:0045229//external encapsulating structure organization;GO:0009755//hormone-mediated signaling pathway;GO:0000904//cell morphogenesis involved in differentiati…	K14486//auxin response factor	gi|15221978|ref|NP_173356.1|//auxin response factor 19 [Arabidopsis thaliana]
AT3G53800	1436	743.627	1012.38	0.445097	1.14e-05	*	4.98e-07	Fes1B	NA	NA	GO:0048511//rhythmic process	K09562//hsp70-interacting protein	gi|15232329|ref|NP_190948.1|//hsp70-interacting protein FES1B-like protein [Arabidopsis thaliana]
AT3G20250	3313	306.577	417.348	0.445001	0.00835714	*	0.0009854	PUM5	GO:0043231//intracellular membrane-bounded organelle;GO:0044444//cytoplasmic part	GO:0003723//RNA binding	GO:0006486//protein glycosylation	K17943//pumilio RNA-binding family	gi|30685690|ref|NP_188660.3|//pumilio 5 [Arabidopsis thaliana]
AT4G23270	2399	724.573	986.355	0.444976	4.31e-05	*	2.19e-06	CRK19	GO:0016020//membrane;GO:0009536//plastid	GO:0004672//protein kinase activity;GO:0032550//purine ribonucleoside binding	GO:0014070//response to organic cyclic compound;GO:0006464//cellular protein modification process;GO:0010035//response to inorganic substance;GO:0006952//defense response;GO:0008219//cell death;GO:0015698//inorganic anion transport	K04733//interleukin-1 receptor-associated kinase 4 [EC:2.7.11.1];K04730//interleukin-1 receptor-associated kinase 1 [EC:2.7.11.1]	gi|42567054|ref|NP_194058.2|//cysteine-rich receptor-like protein kinase 19 [Arabidopsis thaliana]
AT1G29950	2133	455.673	620.177	0.444682	0.000282012	*	1.79e-05	AT1G29950//AT1G29950	NA	GO:0001071//nucleic acid binding transcription factor activity	GO:0006351//transcription, DNA-templated	NA	gi|9972351|gb|AAG10601.1|AC008030_1//Unknown protein [Arabidopsis thaliana]
AT5G51290	2388	126.876	172.635	0.444304	0.0415463	*	0.00751626	ACD5	NA	GO:0016301//kinase activity	GO:0007186//G-protein coupled receptor signaling pathway	K04715//ceramide kinase [EC:2.7.1.138]	gi|42568457|ref|NP_568756.2|//ceramide kinase [Arabidopsis thaliana];gi|297795933|ref|XP_002865851.1|//hypothetical protein ARALYDRAFT_495199 [Arabidopsis lyrata subsp. lyrata]
AT4G04970	6083	232.632	316.377	0.443594	0.0119491	*	0.00153677	GSL1	GO:0016020//membrane;GO:0043234//protein complex	GO:0035251//UDP-glucosyltransferase activity	GO:0009555//pollen development;GO:0006074//(1->3)-beta-D-glucan metabolic process;GO:0052386//cell wall thickening;GO:0048511//rhythmic process	K11000//callose synthase [EC:2.4.1.-]	gi|18412763|ref|NP_567278.1|//glucan synthase-like 1 [Arabidopsis thaliana]
AT4G02540	2834	591.02	803.633	0.443331	4.39e-05	*	2.24e-06	AT4G02540//AT4G02540	GO:0009526//plastid envelope	GO:0046914//transition metal ion binding;GO:0016668//oxidoreductase activity, acting on a sulfur group of donors, NAD(P) as acceptor	GO:0003006//developmental process involved in reproduction;GO:0044710//single-organism metabolic process	K16219//protein N-terminal methyltransferase [EC:2.1.1.244];K20393//PRA1 family protein 3	gi|15235403|ref|NP_192163.1|//cysteine/histidine-rich C1 domain-containing protein [Arabidopsis thaliana];gi|334186313|ref|NP_001190658.1|//cysteine/histidine-rich C1 domain-containing protein [Arabidopsis thaliana]
AT3G60320	2879	1557.33	2117.34	0.44318	1.98e-06	*	7.23e-08	AT3G60320//AT3G60320	GO:0043231//intracellular membrane-bounded organelle	NA	GO:0000226//microtubule cytoskeleton organization;GO:0009416//response to light stimulus;GO:0006468//protein phosphorylation;GO:0015992//proton transport	NA	gi|30695172|ref|NP_191591.2|//uncharacterized protein [Arabidopsis thaliana]
AT5G08660	2540	210.634	286.374	0.443159	0.00787991	*	0.000908932	AT5G08660//AT5G08660	GO:0016020//membrane	NA	NA	K12812//ATP-dependent RNA helicase UAP56/SUB2 [EC:3.6.4.13];K18081//myotubularin-related protein 1/2 [EC:3.1.3.64 3.1.3.95];K19307//25S rRNA (uracil2634-N3)-methyltransferase [EC:2.1.1.313]	gi|30682523|ref|NP_680154.2|//uncharacterized protein [Arabidopsis thaliana]
AT4G17240	1373	141.763	192.716	0.442999	0.0236895	*	0.00364078	AT4G17240//AT4G17240	NA	NA	NA	NA	gi|240255967|ref|NP_193457.5|//uncharacterized protein [Arabidopsis thaliana];gi|334186633|ref|NP_001190748.1|//uncharacterized protein [Arabidopsis thaliana]
AT3G46960	4330	228.658	310.811	0.442849	0.00838738	*	0.000990684	AT3G46960//AT3G46960	GO:0043231//intracellular membrane-bounded organelle	GO:0042623//ATPase activity, coupled;GO:0032550//purine ribonucleoside binding	GO:0006342//chromatin silencing;GO:0007059//chromosome segregation;GO:0010038//response to metal ion;GO:0030001//metal ion transport	K12599//antiviral helicase SKI2 [EC:3.6.4.-]	gi|240255527|ref|NP_190280.5|//DExD/H box RNA helicase [Arabidopsis thaliana]
AT3G12140	1858	284.394	386.566	0.442824	0.00340063	*	0.000327911	EML1	NA	NA	NA	NA	gi|79313195|ref|NP_001030677.1|//Emsy N Terminus and plant Tudor-like domain-containing protein [Arabidopsis thaliana];gi|15229958|ref|NP_187821.1|//Emsy N Terminus and plant Tudor-like domain-containing protein [Arabidopsis thaliana]
AT4G17610	5745	122.594	166.615	0.442632	0.0371761	*	0.0065137	AT4G17610//AT4G17610	NA	GO:0008168//methyltransferase activity;GO:0003676//nucleic acid binding	GO:0010467//gene expression;GO:0009451//RNA modification	K09419//heat shock transcription factor, other eukaryote;K08145//MFS transporter, SP family, solute carrier family 2 (facilitated glucose transporter), member 8	gi|15236590|ref|NP_193496.1|//tRNA/rRNA methyltransferase (SpoU) family protein [Arabidopsis thaliana]
AT2G25660	7618	235.859	320.487	0.442343	0.0162721	*	0.00226485	emb2410	GO:0005576//extracellular region;GO:0009536//plastid	NA	GO:0003006//developmental process involved in reproduction;GO:0009606//tropism	NA	gi|334184459|ref|NP_180137.3|//embryo defective 2410 protein [Arabidopsis thaliana]
AT4G01130	1554	232.418	315.808	0.442323	0.00682167	*	0.000762065	AT4G01130//AT4G01130	NA	GO:0016787//hydrolase activity	GO:0044238//primary metabolic process	K01206//alpha-L-fucosidase [EC:3.2.1.51]	gi|15234074|ref|NP_192022.1|//GDSL esterase/lipase [Arabidopsis thaliana]
AT3G01310	3720	832.031	1130.53	0.442295	6.36e-05	*	3.41e-06	AT3G01310//AT3G01310	GO:0016020//membrane;GO:0044424//intracellular part	GO:0046872//metal ion binding;GO:0016791//phosphatase activity	GO:0048511//rhythmic process;GO:0044710//single-organism metabolic process	K13024//inositol-hexakisphosphate/diphosphoinositol-pentakisphosphate 1-kinase [EC:2.7.4.24]	gi|79295367|ref|NP_001030614.1|//phosphoglycerate mutase-like protein [Arabidopsis thaliana];gi|42563399|ref|NP_186780.3|//phosphoglycerate mutase-like protein [Arabidopsis thaliana]
AT5G08230	5419	138.04	187.505	0.441839	0.046619	*	0.00877297	AT5G08230//AT5G08230	GO:0043231//intracellular membrane-bounded organelle;GO:0005911//cell-cell junction	NA	GO:0006396//RNA processing;GO:0048437//floral organ development;GO:0048506//regulation of timing of meristematic phase transition	NA	gi|15241551|ref|NP_196440.1|//Tudor/PWWP/MBT domain-containing protein [Arabidopsis thaliana]
AT5G14120	2490	4981.38	6766.05	0.441768	4.88e-09	*	1.11e-10	AT5G14120//AT5G14120	GO:0031090//organelle membrane	NA	GO:0000097//sulfur amino acid biosynthetic process;GO:0010035//response to inorganic substance;GO:0015698//inorganic anion transport	K14794//ribosomal RNA-processing protein 12	gi|15241312|ref|NP_196916.1|//major facilitator protein [Arabidopsis thaliana]
AT5G28350	3528	335.96	456.322	0.44176	0.00170964	*	0.000144724	AT5G28350//AT5G28350	GO:0009536//plastid	NA	NA	K20476//RAB6A-GEF complex partner protein 1	gi|186526369|ref|NP_974846.2|//Quinoprotein amine dehydrogenase, beta chain-like / RIC1-like guanyl-nucleotide exchange factor [Arabidopsis thaliana];gi|186526367|ref|NP_568507.3|//Quinoprotein amine dehydrogenase, beta chain-like / RIC1-like guanyl-nucleotide exchange factor [Arabidopsis thaliana]
AT5G23390	2725	302.518	410.851	0.441595	0.00531816	*	0.000560488	AT5G23390//AT5G23390	GO:0043231//intracellular membrane-bounded organelle	NA	GO:0070646//protein modification by small protein removal;GO:0003006//developmental process involved in reproduction;GO:0042743//hydrogen peroxide metabolic process	NA	gi|15237309|ref|NP_197730.1|//uncharacterized protein [Arabidopsis thaliana]
AT5G27360	1763	146.063	198.359	0.441522	0.0256821	*	0.0040478	SFP2	GO:0031224//intrinsic component of membrane	GO:0005402//cation:sugar symporter activity	GO:0044763//single-organism cellular process;GO:0010035//response to inorganic substance;GO:0051707//response to other organism;GO:0015698//inorganic anion transport	K08145//MFS transporter, SP family, solute carrier family 2 (facilitated glucose transporter), member 8	gi|18421108|ref|NP_568494.1|//sugar transporter ERD6-like 18 [Arabidopsis thaliana]
AT1G06470	2076	197.64	268.388	0.441442	0.0166711	*	0.0023383	AT1G06470//AT1G06470	GO:0031224//intrinsic component of membrane	NA	GO:0015851//nucleobase transport	K15280//solute carrier family 35, member C2	gi|30679695|ref|NP_172135.2|//probable sugar phosphate/phosphate translocator [Arabidopsis thaliana]
AT2G30250	1776	388.447	527.496	0.441441	0.000982615	*	7.54e-05	WRKY25	GO:0043231//intracellular membrane-bounded organelle	GO:0003677//DNA binding;GO:0001071//nucleic acid binding transcription factor activity	GO:0006605//protein targeting;GO:0009626//plant-type hypersensitive response;GO:0010286//heat acclimation;GO:0006970//response to osmotic stress;GO:0006468//protein phosphorylation;GO:0009627//systemic acquired resistance;GO:0006351//transcription, DNA-templated	K13423//WRKY transcription factor 25	gi|15227728|ref|NP_180584.1|//WRKY transcription factor 25 [Arabidopsis thaliana]
AT3G02710	1829	284.647	386.504	0.441307	0.00241279	*	0.000218292	AT3G02710//AT3G02710	NA	NA	GO:0006396//RNA processing;GO:0019321//pentose metabolic process	K12864//beta-catenin-like protein 1	gi|26452563|dbj|BAC43366.1|//unknown protein [Arabidopsis thaliana]
AT4G21410	2144	593.727	805.467	0.440027	0.000813145	*	6.03e-05	CRK29	GO:0016020//membrane;GO:0043231//intracellular membrane-bounded organelle	GO:0004672//protein kinase activity;GO:0032550//purine ribonucleoside binding	GO:0006464//cellular protein modification process;GO:0009725//response to hormone;GO:0006796//phosphate-containing compound metabolic process	K04733//interleukin-1 receptor-associated kinase 4 [EC:2.7.11.1];K04730//interleukin-1 receptor-associated kinase 1 [EC:2.7.11.1]	gi|22328852|ref|NP_193872.2|//cysteine-rich receptor-like protein kinase 29 [Arabidopsis thaliana]
AT4G30460	925	167.78	227.571	0.439746	0.0183386	*	0.00263804	AT4G30460//AT4G30460	NA	NA	NA	NA	NA
[truncated: 3,778 more rows]
