# Supplementary material for: Comparative physiological responses and transcriptome analysis reveal the roles of melatonin and serotonin in regulating growth and metabolism in Arabidopsis
Source: BMC Plant Biol. 2018 Dec 18;18:362. doi: 10.1186/s12870-018-1548-2 (PMC6299670; doi:10.1186/s12870-018-1548-2)
Supplement: Supplementary file 9 — Table S4. 50 μM serotonin-regulated genes. (XLSX 383 kb) [file 12870_2018_1548_MOESM9_ESM.xlsx]

## Sheet: Sheet1
Table S4 50 μM serotonin-regulated genes
GeneID	Length	control-Expression	50 μM serotonin-Expression	log2FoldChange(S50/ck)	Padj	Pvalue	Symbol	Cellular Component	Molecular Function	Biological Process	Kegg Orthology	Nr Description
AT4G19690	1479	9.33619	298.558	4.99903	6.52488e-72	1.34912e-75	IRT1	GO:0031224//intrinsic component of membrane;GO:0043231//intracellular membrane-bounded organelle	GO:0005375//copper ion transmembrane transporter activity	GO:0009267//cellular response to starvation;GO:0034614//cellular response to reactive oxygen species;GO:0010039//response to iron ion;GO:0009723//response to ethylene;GO:0006829//zinc II ion transport;GO:0006875//cellular metal ion homeostasis;GO:0048528//post-embryonic root development;GO:0040007//growth;GO:0051707//response to other organism;GO:0009755//hormone-mediated signaling pathway;GO:001…	K14709//solute carrier family 39 (zinc transporter), member 1/2/3	gi|79478110|ref|NP_567590.3|//Fe(2+) transport protein 1 [Arabidopsis thaliana];gi|30684857|ref|NP_849546.1|//Fe(2+) transport protein 1 [Arabidopsis thaliana]
AT2G30766	1310	9.49229	153.519	4.01552	4.02575e-42	3.32954e-45	AT2G30766//AT2G30766	NA	GO:0016829//lyase activity;GO:0046914//transition metal ion binding;GO:0046906//tetrapyrrole binding;GO:0016491//oxidoreductase activity	GO:0006605//protein targeting;GO:0009700//indole phytoalexin biosynthetic process;GO:0010243//response to organonitrogen compound;GO:0042743//hydrogen peroxide metabolic process;GO:0009581//detection of external stimulus;GO:0009627//systemic acquired resistance;GO:0042742//defense response to bacterium;GO:0009696//salicylic acid metabolic process;GO:0002682//regulation of immune system process;GO…	K00517;K11868//indoleacetaldoxime dehydratase [EC:4.99.1.6]	gi|42569483|ref|NP_180635.2|//cytochrome P450, family 71, subfamily A, polypeptide 13 [Arabidopsis thaliana]
AT2G14247	1094	7.80588	98.2613	3.65399	1.19269e-29	1.92354e-32	AT2G14247//AT2G14247	GO:0009536//plastid	NA	NA	NA	gi|42570757|ref|NP_973452.1|//uncharacterized protein [Arabidopsis thaliana]
AT3G60140	2061	13.3683	166.859	3.64174	6.61294e-40	5.74278e-43	DIN2	NA	GO:0043167//ion binding;GO:0016798//hydrolase activity, acting on glycosyl bonds	GO:0009746//response to hexose;GO:0044238//primary metabolic process;GO:0009827//plant-type cell wall modification;GO:0034285//response to disaccharide;GO:0044767//single-organism developmental process	K01188//beta-glucosidase [EC:3.2.1.21]	gi|15232262|ref|NP_191573.1|//beta-glucosidase 30 [Arabidopsis thaliana]
AT4G31940	1885	5.15668	49.4899	3.26262	5.87515e-18	1.89505e-20	CYP82C4	GO:0009536//plastid	GO:0046914//transition metal ion binding;GO:0046906//tetrapyrrole binding;GO:0016491//oxidoreductase activity	GO:0010039//response to iron ion;GO:0044710//single-organism metabolic process;GO:0001666//response to hypoxia	K00517//null	gi|15236586|ref|NP_194922.1|//cytochrome P450, family 82, subfamily C, polypeptide 4 [Arabidopsis thaliana]
AT5G04150	926	7.53052	64.8023	3.10522	2.95737e-19	8.43846e-22	BHLH101	GO:0043231//intracellular membrane-bounded organelle	GO:0005488//binding;GO:0001071//nucleic acid binding transcription factor activity	GO:0009267//cellular response to starvation;GO:0006351//transcription, DNA-templated;GO:0055080//cation homeostasis	K18486//heart-and neural crest derivatives-expressed protein 2	gi|15237636|ref|NP_196035.1|//transcription factor bHLH101 [Arabidopsis thaliana]
AT5G05250	1500	23.5739	162.467	2.78489	4.76504e-30	7.48786e-33	AT5G05250//AT5G05250	NA	NA	NA	NA	gi|18414834|ref|NP_568152.1|//uncharacterized protein [Arabidopsis thaliana]
AT3G56970	1082	4.33398	26.5243	2.61355	2.49791e-10	1.97296e-12	bHLH38	NA	GO:0005515//protein binding;GO:0003676//nucleic acid binding	NA	K18486//heart-and neural crest derivatives-expressed protein 2	gi|15230177|ref|NP_191256.1|//transcription factor ORG2 [Arabidopsis thaliana]
AT1G47395	833	7.76202	45.7611	2.55962	2.1889e-12	1.23104e-14	AT1G47395//AT1G47395	NA	NA	NA	NA	NA
AT2G41240	898	3.70866	18.7892	2.34094	5.89804e-08	6.56097e-10	BHLH100	GO:0043231//intracellular membrane-bounded organelle	GO:0005515//protein binding;GO:0001071//nucleic acid binding transcription factor activity;GO:0003676//nucleic acid binding	GO:0009267//cellular response to starvation;GO:0006351//transcription, DNA-templated;GO:0055080//cation homeostasis	K13422//transcription factor MYC2;K18486//heart-and neural crest derivatives-expressed protein 2	gi|30688583|ref|NP_850349.1|//transcription factor bHLH100 [Arabidopsis thaliana];gi|15227308|ref|NP_181657.1|//transcription factor bHLH100 [Arabidopsis thaliana]
AT3G56980	1215	14.4453	61.9811	2.10122	6.24374e-11	4.48364e-13	bHLH39	NA	GO:0005515//protein binding;GO:0003676//nucleic acid binding	NA	K18486//heart-and neural crest derivatives-expressed protein 2	gi|15230178|ref|NP_191257.1|//transcription factor ORG3 [Arabidopsis thaliana]
AT1G01580	2652	32.5962	138.028	2.08219	5.83271e-19	1.76076e-21	FRO2	GO:0031224//intrinsic component of membrane;GO:0043231//intracellular membrane-bounded organelle	GO:0000166//nucleotide binding;GO:0046914//transition metal ion binding;GO:0016723//oxidoreductase activity, oxidizing metal ions, NAD or NADP as acceptor	GO:1901678//iron coordination entity transport;GO:0051707//response to other organism;GO:0055080//cation homeostasis;GO:0044710//single-organism metabolic process	K13447//respiratory burst oxidase [EC:1.6.3.- 1.11.1.-]	gi|15223434|ref|NP_171664.1|//ferric reduction oxidase 2 [Arabidopsis thaliana]
AT1G13609	449	4.03131	16.4013	2.02449	6.48576e-06	1.05673e-07	AT1G13609//AT1G13609	GO:0043231//intracellular membrane-bounded organelle	NA	NA	NA	gi|79317933|ref|NP_001031041.1|//defensin-like protein 287 [Arabidopsis thaliana]
AT2G39030	1096	3.45003	13.9331	2.01384	7.8673e-06	1.31436e-07	NATA1	GO:0009536//plastid	GO:0016407//acetyltransferase activity	NA	NA	gi|18404927|ref|NP_565898.1|//L-ornithine N5-acetyltransferase NATA1 [Arabidopsis thaliana]
AT4G15210	2066	10.0074	37.0928	1.89006	6.06748e-07	8.24328e-09	BAM5	GO:0009536//plastid	GO:0016160//amylase activity;GO:0043167//ion binding	GO:0005982//starch metabolic process;GO:0051707//response to other organism	K01177//beta-amylase [EC:3.2.1.2]	gi|18414404|ref|NP_567460.1|//beta-amylase 5 [Arabidopsis thaliana]
AT4G13310	1803	7.7949	28.1209	1.85104	6.07259e-06	9.81881e-08	CYP71A20	GO:0005911//cell-cell junction	GO:0046872//metal ion binding;GO:0046914//transition metal ion binding;GO:0046906//tetrapyrrole binding;GO:0016491//oxidoreductase activity	GO:0044710//single-organism metabolic process	K00517//null;K11868//indoleacetaldoxime dehydratase [EC:4.99.1.6]	gi|42566749|ref|NP_193067.3|//cytochrome P450 71A20 [Arabidopsis thaliana];gi|42572889|ref|NP_974541.1|//cytochrome P450 71A20 [Arabidopsis thaliana]
AT1G47400	779	9.44101	33.8102	1.84045	3.41775e-06	5.23158e-08	AT1G47400//AT1G47400	NA	NA	NA	NA	gi|42562583|ref|NP_175173.2|//uncharacterized protein [Arabidopsis thaliana]
AT2G26010	620	3.24911	11.1947	1.7847	0.000133034	2.88271e-06	PDF1.3	GO:0030312//external encapsulating structure	NA	GO:0009611//response to wounding;GO:0014070//response to organic cyclic compound;GO:0009685//gibberellin metabolic process;GO:0000160//phosphorelay signal transduction system;GO:0010476//gibberellin mediated signaling pathway;GO:0051707//response to other organism	NA	gi|15225238|ref|NP_180171.1|//plant defensin 1.3 [Arabidopsis thaliana]
AT1G69880	797	38.9085	131.712	1.75923	3.58006e-14	1.74695e-16	TH8	NA	GO:0015036//disulfide oxidoreductase activity	GO:0019725//cellular homeostasis;GO:0018904//ether metabolic process;GO:0006997//nucleus organization;GO:0048285//organelle fission	K03671//thioredoxin 1	gi|15222488|ref|NP_177146.1|//thioredoxin H8 [Arabidopsis thaliana]
AT3G47340	2153	1581.65	5272.62	1.73709	6.40684e-93	5.29885e-97	ASN1	GO:0044424//intracellular part	GO:0016884//carbon-nitrogen ligase activity, with glutamine as amido-N-donor;GO:0032550//purine ribonucleoside binding	GO:0009267//cellular response to starvation;GO:0006529//asparagine biosynthetic process;GO:0009746//response to hexose;GO:0009642//response to light intensity;GO:0034285//response to disaccharide	K01953//asparagine synthase (glutamine-hydrolysing) [EC:6.3.5.4]	gi|15232775|ref|NP_190318.1|//asparagine synthetase [glutamine-hydrolyzing] [Arabidopsis thaliana]
ATCG01070	306	48.5737	160.269	1.72224	3.19232e-12	1.84817e-14	NDHE	GO:0016020//membrane;GO:0009534//chloroplast thylakoid	GO:0016651//oxidoreductase activity, acting on NAD(P)H	GO:0006790//sulfur compound metabolic process;GO:0006090//pyruvate metabolic process;GO:0006091//generation of precursor metabolites and energy;GO:0006351//transcription, DNA-templated;GO:0055114//oxidation-reduction process;GO:0006753//nucleoside phosphate metabolic process;GO:0006544//glycine metabolic process;GO:0006633//fatty acid biosynthetic process;GO:0009694//jasmonic acid metabolic proce…	K05576//NAD(P)H-quinone oxidoreductase subunit 4L [EC:1.6.5.3]	gi|7525087|ref|NP_051111.1|//NADH dehydrogenase subunit 4L [Arabidopsis thaliana]
AT4G31970	1835	44.2497	144.001	1.70234	6.58585e-13	3.54048e-15	CYP82C2	GO:0009536//plastid	GO:0046914//transition metal ion binding;GO:0046906//tetrapyrrole binding;GO:0016491//oxidoreductase activity	GO:0010039//response to iron ion;GO:0044710//single-organism metabolic process;GO:0001666//response to hypoxia	K00517//null	gi|15236615|ref|NP_194925.1|//cytochrome P450, family 82, subfamily C, polypeptide 2 [Arabidopsis thaliana]
ATCG01040	987	41.1288	130.513	1.66598	1.24673e-09	1.07237e-11	YCF5	GO:0031224//intrinsic component of membrane;GO:0009534//chloroplast thylakoid	NA	GO:0043623//cellular protein complex assembly	NA	gi|7525084|ref|NP_051108.1|//cytochrome c biogenesis protein [Arabidopsis thaliana]
AT1G49570	1509	54.5404	167.471	1.61851	5.93061e-15	2.64869e-17	AT1G49570//AT1G49570	NA	GO:0016209//antioxidant activity;GO:0043169//cation binding;GO:0046906//tetrapyrrole binding;GO:0003824//catalytic activity	GO:0006950//response to stress;GO:0044710//single-organism metabolic process	K00430//peroxidase [EC:1.11.1.7]	gi|30694586|ref|NP_175380.2|//peroxidase [Arabidopsis thaliana]
ATCG01060	246	41.838	127.925	1.61241	5.79834e-09	5.65879e-11	PSAC	GO:0009521//photosystem;GO:0031224//intrinsic component of membrane;GO:0009534//chloroplast thylakoid	GO:0043169//cation binding;GO:0003824//catalytic activity;GO:0051536//iron-sulfur cluster binding	GO:0009767//photosynthetic electron transport chain;GO:0006351//transcription, DNA-templated	K02691//photosystem I subunit VII	gi|757609187|ref|WP_042854997.1|//photosystem I subunit VII [Staphylococcus aureus]
ATCG01050	1521	206.404	579.269	1.48876	0.000122909	2.6379e-06	NDHD	GO:0031224//intrinsic component of membrane;GO:0009534//chloroplast thylakoid	GO:0016651//oxidoreductase activity, acting on NAD(P)H;GO:0048037//cofactor binding	GO:0022904//respiratory electron transport chain	K05575//NAD(P)H-quinone oxidoreductase subunit 4 [EC:1.6.5.3]	gi|5881746|dbj|BAA84437.1|//NADH dehydrogenase ND4 [Arabidopsis thaliana]
AT4G23600	1714	50.8844	141.948	1.48006	1.25612e-11	7.8436e-14	CORI3	GO:0043231//intracellular membrane-bounded organelle;GO:0005576//extracellular region	GO:0047635//alanine-oxo-acid transaminase activity;GO:0070529//L-tryptophan aminotransferase activity;GO:0043168//anion binding;GO:0016846//carbon-sulfur lyase activity;GO:0070547//L-tyrosine aminotransferase activity	GO:0018871//1-aminocyclopropane-1-carboxylate metabolic process;GO:0006090//pyruvate metabolic process;GO:0006351//transcription, DNA-templated;GO:0006753//nucleoside phosphate metabolic process;GO:0048869//cellular developmental process;GO:0009636//response to toxic substance;GO:0006972//hyperosmotic response;GO:0009887//animal organ morphogenesis;GO:0006732//coenzyme metabolic process;GO:000972…	K00815//tyrosine aminotransferase [EC:2.6.1.5]	gi|15236533|ref|NP_194091.1|//cystine lyase CORI3 [Arabidopsis thaliana]
AT1G71380	1906	37.4824	103.492	1.46523	4.05294e-09	3.80455e-11	CEL3	GO:0043231//intracellular membrane-bounded organelle;GO:0016020//membrane;GO:0005618//cell wall;GO:0005911//cell-cell junction;GO:0044444//cytoplasmic part	GO:0016798//hydrolase activity, acting on glycosyl bonds	GO:0044238//primary metabolic process	K01179//endoglucanase [EC:3.2.1.4]	gi|15217446|ref|NP_177294.1|//cellulase 3 [Arabidopsis thaliana]
ATCG00690	102	31.7466	87.0911	1.45592	6.64862e-07	9.12803e-09	PSBT	NA	NA	NA	K02718//photosystem II PsbT protein	gi|154146514|emb|CAL51352.1|//photosystem II subunit T [Centranthus ruber]
ATCG00680	1527	738.489	2007.61	1.44283	5.47092e-07	7.33015e-09	PSBB	GO:0031224//intrinsic component of membrane;GO:0009523//photosystem II;GO:0009534//chloroplast thylakoid;GO:0009570//chloroplast stroma	GO:0046906//tetrapyrrole binding	GO:0022900//electron transport chain;GO:0006464//cellular protein modification process;GO:0019684//photosynthesis, light reaction;GO:0006351//transcription, DNA-templated	K02704//photosystem II CP47 chlorophyll apoprotein	gi|7525059|ref|NP_051084.1|//photosystem II 47 kDa protein [Arabidopsis thaliana]
AT1G60750	993	9.24444	24.927	1.43105	0.00144598	4.1259e-05	AT1G60750//AT1G60750	GO:0044444//cytoplasmic part	GO:0003824//catalytic activity	GO:0044710//single-organism metabolic process	K17744//L-galactose dehydrogenase [EC:1.1.1.316];K05275//pyridoxine 4-dehydrogenase [EC:1.1.1.65]	gi|15219805|ref|NP_176274.1|//probable aldo-keto reductase 6 [Arabidopsis thaliana]
ATCG00490	1440	2323.73	6154.34	1.40516	9.30402e-06	1.58517e-07	RBCL	GO:0005840//ribosome;GO:0030312//external encapsulating structure;GO:0005576//extracellular region;GO:0009526//plastid envelope;GO:0009534//chloroplast thylakoid;GO:0009570//chloroplast stroma	GO:0016831//carboxy-lyase activity;GO:0046872//metal ion binding;GO:0016491//oxidoreductase activity	GO:0015977//carbon fixation;GO:0009725//response to hormone;GO:0006351//transcription, DNA-templated;GO:0043094//cellular metabolic compound salvage;GO:0010038//response to metal ion	K01601//ribulose-bisphosphate carboxylase large chain [EC:4.1.1.39]	gi|7525041|ref|NP_051067.1|//ribulose-1,5-bisphosphate carboxylase/oxygenase large subunit [Arabidopsis thaliana]
AT5G24140	1886	172.578	454.527	1.39711	2.55811e-22	6.02978e-25	SQP2	GO:0031224//intrinsic component of membrane	GO:0016709//oxidoreductase activity, acting on paired donors, with incorporation or reduction of molecular oxygen, NAD(P)H as one donor, and incorporation of one atom of oxygen;GO:0000166//nucleotide binding	GO:0006694//steroid biosynthetic process;GO:0016104//triterpenoid biosynthetic process	K00511//squalene monooxygenase [EC:1.14.14.17]	gi|15237900|ref|NP_197802.1|//squalene monooxygenase 2 [Arabidopsis thaliana]
ATCG00340	2205	1820.56	4782.13	1.39327	0.000414963	9.93564e-06	PSAB	GO:0031224//intrinsic component of membrane;GO:0009526//plastid envelope;GO:0009534//chloroplast thylakoid;GO:0009570//chloroplast stroma;GO:0009522//photosystem I	GO:0046872//metal ion binding;GO:0003824//catalytic activity;GO:0046906//tetrapyrrole binding;GO:0051536//iron-sulfur cluster binding	GO:0009765//photosynthesis, light harvesting;GO:0006464//cellular protein modification process;GO:0006351//transcription, DNA-templated;GO:0044710//single-organism metabolic process	K02690//photosystem I P700 chlorophyll a apoprotein A2	gi|7525032|ref|NP_051058.1|//photosystem I P700 chlorophyll a apoprotein A2 [Arabidopsis thaliana]
AT5G43570	546	3.03334	7.90808	1.38242	0.00692153	0.000265618	AT5G43570//AT5G43570	NA	GO:0004866//endopeptidase inhibitor activity	GO:0006950//response to stress	NA	gi|186528913|ref|NP_199170.2|//PR-6 proteinase inhibitor family protein [Arabidopsis thaliana]
ATCG00730	483	213.094	552.684	1.37496	5.44014e-05	1.07759e-06	PETD	GO:0031224//intrinsic component of membrane;GO:0043234//protein complex;GO:0009534//chloroplast thylakoid;GO:0034357//photosynthetic membrane	GO:0009055//electron carrier activity;GO:0003824//catalytic activity	GO:0022900//electron transport chain;GO:0019684//photosynthesis, light reaction;GO:0006351//transcription, DNA-templated	K02637//cytochrome b6-f complex subunit 4	gi|7525064|ref|NP_051089.1|//cytochrome b6/f complex subunit IV [Arabidopsis thaliana]
AT2G02990	1120	27.6326	71.5182	1.37194	3.08054e-06	4.67521e-08	RNS1	GO:0016020//membrane;GO:0030312//external encapsulating structure	GO:0016892//endoribonuclease activity, producing 3'-phosphomonoesters;GO:0003676//nucleic acid binding	GO:0009267//cellular response to starvation;GO:0009813//flavonoid biosynthetic process;GO:0046942//carboxylic acid transport;GO:0006812//cation transport;GO:0009755//hormone-mediated signaling pathway;GO:0044767//single-organism developmental process	K01166//ribonuclease T2 [EC:3.1.27.1]	gi|15227068|ref|NP_178399.1|//ribonuclease 1 [Arabidopsis thaliana]
ATCG00580	252	117.107	298.706	1.3509	3.12679e-12	1.7973e-14	PSBE	GO:0031224//intrinsic component of membrane;GO:0009523//photosystem II;GO:0009534//chloroplast thylakoid	GO:0046914//transition metal ion binding;GO:0046906//tetrapyrrole binding	GO:0009765//photosynthesis, light harvesting;GO:0022900//electron transport chain;GO:0006351//transcription, DNA-templated	K02707//photosystem II cytochrome b559 subunit alpha	gi|7525050|ref|NP_051076.1|//photosystem II protein V [Arabidopsis thaliana]
AT1G26390	1767	125.312	315.968	1.33425	2.93259e-17	1.01868e-19	AT1G26390//AT1G26390	GO:0044424//intracellular part	GO:0016616//oxidoreductase activity, acting on the CH-OH group of donors, NAD or NADP as acceptor;GO:0000166//nucleotide binding	GO:0010243//response to organonitrogen compound;GO:0002252//immune effector process;GO:0044710//single-organism metabolic process	NA	gi|18395882|ref|NP_564245.1|//FAD-binding Berberine family protein [Arabidopsis thaliana]
ATCG00700	132	29.6512	74.6842	1.33271	5.16599e-05	1.01047e-06	PSBN	GO:0031224//intrinsic component of membrane;GO:0009523//photosystem II;GO:0009534//chloroplast thylakoid	NA	GO:0019684//photosynthesis, light reaction;GO:0006351//transcription, DNA-templated	K02715//PsbN protein	gi|31247828|gb|AAO66182.1|//photosystem II subunit (chloroplast) [Salicornia europaea]
ATCG00510	114	43.4989	108.063	1.31282	7.71557e-06	1.27944e-07	PSAI	GO:0031224//intrinsic component of membrane;GO:0009521//photosystem;GO:0009534//chloroplast thylakoid	NA	GO:0006091//generation of precursor metabolites and energy;GO:0006351//transcription, DNA-templated	K02696//photosystem I subunit VIII	gi|7525043|ref|NP_051069.1|//PSI I subunit VIII [Arabidopsis thaliana]
AT2G29220	2063	7.68604	18.8003	1.29044	0.00957782	0.000392112	AT2G29220//AT2G29220	GO:0016020//membrane	GO:0016301//kinase activity;GO:0032550//purine ribonucleoside binding	GO:0006464//cellular protein modification process	K04730//interleukin-1 receptor-associated kinase 1 [EC:2.7.11.1]	gi|15227054|ref|NP_180485.1|//putative inactive L-type lectin-domain containing receptor kinase III.1 [Arabidopsis thaliana]
AT2G25215	491	17.3235	41.8953	1.27406	0.000889808	2.31817e-05	AT2G25215//AT2G25215	NA	NA	NA	NA	gi|297821903|ref|XP_002878834.1|//predicted protein [Arabidopsis lyrata subsp. lyrata]
ATCG00720	648	359.471	866.619	1.26952	0.00282723	9.01413e-05	PETB	GO:0031224//intrinsic component of membrane;GO:0043234//protein complex;GO:0009534//chloroplast thylakoid;GO:0034357//photosynthetic membrane	GO:0009055//electron carrier activity;GO:0046914//transition metal ion binding;GO:0003824//catalytic activity;GO:0046906//tetrapyrrole binding	GO:0014070//response to organic cyclic compound;GO:0009404//toxin metabolic process;GO:0042546//cell wall biogenesis;GO:0051273//beta-glucan metabolic process;GO:0009767//photosynthetic electron transport chain;GO:0006351//transcription, DNA-templated;GO:0040007//growth	K02635//cytochrome b6	gi|139389294|ref|YP_001123060.1|//cytochrome B6 [Aethionema grandiflorum]
ATCG00570	120	27.7709	66.576	1.26143	0.000171622	3.79694e-06	PSBF	GO:0031224//intrinsic component of membrane;GO:0009523//photosystem II;GO:0009526//plastid envelope;GO:0009534//chloroplast thylakoid	GO:0046914//transition metal ion binding;GO:0046906//tetrapyrrole binding	GO:0022900//electron transport chain;GO:0019684//photosynthesis, light reaction;GO:0006351//transcription, DNA-templated	K02708//photosystem II cytochrome b559 subunit beta	gi|757608992|ref|WP_042854901.1|//cytochrome b559 subunit beta [Staphylococcus aureus]
ATCG00020	1062	1274.59	3040.88	1.25445	2.95685e-05	5.44124e-07	PSBA	GO:0009521//photosystem;GO:0031224//intrinsic component of membrane;GO:0009534//chloroplast thylakoid;GO:0009570//chloroplast stroma	GO:0009055//electron carrier activity;GO:0046914//transition metal ion binding;GO:0003824//catalytic activity;GO:0046906//tetrapyrrole binding	GO:0006950//response to stress;GO:0009767//photosynthetic electron transport chain;GO:0006351//transcription, DNA-templated	K02703//photosystem II P680 reaction center D1 protein [EC:1.10.3.9]	gi|52220790|ref|YP_086946.1|//photosystem II protein D1 [Panax ginseng]
AT5G56080	1301	33.9237	79.854	1.23507	7.96344e-06	1.33372e-07	NAS2	NA	GO:0016765//transferase activity, transferring alkyl or aryl (other than methyl) groups	GO:0018130//heterocycle biosynthetic process;GO:0034614//cellular response to reactive oxygen species;GO:0010232//vascular transport;GO:0048229//gametophyte development;GO:0010039//response to iron ion;GO:0009723//response to ethylene;GO:0000904//cell morphogenesis involved in differentiation	K05953//nicotianamine synthase [EC:2.5.1.43]	gi|15241120|ref|NP_200419.1|//nicotianamine synthase 2 [Arabidopsis thaliana]
ATCG00540	963	463.299	1077.03	1.21704	0.00457481	0.000159292	PETA	GO:0043234//protein complex;GO:0016021//integral component of membrane;GO:0009534//chloroplast thylakoid	GO:0009055//electron carrier activity;GO:0046914//transition metal ion binding;GO:0046906//tetrapyrrole binding	GO:0022900//electron transport chain;GO:0019684//photosynthesis, light reaction;GO:0006351//transcription, DNA-templated	K02634//apocytochrome f	gi|7525046|ref|NP_051072.1|//cytochrome f [Arabidopsis thaliana]
ATCG00350	2253	1600.67	3692.9	1.20608	0.00425409	0.000146717	PSAA	GO:0031224//intrinsic component of membrane;GO:0009526//plastid envelope;GO:0009534//chloroplast thylakoid;GO:0009570//chloroplast stroma;GO:0009522//photosystem I	GO:0046872//metal ion binding;GO:0003824//catalytic activity;GO:0046906//tetrapyrrole binding;GO:0051536//iron-sulfur cluster binding	GO:0006464//cellular protein modification process;GO:0006091//generation of precursor metabolites and energy;GO:0006351//transcription, DNA-templated;GO:0044710//single-organism metabolic process	K02689//photosystem I P700 chlorophyll a apoprotein A1	gi|7525033|ref|NP_051059.1|//photosystem I P700 chlorophyll a apoprotein A1 [Arabidopsis thaliana]
ATCG01080	531	119.374	273.384	1.19544	0.00899047	0.000363233	NDHG	GO:0031224//intrinsic component of membrane;GO:0009534//chloroplast thylakoid	GO:0050136//NADH dehydrogenase (quinone) activity;GO:0048037//cofactor binding	GO:0006351//transcription, DNA-templated;GO:0051234//establishment of localization;GO:0015980//energy derivation by oxidation of organic compounds	K05578//NAD(P)H-quinone oxidoreductase subunit 6 [EC:1.6.5.3]	gi|7525088|ref|NP_051112.1|//NADH dehydrogenase subunit 6 [Arabidopsis thaliana]
AT1G10070	1589	74.9	171.276	1.19328	2.90217e-07	3.66041e-09	BCAT-2	GO:0009536//plastid	GO:0004084//branched-chain-amino-acid transaminase activity	GO:0009404//toxin metabolic process;GO:0006520//cellular amino acid metabolic process;GO:0009746//response to hexose;GO:0034285//response to disaccharide	K00826//branched-chain amino acid aminotransferase [EC:2.6.1.42]	gi|15218409|ref|NP_172478.1|//branched-chain-amino-acid aminotransferase 2 [Arabidopsis thaliana]
AT3G49120	1522	5971.89	13634.8	1.19103	1.5992e-50	8.59713e-54	PRXCB	GO:0043231//intracellular membrane-bounded organelle;GO:0005618//cell wall;GO:0031090//organelle membrane;GO:0005576//extracellular region;GO:0044444//cytoplasmic part	GO:0016209//antioxidant activity;GO:0043169//cation binding;GO:0003824//catalytic activity;GO:0046906//tetrapyrrole binding	GO:0000902//cell morphogenesis;GO:0009314//response to radiation;GO:0044237//cellular metabolic process;GO:0052166//positive regulation by symbiont of host innate immune response;GO:0044710//single-organism metabolic process	K00430//peroxidase [EC:1.11.1.7]	gi|15229095|ref|NP_190481.1|//peroxidase 34 [Arabidopsis thaliana]
AT3G21320	2707	10.2407	23.3376	1.18834	0.014648	0.000663285	AT3G21320//AT3G21320	GO:0043231//intracellular membrane-bounded organelle	NA	NA	K12125//protein EARLY FLOWERING 3	gi|15232521|ref|NP_188769.1|//uncharacterized protein [Arabidopsis thaliana]
AT4G22610	940	48.9505	110.572	1.17559	4.16714e-06	6.51385e-08	AT4G22610//AT4G22610	NA	GO:0005488//binding	GO:0010876//lipid localization	NA	gi|15235718|ref|NP_193992.1|//protease inhibitor/seed storage/lipid transfer family protein [Arabidopsis thaliana]
AT3G59130	1323	6.2716	13.8567	1.14368	0.038638	0.00226728	AT3G59130//AT3G59130	NA	GO:0016668//oxidoreductase activity, acting on a sulfur group of donors, NAD(P) as acceptor	GO:0044710//single-organism metabolic process	K16219//protein N-terminal methyltransferase [EC:2.1.1.244];K20393//PRA1 family protein 3	gi|145339663|ref|NP_191472.2|//Cysteine/Histidine-rich C1 domain family protein [Arabidopsis thaliana]
ATCG00280	1422	1539.83	3368.28	1.12925	0.00616304	0.000228355	PSBC	GO:0031224//intrinsic component of membrane;GO:0009521//photosystem;GO:0009534//chloroplast thylakoid	GO:0009055//electron carrier activity;GO:0046906//tetrapyrrole binding	GO:0006464//cellular protein modification process;GO:0009767//photosynthetic electron transport chain	K02705//photosystem II CP43 chlorophyll apoprotein	gi|139389638|ref|YP_001123195.1|//PSII 43 KDa protein [Arabis hirsuta]
AT5G46040	1761	11.6821	25.5368	1.12827	0.0148725	0.000676528	AT5G46040//AT5G46040	GO:0016020//membrane	GO:0015198//oligopeptide transporter activity	GO:0006972//hyperosmotic response;GO:0014070//response to organic cyclic compound;GO:0043200//response to amino acid;GO:0006857//oligopeptide transport;GO:0006952//defense response;GO:0009725//response to hormone;GO:0051707//response to other organism	K14638//solute carrier family 15 (peptide/histidine transporter), member 3/4	gi|15237369|ref|NP_199416.1|//peptide transporter PTR3-B [Arabidopsis thaliana]
ATCG00040	1581	415.662	906.602	1.12506	0.0212424	0.00104963	MATK	GO:0009536//plastid	GO:0034061//DNA polymerase activity;GO:0003676//nucleic acid binding	GO:0006396//RNA processing;GO:0006399//tRNA metabolic process;GO:0006091//generation of precursor metabolites and energy;GO:0006351//transcription, DNA-templated	K20000//maturase K	gi|5881675|dbj|BAA84366.1|//matK [Arabidopsis thaliana]
AT3G27400	1491	77.3895	168.761	1.12477	3.36365e-08	3.61653e-10	AT3G27400//AT3G27400	NA	GO:0016837//carbon-oxygen lyase activity, acting on polysaccharides	NA	K01728//pectate lyase [EC:4.2.2.2]	gi|15232153|ref|NP_189376.1|//putative pectate lyase 11 [Arabidopsis thaliana]
ATCG00520	555	284.042	619.401	1.12477	0.0139287	0.000622076	YCF4	GO:0009521//photosystem;GO:0031224//intrinsic component of membrane;GO:0009534//chloroplast thylakoid	GO:0005515//protein binding	GO:0019684//photosynthesis, light reaction;GO:0006351//transcription, DNA-templated	K01963//acetyl-CoA carboxylase carboxyl transferase subunit beta [EC:6.4.1.2]	gi|7525044|ref|NP_051070.1|//photosystem I assembly protein Ycf4 [Arabidopsis thaliana]
AT5G28400	2922	39.4913	85.8962	1.12106	8.29586e-05	1.72216e-06	AT5G28400//AT5G28400	GO:0043231//intracellular membrane-bounded organelle	NA	GO:0003006//developmental process involved in reproduction	K11294//nucleolin	gi|240256361|ref|NP_198192.4|//uncharacterized protein [Arabidopsis thaliana]
AT1G80160	1291	32.1637	69.2371	1.10611	0.000416986	1.00013e-05	GLYI7	NA	GO:0003824//catalytic activity	NA	K14611//solute carrier family 23 (nucleobase transporter), member 1/2;K08234//glyoxylase I family protein	gi|5902371|gb|AAD55473.1|AC009322_13//Hypothetical protein [Arabidopsis thaliana]
ATCG00120	1524	2006.89	4315.61	1.1046	0.004202	0.000144573	ATPA	GO:0009535//chloroplast thylakoid membrane;GO:0033178//proton-transporting two-sector ATPase complex, catalytic domain;GO:0009526//plastid envelope;GO:0019866//organelle inner membrane;GO:0009570//chloroplast stroma	GO:0019829//cation-transporting ATPase activity;GO:0046914//transition metal ion binding;GO:0032550//purine ribonucleoside binding	GO:0006091//generation of precursor metabolites and energy;GO:0051273//beta-glucan metabolic process;GO:0042546//cell wall biogenesis;GO:0006175//dATP biosynthetic process;GO:0006351//transcription, DNA-templated;GO:0015988//energy coupled proton transmembrane transport, against electrochemical gradient;GO:0015986//ATP synthesis coupled proton transport;GO:0006952//defense response;GO:0040007//gr…	K02111//F-type H+-transporting ATPase subunit alpha [EC:3.6.3.14]	gi|7525018|ref|NP_051044.1|//ATP synthase CF1 alpha subunit [Arabidopsis thaliana]
AT2G29485	674	9.2181	19.7116	1.09651	0.0436864	0.00270262	AT2G29485//AT2G29485	GO:0044424//intracellular part	GO:0003824//catalytic activity	GO:0014070//response to organic cyclic compound;GO:0009072//aromatic amino acid family metabolic process;GO:0009404//toxin metabolic process;GO:0010038//response to metal ion	K00799//glutathione S-transferase [EC:2.5.1.18]	gi|15227550|ref|NP_180509.1|//glutathione S-transferase tau 2 [Arabidopsis thaliana]
ATCG00500	1467	211.321	449.993	1.09046	0.00618408	0.00023037	ACCD	GO:0009317//acetyl-CoA carboxylase complex;GO:0009532//plastid stroma;GO:0009526//plastid envelope	GO:0016421//CoA carboxylase activity;GO:0046914//transition metal ion binding;GO:0032550//purine ribonucleoside binding	GO:0006631//fatty acid metabolic process;GO:0006091//generation of precursor metabolites and energy;GO:0006351//transcription, DNA-templated;GO:0015937//coenzyme A biosynthetic process	K01963//acetyl-CoA carboxylase carboxyl transferase subunit beta [EC:6.4.1.2]	gi|7525042|ref|NP_051068.1|//acetyl-CoA carboxylase beta subunit [Arabidopsis thaliana]
ATMG01320	922	14.9525	31.656	1.0821	0.0248516	0.00127433	NAD2B	GO:0043231//intracellular membrane-bounded organelle	GO:0050136//NADH dehydrogenase (quinone) activity	GO:0022904//respiratory electron transport chain	K03879//NADH-ubiquinone oxidoreductase chain 2 [EC:1.6.5.3]	gi|13449314|ref|NP_085584.1|//NADH dehydrogenase subunit 2 [Arabidopsis thaliana]
ATCG00140	246	206.216	436.196	1.08082	0.00617788	0.000229416	ATPH	GO:0031224//intrinsic component of membrane;GO:0009526//plastid envelope;GO:0033177//proton-transporting two-sector ATPase complex, proton-transporting domain;GO:0009534//chloroplast thylakoid	GO:0015077//monovalent inorganic cation transmembrane transporter activity;GO:0005488//binding	GO:0006754//ATP biosynthetic process;GO:0015988//energy coupled proton transmembrane transport, against electrochemical gradient;GO:0019684//photosynthesis, light reaction;GO:0006351//transcription, DNA-templated	K02110//F-type H+-transporting ATPase subunit c	gi|685506313|ref|YP_009057760.1|//CF0 subunit III of ATP synthase (chloroplast) [Picocystis salinarum]
ATCG00300	189	49.5045	104.495	1.0778	0.00104106	2.7854e-05	YCF9	GO:0031224//intrinsic component of membrane;GO:0009523//photosystem II;GO:0009534//chloroplast thylakoid	NA	GO:0042548//regulation of photosynthesis, light reaction	K02724//photosystem II PsbZ protein	gi|134093195|ref|YP_001109497.1|//hypothetical protein Poptr_cp018 [Populus trichocarpa]
AT2G17430	1783	8.23932	17.3163	1.07153	0.0498572	0.00322758	MLO7	GO:0031224//intrinsic component of membrane;GO:0009536//plastid	GO:0005515//protein binding	GO:0009856//pollination;GO:0006950//response to stress	K08472//mlo protein	gi|42569102|ref|NP_179335.3|//MLO-like protein 7 [Arabidopsis thaliana]
AT3G56360	1416	911.079	1911.14	1.06878	8.6799e-33	1.14861e-35	AT3G56360//AT3G56360	GO:0043231//intracellular membrane-bounded organelle	NA	NA	NA	gi|15228898|ref|NP_191195.1|//uncharacterized protein [Arabidopsis thaliana]
ATCG00710	222	50.9395	106.448	1.0633	0.0411478	0.00247751	PSBH	GO:0031224//intrinsic component of membrane;GO:0009523//photosystem II;GO:0009534//chloroplast thylakoid	GO:0043168//anion binding	GO:0009765//photosynthesis, light harvesting;GO:0031647//regulation of protein stability;GO:0006351//transcription, DNA-templated	K02709//photosystem II PsbH protein	gi|7525062|ref|NP_051087.1|//photosystem II protein H [Arabidopsis thaliana]
AT3G02850	2776	23.6154	49.1969	1.05884	0.00345076	0.00011473	SKOR	GO:0043231//intracellular membrane-bounded organelle	GO:0005249//voltage-gated potassium channel activity;GO:0000166//nucleotide binding	GO:0044763//single-organism cellular process;GO:0010243//response to organonitrogen compound;GO:0006952//defense response;GO:0009725//response to hormone;GO:0030001//metal ion transport	K05391//cyclic nucleotide gated channel, other eukaryote;K04908//potassium voltage-gated channel Eag-related subfamily H member 5;K08867//WNK lysine deficient protein kinase [EC:2.7.11.1];K04909//potassium voltage-gated channel Eag-related subfamily H member 6	gi|15232991|ref|NP_186934.1|//potassium channel SKOR [Arabidopsis thaliana]
AT3G18915	389	1.89592	3.92773	1.0508	0.0432469	0.00266292	AT3G18915//AT3G18915	NA	GO:0046914//transition metal ion binding	GO:0009692//ethylene metabolic process	K19041//E3 ubiquitin-protein ligase RNF38/44 [EC:2.3.2.27]	gi|923627090|ref|XP_013749358.1|//PREDICTED: RING-H2 finger protein ATL65-like isoform X1 [Brassica napus]
AT2G07687	998	16.6299	33.8694	1.02621	0.0268323	0.00141008	AT2G07687//AT2G07687	GO:0031224//intrinsic component of membrane;GO:0043231//intracellular membrane-bounded organelle	GO:0015002//heme-copper terminal oxidase activity	GO:0022904//respiratory electron transport chain	K02262//cytochrome c oxidase subunit 3	gi|15226079|ref|NP_178782.1|//cytochrome c oxidase subunit 3 [Arabidopsis thaliana]
ATCG00330	303	153.322	312.054	1.02523	0.0202159	0.000979779	RPS14	GO:0000314//organellar small ribosomal subunit;GO:0009532//plastid stroma;GO:0009526//plastid envelope	GO:0003723//RNA binding;GO:0005198//structural molecule activity	GO:0006089//lactate metabolic process;GO:0006351//transcription, DNA-templated;GO:0043094//cellular metabolic compound salvage;GO:0015980//energy derivation by oxidation of organic compounds	K02954//small subunit ribosomal protein S14	gi|7525031|ref|NP_051057.1|//ribosomal protein S14 [Arabidopsis thaliana]
ATCG01100	1083	544.88	1104.68	1.01961	0.0381192	0.00222422	NDHA	GO:0031224//intrinsic component of membrane;GO:0009534//chloroplast thylakoid	GO:0016651//oxidoreductase activity, acting on NAD(P)H;GO:0048037//cofactor binding	GO:0006952//defense response;GO:0009767//photosynthetic electron transport chain;GO:0006351//transcription, DNA-templated;GO:0015980//energy derivation by oxidation of organic compounds	K05572//NAD(P)H-quinone oxidoreductase subunit 1 [EC:1.6.5.3]	gi|7525090|ref|NP_051114.1|//NADH dehydrogenase subunit 1 [Arabidopsis thaliana]
ATCG00530	690	315.23	638.921	1.01923	0.00680134	0.000258475	YCF10	GO:0031224//intrinsic component of membrane;GO:0009528//plastid inner membrane	GO:0015077//monovalent inorganic cation transmembrane transporter activity	GO:0006818//hydrogen transport	K17787//null	gi|7525045|ref|NP_051071.1|//envelope membrane protein [Arabidopsis thaliana]
AT3G05770	1364	17.8054	35.9931	1.01541	0.0218202	0.00108731	AT3G05770//AT3G05770	GO:0043231//intracellular membrane-bounded organelle	NA	GO:0003006//developmental process involved in reproduction	NA	gi|15230043|ref|NP_187228.1|//uncharacterized protein [Arabidopsis thaliana]
AT1G08630	1380	74.671	150.701	1.01307	2.21999e-06	3.25903e-08	THA1	GO:0044424//intracellular part	GO:0043168//anion binding;GO:0016832//aldehyde-lyase activity	GO:0009746//response to hexose;GO:0034285//response to disaccharide;GO:0006566//threonine metabolic process	K01620//threonine aldolase [EC:4.1.2.48]	gi|145323806|ref|NP_001077492.1|//threonine aldolase [Arabidopsis thaliana];gi|18390920|ref|NP_563822.1|//threonine aldolase [Arabidopsis thaliana]
AT1G05340	791	405.181	802.865	0.986591	9.75936e-15	4.47973e-17	AT1G05340//AT1G05340	GO:0043231//intracellular membrane-bounded organelle	NA	GO:0010243//response to organonitrogen compound	NA	gi|18390510|ref|NP_563734.1|//uncharacterized protein [Arabidopsis thaliana]
AT5G14180	1292	41.1861	81.2238	0.979746	0.00119455	3.28004e-05	MPL1	NA	GO:0016788//hydrolase activity, acting on ester bonds	GO:0006952//defense response;GO:0009062//fatty acid catabolic process	K01052//lysosomal acid lipase/cholesteryl ester hydrolase [EC:3.1.1.13]	gi|42567840|ref|NP_568295.2|//Myzus persicae-induced lipase 1 [Arabidopsis thaliana];gi|51969556|dbj|BAD43470.1|//unnamed protein product [Arabidopsis thaliana]
AT2G41480	1114	75.7164	148.832	0.975004	1.12211e-05	1.92572e-07	AT2G41480//AT2G41480	NA	GO:0016209//antioxidant activity;GO:0043169//cation binding;GO:0046906//tetrapyrrole binding;GO:0003824//catalytic activity	GO:0006950//response to stress;GO:0044710//single-organism metabolic process;GO:0030001//metal ion transport	K00430//peroxidase [EC:1.11.1.7]	gi|145360874|ref|NP_181679.3|//putative peroxidase [Arabidopsis thaliana]
AT5G05600	1501	575.908	1124.94	0.965939	3.30725e-22	7.93237e-25	AT5G05600//AT5G05600	GO:0044424//intracellular part	GO:0016705//oxidoreductase activity, acting on paired donors, with incorporation or reduction of molecular oxygen;GO:0046914//transition metal ion binding	GO:0006950//response to stress;GO:0051707//response to other organism;GO:0009755//hormone-mediated signaling pathway;GO:0009628//response to abiotic stimulus;GO:0009694//jasmonic acid metabolic process	K05278//flavonol synthase [EC:1.14.11.23];K05277//leucoanthocyanidin dioxygenase [EC:1.14.11.19]	gi|15239179|ref|NP_196179.1|//oxidoreductase, 2OG-Fe(II) oxygenase family protein [Arabidopsis thaliana]
AT1G43800	1490	162.189	316.414	0.964137	7.19854e-09	7.05506e-11	FTM1	GO:0009536//plastid	GO:0046872//metal ion binding;GO:0016717//oxidoreductase activity, acting on paired donors, with oxidation of a pair of donors resulting in the reduction of molecular oxygen to two molecules of water	GO:0006631//fatty acid metabolic process	K03921//acyl-[acyl-carrier-protein] desaturase [EC:1.14.19.2 1.14.19.11 1.14.19.26]	gi|15218536|ref|NP_175048.1|//acyl-[acyl-carrier-protein] desaturase 6 [Arabidopsis thaliana]
AT1G65390	1604	227.59	442.78	0.960153	1.43547e-11	9.02287e-14	PP2-A5	GO:0009536//plastid	GO:0005488//binding	GO:0006952//defense response;GO:0009692//ethylene metabolic process;GO:0006950//response to stress;GO:0007154//cell communication	K16226//disease resistance protein RPS4;K04646//clathrin heavy chain	gi|42572007|ref|NP_974094.1|//protein PHLOEM protein 2-LIKE A5 [Arabidopsis thaliana];gi|30697190|ref|NP_176718.2|//protein PHLOEM protein 2-LIKE A5 [Arabidopsis thaliana]
AT3G57520	2797	1159.43	2255.36	0.959938	2.8326e-21	7.26247e-24	SIP2	GO:0044424//intracellular part;GO:0005911//cell-cell junction	GO:0008378//galactosyltransferase activity;GO:0004557//alpha-galactosidase activity	GO:0009313//oligosaccharide catabolic process;GO:0006950//response to stress;GO:0009628//response to abiotic stimulus	K06617//raffinose synthase [EC:2.4.1.82]	gi|30694660|ref|NP_850715.1|//putative galactinol--sucrose galactosyltransferase 2 [Arabidopsis thaliana];gi|42572711|ref|NP_974451.1|//putative galactinol--sucrose galactosyltransferase 2 [Arabidopsis thaliana];gi|15230330|ref|NP_191311.1|//putative galactinol--sucrose galactosyltransferase 2 [Arabidopsis thaliana]
AT1G19320	864	50.5369	97.7918	0.952376	0.000588397	1.45749e-05	AT1G19320//AT1G19320	NA	NA	GO:0009607//response to biotic stimulus	K14297//nuclear pore complex protein Nup98-Nup96;K12173//BRCA1-A complex subunit BRE	gi|30686314|ref|NP_173365.2|//pathogenesis-related thaumatin-like protein [Arabidopsis thaliana]
AT4G22070	1909	153.559	296.876	0.951067	1.37105e-09	1.20198e-11	WRKY31	GO:0043231//intracellular membrane-bounded organelle	GO:0003677//DNA binding;GO:0001071//nucleic acid binding transcription factor activity	GO:0006351//transcription, DNA-templated	K13424//WRKY transcription factor 33	gi|18415833|ref|NP_567644.1|//WRKY DNA-binding protein 31 [Arabidopsis thaliana]
AT2G07727	3243	125.846	239.866	0.930571	2.1829e-05	3.96284e-07	AT2G07727//AT2G07727	GO:0009986//cell surface;GO:0005618//cell wall;GO:0031225//anchored component of membrane;GO:0005746//mitochondrial respiratory chain	GO:0009055//electron carrier activity;GO:0043169//cation binding;GO:0003824//catalytic activity;GO:0046906//tetrapyrrole binding;GO:0015078//hydrogen ion transmembrane transporter activity	GO:0009746//response to hexose;GO:0006970//response to osmotic stress;GO:0060918//auxin transport;GO:0071555//cell wall organization;GO:0045333//cellular respiration;GO:0010038//response to metal ion;GO:0042044//fluid transport;GO:0043479//pigment accumulation in tissues in response to UV light;GO:0009826//unidimensional cell growth;GO:0006007//glucose catabolic process;GO:0042546//cell wall biog…	K00412//ubiquinol-cytochrome c reductase cytochrome b subunit	gi|13449309|ref|NP_085492.1|//apocytochrome B [Arabidopsis thaliana]
AT1G19610	620	118.265	225.332	0.930036	2.53613e-07	3.18825e-09	PDF1.4	NA	NA	GO:0006950//response to stress	NA	gi|22329675|ref|NP_173391.2|//defensin-like protein 19 [Arabidopsis thaliana]
ATCG00150	750	767.345	1462.02	0.930018	0.0114346	0.00048988	ATPI	GO:0031224//intrinsic component of membrane;GO:0009535//chloroplast thylakoid membrane;GO:0033177//proton-transporting two-sector ATPase complex, proton-transporting domain	GO:0015077//monovalent inorganic cation transmembrane transporter activity;GO:0019829//cation-transporting ATPase activity;GO:0005261//cation channel activity	GO:0015986//ATP synthesis coupled proton transport;GO:0006351//transcription, DNA-templated	K02108//F-type H+-transporting ATPase subunit a	gi|7525021|ref|NP_051047.1|//ATP synthase CF0 A subunit [Arabidopsis thaliana]
ATCG00070	186	99.9202	188.017	0.912014	1.51027e-05	2.67929e-07	PSBK	GO:0009523//photosystem II;GO:0009536//plastid	NA	GO:0019684//photosynthesis, light reaction;GO:0006351//transcription, DNA-templated	K02712//photosystem II PsbK protein	gi|139389079|ref|YP_001123797.1|//photosystem II protein K [Nasturtium officinale]
AT2G43510	761	354.607	666.763	0.910954	4.006e-13	2.12045e-15	TI1	NA	GO:0004866//endopeptidase inhibitor activity;GO:0016248//channel inhibitor activity	GO:0006952//defense response	NA	gi|15224295|ref|NP_181879.1|//trypsin inhibitor protein 1 [Arabidopsis thaliana]
AT1G64590	1429	205.161	385.388	0.909556	1.13659e-11	7.00321e-14	AT1G64590//AT1G64590	NA	GO:0016628//oxidoreductase activity, acting on the CH-CH group of donors, NAD or NADP as acceptor;GO:0036094//small molecule binding	GO:0044710//single-organism metabolic process	K11153//retinol dehydrogenase 12 [EC:1.1.1.300]	gi|15217684|ref|NP_176640.1|//NAD(P)-binding Rossmann-fold superfamily protein [Arabidopsis thaliana]
AT1G52000	2542	126.353	236.705	0.905636	1.1202e-07	1.32486e-09	AT1G52000//AT1G52000	GO:0043231//intracellular membrane-bounded organelle	GO:0005488//binding	GO:0044699//single-organism process;GO:0006950//response to stress	NA	gi|15218112|ref|NP_175612.1|//mannose-binding lectin superfamily protein [Arabidopsis thaliana]
AT5G47330	1573	24.8056	46.394	0.903273	0.0210587	0.0010348	AT5G47330//AT5G47330	NA	GO:0016790//thiolester hydrolase activity	GO:0046942//carboxylic acid transport;GO:0036211//protein modification process;GO:0006812//cation transport	K01074//palmitoyl-protein thioesterase [EC:3.1.2.22]	gi|28393539|gb|AAO42190.1|//putative palmitoyl-protein thioesterase precursor [Arabidopsis thaliana]
ATMG00510	1185	71.7432	133.152	0.892161	0.00292448	9.39675e-05	NAD7	GO:0005746//mitochondrial respiratory chain	GO:0000166//nucleotide binding;GO:0048037//cofactor binding;GO:0016491//oxidoreductase activity	GO:0010038//response to metal ion;GO:0015980//energy derivation by oxidation of organic compounds	K03935//NADH dehydrogenase (ubiquinone) Fe-S protein 2 [EC:1.6.5.3 1.6.99.3]	gi|13449329|ref|NP_085511.1|//NADH dehydrogenase subunit 7 [Arabidopsis thaliana]
AT4G22755	1187	48.772	90.3373	0.889268	0.00118709	3.24975e-05	AT4G22755//AT4G22755	GO:0043231//intracellular membrane-bounded organelle	GO:0000254//C-4 methylsterol oxidase activity;GO:0046914//transition metal ion binding	GO:0006631//fatty acid metabolic process	K14423//4,4-dimethyl-9beta,19-cyclopropylsterol-4alpha-methyl oxidase [EC:1.14.13.72]	gi|18416002|ref|NP_567669.1|//sterol 4-alpha methyl oxidase 1-3 [Arabidopsis thaliana]
AT2G34350	1804	38.0485	70.3054	0.885796	0.00624856	0.000233591	AT2G34350//AT2G34350	GO:0031224//intrinsic component of membrane	NA	GO:0044763//single-organism cellular process	K14794//ribosomal RNA-processing protein 12	gi|30686019|ref|NP_850228.1|//nodulin-like domain-containing protein [Arabidopsis thaliana]
AT3G51540	1548	36.1567	66.75	0.884505	0.00639261	0.000240298	AT3G51540//AT3G51540	GO:0043231//intracellular membrane-bounded organelle	NA	NA	NA	gi|15230518|ref|NP_190722.1|//uncharacterized protein [Arabidopsis thaliana]
AT5G43580	681	289.009	532.726	0.882277	5.29787e-10	4.35975e-12	UPI	NA	GO:0004866//endopeptidase inhibitor activity	GO:0006950//response to stress	NA	gi|334188174|ref|NP_199171.3|//unusual seine protease inhibitor [Arabidopsis thaliana]
ATCG00130	555	605.554	1112.29	0.877202	0.0471644	0.00300751	ATPF	GO:0031224//intrinsic component of membrane;GO:0033177//proton-transporting two-sector ATPase complex, proton-transporting domain;GO:0009534//chloroplast thylakoid	GO:0015077//monovalent inorganic cation transmembrane transporter activity;GO:0019829//cation-transporting ATPase activity	GO:0006754//ATP biosynthetic process;GO:0006351//transcription, DNA-templated;GO:0006818//hydrogen transport;GO:0006839//mitochondrial transport;GO:0015980//energy derivation by oxidation of organic compounds	K02109//F-type H+-transporting ATPase subunit b	gi|7525019|ref|NP_051045.1|//ATP synthase CF0 B subunit [Arabidopsis thaliana]
AT3G24420	1476	61.6934	112.915	0.872044	0.0012525	3.47025e-05	AT3G24420//AT3G24420	NA	GO:0003824//catalytic activity	NA	K05605//3-hydroxyisobutyryl-CoA hydrolase [EC:3.1.2.4]	gi|15230110|ref|NP_189085.1|//hydrolase, alpha/beta fold family protein [Arabidopsis thaliana]
AT5G48110	2126	74.1657	135.503	0.869504	0.000340806	7.99095e-06	AT5G48110//AT5G48110	GO:0009536//plastid	GO:0016838//carbon-oxygen lyase activity, acting on phosphates	NA	K15799//(+)-alpha-barbatene/beta-chamigrene/thujopsene synthase [EC:4.2.3.69 4.2.3.78 4.2.3.79]	gi|565494376|ref|XP_006304827.1|//hypothetical protein CARUB_v10012477mg [Capsella rubella]
AT4G15230	4891	77.4193	141.021	0.865147	0.00015483	3.41904e-06	ABCG30	GO:0043231//intracellular membrane-bounded organelle;GO:0016020//membrane	GO:0042625//ATPase coupled ion transmembrane transporter activity;GO:0043169//cation binding;GO:0008324//cation transmembrane transporter activity;GO:0032550//purine ribonucleoside binding	GO:0001709//cell fate determination;GO:0009856//pollination;GO:0009267//cellular response to starvation;GO:0009555//pollen development;GO:0006811//ion transport;GO:0030003//cellular cation homeostasis;GO:0048193//Golgi vesicle transport;GO:0009154//purine ribonucleotide catabolic process;GO:0016482//cytosolic transport;GO:0045491//xylan metabolic process	K05681//ATP-binding cassette, subfamily G (WHITE), member 2	gi|334186560|ref|NP_193258.3|//ABC transporter G family member 30 [Arabidopsis thaliana]
AT4G24900	1531	27.5311	49.8089	0.85534	0.0381192	0.00222335	TTL	NA	NA	NA	NA	gi|42567120|ref|NP_194220.2|//TITAN-like protein [Arabidopsis thaliana]
AT1G48300	1207	1376.03	2482.71	0.851409	1.74937e-24	3.61709e-27	DGAT3	NA	NA	NA	NA	gi|5733879|gb|AAD49767.1|AC007932_15//ESTs gb|N97074, gb|T13943 and gb|R89965 come from this gene [Arabidopsis thaliana]
AT4G21680	2186	38.0595	68.6107	0.850178	0.0148383	0.000674356	NRT1.8	GO:0016020//membrane	GO:0015103//inorganic anion transmembrane transporter activity	GO:0015833//peptide transport;GO:0010038//response to metal ion	K14638//solute carrier family 15 (peptide/histidine transporter), member 3/4	gi|30685529|ref|NP_193899.2|//nitrate transporter 1.8 [Arabidopsis thaliana]
AT2G07725	746	40.7082	73.1656	0.845848	0.0240473	0.00122414	AT2G07725//AT2G07725	GO:0030529//intracellular ribonucleoprotein complex;GO:0009536//plastid	GO:0005198//structural molecule activity	GO:0010467//gene expression	K02954//small subunit ribosomal protein S14	gi|13449308|ref|NP_085491.1|//ribosomal protein L5 [Arabidopsis thaliana]
AT1G15040	1426	118.579	213.081	0.845548	1.75424e-05	3.14838e-07	GAT1_2.1	NA	GO:0003824//catalytic activity	GO:0009064//glutamine family amino acid metabolic process	NA	gi|30684146|ref|NP_850943.1|//putative glutamine amidotransferase [Arabidopsis thaliana]
AT1G30760	1895	104.957	188.365	0.843734	1.31526e-05	2.3007e-07	AT1G30760//AT1G30760	GO:0044424//intracellular part	GO:0016616//oxidoreductase activity, acting on the CH-OH group of donors, NAD or NADP as acceptor;GO:0000166//nucleotide binding	GO:0044710//single-organism metabolic process	NA	gi|15220954|ref|NP_174363.1|//FAD-binding and BBE domain-containing protein [Arabidopsis thaliana]
AT3G59930	716	40.4016	72.3129	0.839843	0.00964188	0.000395133	AT3G59930//AT3G59930	NA	NA	NA	NA	gi|22331878|ref|NP_191552.2|//defensin-like protein 206 [Arabidopsis thaliana]
AT4G36850	1511	556.414	992.872	0.835449	1.85102e-13	9.64473e-16	AT4G36850//AT4G36850	NA	NA	NA	NA	gi|240256209|ref|NP_568009.5|//PQ-loop repeat family protein / transmembrane family protein [Arabidopsis thaliana];gi|227204229|dbj|BAH56966.1|//AT4G36850 [Arabidopsis thaliana]
AT5G53450	2382	372.161	659.312	0.825037	7.00557e-12	4.25862e-14	ORG1	GO:0009536//plastid	GO:0016301//kinase activity;GO:0032550//purine ribonucleoside binding	GO:0006464//cellular protein modification process	K02206//cyclin-dependent kinase 2 [EC:2.7.11.22];K07760//cyclin-dependent kinase [EC:2.7.11.22]	gi|30696335|ref|NP_851182.1|//OBP3-responsive protein 1 [Arabidopsis thaliana]
AT5G65690	2409	45.8977	81.1875	0.822836	0.00561577	0.000204826	PCK2	GO:0044424//intracellular part	GO:0000166//nucleotide binding;GO:0004611//phosphoenolpyruvate carboxykinase activity;GO:0016772//transferase activity, transferring phosphorus-containing groups;GO:0032550//purine ribonucleoside binding	GO:0006006//glucose metabolic process;GO:0006796//phosphate-containing compound metabolic process	K01610//phosphoenolpyruvate carboxykinase (ATP) [EC:4.1.1.49]	gi|22328084|ref|NP_680468.1|//phosphoenolpyruvate carboxykinase 2 [Arabidopsis thaliana]
AT4G12545	660	485.762	858.399	0.821399	2.14504e-11	1.39265e-13	AT4G12545//AT4G12545	NA	GO:0005488//binding	GO:0010876//lipid localization;GO:0009725//response to hormone;GO:0010101//post-embryonic root morphogenesis;GO:0048588//developmental cell growth;GO:0048764//trichoblast maturation	K02883//large subunit ribosomal protein L18e;K11855//ubiquitin carboxyl-terminal hydrolase 36/42 [EC:3.4.19.12]	gi|30682157|ref|NP_849366.1|//Bifunctional inhibitor/lipid-transfer protein/seed storage 2S albumin superfamily protein [Arabidopsis thaliana]
AT4G16680	3334	31.8115	56.1933	0.82085	0.0281288	0.00149589	AT4G16680//AT4G16680	GO:0043231//intracellular membrane-bounded organelle	GO:0004386//helicase activity;GO:0042623//ATPase activity, coupled;GO:0032550//purine ribonucleoside binding	GO:0006606//protein import into nucleus	K12813//pre-mRNA-splicing factor ATP-dependent RNA helicase DHX16 [EC:3.6.4.13]	gi|961512589|sp|F4JMJ3.2|DEAH8_ARATH//RecName: Full=Probable pre-mRNA-splicing factor ATP-dependent RNA helicase DEAH8; AltName: Full=DEAH RNA helicase homolog PRP2;gi|334186612|ref|NP_193401.2|//putative RNA helicase [Arabidopsis thaliana]
AT2G19800	1620	2416.7	4256.62	0.816669	1.38318e-21	3.48913e-24	MIOX2	GO:0044424//intracellular part	GO:0016701//oxidoreductase activity, acting on single donors with incorporation of molecular oxygen;GO:0046914//transition metal ion binding	GO:0048646//anatomical structure formation involved in morphogenesis;GO:0006020//inositol metabolic process	K00469//inositol oxygenase [EC:1.13.99.1]	gi|18399158|ref|NP_565459.1|//myo-inositol oxygenase 2 [Arabidopsis thaliana]
ATMG01190	1524	279.073	483.745	0.793605	1.74154e-05	3.11117e-07	ATP1	GO:0031981//nuclear lumen;GO:0033178//proton-transporting two-sector ATPase complex, catalytic domain;GO:0030312//external encapsulating structure;GO:0009526//plastid envelope;GO:0005743//mitochondrial inner membrane	GO:0008187//poly-pyrimidine tract binding;GO:0019829//cation-transporting ATPase activity;GO:0046914//transition metal ion binding;GO:0032550//purine ribonucleoside binding	GO:0006754//ATP biosynthetic process;GO:0015988//energy coupled proton transmembrane transport, against electrochemical gradient;GO:0006950//response to stress	K02132//F-type H+-transporting ATPase subunit alpha	gi|26557005|ref|NP_085571.2|//ATPase subunit 1 [Arabidopsis thaliana]
AT4G37070	1466	497.974	862.632	0.792676	4.97051e-15	2.19934e-17	PLP1	GO:0009536//plastid	GO:0016298//lipase activity	GO:0009791//post-embryonic development;GO:0044238//primary metabolic process	K16815//calcium-independent phospholipase A2-gamma	gi|2632059|emb|CAA05628.1|//patatin-like protein [Arabidopsis thaliana];gi|30690843|ref|NP_849511.1|//patatin-related phospholipase A [Arabidopsis thaliana];gi|145334251|ref|NP_001078506.1|//patatin-related phospholipase A [Arabidopsis thaliana]
AT3G28740	1597	795.48	1373.41	0.787863	2.8359e-16	1.13755e-18	CYP81D11	NA	GO:0046914//transition metal ion binding;GO:0046906//tetrapyrrole binding;GO:0016491//oxidoreductase activity	GO:0044710//single-organism metabolic process	K00517//null	gi|15228472|ref|NP_189516.1|//cytochrome P450 CYP81D11 [Arabidopsis thaliana]
AT4G29740	2003	82.815	142.206	0.780017	0.000451419	1.09392e-05	CKX4	NA	GO:0016616//oxidoreductase activity, acting on the CH-OH group of donors, NAD or NADP as acceptor;GO:0016645//oxidoreductase activity, acting on the CH-NH group of donors;GO:0000166//nucleotide binding;GO:0016641//oxidoreductase activity, acting on the CH-NH2 group of donors, oxygen as acceptor	GO:0009690//cytokinin metabolic process;GO:0044710//single-organism metabolic process	K00279//cytokinin dehydrogenase [EC:1.5.99.12]	gi|11120512|gb|AAG30907.1|AF303980_1//cytokinin oxidase [Arabidopsis thaliana]
AT2G22860	654	77.4467	131.445	0.763182	0.00137657	3.87092e-05	PSK2	NA	GO:0005102//receptor binding	GO:0009653//anatomical structure morphogenesis;GO:0048869//cellular developmental process	NA	gi|15227760|ref|NP_179871.1|//phytosulfokine-beta [Arabidopsis thaliana]
AT2G01610	1108	69.8972	118.407	0.760443	0.00378393	0.000128311	AT2G01610//AT2G01610	GO:0043231//intracellular membrane-bounded organelle	GO:0052689//carboxylic ester hydrolase activity;GO:0004857//enzyme inhibitor activity	GO:0044092//negative regulation of molecular function	K01051//pectinesterase [EC:3.1.1.11]	gi|15226321|ref|NP_178270.1|//invertase/pectin methylesterase inhibitor-like protein [Arabidopsis thaliana]
AT2G42170	1436	66.5611	112.643	0.759004	0.0187159	0.000892408	AT2G42170//AT2G42170	GO:0016020//membrane;GO:0005856//cytoskeleton;GO:0005911//cell-cell junction;GO:0009532//plastid stroma;GO:0009526//plastid envelope	GO:0032550//purine ribonucleoside binding	GO:0006006//glucose metabolic process;GO:0051603//proteolysis involved in cellular protein catabolic process;GO:0007010//cytoskeleton organization	K10355//actin, other eukaryote	gi|30688915|ref|NP_850363.1|//actin family protein [Arabidopsis thaliana]
AT3G30775	2086	1847.65	3121.14	0.75638	5.58853e-19	1.66394e-21	ERD5	GO:0043231//intracellular membrane-bounded organelle	GO:0016645//oxidoreductase activity, acting on the CH-NH group of donors	GO:0006536//glutamate metabolic process;GO:0006952//defense response;GO:0006560//proline metabolic process	K00318//proline dehydrogenase [EC:1.5.-.-]	gi|42565343|ref|NP_189701.3|//proline dehydrogenase 1 [Arabidopsis thaliana]
AT1G09090	2627	82.7004	139.557	0.754887	0.00125847	3.50241e-05	RBOHB	GO:0031224//intrinsic component of membrane	GO:0050664//oxidoreductase activity, acting on NAD(P)H, oxygen as acceptor;GO:0000166//nucleotide binding;GO:0046914//transition metal ion binding	GO:0044707//single-multicellular organism process;GO:0000041//transition metal ion transport;GO:0009267//cellular response to starvation;GO:0010035//response to inorganic substance;GO:0015698//inorganic anion transport;GO:0044710//single-organism metabolic process	K13447//respiratory burst oxidase [EC:1.6.3.- 1.11.1.-]	gi|42561843|ref|NP_172383.3|//Respiratory burst oxidase-B [Arabidopsis thaliana];gi|42571417|ref|NP_973799.1|//Respiratory burst oxidase-B [Arabidopsis thaliana]
AT3G28030	4491	58.1298	98.0312	0.753964	0.0141548	0.000636856	UVH3	GO:0043231//intracellular membrane-bounded organelle	GO:0043566//structure-specific DNA binding;GO:0004518//nuclease activity	GO:0006464//cellular protein modification process;GO:0006281//DNA repair;GO:0009411//response to UV	K10846//DNA excision repair protein ERCC-5	gi|11994123|dbj|BAB01125.1|//unnamed protein product [Arabidopsis thaliana];gi|18405624|ref|NP_566830.1|//DNA repair protein UVH3 [Arabidopsis thaliana]
AT5G13740	2085	285.238	478.749	0.747104	4.55535e-09	4.35152e-11	ZIF1	GO:0031224//intrinsic component of membrane;GO:0000325//plant-type vacuole	GO:0005402//cation:sugar symporter activity	GO:0044763//single-organism cellular process;GO:0072507//divalent inorganic cation homeostasis;GO:0051707//response to other organism;GO:0010038//response to metal ion	K17866//diphthamide biosynthesis protein 2;K12670//oligosaccharyltransferase complex subunit beta;K12818//ATP-dependent RNA helicase DHX8/PRP22 [EC:3.6.4.13]	gi|22326785|ref|NP_196878.2|//zinc induced facilitator 1 proetin [Arabidopsis thaliana]
AT5G23240	1713	71.0395	119.227	0.747012	0.00303264	9.81952e-05	AT5G23240//AT5G23240	GO:0009536//plastid	GO:0005515//protein binding	GO:0044267//cellular protein metabolic process;GO:0050896//response to stimulus	K03686//molecular chaperone DnaJ;K05337//ferredoxin	gi|15237259|ref|NP_197715.1|//DNAJ heat shock N-terminal domain-containing protein [Arabidopsis thaliana]
AT4G14630	944	439.015	735.732	0.744911	3.1854e-09	2.96384e-11	GLP9	GO:0016020//membrane;GO:0005576//extracellular region;GO:0005773//vacuole	GO:0046914//transition metal ion binding	GO:0006970//response to osmotic stress;GO:0030001//metal ion transport	K19476//vacuolar protein sorting-associated protein IST1;K11426//SET and MYND domain-containing protein	gi|15233510|ref|NP_193199.1|//germin-like protein 9 [Arabidopsis thaliana]
AT3G01420	2338	6305.05	10562.6	0.744384	2.35868e-28	4.38923e-31	DOX1	NA	GO:0016209//antioxidant activity;GO:0016702//oxidoreductase activity, acting on single donors with incorporation of molecular oxygen, incorporation of two atoms of oxygen;GO:0046906//tetrapyrrole binding	GO:0009814//defense response, incompatible interaction;GO:0000041//transition metal ion transport;GO:0009267//cellular response to starvation;GO:0034614//cellular response to reactive oxygen species;GO:0009751//response to salicylic acid;GO:0010035//response to inorganic substance;GO:0009725//response to hormone;GO:0009827//plant-type cell wall modification;GO:0009062//fatty acid catabolic proces…	K10529//alpha-dioxygenase [EC:1.-.-.-]	gi|15232116|ref|NP_186791.1|//alpha-dioxygenase [Arabidopsis thaliana]
AT3G20160	1223	40.2427	67.2908	0.741684	0.0295914	0.00160427	AT3G20160//AT3G20160	NA	GO:0004659//prenyltransferase activity	GO:0006720//isoprenoid metabolic process;GO:0006743//ubiquinone metabolic process	K13789//geranylgeranyl diphosphate synthase, type II [EC:2.5.1.1 2.5.1.10 2.5.1.29]	gi|15231055|ref|NP_188651.1|//geranylgeranyl pyrophosphate synthase 10 [Arabidopsis thaliana]
AT3G22565	1576	47.1056	78.7212	0.740854	0.0253526	0.00130946	AT3G22565//AT3G22565	NA	GO:0005488//binding	GO:0000041//transition metal ion transport;GO:0010876//lipid localization;GO:0009267//cellular response to starvation;GO:0016129//phytosteroid biosynthetic process;GO:0010035//response to inorganic substance;GO:0015698//inorganic anion transport	NA	gi|11994289|dbj|BAB01472.1|//unnamed protein product [Arabidopsis thaliana]
AT4G35770	1006	3825.28	6389.18	0.740067	3.16464e-17	1.11237e-19	SEN1	GO:0043234//protein complex;GO:0009536//plastid	GO:0097159//organic cyclic compound binding;GO:0004549//tRNA-specific ribonuclease activity	GO:0000394//RNA splicing, via endonucleolytic cleavage and ligation;GO:0009746//response to hexose;GO:0006950//response to stress;GO:0009725//response to hormone;GO:0034285//response to disaccharide;GO:0044767//single-organism developmental process	K15692//E3 ubiquitin-protein ligase RNF13 [EC:2.3.2.27]	gi|15233328|ref|NP_195302.1|//senescence-associated protein DIN1 [Arabidopsis thaliana];gi|145334233|ref|NP_001078497.1|//senescence-associated protein DIN1 [Arabidopsis thaliana]
ATMG00580	1488	62.063	103.34	0.735589	0.0135128	0.000597909	NAD4	GO:0031224//intrinsic component of membrane;GO:0005746//mitochondrial respiratory chain	GO:0050136//NADH dehydrogenase (quinone) activity	GO:0022904//respiratory electron transport chain	K03881//NADH-ubiquinone oxidoreductase chain 4 [EC:1.6.5.3]	gi|13449336|ref|NP_085518.1|//NADH dehydrogenase subunit 4 [Arabidopsis thaliana]
AT1G51840	1048	100.993	167.504	0.729941	0.00164369	4.79878e-05	AT1G51840//AT1G51840	GO:0016020//membrane	GO:0004672//protein kinase activity;GO:0032550//purine ribonucleoside binding	GO:0000041//transition metal ion transport;GO:0006464//cellular protein modification process;GO:0009267//cellular response to starvation;GO:0010243//response to organonitrogen compound;GO:0010035//response to inorganic substance;GO:0002252//immune effector process;GO:0015698//inorganic anion transport	K16224//senescence-induced receptor-like serine/threonine-protein kinase	gi|62320148|dbj|BAD94349.1|//Putative protein kinase [Arabidopsis thaliana]
AT3G45140	3002	712.134	1179.74	0.728245	6.791e-13	3.67886e-15	LOX2	GO:0009532//plastid stroma;GO:0009526//plastid envelope;GO:0009534//chloroplast thylakoid	GO:0016702//oxidoreductase activity, acting on single donors with incorporation of molecular oxygen, incorporation of two atoms of oxygen;GO:0046914//transition metal ion binding	GO:0006790//sulfur compound metabolic process;GO:0005982//starch metabolic process;GO:0009414//response to water deprivation;GO:0006970//response to osmotic stress;GO:0055114//oxidation-reduction process;GO:0006779//porphyrin-containing compound biosynthetic process;GO:0006732//coenzyme metabolic process;GO:0005984//disaccharide metabolic process;GO:0006544//glycine metabolic process;GO:0051707//…	K00454//lipoxygenase [EC:1.13.11.12]	gi|18407921|ref|NP_566875.1|//lipoxygenase 2 [Arabidopsis thaliana]
AT1G66280	2081	1429.65	2340.03	0.710865	2.5574e-17	8.77779e-20	BGLU22	GO:0005911//cell-cell junction;GO:0042579//microbody;GO:0009536//plastid	GO:0015926//glucosidase activity;GO:0046914//transition metal ion binding;GO:0019899//enzyme binding	GO:0009267//cellular response to starvation;GO:0009409//response to cold;GO:0009608//response to symbiont;GO:0006996//organelle organization;GO:0006952//defense response;GO:0044238//primary metabolic process;GO:0009651//response to salt stress;GO:0009698//phenylpropanoid metabolic process	K01188//beta-glucosidase [EC:3.2.1.21]	gi|15219623|ref|NP_176802.1|//beta-glucosidase 22 [Arabidopsis thaliana]
AT3G49780	1642	852.839	1395.56	0.710501	2.73191e-11	1.78497e-13	PSK4	GO:0043231//intracellular membrane-bounded organelle	NA	GO:0032502//developmental process;GO:0044699//single-organism process	NA	gi|18408948|ref|NP_566926.1|//phytosulfokine 3 [Arabidopsis thaliana]
AT3G17860	1675	355.166	580.849	0.709671	2.72282e-09	2.48839e-11	JAZ3	NA	GO:0005515//protein binding	GO:0006952//defense response;GO:0009755//hormone-mediated signaling pathway;GO:0009694//jasmonic acid metabolic process	K13464//jasmonate ZIM domain-containing protein	gi|18401669|ref|NP_566590.1|//jasmonate-zim-domain protein 3 [Arabidopsis thaliana];gi|42572469|ref|NP_974330.1|//jasmonate-zim-domain protein 3 [Arabidopsis thaliana]
AT3G23510	3191	79.1972	129.439	0.708753	0.00348031	0.000115857	AT3G23510//AT3G23510	NA	GO:0008757//S-adenosylmethionine-dependent methyltransferase activity	GO:0006629//lipid metabolic process	K00574//cyclopropane-fatty-acyl-phospholipid synthase [EC:2.1.1.79]	gi|30687094|ref|NP_188993.2|//cyclopropane-fatty-acyl-phospholipid synthase [Arabidopsis thaliana]
AT3G55500	1251	80.9906	132.285	0.707821	0.00444147	0.000153914	EXPA16	NA	NA	GO:0000902//cell morphogenesis;GO:0009827//plant-type cell wall modification;GO:0048646//anatomical structure formation involved in morphogenesis	NA	gi|15233283|ref|NP_191109.1|//expansin A16 [Arabidopsis thaliana]
AT4G24040	2321	47.4583	77.3699	0.705112	0.0331955	0.00186555	TRE1	GO:0016020//membrane	GO:0015927//trehalase activity	GO:0005991//trehalose metabolic process	K01194//alpha,alpha-trehalase [EC:3.2.1.28]	gi|15233663|ref|NP_194135.1|//trehalase 1 [Arabidopsis thaliana]
AT1G11260	2483	5272.73	8583.54	0.703023	2.77784e-16	1.10277e-18	STP1	GO:0043231//intracellular membrane-bounded organelle;GO:0031224//intrinsic component of membrane;GO:0005911//cell-cell junction	GO:0005402//cation:sugar symporter activity	GO:0009814//defense response, incompatible interaction;GO:0008643//carbohydrate transport;GO:0009725//response to hormone;GO:0016049//cell growth	K08150//MFS transporter, SP family, solute carrier family 2 (myo-inositol transporter), member 13	gi|15220330|ref|NP_172592.1|//sugar transporter 1 [Arabidopsis thaliana]
AT2G35980	1048	361.955	587.327	0.698354	3.54861e-08	3.83007e-10	YLS9	GO:0009536//plastid	NA	GO:0006605//protein targeting;GO:0010260//animal organ senescence;GO:0010243//response to organonitrogen compound;GO:0042743//hydrogen peroxide metabolic process;GO:0002252//immune effector process;GO:0009627//systemic acquired resistance;GO:0009626//plant-type hypersensitive response;GO:0009755//hormone-mediated signaling pathway	K08488//syntaxin 7	gi|15227542|ref|NP_181142.1|//protein NDR1/HIN1-like 10 [Arabidopsis thaliana]
AT5G13750	1827	176.995	286.795	0.696309	3.16771e-05	5.90785e-07	ZIFL1	GO:0031224//intrinsic component of membrane	NA	GO:0044763//single-organism cellular process;GO:0009628//response to abiotic stimulus	K17866//diphthamide biosynthesis protein 2;K12670//oligosaccharyltransferase complex subunit beta;K12818//ATP-dependent RNA helicase DHX8/PRP22 [EC:3.6.4.13]	gi|30684565|ref|NP_851036.1|//zinc induced facilitator-like 1 protein [Arabidopsis thaliana]
AT3G44630	4195	679.836	1099.37	0.693413	4.38357e-09	4.16931e-11	AT3G44630//AT3G44630	GO:0012505//endomembrane system;GO:0044424//intracellular part;GO:0031090//organelle membrane	GO:0019904//protein domain specific binding;GO:0016462//pyrophosphatase activity;GO:0032550//purine ribonucleoside binding	GO:0050832//defense response to fungus;GO:0007154//cell communication	K19613//leucine-rich repeat protein SHOC2	gi|15230461|ref|NP_190049.1|//TIR-NBS-LRR class disease resistance protein [Arabidopsis thaliana];gi|30692215|ref|NP_850655.1|//TIR-NBS-LRR class disease resistance protein [Arabidopsis thaliana]
AT1G02520	4070	142.982	231.112	0.692759	0.000129409	2.79346e-06	ABCB11	GO:0031224//intrinsic component of membrane	GO:0015405//P-P-bond-hydrolysis-driven transmembrane transporter activity;GO:0017111//nucleoside-triphosphatase activity;GO:0032550//purine ribonucleoside binding	GO:0044763//single-organism cellular process;GO:0009154//purine ribonucleotide catabolic process;GO:0051234//establishment of localization	K05658//ATP-binding cassette, subfamily B (MDR/TAP), member 1 [EC:3.6.3.44]	gi|15217785|ref|NP_171753.1|//P-glycoprotein 11 [Arabidopsis thaliana]
AT1G74010	1505	92.0899	148.46	0.688962	0.0101574	0.000420459	AT1G74010//AT1G74010	GO:0005618//cell wall;GO:0031090//organelle membrane;GO:0005911//cell-cell junction;GO:0009536//plastid	GO:0046527//glucosyltransferase activity;GO:0016843//amine-lyase activity	GO:0009247//glycolipid biosynthetic process;GO:0006950//response to stress;GO:0032958//inositol phosphate biosynthetic process;GO:0007568//aging;GO:0010035//response to inorganic substance;GO:0009725//response to hormone;GO:0046942//carboxylic acid transport;GO:0009059//macromolecule biosynthetic process;GO:0015698//inorganic anion transport	K01757//strictosidine synthase [EC:4.3.3.2]	gi|15221105|ref|NP_177541.1|//strictosidine synthase-like protein [Arabidopsis thaliana]
AT2G05540	824	1142.28	1839.16	0.687126	1.64143e-13	8.48479e-16	AT2G05540//AT2G05540	NA	NA	NA	NA	gi|227206208|dbj|BAH57159.1|//AT2G05540 [Arabidopsis thaliana]
AT4G28410	1731	71.5678	115.01	0.684378	0.00858968	0.000344198	AT4G28410//AT4G28410	GO:0044424//intracellular part	GO:0016769//transferase activity, transferring nitrogenous groups;GO:0043168//anion binding;GO:0016846//carbon-sulfur lyase activity	GO:0018871//1-aminocyclopropane-1-carboxylate metabolic process	K00815//tyrosine aminotransferase [EC:2.6.1.5]	gi|42567214|ref|NP_194570.2|//tyrosine transaminase family protein [Arabidopsis thaliana]
AT5G62920	1459	402.904	646.584	0.682402	5.51162e-09	5.31059e-11	ARR6	GO:0043231//intracellular membrane-bounded organelle	GO:0004871//signal transducer activity;GO:0005488//binding	GO:0006605//protein targeting;GO:0009626//plant-type hypersensitive response;GO:0009813//flavonoid biosynthetic process;GO:0006351//transcription, DNA-templated;GO:0009755//hormone-mediated signaling pathway;GO:0048511//rhythmic process;GO:0009639//response to red or far red light	K14492//two-component response regulator ARR-A family	gi|15242000|ref|NP_201097.1|//two-component response regulator ARR6 [Arabidopsis thaliana]
AT5G43520	1079	161.815	259.312	0.680342	5.89711e-05	1.1803e-06	AT5G43520//AT5G43520	NA	GO:0016668//oxidoreductase activity, acting on a sulfur group of donors, NAD(P) as acceptor	GO:0048528//post-embryonic root development;GO:0010035//response to inorganic substance;GO:0040007//growth;GO:0030001//metal ion transport;GO:0044710//single-organism metabolic process;GO:0015698//inorganic anion transport;GO:0048764//trichoblast maturation	K17609//nucleoredoxin [EC:1.8.1.8];K16219//protein N-terminal methyltransferase [EC:2.1.1.244];K20393//PRA1 family protein 3	gi|15239894|ref|NP_199165.1|//cysteine/histidine-rich C1 domain-containing protein [Arabidopsis thaliana]
AT1G30080	1763	61.0422	97.8024	0.680061	0.0170976	0.000796831	AT1G30080//AT1G30080	NA	GO:0043167//ion binding;GO:0016798//hydrolase activity, acting on glycosyl bonds	GO:0044260//cellular macromolecule metabolic process;GO:0044238//primary metabolic process;GO:0010087//phloem or xylem histogenesis	K19891//glucan endo-1,3-beta-glucosidase 1/2/3 [EC:3.2.1.39]	gi|30691233|ref|NP_174300.2|//glycosyl hydrolases family protein [Arabidopsis thaliana];gi|12324171|gb|AAG52058.1|AC022455_12//beta-1,3-glucanase precursor, putative; 75043-73120 [Arabidopsis thaliana]
AT5G26290	1164	51.7271	82.7677	0.678149	0.0382348	0.00223729	AT5G26290//AT5G26290	GO:0031224//intrinsic component of membrane;GO:0005911//cell-cell junction;GO:0009536//plastid	NA	GO:0030001//metal ion transport	K10523//speckle-type POZ protein	gi|15240301|ref|NP_198001.1|//TRAF-like family protein [Arabidopsis thaliana]
AT5G55820	5721	120.512	192.736	0.677449	0.0059948	0.00022113	WYR	NA	NA	NA	NA	gi|334562419|gb|AEG79732.1|//hypothetical protein At5g55820 [Arabidopsis thaliana];gi|15241047|ref|NP_200393.1|//uncharacterized protein [Arabidopsis thaliana]
AT5G38710	1644	76.5727	122.2	0.674345	0.0106572	0.000445995	AT5G38710//AT5G38710	GO:0043231//intracellular membrane-bounded organelle	GO:0016645//oxidoreductase activity, acting on the CH-NH group of donors	GO:0006605//protein targeting;GO:0014070//response to organic cyclic compound;GO:0009404//toxin metabolic process;GO:0006560//proline metabolic process;GO:0006536//glutamate metabolic process;GO:0009626//plant-type hypersensitive response;GO:0051707//response to other organism;GO:0009755//hormone-mediated signaling pathway;GO:0009694//jasmonic acid metabolic process	K00318//proline dehydrogenase [EC:1.5.-.-]	gi|10176897|dbj|BAB10129.1|//proline oxidase precursor [Arabidopsis thaliana]
AT1G51470	1851	292.929	466.362	0.670902	6.94692e-06	1.13877e-07	BGLU35	NA	GO:0015926//glucosidase activity;GO:0043167//ion binding	GO:0019757//glycosinolate metabolic process;GO:0006970//response to osmotic stress;GO:0044238//primary metabolic process	K01237//myrosinase [EC:3.2.1.147]	gi|30694982|ref|NP_175558.3|//myrosinase 5 [Arabidopsis thaliana]
AT1G14550	1214	139.035	221.347	0.67086	0.00104605	2.80439e-05	AT1G14550//AT1G14550	NA	GO:0016209//antioxidant activity;GO:0043169//cation binding;GO:0003824//catalytic activity;GO:0046906//tetrapyrrole binding	GO:0044710//single-organism metabolic process;GO:0001666//response to hypoxia	K00430//peroxidase [EC:1.11.1.7]	gi|15223818|ref|NP_172907.1|//peroxidase 5 [Arabidopsis thaliana]
AT5G66210	2124	463.154	737.198	0.670561	2.85775e-08	3.06078e-10	CPK28	GO:0016020//membrane;GO:0009536//plastid	GO:0046872//metal ion binding;GO:0004674//protein serine/threonine kinase activity;GO:0032550//purine ribonucleoside binding	GO:0006464//cellular protein modification process;GO:0010243//response to organonitrogen compound;GO:0006796//phosphate-containing compound metabolic process	K13412//calcium-dependent protein kinase [EC:2.7.11.1]	gi|15239300|ref|NP_201422.1|//calcium-dependent protein kinase 28 [Arabidopsis thaliana];gi|145334921|ref|NP_001078806.1|//calcium-dependent protein kinase 28 [Arabidopsis thaliana]
AT3G13750	3493	3434.77	5423.45	0.658994	3.12287e-16	1.26557e-18	BGAL1	GO:0005618//cell wall;GO:0005911//cell-cell junction;GO:0044444//cytoplasmic part	GO:0015925//galactosidase activity;GO:0043167//ion binding	GO:0042743//hydrogen peroxide metabolic process;GO:0008104//protein localization;GO:0044238//primary metabolic process;GO:0048588//developmental cell growth	K12309//beta-galactosidase [EC:3.2.1.23]	gi|15231354|ref|NP_187988.1|//beta galactosidase 1 [Arabidopsis thaliana]
AT1G42470	4533	244.321	385.712	0.658746	5.6027e-06	8.96635e-08	AT1G42470//AT1G42470	GO:0031224//intrinsic component of membrane;GO:0005911//cell-cell junction	GO:0004888//transmembrane signaling receptor activity	GO:0015918//sterol transport	K12385//Niemann-Pick C1 protein	gi|565497926|ref|XP_006306602.1|//hypothetical protein CARUB_v10008106mg [Capsella rubella]
AT4G31060	1372	58.0848	91.5086	0.655747	0.0436845	0.00269955	AT4G31060//AT4G31060	GO:0043231//intracellular membrane-bounded organelle	GO:0001071//nucleic acid binding transcription factor activity;GO:0003676//nucleic acid binding	GO:0006351//transcription, DNA-templated	K09286//EREBP-like factor	gi|18417729|ref|NP_567867.1|//ethylene-responsive transcription factor ERF015 [Arabidopsis thaliana]
AT1G05420	961	79.6621	125.498	0.655695	0.008021	0.000317762	OFP12	NA	NA	GO:0006351//transcription, DNA-templated	NA	gi|8778715|gb|AAF79723.1|AC005106_4//T25N20.7 [Arabidopsis thaliana]
AT5G59090	2463	1617.54	2544.06	0.653326	1.74883e-16	6.58106e-19	SBT4.12	NA	NA	NA	K08653//membrane-bound transcription factor site-1 protease [EC:3.4.21.112];K13199//plasminogen activator inhibitor 1 RNA-binding protein	gi|18424191|ref|NP_568895.1|//subtilase 4.12 [Arabidopsis thaliana];gi|79331435|ref|NP_001032102.1|//subtilase 4.12 [Arabidopsis thaliana];gi|79331408|ref|NP_001032101.1|//subtilase 4.12 [Arabidopsis thaliana]
AT3G57300	5015	319.022	501.621	0.652942	6.52074e-05	1.3186e-06	INO80	GO:0043231//intracellular membrane-bounded organelle	GO:0017111//nucleoside-triphosphatase activity;GO:0003676//nucleic acid binding;GO:0032550//purine ribonucleoside binding	GO:0006342//chromatin silencing;GO:0006305//DNA alkylation;GO:0006281//DNA repair;GO:0009409//response to cold;GO:0007154//cell communication;GO:0009606//tropism;GO:0006402//mRNA catabolic process;GO:0030422//production of siRNA involved in RNA interference;GO:0035195//gene silencing by miRNA;GO:0006310//DNA recombination;GO:0045087//innate immune response	K11665//DNA helicase INO80 [EC:3.6.4.12]	gi|6735309|emb|CAB68136.1|//helicase-like protein [Arabidopsis thaliana];gi|30694618|ref|NP_191289.2|//DNA helicase INO80 complex-like 1 [Arabidopsis thaliana];gi|334186052|ref|NP_001190117.1|//DNA helicase INO80 complex-like 1 [Arabidopsis thaliana]
AT1G61820	2071	207.696	326.286	0.651661	9.64078e-05	2.04122e-06	BGLU46	NA	GO:0008422//beta-glucosidase activity;GO:0043167//ion binding	GO:0009699//phenylpropanoid biosynthetic process;GO:0044238//primary metabolic process	K05350//beta-glucosidase [EC:3.2.1.21]	gi|42571953|ref|NP_974067.1|//beta glucosidase 46 [Arabidopsis thaliana];gi|3367517|gb|AAC28502.1|//Similar to F4I1.26 putative beta-glucosidase gi|3128187 from A. thaliana BAC gb|AC004521. ESTs gb|N97083, gb|F19868 and gb|F15482 come from this gene [Arabidopsis thaliana]
AT1G63180	1478	121.149	189.477	0.645242	0.00685557	0.000261669	UGE3	GO:0043231//intracellular membrane-bounded organelle	GO:0005515//protein binding;GO:0048037//cofactor binding;GO:0016857//racemase and epimerase activity, acting on carbohydrates and derivatives;GO:0036094//small molecule binding	GO:0048229//gametophyte development;GO:0019318//hexose metabolic process	K01784//UDP-glucose 4-epimerase [EC:5.1.3.2]	gi|18407751|ref|NP_564811.1|//UDP-glucose 4-epimerase [Arabidopsis thaliana]
AT5G25980	1898	4161.9	6507.62	0.644889	7.16484e-20	2.01476e-22	TGG2	GO:0005840//ribosome;GO:0005618//cell wall;GO:0005911//cell-cell junction;GO:0005576//extracellular region;GO:0042579//microbody;GO:0009536//plastid	GO:0015926//glucosidase activity;GO:0043167//ion binding	GO:0010118//stomatal movement;GO:0006952//defense response;GO:0009725//response to hormone;GO:0044238//primary metabolic process;GO:0019759//glycosinolate catabolic process;GO:0051707//response to other organism	K01237//myrosinase [EC:3.2.1.147]	gi|18420974|ref|NP_568479.1|//myrosinase 2 [Arabidopsis thaliana]
AT4G16370	2698	1779.16	2781.91	0.644875	8.80537e-15	4.00542e-17	OPT3	GO:0005911//cell-cell junction	GO:0015197//peptide transporter activity	GO:0009826//unidimensional cell growth;GO:0015833//peptide transport;GO:0045229//external encapsulating structure organization;GO:0048588//developmental cell growth;GO:0005976//polysaccharide metabolic process;GO:0030003//cellular cation homeostasis;GO:0043479//pigment accumulation in tissues in response to UV light	K04773//protease IV [EC:3.4.21.-]	gi|240255930|ref|NP_567493.5|//oligopeptide transporter [Arabidopsis thaliana]
AT3G06460	1109	146.093	227.851	0.641204	0.00140056	3.95577e-05	AT3G06460//AT3G06460	GO:0031224//intrinsic component of membrane	NA	GO:0006694//steroid biosynthetic process;GO:0030148//sphingolipid biosynthetic process	K10249//elongation of very long chain fatty acids protein 4 [EC:2.3.1.199]	gi|15230725|ref|NP_187297.1|//membrane-associated elongase-like protein [Arabidopsis thaliana]
AT5G41150	3497	94.8228	147.385	0.63628	0.00787731	0.000310767	UVH1	NA	NA	NA	K10848//DNA excision repair protein ERCC-4 [EC:3.1.-.-]	gi|79329474|ref|NP_001031991.1|//DNA repair endonuclease UVH1 [Arabidopsis thaliana];gi|15237571|ref|NP_198931.1|//DNA repair endonuclease UVH1 [Arabidopsis thaliana]
AT5G12340	906	99.9755	155.282	0.635247	0.00538736	0.000194045	AT5G12340//AT5G12340	GO:0043231//intracellular membrane-bounded organelle	NA	NA	NA	gi|116830625|gb|ABK28270.1|//unknown [Arabidopsis thaliana]
AT1G06090	2313	217.472	337.612	0.63454	9.467e-05	2.00051e-06	AT1G06090//AT1G06090	GO:0031224//intrinsic component of membrane	GO:0016705//oxidoreductase activity, acting on paired donors, with incorporation or reduction of molecular oxygen	GO:0006631//fatty acid metabolic process	K20416//palmitoyl-[glycerolipid] 7-desaturase [EC:1.14.19.42]	gi|15221394|ref|NP_172099.1|//delta-9 desaturase-like 1 protein [Arabidopsis thaliana]
AT1G80130	1475	169.142	262.534	0.634271	0.000296589	6.86832e-06	AT1G80130//AT1G80130	NA	NA	GO:0006950//response to stress	NA	gi|18412668|ref|NP_565230.1|//tetratricopeptide repeat domain-containing protein [Arabidopsis thaliana]
AT1G19050	943	116.659	180.543	0.630046	0.00491678	0.000173029	ARR7	GO:0043231//intracellular membrane-bounded organelle	GO:0004871//signal transducer activity;GO:0005488//binding	GO:0010565//regulation of cellular ketone metabolic process;GO:0010243//response to organonitrogen compound;GO:0009845//seed germination;GO:0006351//transcription, DNA-templated;GO:0009755//hormone-mediated signaling pathway;GO:0048511//rhythmic process;GO:0048367//shoot system development	K14492//two-component response regulator ARR-A family	gi|15221927|ref|NP_173339.1|//two-component response regulator ARR7 [Arabidopsis thaliana]
AT5G43270	1763	111.195	171.797	0.627606	0.0157429	0.000720678	SPL2	GO:0009526//plastid envelope	GO:0016879//ligase activity, forming carbon-nitrogen bonds;GO:0046914//transition metal ion binding;GO:0001071//nucleic acid binding transcription factor activity;GO:0003676//nucleic acid binding	GO:0003006//developmental process involved in reproduction;GO:0006351//transcription, DNA-templated;GO:0048506//regulation of timing of meristematic phase transition	K13415//protein brassinosteroid insensitive 1 [EC:2.7.10.1 2.7.11.1]	gi|15239820|ref|NP_199141.1|//squamosa promoter-binding-like protein 2 [Arabidopsis thaliana]
AT4G37220	866	77.5745	119.624	0.624856	0.0194344	0.000933868	AT4G37220//AT4G37220	GO:0043231//intracellular membrane-bounded organelle	NA	GO:0009746//response to hexose;GO:0034285//response to disaccharide	K03251//translation initiation factor 3 subunit D;K12189//ESCRT-II complex subunit VPS25	gi|15235477|ref|NP_195439.1|//cold acclimation protein WCOR413 [Arabidopsis thaliana]
AT3G48520	1922	81.2325	125.059	0.622478	0.0269858	0.00141948	CYP94B3	NA	GO:0046914//transition metal ion binding;GO:0004497//monooxygenase activity;GO:0046906//tetrapyrrole binding	GO:0048608//reproductive structure development;GO:0010243//response to organonitrogen compound;GO:0048229//gametophyte development;GO:0006952//defense response;GO:0009725//response to hormone;GO:0051707//response to other organism;GO:0009694//jasmonic acid metabolic process	K13407//fatty acid omega-hydroxylase [EC:1.14.-.-]	gi|15228396|ref|NP_190421.1|//cytochrome P450, family 94, subfamily B, polypeptide 3 [Arabidopsis thaliana]
AT1G77380	1891	159.86	245.994	0.621811	0.00084915	2.19117e-05	AAP3	GO:0031224//intrinsic component of membrane	GO:0046943//carboxylic acid transmembrane transporter activity	GO:0006605//protein targeting;GO:0006865//amino acid transport;GO:0015748//organophosphate ester transport;GO:0009626//plant-type hypersensitive response;GO:0016482//cytosolic transport;GO:0015672//monovalent inorganic cation transport	K14209//solute carrier family 36 (proton-coupled amino acid transporter)	gi|15223930|ref|NP_177862.1|//amino acid permease 3 [Arabidopsis thaliana]
AT5G23840	950	189.924	291.057	0.615881	0.000143989	3.14393e-06	AT5G23840//AT5G23840	NA	NA	GO:0030001//metal ion transport	NA	gi|15237840|ref|NP_197773.1|//MD-2-related lipid recognition domain-containing protein [Arabidopsis thaliana]
AT5G06870	1168	921.599	1410.44	0.613937	2.11419e-11	1.36388e-13	PGIP2	GO:0043231//intracellular membrane-bounded organelle;GO:0005618//cell wall;GO:0005911//cell-cell junction;GO:0044444//cytoplasmic part	GO:0004857//enzyme inhibitor activity	GO:0006605//protein targeting;GO:0042743//hydrogen peroxide metabolic process;GO:0009627//systemic acquired resistance;GO:0006351//transcription, DNA-templated;GO:0032787//monocarboxylic acid metabolic process;GO:0009626//plant-type hypersensitive response;GO:0006984//ER-nucleus signaling pathway;GO:0046942//carboxylic acid transport;GO:0006470//protein dephosphorylation;GO:0009755//hormone-media…	K01188//beta-glucosidase [EC:3.2.1.21];K04730//interleukin-1 receptor-associated kinase 1 [EC:2.7.11.1];K13420//LRR receptor-like serine/threonine-protein kinase FLS2 [EC:2.7.11.1]	gi|15240183|ref|NP_196305.1|//polygalacturonase inhibitor 2 [Arabidopsis thaliana]
AT3G06500	2671	245.813	376.016	0.613233	0.000174355	3.87905e-06	A/N-InvC	NA	GO:0004553//hydrolase activity, hydrolyzing O-glycosyl compounds	NA	K02986//small subunit ribosomal protein S4;K11593//eukaryotic translation initiation factor 2C	gi|976901662|gb|KVH89680.1|//Glycosyl hydrolase family 100 protein [Cynara cardunculus var. scolymus];gi|42563553|ref|NP_187302.2|//protein alkaline/neutral invertase C [Arabidopsis thaliana]
AT5G26660	1509	99.2603	151.433	0.609392	0.0173169	0.000810631	MYB86	GO:0043231//intracellular membrane-bounded organelle	GO:0003676//nucleic acid binding	GO:0006351//transcription, DNA-templated	K09422//myb proto-oncogene protein, plant	gi|30690317|ref|NP_850879.1|//transcription factor MYB86 [Arabidopsis thaliana]
AT3G16440	1227	251.903	383.511	0.606403	5.40191e-05	1.06555e-06	MLP-300B	GO:0043231//intracellular membrane-bounded organelle	NA	GO:0003006//developmental process involved in reproduction;GO:0006950//response to stress;GO:0030001//metal ion transport	K03695//ATP-dependent Clp protease ATP-binding subunit ClpB	gi|15228214|ref|NP_188265.1|//myrosinase-binding protein-like protein-300B [Arabidopsis thaliana]
AT3G12980	5683	218.507	332.386	0.605183	0.000180243	4.02495e-06	HAC5	GO:0043231//intracellular membrane-bounded organelle	GO:0000989//transcription factor activity, transcription factor binding;GO:0046914//transition metal ion binding;GO:0008080//N-acetyltransferase activity	GO:0009791//post-embryonic development;GO:0006351//transcription, DNA-templated;GO:0043543//protein acylation;GO:0016570//histone modification	K04498//E1A/CREB-binding protein [EC:2.3.1.48]	gi|15230656|ref|NP_187904.1|//histone acetyltransferase HAC5 [Arabidopsis thaliana]
AT1G20160	2392	326.996	497.152	0.604414	1.4948e-05	2.63948e-07	ATSBT5.2	NA	NA	NA	K08653//membrane-bound transcription factor site-1 protease [EC:3.4.21.112];K13199//plasminogen activator inhibitor 1 RNA-binding protein	gi|18394832|ref|NP_564107.1|//serine-type endopeptidase SBT5.2 [Arabidopsis thaliana]
AT3G28220	1588	128.455	195.156	0.603362	0.00269754	8.50012e-05	AT3G28220//AT3G28220	GO:0005911//cell-cell junction;GO:0009526//plastid envelope	NA	GO:0009718//anthocyanin-containing compound biosynthetic process	K10523//speckle-type POZ protein	gi|15232931|ref|NP_189462.1|//TRAF-like family protein [Arabidopsis thaliana]
AT3G16340	4688	209.755	318.159	0.601041	0.00124364	3.43028e-05	ABCG29	GO:0016020//membrane;GO:0009526//plastid envelope	GO:0046915//transition metal ion transmembrane transporter activity;GO:0017111//nucleoside-triphosphatase activity;GO:0032550//purine ribonucleoside binding	GO:0050832//defense response to fungus;GO:0009814//defense response, incompatible interaction;GO:0071365//cellular response to auxin stimulus;GO:0052482//defense response by cell wall thickening;GO:0009154//purine ribonucleotide catabolic process;GO:0019762//glucosinolate catabolic process;GO:0015691//cadmium ion transport	K05681//ATP-binding cassette, subfamily G (WHITE), member 2	gi|334185395|ref|NP_001189911.1|//p-coumaryl alcohol exporter [Arabidopsis thaliana];gi|18401096|ref|NP_566543.1|//p-coumaryl alcohol exporter [Arabidopsis thaliana]
AT3G44300	1535	710.078	1076.44	0.600217	9.48231e-09	9.41094e-11	NIT2	GO:0016020//membrane;GO:0005911//cell-cell junction;GO:0005576//extracellular region;GO:0009536//plastid	GO:0018822//nitrile hydratase activity;GO:0000257//nitrilase activity	GO:0009267//cellular response to starvation;GO:0009683//indoleacetic acid metabolic process;GO:0019759//glycosinolate catabolic process;GO:0051707//response to other organism;GO:0010038//response to metal ion	K01501//nitrilase [EC:3.5.5.1]	gi|15229932|ref|NP_190016.1|//nitrilase 2 [Arabidopsis thaliana]
AT2G31010	3214	190.916	289.079	0.598524	0.000419047	1.00681e-05	AT2G31010//AT2G31010	GO:0016020//membrane	GO:0004672//protein kinase activity;GO:0032550//purine ribonucleoside binding	GO:0006464//cellular protein modification process;GO:0006796//phosphate-containing compound metabolic process	K04424//sterile alpha motif and leucine zipper containing kinase AZK [EC:2.7.11.25]	gi|42569496|ref|NP_180658.3|//putative serine/threonine kinase [Arabidopsis thaliana]
AT1G77890	1829	104.099	157.582	0.598147	0.0119073	0.000513084	AT1G77890//AT1G77890	GO:0043231//intracellular membrane-bounded organelle	NA	GO:0006914//autophagy	NA	gi|334183984|ref|NP_001185423.1|//DNA-directed RNA polymerase II protein [Arabidopsis thaliana];gi|30699291|ref|NP_177912.2|//DNA-directed RNA polymerase II protein [Arabidopsis thaliana];gi|186496112|ref|NP_001117614.1|//DNA-directed RNA polymerase II protein [Arabidopsis thaliana]
AT5G48010	2608	419.072	634.375	0.598139	4.73851e-06	7.46577e-08	THAS1	GO:0005911//cell-cell junction;GO:0031090//organelle membrane;GO:0009526//plastid envelope	GO:0031559//oxidosqualene cyclase activity;GO:0046915//transition metal ion transmembrane transporter activity;GO:0015405//P-P-bond-hydrolysis-driven transmembrane transporter activity;GO:0004721//phosphoprotein phosphatase activity;GO:0017111//nucleoside-triphosphatase activity;GO:0032550//purine ribonucleoside binding	GO:0071365//cellular response to auxin stimulus;GO:0009267//cellular response to starvation;GO:0009813//flavonoid biosynthetic process;GO:0010683//tricyclic triterpenoid metabolic process;GO:0043405//regulation of MAP kinase activity;GO:0010685//tetracyclic triterpenoid metabolic process;GO:0019762//glucosinolate catabolic process;GO:0052482//defense response by cell wall thickening;GO:0009755//h…	K15821//thalianol synthase [EC:5.4.99.31];K16206//baruol synthase [EC:5.4.99.57];K15823//arabidiol synthase [EC:4.2.1.124]	gi|42568386|ref|NP_199612.3|//thalianol synthase 1 [Arabidopsis thaliana];gi|145334775|ref|NP_001078733.1|//thalianol synthase 1 [Arabidopsis thaliana]
AT1G19720	3069	312.085	472.043	0.59698	0.00142349	4.04997e-05	AT1G19720//AT1G19720	GO:0009536//plastid	NA	NA	K17285//selenium-binding protein 1;K17710//pentatricopeptide repeat domain-containing protein 1	gi|30686506|ref|NP_173402.2|//pentatricopeptide repeat-containing protein [Arabidopsis thaliana]
AT3G17770	2368	289.672	436.763	0.592428	0.000348868	8.20883e-06	AT3G17770//AT3G17770	GO:0044424//intracellular part	GO:0016301//kinase activity;GO:0032550//purine ribonucleoside binding	GO:0019400//alditol metabolic process;GO:0009247//glycolipid biosynthetic process;GO:0009267//cellular response to starvation;GO:0009414//response to water deprivation;GO:0009608//response to symbiont;GO:0006796//phosphate-containing compound metabolic process	K00863//triose/dihydroxyacetone kinase / FAD-AMP lyase (cyclizing) [EC:2.7.1.28 2.7.1.29 4.6.1.15]	gi|15229519|ref|NP_188404.1|//dihydroxyacetone kinase [Arabidopsis thaliana]
AT2G02680	2256	99.8786	150.215	0.588783	0.0127936	0.000557625	AT2G02680//AT2G02680	GO:0043231//intracellular membrane-bounded organelle	GO:0046914//transition metal ion binding;GO:0016668//oxidoreductase activity, acting on a sulfur group of donors, NAD(P) as acceptor	GO:0007165//signal transduction;GO:0044710//single-organism metabolic process	K16219//protein N-terminal methyltransferase [EC:2.1.1.244];K20393//PRA1 family protein 3	gi|15227014|ref|NP_178371.1|//cysteine/histidine-rich C1 domain-containing protein [Arabidopsis thaliana]
AT4G24180	1274	69.2929	104.207	0.588668	0.039885	0.0023553	TLP1	GO:0043231//intracellular membrane-bounded organelle	GO:0042578//phosphoric ester hydrolase activity;GO:0001071//nucleic acid binding transcription factor activity	GO:0006464//cellular protein modification process;GO:0009725//response to hormone;GO:0006351//transcription, DNA-templated;GO:0042742//defense response to bacterium	K14297//nuclear pore complex protein Nup98-Nup96;K12173//BRCA1-A complex subunit BRE	gi|727514934|ref|XP_010433804.1|//PREDICTED: thaumatin-like protein 1b isoform X1 [Camelina sativa];gi|727527389|ref|XP_010439075.1|//PREDICTED: thaumatin-like protein 1b isoform X2 [Camelina sativa];gi|79484988|ref|NP_194149.2|//thaumatin-like protein 1 [Arabidopsis thaliana];gi|5051760|emb|CAB45053.1|//thaumatin-like protein [Arabidopsis thaliana];gi|565444574|ref|XP_006284161.1|//hypothetical …
AT1G56430	1443	203.096	305.348	0.588291	0.000239344	5.46898e-06	NAS4	NA	GO:0016765//transferase activity, transferring alkyl or aryl (other than methyl) groups	GO:0018130//heterocycle biosynthetic process;GO:0010232//vascular transport;GO:0048229//gametophyte development;GO:0000904//cell morphogenesis involved in differentiation	K05953//nicotianamine synthase [EC:2.5.1.43]	gi|15223535|ref|NP_176038.1|//nicotianamine synthase 4 [Arabidopsis thaliana]
AT1G36070	1714	111.432	167.001	0.583688	0.0174032	0.000817552	AT1G36070//AT1G36070	GO:0031234//extrinsic component of cytoplasmic side of plasma membrane;GO:0031461//cullin-RING ubiquitin ligase complex	NA	GO:0006498//N-terminal protein lipidation	K18643//katanin p80 WD40 repeat-containing subunit B1	gi|18400003|ref|NP_564469.1|//transducin/WD-40 repeat-containing protein [Arabidopsis thaliana];gi|334183047|ref|NP_001185142.1|//transducin/WD-40 repeat-containing protein [Arabidopsis thaliana]
AT1G77850	2398	108.843	162.935	0.582039	0.0124315	0.00053773	ARF17	GO:0043231//intracellular membrane-bounded organelle	GO:0001071//nucleic acid binding transcription factor activity;GO:0003676//nucleic acid binding	GO:0048229//gametophyte development;GO:0006351//transcription, DNA-templated;GO:0009755//hormone-mediated signaling pathway;GO:0048364//root development	K14486//auxin response factor	gi|12323297|gb|AAG51629.1|AC012193_11//putative auxin response factor; 79762-82020 [Arabidopsis thaliana]
AT2G39580	5122	231.364	346.157	0.581262	0.00141492	4.01387e-05	AT2G39580//AT2G39580	GO:0043231//intracellular membrane-bounded organelle	NA	NA	NA	gi|240254612|ref|NP_181490.5|//uncharacterized protein [Arabidopsis thaliana]
AT1G74770	4425	82.6486	123.641	0.581093	0.0350528	0.00200457	AT1G74770//AT1G74770	NA	GO:0046914//transition metal ion binding	GO:0000041//transition metal ion transport;GO:0009267//cellular response to starvation;GO:0010038//response to metal ion;GO:0015698//inorganic anion transport	K16276//zinc finger protein-like protein	gi|186495447|ref|NP_177615.2|//zinc ion binding protein [Arabidopsis thaliana]
AT4G02020	2970	223.298	333.205	0.577437	0.000479116	1.16896e-05	SWN	GO:0043231//intracellular membrane-bounded organelle;GO:0043234//protein complex;GO:0005911//cell-cell junction	GO:0003723//RNA binding;GO:0001071//nucleic acid binding transcription factor activity	GO:0006305//DNA alkylation;GO:0003006//developmental process involved in reproduction;GO:0009409//response to cold;GO:0006479//protein methylation;GO:0007154//cell communication;GO:0006351//transcription, DNA-templated;GO:0006402//mRNA catabolic process;GO:0030422//production of siRNA involved in RNA interference;GO:0009791//post-embryonic development;GO:0035195//gene silencing by miRNA;GO:004508…	K11430//histone-lysine N-methyltransferase EZH2 [EC:2.1.1.43]	gi|18411808|ref|NP_567221.1|//histone-lysine N-methyltransferase EZA1 [Arabidopsis thaliana]
AT2G32930	1691	77.1578	114.981	0.575509	0.0449549	0.00281642	ZFN2	GO:0043231//intracellular membrane-bounded organelle	GO:0046914//transition metal ion binding;GO:0003676//nucleic acid binding;GO:0016788//hydrolase activity, acting on ester bonds	GO:0006351//transcription, DNA-templated;GO:0048511//rhythmic process	K03260//translation initiation factor 4G	gi|18403134|ref|NP_565758.1|//zinc finger nuclease 2 [Arabidopsis thaliana]
AT4G17140	13197	263.105	392.003	0.575225	0.000449661	1.0878e-05	AT4G17140//AT4G17140	GO:0016020//membrane;GO:0043231//intracellular membrane-bounded organelle;GO:0005911//cell-cell junction	GO:0008289//lipid binding	GO:0007015//actin filament organization;GO:0022610//biological adhesion;GO:0045229//external encapsulating structure organization;GO:0000904//cell morphogenesis involved in differentiation;GO:0048764//trichoblast maturation	K19525//vacuolar protein sorting-associated protein 13A/C	gi|240255963|ref|NP_193447.5|//pleckstrin homology (PH) domain-containing protein [Arabidopsis thaliana];gi|238480786|ref|NP_001154245.1|//pleckstrin homology (PH) domain-containing protein [Arabidopsis thaliana];gi|334186631|ref|NP_001190747.1|//pleckstrin homology (PH) domain-containing protein [Arabidopsis thaliana]
AT4G15340	2552	180.355	268.694	0.575125	0.00500701	0.000177239	PEN1	GO:0005911//cell-cell junction;GO:0031090//organelle membrane;GO:0009526//plastid envelope	GO:0031559//oxidosqualene cyclase activity;GO:0046915//transition metal ion transmembrane transporter activity;GO:0015405//P-P-bond-hydrolysis-driven transmembrane transporter activity;GO:0004721//phosphoprotein phosphatase activity;GO:0017111//nucleoside-triphosphatase activity;GO:0032550//purine ribonucleoside binding	GO:0071365//cellular response to auxin stimulus;GO:0009267//cellular response to starvation;GO:0009813//flavonoid biosynthetic process;GO:0010683//tricyclic triterpenoid metabolic process;GO:0043405//regulation of MAP kinase activity;GO:0010685//tetracyclic triterpenoid metabolic process;GO:0019762//glucosinolate catabolic process;GO:0052482//defense response by cell wall thickening;GO:0009755//h…	K15821//thalianol synthase [EC:5.4.99.31];K16206//baruol synthase [EC:5.4.99.57];K15823//arabidiol synthase [EC:4.2.1.124]	gi|18414430|ref|NP_567462.1|//pentacyclic triterpene synthase 1 [Arabidopsis thaliana]
AT4G26150	1632	83.2199	123.981	0.575115	0.0347164	0.00197543	CGA1	GO:0043231//intracellular membrane-bounded organelle	GO:0000975//regulatory region DNA binding;GO:0046914//transition metal ion binding;GO:0001071//nucleic acid binding transcription factor activity	GO:0009908//flower development;GO:0009314//response to radiation;GO:0010476//gibberellin mediated signaling pathway;GO:0009845//seed germination;GO:0006351//transcription, DNA-templated;GO:0048511//rhythmic process;GO:0015995//chlorophyll biosynthetic process	K17895//GATA-binding protein 3	gi|15236131|ref|NP_194345.1|//putative GATA transcription factor 22 [Arabidopsis thaliana]
AT1G01040	6249	172.839	257.473	0.574991	0.00558665	0.000202833	DCL1	GO:0016604//nuclear body	GO:0003723//RNA binding;GO:0016891//endoribonuclease activity, producing 5'-phosphomonoesters;GO:0042623//ATPase activity, coupled;GO:0032550//purine ribonucleoside binding	GO:0006305//DNA alkylation;GO:0035196//production of miRNAs involved in gene silencing by miRNA;GO:0007154//cell communication;GO:0080050//regulation of seed development;GO:0002252//immune effector process;GO:0009606//tropism;GO:0030422//production of siRNA involved in RNA interference;GO:0007010//cytoskeleton organization;GO:0009790//embryo development;GO:0006379//mRNA cleavage;GO:0045087//innat…	K11592//endoribonuclease Dicer [EC:3.1.26.-]	gi|15223286|ref|NP_171612.1|//endoribonuclease Dicer-like 1 [Arabidopsis thaliana];gi|334182203|ref|NP_001184881.1|//endoribonuclease Dicer-like 1 [Arabidopsis thaliana]
AT1G30820	2509	634.876	944.804	0.57354	6.1176e-08	6.8558e-10	AT1G30820//AT1G30820	GO:0044424//intracellular part	GO:0016879//ligase activity, forming carbon-nitrogen bonds	GO:0006220//pyrimidine nucleotide metabolic process	K01937//CTP synthase [EC:6.3.4.2]	gi|15221525|ref|NP_174368.1|//CTP synthase-like protein [Arabidopsis thaliana]
AT1G03090	2659	633.629	942.747	0.573231	4.96363e-06	7.86152e-08	MCCA	GO:0043231//intracellular membrane-bounded organelle;GO:0005840//ribosome	GO:0016879//ligase activity, forming carbon-nitrogen bonds;GO:0016421//CoA carboxylase activity;GO:0046914//transition metal ion binding;GO:0032550//purine ribonucleoside binding	GO:0009746//response to hexose;GO:0006551//leucine metabolic process;GO:0034285//response to disaccharide	K01968//3-methylcrotonyl-CoA carboxylase alpha subunit [EC:6.4.1.4]	gi|18379053|ref|NP_563674.1|//methylcrotonoyl-CoA carboxylase subunit alpha [Arabidopsis thaliana];gi|30678473|ref|NP_849583.1|//methylcrotonoyl-CoA carboxylase subunit alpha [Arabidopsis thaliana]
AT1G13350	2564	116.976	174.04	0.573205	0.0234084	0.00118	AT1G13350//AT1G13350	GO:0043231//intracellular membrane-bounded organelle	GO:0004672//protein kinase activity;GO:0032550//purine ribonucleoside binding	GO:0006464//cellular protein modification process;GO:0006402//mRNA catabolic process	K08827//serine/threonine-protein kinase PRP4 [EC:2.7.11.1]	gi|42562040|ref|NP_563928.3|//Protein kinase superfamily protein [Arabidopsis thaliana];gi|334182549|ref|NP_001184982.1|//Protein kinase superfamily protein [Arabidopsis thaliana]
AT4G28040	1477	544.951	810.712	0.573064	6.27752e-08	7.06216e-10	UMAMIT33	NA	NA	NA	K01623//fructose-bisphosphate aldolase, class I [EC:4.1.2.13];K03255//protein TIF31	gi|15234371|ref|NP_194533.1|//nodulin MtN21-like transporter family protein [Arabidopsis thaliana]
AT4G15160	1101	987.141	1466.5	0.571051	1.92796e-06	2.80639e-08	AT4G15160//AT4G15160	GO:0000502//proteasome complex	GO:0004175//endopeptidase activity;GO:0005488//binding	GO:0006508//proteolysis;GO:0010876//lipid localization	K02883//large subunit ribosomal protein L18e	gi|334186552|ref|NP_001154236.2|//bifunctional inhibitor/lipid-transfer protein/seed storage 2S albumin-like protein [Arabidopsis thaliana]
AT5G43780	1904	1267.6	1880.43	0.568966	9.78647e-11	7.32508e-13	APS4	GO:0009532//plastid stroma	GO:0004779//sulfate adenylyltransferase activity	GO:0006605//protein targeting;GO:0006790//sulfur compound metabolic process;GO:0009626//plant-type hypersensitive response;GO:0009813//flavonoid biosynthetic process	K13811//3'-phosphoadenosine 5'-phosphosulfate synthase [EC:2.7.7.4 2.7.1.25]	gi|15239983|ref|NP_199191.1|//sulfate adenylyltransferase [Arabidopsis thaliana]
AT5G58160	4426	100.388	148.914	0.56889	0.0248963	0.00127869	AT5G58160//AT5G58160	GO:0044424//intracellular part	GO:0008092//cytoskeletal protein binding	GO:0030036//actin cytoskeleton organization	K02184//formin 2	gi|240256452|ref|NP_200624.5|//formin-like protein 13 [Arabidopsis thaliana]
AT1G69450	2493	559.475	829.72	0.568551	1.69665e-07	2.04872e-09	AT1G69450//AT1G69450	NA	NA	NA	K03021//DNA-directed RNA polymerase III subunit RPC2 [EC:2.7.7.6];K15813//beta-amyrin synthase [EC:5.4.99.39];K15601//lysine-specific demethylase 3 [EC:1.14.11.-]	gi|145337329|ref|NP_177104.2|//Early-responsive to dehydration stress protein (ERD4) [Arabidopsis thaliana]
AT1G35350	2786	287.024	425.37	0.567546	8.83079e-05	1.84416e-06	AT1G35350//AT1G35350	GO:0031224//intrinsic component of membrane	NA	GO:0009267//cellular response to starvation;GO:0015698//inorganic anion transport	K14514//ethylene-insensitive protein 3	gi|79357228|ref|NP_174768.2|//phosphate transporter PHO1-8 [Arabidopsis thaliana]
AT3G44670	4214	277.034	410.085	0.565857	0.00159911	4.61574e-05	AT3G44670//AT3G44670	GO:0012505//endomembrane system;GO:0044424//intracellular part;GO:0031090//organelle membrane	GO:0019904//protein domain specific binding;GO:0016462//pyrophosphatase activity;GO:0032550//purine ribonucleoside binding	GO:0050832//defense response to fungus;GO:0007154//cell communication	K19613//leucine-rich repeat protein SHOC2	gi|145332743|ref|NP_001078237.1|//TIR-NBS-LRR class disease resistance protein [Arabidopsis thaliana]
AT3G18290	4495	841.656	1244.78	0.564584	3.09923e-09	2.87085e-11	BTS	NA	GO:0046914//transition metal ion binding	GO:0009267//cellular response to starvation;GO:0003006//developmental process involved in reproduction	K16276//zinc finger protein-like protein	gi|15229615|ref|NP_188457.1|//putative E3 ligase BRUTUS [Arabidopsis thaliana]
AT1G29395	1021	580.178	857.08	0.562936	1.41254e-07	1.68813e-09	COR413IM1	GO:0009534//chloroplast thylakoid;GO:0009706//chloroplast inner membrane	NA	GO:0006972//hyperosmotic response;GO:0009414//response to water deprivation;GO:0009409//response to cold;GO:0009725//response to hormone;GO:0006873//cellular ion homeostasis;GO:0030001//metal ion transport	K03251//translation initiation factor 3 subunit D	gi|18397077|ref|NP_564328.1|//cold regulated 314 inner membrane 1 [Arabidopsis thaliana]
AT1G68150	1322	148.324	218.842	0.561145	0.00401773	0.000137402	WRKY9	GO:0043231//intracellular membrane-bounded organelle	GO:0003677//DNA binding;GO:0001071//nucleic acid binding transcription factor activity	GO:0000041//transition metal ion transport;GO:0009267//cellular response to starvation;GO:0006351//transcription, DNA-templated;GO:0015698//inorganic anion transport;GO:0010038//response to metal ion	K18835//WRKY transcription factor 2;K13424//WRKY transcription factor 33	gi|15221291|ref|NP_176982.1|//Group II-b WRKY transcription factor [Arabidopsis thaliana]
AT1G54000	1725	3090.91	4552.35	0.558578	2.38152e-10	1.87118e-12	GLL22	GO:0043231//intracellular membrane-bounded organelle;GO:0031090//organelle membrane;GO:0005911//cell-cell junction	GO:0016787//hydrolase activity	GO:0044238//primary metabolic process	K00679//phospholipid:diacylglycerol acyltransferase [EC:2.3.1.158];K01188//beta-glucosidase [EC:3.2.1.21];K01206//alpha-L-fucosidase [EC:3.2.1.51];K10960//geranylgeranyl diphosphate/geranylgeranyl-bacteriochlorophyllide a reductase [EC:1.3.1.83 1.3.1.111]	gi|15221019|ref|NP_175802.1|//GDSL esterase/lipase [Arabidopsis thaliana]
AT4G12020	6012	96.9883	142.672	0.55682	0.0329284	0.00184237	WRKY19	GO:0009526//plastid envelope	GO:0003677//DNA binding;GO:0004672//protein kinase activity;GO:0016462//pyrophosphatase activity;GO:0001071//nucleic acid binding transcription factor activity;GO:0032550//purine ribonucleoside binding	GO:0006464//cellular protein modification process;GO:0009555//pollen development;GO:0006950//response to stress;GO:0007154//cell communication;GO:0052386//cell wall thickening;GO:0006351//transcription, DNA-templated	K13414//mitogen-activated protein kinase kinase kinase 1 [EC:2.7.11.25];K19613//leucine-rich repeat protein SHOC2;K16225//probable WRKY transcription factor 52	gi|238480299|ref|NP_001154222.1|//mitogen-activated protein kinase kinase kinase 11 [Arabidopsis thaliana];gi|186511687|ref|NP_001118968.1|//mitogen-activated protein kinase kinase kinase 11 [Arabidopsis thaliana];gi|30681996|ref|NP_192939.2|//mitogen-activated protein kinase kinase kinase 11 [Arabidopsis thaliana]
AT1G30040	1834	113.37	166.657	0.55584	0.0169027	0.000786352	GA2OX2	GO:0044424//intracellular part	GO:0045543//gibberellin 2-beta-dioxygenase activity;GO:0046914//transition metal ion binding	GO:0032787//monocarboxylic acid metabolic process;GO:0009685//gibberellin metabolic process;GO:0009725//response to hormone;GO:0009639//response to red or far red light	K04125//gibberellin 2-oxidase [EC:1.14.11.13]	gi|79318890|ref|NP_001031112.1|//gibberellin 2-beta-dioxygenase 2 [Arabidopsis thaliana];gi|15220645|ref|NP_174296.1|//gibberellin 2-beta-dioxygenase 2 [Arabidopsis thaliana]
AT1G73260	1185	1361.53	1999.7	0.554557	0.000137235	2.98509e-06	KTI1	GO:0043231//intracellular membrane-bounded organelle	GO:0061135//endopeptidase regulator activity	GO:0010466//negative regulation of peptidase activity;GO:0014070//response to organic cyclic compound;GO:0006970//response to osmotic stress;GO:0008219//cell death;GO:0000302//response to reactive oxygen species;GO:0006952//defense response;GO:0010035//response to inorganic substance;GO:0015698//inorganic anion transport	NA	gi|18410311|ref|NP_565061.1|//kunitz trypsin inhibitor 1 [Arabidopsis thaliana]
AT5G24410	1201	83.6797	122.856	0.554017	0.0408759	0.00244086	PGL4	GO:0031090//organelle membrane;GO:0009536//plastid	GO:0052689//carboxylic ester hydrolase activity	GO:0006007//glucose catabolic process	K01057//6-phosphogluconolactonase [EC:3.1.1.31]	gi|15238523|ref|NP_197829.1|//6-phosphogluconolactonase 4 [Arabidopsis thaliana]
AT1G32940	2706	179.375	263.308	0.553768	0.00213639	6.47577e-05	SBT3.5	GO:0005576//extracellular region	GO:0004175//endopeptidase activity;GO:0005515//protein binding	GO:0009247//glycolipid biosynthetic process;GO:0044092//negative regulation of molecular function;GO:0009267//cellular response to starvation;GO:0009414//response to water deprivation;GO:0019538//protein metabolic process	K13199//plasminogen activator inhibitor 1 RNA-binding protein;K12663//Delta(3,5)-Delta(2,4)-dienoyl-CoA isomerase [EC:5.3.3.-]	gi|18398655|ref|NP_564412.1|//Subtilase 3.5 [Arabidopsis thaliana]
AT4G37010	872	227.831	334.275	0.55307	0.000573354	1.41311e-05	CEN2	GO:0016020//membrane;GO:0044424//intracellular part	GO:0046872//metal ion binding	GO:0051640//organelle localization;GO:0009826//unidimensional cell growth;GO:0006928//movement of cell or subcellular component;GO:0009913//epidermal cell differentiation;GO:0006259//DNA metabolic process	K13448//calcium-binding protein CML	gi|79326379|ref|NP_001031798.1|//centrin 2 [Arabidopsis thaliana]
AT3G01260	1699	184.152	270.14	0.552814	0.00145151	4.14769e-05	AT3G01260//AT3G01260	GO:0044424//intracellular part	GO:0016857//racemase and epimerase activity, acting on carbohydrates and derivatives;GO:0005488//binding	GO:0000041//transition metal ion transport;GO:0009267//cellular response to starvation;GO:0010035//response to inorganic substance;GO:0015698//inorganic anion transport;GO:0019318//hexose metabolic process	K01785//aldose 1-epimerase [EC:5.1.3.3]	gi|240254708|ref|NP_186775.4|//aldose 1-epimerase-like prtotein [Arabidopsis thaliana]
AT4G36410	631	572.584	839.444	0.551945	5.78694e-07	7.7775e-09	UBC17	GO:0043231//intracellular membrane-bounded organelle	GO:0016879//ligase activity, forming carbon-nitrogen bonds	GO:0009725//response to hormone;GO:0019941//modification-dependent protein catabolic process	K10688//ubiquitin-conjugating enzyme E2 W [EC:2.3.2.25]	gi|18419831|ref|NP_568004.1|//putative ubiquitin-conjugating enzyme E2 17 [Arabidopsis thaliana]
AT2G27550	995	340.124	498.551	0.551678	0.000261988	6.0237e-06	ATC	GO:0043231//intracellular membrane-bounded organelle	GO:0005543//phospholipid binding	GO:0009908//flower development;GO:0030001//metal ion transport	K16223//protein FLOWERING LOCUS T	gi|15225892|ref|NP_180324.1|//protein CENTRORADIALIS-like [Arabidopsis thaliana]
AT4G27450	1367	1397.19	2045.61	0.549996	9.21077e-11	6.818e-13	AT4G27450//AT4G27450	GO:0016020//membrane;GO:0043231//intracellular membrane-bounded organelle;GO:0005911//cell-cell junction;GO:0044444//cytoplasmic part	GO:0005488//binding	GO:0042743//hydrogen peroxide metabolic process;GO:0009627//systemic acquired resistance	K01953//asparagine synthase (glutamine-hydrolysing) [EC:6.3.5.4]	gi|18416995|ref|NP_567775.1|//aluminum induced protein with YGL and LRDR motifs [Arabidopsis thaliana]
AT2G24600	2335	549.787	804.09	0.548485	2.96965e-07	3.7578e-09	AT2G24600//AT2G24600	NA	NA	GO:0009814//defense response, incompatible interaction;GO:0009605//response to external stimulus;GO:0009696//salicylic acid metabolic process	K19626//inversin;K15502//serine/threonine-protein phosphatase 6 regulatory ankyrin repeat subunit A	gi|42570909|ref|NP_973528.1|//Ankyrin repeat family protein [Arabidopsis thaliana];gi|18400588|ref|NP_565575.1|//Ankyrin repeat family protein [Arabidopsis thaliana]
AT3G12700	1654	982.352	1436.49	0.548236	2.88805e-09	2.65134e-11	NANA	NA	GO:0004175//endopeptidase activity	GO:0019538//protein metabolic process	K00924//null;K02882//large subunit ribosomal protein L18Ae;K01381//saccharopepsin [EC:3.4.23.25];K08245//phytepsin [EC:3.4.23.40]	gi|30682289|ref|NP_187876.2|//aspartyl protease family protein [Arabidopsis thaliana];gi|238479750|ref|NP_001154610.1|//aspartyl protease family protein [Arabidopsis thaliana]
AT3G53480	4688	1290.4	1886.87	0.548178	2.55265e-08	2.69178e-10	ABCG37	NA	GO:0017111//nucleoside-triphosphatase activity;GO:0032550//purine ribonucleoside binding	GO:0009154//purine ribonucleotide catabolic process	K05681//ATP-binding cassette, subfamily G (WHITE), member 2	gi|15231821|ref|NP_190916.1|//ABC transporter G family member 37 [Arabidopsis thaliana]
AT5G39890	1361	112.57	164.482	0.547105	0.0266198	0.00139253	AT5G39890//AT5G39890	NA	GO:0016702//oxidoreductase activity, acting on single donors with incorporation of molecular oxygen, incorporation of two atoms of oxygen	GO:0044260//cellular macromolecule metabolic process;GO:0042743//hydrogen peroxide metabolic process;GO:0009627//systemic acquired resistance;GO:0044710//single-organism metabolic process;GO:0010087//phloem or xylem histogenesis	K10712//cysteamine dioxygenase [EC:1.13.11.19]	gi|15242505|ref|NP_198805.1|//uncharacterized protein [Arabidopsis thaliana]
AT3G19390	1900	569.713	831.656	0.545751	6.94692e-06	1.14049e-07	AT3G19390//AT3G19390	NA	GO:0070011//peptidase activity, acting on L-amino acid peptides	GO:0019538//protein metabolic process;GO:0030001//metal ion transport	K16292//KDEL-tailed cysteine endopeptidase [EC:3.4.22.-];K01365//cathepsin L [EC:3.4.22.15]	gi|18402225|ref|NP_566633.1|//Granulin repeat cysteine protease family protein [Arabidopsis thaliana]
AT5G67570	2471	135.796	198.072	0.544584	0.0149623	0.000681558	DG1	GO:0009536//plastid	GO:0005488//binding	GO:0009657//plastid organization;GO:0003006//developmental process involved in reproduction;GO:0006351//transcription, DNA-templated	K17710//pentatricopeptide repeat domain-containing protein 1	gi|334188692|ref|NP_201558.3|//pentatricopeptide repeat-containing protein delayed greening 1 [Arabidopsis thaliana]
AT1G06620	1501	232.339	338.843	0.544387	0.000696267	1.75636e-05	AT1G06620//AT1G06620	NA	GO:0016705//oxidoreductase activity, acting on paired donors, with incorporation or reduction of molecular oxygen;GO:0016641//oxidoreductase activity, acting on the CH-NH2 group of donors, oxygen as acceptor	GO:0006972//hyperosmotic response;GO:0044710//single-organism metabolic process;GO:0009755//hormone-mediated signaling pathway	K06892//feruloyl-CoA ortho-hydroxylase [EC:1.14.11.-];K13229//2,4-dihydroxy-1,4-benzoxazin-3-one-glucoside dioxygenase [EC:1.14.20.2]	gi|30679748|ref|NP_172147.2|//2-oxoglutarate-dependent dioxygenase-like protein [Arabidopsis thaliana]
AT5G39190	1061	93.0273	135.637	0.544022	0.0498572	0.00322547	GER2	GO:0044424//intracellular part;GO:0005576//extracellular region	GO:0016623//oxidoreductase activity, acting on the aldehyde or oxo group of donors, oxygen as acceptor;GO:0046914//transition metal ion binding;GO:0048037//cofactor binding	GO:0009226//nucleotide-sugar biosynthetic process;GO:0015833//peptide transport	K19476//vacuolar protein sorting-associated protein IST1;K11426//SET and MYND domain-containing protein	gi|15241662|ref|NP_198735.1|//germin-like protein 2a [Arabidopsis thaliana];gi|186527630|ref|NP_001119334.1|//germin-like protein 2a [Arabidopsis thaliana]
AT3G45970	986	508.759	741.14	0.542762	5.93701e-06	9.57504e-08	EXLA1	GO:0043231//intracellular membrane-bounded organelle;GO:0005618//cell wall;GO:0005911//cell-cell junction;GO:0044444//cytoplasmic part	NA	GO:0000003//reproduction;GO:0000902//cell morphogenesis;GO:0009827//plant-type cell wall modification	NA	gi|15231303|ref|NP_190183.1|//expansin-like A1 [Arabidopsis thaliana];gi|21555265|gb|AAM63819.1|//Expansin-like 1 precursor (At-EXPL1) (Ath-ExpBeta-2.1) [Arabidopsis thaliana]
AT4G38470	2406	2804.08	4082.94	0.542078	5.99039e-08	6.68847e-10	STY46	NA	GO:0004672//protein kinase activity;GO:0031406//carboxylic acid binding;GO:0032550//purine ribonucleoside binding	GO:0006464//cellular protein modification process;GO:0006796//phosphate-containing compound metabolic process	K04424//sterile alpha motif and leucine zipper containing kinase AZK [EC:2.7.11.25];K17535//serine/threonine-protein kinase TNNI3K [EC:2.7.11.1];K04365//B-Raf proto-oncogene serine/threonine-protein kinase [EC:2.7.11.1]	gi|18420244|ref|NP_568041.1|//ACT-like protein tyrosine kinase family protein [Arabidopsis thaliana]
AT2G39340	3740	168.294	245.047	0.542068	0.0189185	0.000904381	SAC3A	NA	NA	NA	K13210//far upstream element-binding protein	gi|42569765|ref|NP_181466.2|//SAC3/GANP/Nin1/mts3/eIF-3 p25-family protein [Arabidopsis thaliana]
AT1G53165	2616	129.848	188.866	0.540543	0.0136163	0.000604435	AT1G53165//AT1G53165	GO:0043231//intracellular membrane-bounded organelle	GO:0004672//protein kinase activity;GO:0032550//purine ribonucleoside binding	GO:0006464//cellular protein modification process;GO:0006970//response to osmotic stress;GO:0006412//translation;GO:0006796//phosphate-containing compound metabolic process;GO:0009606//tropism	K08838//serine/threonine-protein kinase 24/25/MST4 [EC:2.7.11.1]	gi|145324923|ref|NP_001077708.1|//map 4 kinase alpha1 [Arabidopsis thaliana];gi|334183264|ref|NP_001185209.1|//map 4 kinase alpha1 [Arabidopsis thaliana]
AT4G38420	2046	700.2	1018.06	0.539988	4.34921e-07	5.71933e-09	sks9	GO:0005618//cell wall;GO:0005911//cell-cell junction	GO:0046914//transition metal ion binding;GO:0003824//catalytic activity	GO:0044710//single-organism metabolic process	K19791//iron transport multicopper oxidase	gi|22329235|ref|NP_195555.2|//protein SKU5 similar 9 [Arabidopsis thaliana]
AT1G24190	4498	346.674	503.751	0.53913	0.00671086	0.000254372	SNL3	GO:0043231//intracellular membrane-bounded organelle	NA	GO:0048437//floral organ development;GO:0009409//response to cold;GO:0009725//response to hormone;GO:0006351//transcription, DNA-templated;GO:0043479//pigment accumulation in tissues in response to UV light	K11644//paired amphipathic helix protein Sin3a	gi|334182816|ref|NP_173829.3|//paired amphipathic helix protein Sin3-like 3 [Arabidopsis thaliana];gi|334182818|ref|NP_001185080.1|//paired amphipathic helix protein Sin3-like 3 [Arabidopsis thaliana]
AT3G21351	596	207.282	301.162	0.538947	0.00400757	0.000136889	AT3G21351//AT3G21351	NA	NA	NA	NA	gi|334185510|ref|NP_001189945.1|//uncharacterized protein [Arabidopsis thaliana]
AT4G09020	2746	199.923	290.297	0.538086	0.00328977	0.000108153	ISA3	GO:0009532//plastid stroma;GO:0043036//starch grain	GO:0016160//amylase activity;GO:0043167//ion binding;GO:0004133//glycogen debranching enzyme activity	GO:0005982//starch metabolic process;GO:0071555//cell wall organization	K01214//isoamylase [EC:3.2.1.68]	gi|22328517|ref|NP_192641.2|//isoamylase 3 [Arabidopsis thaliana]
AT1G44910	3153	175.293	254.44	0.537556	0.020668	0.00101109	PRP40A	GO:0016020//membrane;GO:0043234//protein complex;GO:0044444//cytoplasmic part	GO:0019899//enzyme binding	GO:0006396//RNA processing	K12821//pre-mRNA-processing factor 40	gi|186489050|ref|NP_001117438.1|//pre-mRNA-processing protein 40A [Arabidopsis thaliana];gi|79359944|ref|NP_175113.2|//pre-mRNA-processing protein 40A [Arabidopsis thaliana]
AT5G65870	1102	104.397	151.404	0.536322	0.0335061	0.00188716	PSK5	GO:0043231//intracellular membrane-bounded organelle	GO:0005102//receptor binding	GO:0006605//protein targeting;GO:0009653//anatomical structure morphogenesis;GO:0009626//plant-type hypersensitive response;GO:0009813//flavonoid biosynthetic process;GO:0006812//cation transport;GO:0048869//cellular developmental process	NA	gi|15239184|ref|NP_201388.1|//putative phytosulfokines 5 precursor [Arabidopsis thaliana]
AT2G30600	2713	2933.81	4248.54	0.53419	1.31318e-08	1.32501e-10	AT2G30600//AT2G30600	NA	NA	GO:0022610//biological adhesion;GO:0003006//developmental process involved in reproduction;GO:0003002//regionalization	K10523//speckle-type POZ protein	gi|334184586|ref|NP_001189642.1|//BTB/POZ domain-containing protein [Arabidopsis thaliana];gi|30684653|ref|NP_180618.2|//BTB/POZ domain-containing protein [Arabidopsis thaliana]
AT1G23020	2302	792.172	1146.6	0.53348	7.96093e-08	9.11909e-10	FRO3	GO:0031224//intrinsic component of membrane;GO:0005746//mitochondrial respiratory chain	GO:0050136//NADH dehydrogenase (quinone) activity;GO:0000166//nucleotide binding;GO:0046914//transition metal ion binding;GO:0016723//oxidoreductase activity, oxidizing metal ions, NAD or NADP as acceptor	GO:0043248//proteasome assembly;GO:0000041//transition metal ion transport;GO:0009267//cellular response to starvation;GO:0006007//glucose catabolic process;GO:0009409//response to cold;GO:0006970//response to osmotic stress;GO:0035966//response to topologically incorrect protein;GO:0006091//generation of precursor metabolites and energy;GO:0019941//modification-dependent protein catabolic proces…	K13447//respiratory burst oxidase [EC:1.6.3.- 1.11.1.-]	gi|334182777|ref|NP_173715.2|//ferric reduction oxidase 3 [Arabidopsis thaliana];gi|2462833|gb|AAB72168.1|//unknown [Arabidopsis thaliana];gi|334182779|ref|NP_001185067.1|//ferric reduction oxidase 3 [Arabidopsis thaliana]
AT5G20250	2769	9966.03	14405.2	0.5315	8.43452e-10	7.15027e-12	DIN10	GO:0005911//cell-cell junction;GO:0009536//plastid	NA	GO:0009746//response to hexose;GO:0006950//response to stress;GO:0034285//response to disaccharide;GO:0009628//response to abiotic stimulus	K06617//raffinose synthase [EC:2.4.1.82]	gi|334187792|ref|NP_001190347.1|//putative galactinol--sucrose galactosyltransferase 6 [Arabidopsis thaliana]
AT1G79700	1142	581.194	840.035	0.531429	4.30142e-07	5.62091e-09	WRI4	NA	NA	GO:0006351//transcription, DNA-templated	K09285//AP2-like factor, ANT lineage	gi|145327747|ref|NP_001077849.1|//AP2-like ethylene-responsive transcription factor WRI4 [Arabidopsis thaliana];gi|42563360|ref|NP_178088.2|//AP2-like ethylene-responsive transcription factor WRI4 [Arabidopsis thaliana]
AT1G69840	1208	554.078	799.623	0.529231	3.44578e-06	5.30076e-08	AT1G69840//AT1G69840	GO:0031090//organelle membrane;GO:0005911//cell-cell junction;GO:0009536//plastid	GO:0019901//protein kinase binding	NA	NA	gi|15222481|ref|NP_177142.1|//Hypersensitive-induced response protein 2 [Arabidopsis thaliana]
AT4G10380	2170	611.341	882.105	0.528974	7.47019e-06	1.22948e-07	NIP5%3B1	GO:0031224//intrinsic component of membrane;GO:0044459//plasma membrane part	GO:0015563//uptake transmembrane transporter activity;GO:0005372//water transmembrane transporter activity;GO:0015103//inorganic anion transmembrane transporter activity	GO:0000041//transition metal ion transport;GO:0009267//cellular response to starvation;GO:0010035//response to inorganic substance;GO:0015698//inorganic anion transport;GO:0010036//response to boron-containing substance	K09874//aquaporin NIP	gi|15235034|ref|NP_192776.1|//putative aquaporin NIP5-1 [Arabidopsis thaliana]
AT5G48450	2222	133.302	192.273	0.528455	0.0105248	0.000438715	sks3	GO:0016020//membrane;GO:0005911//cell-cell junction	GO:0046914//transition metal ion binding;GO:0003824//catalytic activity	GO:0044710//single-organism metabolic process	K19791//iron transport multicopper oxidase	gi|334188257|ref|NP_199656.2|//protein SKU5-like 3 [Arabidopsis thaliana]
AT4G15180	7855	314.795	453.887	0.527921	0.0164996	0.000760094	SDG2	NA	GO:0018024//histone-lysine N-methyltransferase activity	GO:0048437//floral organ development	K11423//histone-lysine N-methyltransferase SETD2 [EC:2.1.1.43];K09188//histone-lysine N-methyltransferase MLL3 [EC:2.1.1.43];K11422//histone-lysine N-methyltransferase SETD1 [EC:2.1.1.43]	gi|186511821|ref|NP_193253.4|//putative histone-lysine N-methyltransferase ATXR3 [Arabidopsis thaliana]
AT1G03220	1891	8302.01	11965.6	0.52736	1.08981e-07	1.2799e-09	AT1G03220//AT1G03220	GO:0016020//membrane;GO:0043231//intracellular membrane-bounded organelle;GO:0005618//cell wall;GO:0005911//cell-cell junction;GO:0044444//cytoplasmic part	GO:0004175//endopeptidase activity	GO:0006970//response to osmotic stress;GO:0019538//protein metabolic process	K02882//large subunit ribosomal protein L18Ae;K01381//saccharopepsin [EC:3.4.23.25]	gi|15218740|ref|NP_171821.1|//aspartyl protease-like protein [Arabidopsis thaliana]
AT5G54710	2020	715.577	1031.05	0.526941	2.58864e-06	3.85373e-08	AT5G54710//AT5G54710	NA	NA	GO:0051707//response to other organism	K19626//inversin;K15502//serine/threonine-protein phosphatase 6 regulatory ankyrin repeat subunit A	gi|30696508|ref|NP_200282.2|//Ankyrin repeat family protein [Arabidopsis thaliana]
AT1G08930	1838	3060.09	4405.96	0.525882	2.16843e-12	1.21056e-14	ERD6	GO:0031224//intrinsic component of membrane;GO:0043231//intracellular membrane-bounded organelle	GO:0005402//cation:sugar symporter activity	GO:0044763//single-organism cellular process;GO:0009814//defense response, incompatible interaction;GO:0009683//indoleacetic acid metabolic process;GO:0010243//response to organonitrogen compound;GO:0006970//response to osmotic stress;GO:0006568//tryptophan metabolic process;GO:0009725//response to hormone;GO:0051234//establishment of localization	K08145//MFS transporter, SP family, solute carrier family 2 (facilitated glucose transporter), member 8	gi|18390959|ref|NP_563830.1|//sugar transporter ERD6 [Arabidopsis thaliana]
AT5G54080	1699	495.679	713.122	0.524743	1.19753e-05	2.06504e-07	HGO	GO:0044444//cytoplasmic part	GO:0016702//oxidoreductase activity, acting on single donors with incorporation of molecular oxygen, incorporation of two atoms of oxygen	GO:0006558//L-phenylalanine metabolic process;GO:0009746//response to hexose;GO:0006787//porphyrin-containing compound catabolic process;GO:0009062//fatty acid catabolic process;GO:0006625//protein targeting to peroxisome;GO:0034285//response to disaccharide;GO:0006570//tyrosine metabolic process	K00451//homogentisate 1,2-dioxygenase [EC:1.13.11.5]	gi|15239545|ref|NP_200219.1|//homogentisate 1,2-dioxygenase [Arabidopsis thaliana]
AT1G76580	3859	110.291	158.607	0.524146	0.0282731	0.00150474	AT1G76580//AT1G76580	GO:0016020//membrane;GO:0043231//intracellular membrane-bounded organelle	GO:0001071//nucleic acid binding transcription factor activity;GO:0003676//nucleic acid binding	GO:0006351//transcription, DNA-templated	K13415//protein brassinosteroid insensitive 1 [EC:2.7.10.1 2.7.11.1]	gi|12323976|gb|AAG51947.1|AC015450_8//unknown protein; 70902-74753 [Arabidopsis thaliana]
AT2G25050	4264	114.303	164.336	0.523789	0.0286573	0.00153453	AT2G25050//AT2G25050	GO:0044424//intracellular part	GO:0008092//cytoskeletal protein binding	GO:0007010//cytoskeleton organization	K02184//formin 2	gi|334184435|ref|NP_001189597.1|//actin-binding FH2 protein [Arabidopsis thaliana]
AT1G69810	1593	337.082	484.29	0.522774	7.39626e-05	1.50792e-06	WRKY36	GO:0043231//intracellular membrane-bounded organelle	GO:0003677//DNA binding;GO:0001071//nucleic acid binding transcription factor activity	GO:0006820//anion transport;GO:0006351//transcription, DNA-templated	K10268//F-box and leucine-rich repeat protein 2/20;K18834//WRKY transcription factor 1	gi|18409374|ref|NP_564976.1|//WRKY DNA-binding protein 36 [Arabidopsis thaliana]
AT1G47600	1766	292.184	419.393	0.521427	0.00125781	3.49537e-05	BGLU34	NA	GO:0015926//glucosidase activity;GO:0043167//ion binding	GO:0019757//glycosinolate metabolic process;GO:0006970//response to osmotic stress;GO:0044238//primary metabolic process	K01237//myrosinase [EC:3.2.1.147]	gi|30694106|ref|NP_175191.2|//myrosinase 4 [Arabidopsis thaliana];gi|334183118|ref|NP_001185165.1|//myrosinase 4 [Arabidopsis thaliana]
AT5G26000	1876	23487.1	33673.6	0.519752	3.12679e-12	1.79668e-14	TGG1	GO:0005840//ribosome;GO:0005618//cell wall;GO:0005576//extracellular region;GO:0042579//microbody;GO:0009536//plastid	GO:0015926//glucosidase activity;GO:0043167//ion binding	GO:0010118//stomatal movement;GO:0006952//defense response;GO:0009725//response to hormone;GO:0044238//primary metabolic process;GO:0019759//glycosinolate catabolic process;GO:0051707//response to other organism	K01237//myrosinase [EC:3.2.1.147]	gi|30690085|ref|NP_851077.1|//myrosinase 1 [Arabidopsis thaliana]
AT1G63860	3682	333.996	478.794	0.519574	0.000960105	2.51322e-05	AT1G63860//AT1G63860	GO:0009536//plastid	GO:0032550//purine ribonucleoside binding	GO:0006952//defense response;GO:0007154//cell communication	K03283//heat shock 70kDa protein 1/8;K19613//leucine-rich repeat protein SHOC2	gi|238478954|ref|NP_001154443.1|//TIR-NBS-LRR class disease resistance protein [Arabidopsis thaliana];gi|238478956|ref|NP_001154444.1|//TIR-NBS-LRR class disease resistance protein [Arabidopsis thaliana]
AT1G67310	3051	211.681	303.405	0.519354	0.00266733	8.34989e-05	AT1G67310//AT1G67310	GO:0043231//intracellular membrane-bounded organelle;GO:0044444//cytoplasmic part	GO:0005515//protein binding;GO:0003676//nucleic acid binding	GO:0006351//transcription, DNA-templated	K14674//TAG lipase / steryl ester hydrolase / phospholipase A2 / LPA acyltransferase [EC:3.1.1.3 3.1.1.13 3.1.1.4 2.3.1.51]	gi|79374178|ref|NP_176899.2|//calmodulin-binding transcription activator 4 [Arabidopsis thaliana]
AT5G35940	1667	104.024	148.982	0.518214	0.0427169	0.00261235	AT5G35940//AT5G35940	GO:0005911//cell-cell junction;GO:0005737//cytoplasm	NA	NA	K03695//ATP-dependent Clp protease ATP-binding subunit ClpB	gi|15239241|ref|NP_198443.1|//jacalin-like lectin family protein [Arabidopsis thaliana]
AT2G41100	1252	8020.23	11485	0.518032	6.695e-14	3.37768e-16	TCH3	GO:0043231//intracellular membrane-bounded organelle;GO:0031090//organelle membrane;GO:0005911//cell-cell junction;GO:0044444//cytoplasmic part	GO:0046872//metal ion binding	GO:0009856//pollination;GO:0006605//protein targeting;GO:0009612//response to mechanical stimulus;GO:0019932//second-messenger-mediated signaling;GO:0010243//response to organonitrogen compound;GO:0009626//plant-type hypersensitive response;GO:0009642//response to light intensity;GO:0009057//macromolecule catabolic process	K13448//calcium-binding protein CML;K02183//calmodulin	gi|23197656|gb|AAN15355.1|//calmodulin-like protein [Arabidopsis thaliana];gi|15226833|ref|NP_181643.1|//calmodulin-like protein 4 [Arabidopsis thaliana]
AT1G18100	1438	178.337	255.166	0.516829	0.00573729	0.000209733	E12A11	GO:0043231//intracellular membrane-bounded organelle	GO:0005543//phospholipid binding;GO:0016788//hydrolase activity, acting on ester bonds	GO:0009845//seed germination;GO:0009725//response to hormone;GO:0006259//DNA metabolic process	K16223//protein FLOWERING LOCUS T;K10746//exonuclease 1 [EC:3.1.-.-]	gi|15220972|ref|NP_173250.1|//protein MOTHER of FT and TF 1 [Arabidopsis thaliana]
AT4G23180	2311	831.622	1188.84	0.51555	5.6027e-06	8.95617e-08	CRK10	GO:0016020//membrane	GO:0004672//protein kinase activity;GO:0032550//purine ribonucleoside binding	GO:0009267//cellular response to starvation;GO:0006464//cellular protein modification process	K04733//interleukin-1 receptor-associated kinase 4 [EC:2.7.11.1];K04730//interleukin-1 receptor-associated kinase 1 [EC:2.7.11.1]	gi|30686087|ref|NP_567679.2|//cysteine-rich receptor-like protein kinase 10 [Arabidopsis thaliana]
AT5G57655	1929	933.266	1333.72	0.515092	5.65157e-06	9.06794e-08	AT5G57655//AT5G57655	GO:0043231//intracellular membrane-bounded organelle;GO:0031090//organelle membrane	GO:0043169//cation binding;GO:0016861//intramolecular oxidoreductase activity, interconverting aldoses and ketoses	GO:0006007//glucose catabolic process;GO:0019321//pentose metabolic process	K01805//xylose isomerase [EC:5.3.1.5]	gi|30696904|ref|NP_568861.3|//xylose isomerase [Arabidopsis thaliana]
AT4G24160	1751	611.083	873.276	0.515069	1.00978e-06	1.43646e-08	AT4G24160//AT4G24160	NA	GO:0004620//phospholipase activity;GO:0016411//acylglycerol O-acyltransferase activity	GO:0014070//response to organic cyclic compound;GO:0010243//response to organonitrogen compound;GO:0055081//anion homeostasis;GO:0009404//toxin metabolic process;GO:0006952//defense response;GO:0055090//acylglycerol homeostasis	K13698//abhydrolase domain-containing protein 4;K13535//cardiolipin-specific phospholipase [EC:3.1.1.-]	gi|30686425|ref|NP_194147.2|//lysophosphatidic acid acyltransferase [Arabidopsis thaliana]
AT3G58790	1487	190.463	272.158	0.514935	0.00342136	0.000113328	GAUT15	NA	GO:0008194//UDP-glycosyltransferase activity	GO:0044723//single-organism carbohydrate metabolic process	K13648//alpha-1,4-galacturonosyltransferase [EC:2.4.1.43]	gi|22331857|ref|NP_191438.2|//probable galacturonosyltransferase 15 [Arabidopsis thaliana]
AT2G46750	2340	1014.63	1449.43	0.514525	7.33545e-08	8.37228e-10	GulLO2	NA	NA	NA	K00225//L-galactono-1,4-lactone dehydrogenase [EC:1.3.2.3]	gi|110738746|dbj|BAF01297.1|//hypothetical protein [Arabidopsis thaliana]
AT2G47885	243	110.534	157.877	0.514307	0.0405372	0.00240387	AT2G47885//AT2G47885	NA	GO:0015036//disulfide oxidoreductase activity;GO:0030611//arsenate reductase activity	GO:0019725//cellular homeostasis;GO:0003006//developmental process involved in reproduction	K03676//glutaredoxin 3	gi|727452083|ref|XP_010507838.1|//PREDICTED: glutaredoxin-C13-like [Camelina sativa]
AT1G76930	1211	23516.8	33543.4	0.51234	5.71122e-05	1.13601e-06	EXT4	NA	GO:0005198//structural molecule activity	GO:0014070//response to organic cyclic compound;GO:0046942//carboxylic acid transport;GO:0006950//response to stress;GO:0009725//response to hormone	NA	gi|30699212|ref|NP_849895.1|//extensin 4 [Arabidopsis thaliana]
AT2G16660	2291	202.083	288.031	0.511276	0.00273503	8.64099e-05	AT2G16660//AT2G16660	NA	NA	GO:0019758//glycosinolate biosynthetic process;GO:0009628//response to abiotic stimulus;GO:0048511//rhythmic process	K14794//ribosomal RNA-processing protein 12	gi|15227274|ref|NP_179257.1|//Major facilitator superfamily protein [Arabidopsis thaliana]
AT1G18670	3002	125.217	178.393	0.510629	0.0331955	0.00186386	IBS1	GO:0016020//membrane;GO:0043231//intracellular membrane-bounded organelle	GO:0004672//protein kinase activity;GO:0032550//purine ribonucleoside binding	GO:0006464//cellular protein modification process	K08819//cyclin-dependent kinase 12/13 [EC:2.7.11.22 2.7.11.23]	gi|6730717|gb|AAF27112.1|AC011809_21//Putative protein kinase [Arabidopsis thaliana];gi|79346260|ref|NP_173302.2|//cyclin-dependent kinase-like protein [Arabidopsis thaliana]
AT4G04330	726	400.996	569.909	0.507146	9.30562e-05	1.95486e-06	RbcX1	NA	NA	NA	NA	gi|18412539|ref|NP_567263.1|//Chaperonin-like RbcX protein [Arabidopsis thaliana]
AT2G40420	1711	308.29	437.886	0.506268	0.000499534	1.22291e-05	AT2G40420//AT2G40420	GO:0031224//intrinsic component of membrane;GO:0031090//organelle membrane	NA	GO:0009746//response to hexose;GO:0046942//carboxylic acid transport;GO:0034285//response to disaccharide;GO:0046474//glycerophospholipid biosynthetic process	K14993//solute carrier family 38 (sodium-coupled neutral amino acid transporter), member 6;K14207//solute carrier family 38 (sodium-coupled neutral amino acid transporter), member 2;K14996//solute carrier family 38 (sodium-coupled neutral amino acid transporter), member 10;K14997//solute carrier family 38 (sodium-coupled neutral amino acid transporter), member 11	gi|42569800|ref|NP_181573.3|//transmembrane amino acid transporter-like protein [Arabidopsis thaliana]
AT1G27770	3514	1141.56	1621.12	0.505988	5.06156e-08	5.58861e-10	ACA1	GO:0031224//intrinsic component of membrane;GO:0009528//plastid inner membrane;GO:0009532//plastid stroma	GO:0016836//hydro-lyase activity;GO:0005515//protein binding;GO:0019829//cation-transporting ATPase activity;GO:0046914//transition metal ion binding;GO:0005261//cation channel activity;GO:0032550//purine ribonucleoside binding	GO:0072503//cellular divalent inorganic cation homeostasis;GO:0006816//calcium ion transport;GO:0009152//purine ribonucleotide biosynthetic process;GO:0051707//response to other organism	K01537//Ca2+-transporting ATPase [EC:3.6.3.8]	gi|18396484|ref|NP_564295.1|//autoinhibited Ca2+-ATPase 1 [Arabidopsis thaliana];gi|30690083|ref|NP_849716.1|//autoinhibited Ca2+-ATPase 1 [Arabidopsis thaliana]
AT2G35920	3377	204.468	289.969	0.50402	0.00737009	0.000286489	AT2G35920//AT2G35920	GO:0044424//intracellular part	GO:0032550//purine ribonucleoside binding;GO:0042623//ATPase activity, coupled	GO:0006498//N-terminal protein lipidation	K14442//ATP-dependent RNA helicase DHX36 [EC:3.6.4.13]	gi|30686606|ref|NP_850255.1|//RNA helicase family protein [Arabidopsis thaliana]
AT1G79000	6115	477.231	676.292	0.502958	0.000479068	1.16686e-05	HAC1	GO:0043231//intracellular membrane-bounded organelle	GO:0000989//transcription factor activity, transcription factor binding;GO:0046914//transition metal ion binding;GO:0008080//N-acetyltransferase activity	GO:0009791//post-embryonic development;GO:0009648//photoperiodism;GO:0009292//genetic transfer;GO:0006366//transcription from RNA polymerase II promoter;GO:0043543//protein acylation;GO:0016570//histone modification	K04498//E1A/CREB-binding protein [EC:2.3.1.48]	gi|334184005|ref|NP_001185433.1|//histone acetyltransferase HAC1 [Arabidopsis thaliana]
AT1G66760	1904	257.646	364.945	0.502287	0.00116835	3.18395e-05	AT1G66760//AT1G66760	GO:0016020//membrane	GO:0015291//secondary active transmembrane transporter activity	GO:0044763//single-organism cellular process;GO:0015893//drug transport;GO:0006950//response to stress;GO:0009725//response to hormone;GO:0051707//response to other organism;GO:0009694//jasmonic acid metabolic process	K03327//multidrug resistance protein, MATE family	gi|30697399|ref|NP_849854.1|//MATE efflux family protein [Arabidopsis thaliana]
AT4G21830	793	335.387	474.501	0.500585	0.000951482	2.48671e-05	MSRB7	GO:0009536//plastid	GO:0016671//oxidoreductase activity, acting on a sulfur group of donors, disulfide as acceptor	GO:0044710//single-organism metabolic process;GO:0000302//response to reactive oxygen species	K07305//peptide-methionine (R)-S-oxide reductase [EC:1.8.4.12]	gi|18415773|ref|NP_567637.1|//peptide methionine sulfoxide reductase B7 [Arabidopsis thaliana];gi|15234621|ref|NP_193915.1|//methionine sulfoxide reductase B8 [Arabidopsis thaliana]
AT3G22240	621	2624	3711.74	0.500328	1.38387e-06	2.00296e-08	AT3G22240//AT3G22240	GO:0043231//intracellular membrane-bounded organelle;GO:0016020//membrane	NA	GO:0051707//response to other organism	NA	gi|240255391|ref|NP_566703.4|//uncharacterized protein [Arabidopsis thaliana]
AT3G14470	3549	119.495	168.961	0.499741	0.0405554	0.00241323	AT3G14470//AT3G14470	NA	GO:0032550//purine ribonucleoside binding	GO:0009814//defense response, incompatible interaction;GO:0009696//salicylic acid metabolic process	K19613//leucine-rich repeat protein SHOC2;K15078//structure-specific endonuclease subunit SLX1 [EC:3.6.1.-];K12818//ATP-dependent RNA helicase DHX8/PRP22 [EC:3.6.4.13]	gi|15231862|ref|NP_188065.1|//NB-ARC domain-containing disease resistance protein [Arabidopsis thaliana]
AT5G46470	4997	438.326	619.303	0.498643	0.00736861	0.000286092	RPS6	GO:0016020//membrane;GO:0031981//nuclear lumen;GO:0005911//cell-cell junction;GO:0009536//plastid;GO:0015935//small ribosomal subunit	GO:0016462//pyrophosphatase activity;GO:0005198//structural molecule activity;GO:0032550//purine ribonucleoside binding	GO:0010467//gene expression;GO:0006952//defense response;GO:0007154//cell communication;GO:0009451//RNA modification	K19613//leucine-rich repeat protein SHOC2	gi|42568353|ref|NP_199459.2|//protein RESISTANT TO P. SYRINGAE 6 [Arabidopsis thaliana]
AT5G23830	882	699.186	987.421	0.49799	5.80658e-05	1.15738e-06	AT5G23830//AT5G23830	NA	NA	GO:0030001//metal ion transport	NA	gi|15237838|ref|NP_197772.1|//MD-2-related lipid recognition domain-containing protein [Arabidopsis thaliana];gi|186525166|ref|NP_001119267.1|//MD-2-related lipid recognition domain-containing protein [Arabidopsis thaliana]
AT3G54460	4385	264.634	373.631	0.497614	0.001679	4.91576e-05	AT3G54460//AT3G54460	GO:0043231//intracellular membrane-bounded organelle;GO:0005911//cell-cell junction	GO:0017111//nucleoside-triphosphatase activity;GO:0046914//transition metal ion binding;GO:0032550//purine ribonucleoside binding;GO:0003676//nucleic acid binding	NA	K15505//DNA repair protein RAD5 [EC:3.6.4.-]	gi|22331785|ref|NP_680129.1|//SNF2, helicase and F-box domain-containing protein [Arabidopsis thaliana]
AT1G22870	3308	182.035	256.881	0.496887	0.0299343	0.00162657	AT1G22870//AT1G22870	GO:0044444//cytoplasmic part	GO:0004672//protein kinase activity;GO:0032550//purine ribonucleoside binding	GO:0006464//cellular protein modification process;GO:0006796//phosphate-containing compound metabolic process	K17541//SCY1-like protein 2	gi|42562253|ref|NP_173700.2|//protein kinase family protein [Arabidopsis thaliana];gi|2462837|gb|AAB72172.1|//hypothetical protein [Arabidopsis thaliana]
AT2G36380	4708	1314.52	1854.97	0.496859	3.90025e-06	6.08053e-08	ABCG34	NA	GO:0017111//nucleoside-triphosphatase activity;GO:0032550//purine ribonucleoside binding	GO:0009154//purine ribonucleotide catabolic process	K05681//ATP-binding cassette, subfamily G (WHITE), member 2	gi|42569669|ref|NP_181179.2|//ABC transporter G family member 34 [Arabidopsis thaliana]
AT5G55100	2649	220.842	311.468	0.496074	0.0313237	0.00172279	AT5G55100//AT5G55100	GO:0043231//intracellular membrane-bounded organelle	GO:0003676//nucleic acid binding	GO:0010467//gene expression	K12825//splicing factor 3A subunit 1	gi|9758107|dbj|BAB08579.1|//unnamed protein product [Arabidopsis thaliana];gi|30696564|ref|NP_851194.1|//SWAP/Surp domain-containing protein [Arabidopsis thaliana]
AT3G25820	2834	542.321	764.848	0.496027	0.000260791	5.9854e-06	TPS-CIN	GO:0009536//plastid	GO:0046872//metal ion binding;GO:0009975//cyclase activity;GO:0010333//terpene synthase activity	GO:0016098//monoterpenoid metabolic process;GO:0043692//monoterpene metabolic process	K12467//myrcene/ocimene synthase [EC:4.2.3.15];K07385//1,8-cineole synthase [EC:4.2.3.108]	gi|110739274|dbj|BAF01550.1|//terpene synthase-related protein [Arabidopsis thaliana];gi|15230902|ref|NP_189212.1|//1,8-cineole synthase [Arabidopsis thaliana];gi|334185629|ref|NP_001189976.1|//1,8-cineole synthase [Arabidopsis thaliana]
AT1G43160	1045	173.655	244.673	0.494634	0.0101047	0.000417441	RAP2.6	GO:0043231//intracellular membrane-bounded organelle	GO:0001071//nucleic acid binding transcription factor activity;GO:0003676//nucleic acid binding	GO:0009657//plastid organization;GO:0014070//response to organic cyclic compound;GO:0006970//response to osmotic stress;GO:0006351//transcription, DNA-templated;GO:0009408//response to heat;GO:0009725//response to hormone;GO:0051707//response to other organism;GO:0009694//jasmonic acid metabolic process	K09286//EREBP-like factor	gi|15218275|ref|NP_175008.1|//ethylene-responsive transcription factor RAP2-6 [Arabidopsis thaliana]
AT1G03820	1127	158.475	222.917	0.492257	0.0250058	0.00128741	AT1G03820//AT1G03820	GO:0009536//plastid	NA	NA	NA	gi|15219564|ref|NP_171878.1|//uncharacterized protein [Arabidopsis thaliana]
AT4G00970	2236	164.296	230.944	0.49125	0.0118546	0.000509344	CRK41	GO:0009536//plastid	GO:0004672//protein kinase activity;GO:0032550//purine ribonucleoside binding	GO:0006464//cellular protein modification process	K04733//interleukin-1 receptor-associated kinase 4 [EC:2.7.11.1];K04730//interleukin-1 receptor-associated kinase 1 [EC:2.7.11.1]	gi|42566214|ref|NP_567204.3|//cysteine-rich receptor-like protein kinase 41 [Arabidopsis thaliana]
AT2G33830	889	4589.44	6450.13	0.491012	2.85775e-08	3.04989e-10	AT2G33830//AT2G33830	GO:0043231//intracellular membrane-bounded organelle	NA	GO:0009746//response to hexose;GO:0034285//response to disaccharide	NA	gi|18403392|ref|NP_565772.1|//dormancy/auxin associated protein [Arabidopsis thaliana];gi|30685858|ref|NP_850220.1|//dormancy/auxin associated protein [Arabidopsis thaliana]
AT2G38400	1815	310.658	436.263	0.489871	0.00167956	4.92436e-05	AGT3	GO:0043231//intracellular membrane-bounded organelle	GO:0043168//anion binding;GO:0008483//transaminase activity	NA	K00827//alanine-glyoxylate transaminase / (R)-3-amino-2-methylpropionate-pyruvate transaminase [EC:2.6.1.44 2.6.1.40]	gi|334184788|ref|NP_001189701.1|//alanine:glyoxylate aminotransferase 3 [Arabidopsis thaliana]
ATMG00030	324	323.813	454.725	0.489833	0.0107479	0.000452458	ORF107A	GO:0043231//intracellular membrane-bounded organelle	NA	NA	NA	gi|13449292|ref|NP_085475.1|//hypothetical protein ArthMp003 [Arabidopsis thaliana]
AT4G19520	5630	290.401	407.367	0.488284	0.00301508	9.7502e-05	AT4G19520//AT4G19520	GO:0043231//intracellular membrane-bounded organelle	GO:0032550//purine ribonucleoside binding	GO:0007154//cell communication;GO:0001666//response to hypoxia	K16225//probable WRKY transcription factor 52	gi|334186704|ref|NP_193687.3|//TIR-NBS-LRR class disease resistance protein [Arabidopsis thaliana]
AT1G56510	3681	342.919	480.92	0.487929	0.00300107	9.6925e-05	WRR4	GO:0043231//intracellular membrane-bounded organelle	GO:0016462//pyrophosphatase activity;GO:0032550//purine ribonucleoside binding	GO:0050832//defense response to fungus;GO:0007154//cell communication	K03283//heat shock 70kDa protein 1/8;K19613//leucine-rich repeat protein SHOC2	gi|15223549|ref|NP_176043.1|//TIR-NB-LRR disease resistance protein [Arabidopsis thaliana]
AT4G15233	4266	253.524	355.151	0.486314	0.0137634	0.000612982	ABCG42	NA	GO:0017111//nucleoside-triphosphatase activity;GO:0032550//purine ribonucleoside binding	GO:0009154//purine ribonucleotide catabolic process	K05681//ATP-binding cassette, subfamily G (WHITE), member 2	gi|334186563|ref|NP_001190737.1|//ABC transporter G family member 42 [Arabidopsis thaliana];gi|240255859|ref|NP_680693.5|//ABC transporter G family member 42 [Arabidopsis thaliana];gi|75326880|sp|Q7PC82.1|AB42G_ARATH//RecName: Full=ABC transporter G family member 42; Short=ABC transporter ABCG.42; Short=AtABCG42; AltName: Full=Pleiotropic drug resistance protein 14
AT1G69040	1965	1092.18	1529.51	0.485855	8.69274e-07	1.2222e-08	ACR4	GO:0009536//plastid	GO:0031406//carboxylic acid binding	GO:0006520//cellular amino acid metabolic process;GO:0009725//response to hormone	K00688//glycogen phosphorylase [EC:2.4.1.1];K03978//GTP-binding protein	gi|42572033|ref|NP_974107.1|//ACT domain-containing protein [Arabidopsis thaliana]
AT3G13450	1360	370.938	518.311	0.48264	0.000583201	1.4422e-05	DIN4	GO:0043231//intracellular membrane-bounded organelle	GO:0016624//oxidoreductase activity, acting on the aldehyde or oxo group of donors, disulfide as acceptor	GO:0009746//response to hexose;GO:0034285//response to disaccharide	K00167//2-oxoisovalerate dehydrogenase E1 component beta subunit [EC:1.2.4.4]	gi|15231242|ref|NP_187954.1|//branched chain alpha-keto acid dehydrogenase E1 beta [Arabidopsis thaliana]
AT5G05230	1652	228.664	318.889	0.479827	0.00364321	0.000122587	AT5G05230//AT5G05230	GO:0043231//intracellular membrane-bounded organelle;GO:0043234//protein complex	GO:0019787//ubiquitin-like protein transferase activity	GO:0032446//protein modification by small protein conjugation	NA	gi|42567657|ref|NP_196142.3|//U-box domain-containing protein 62 [Arabidopsis thaliana]
AT2G11225	963	134.811	187.908	0.47909	0.0427169	0.00261082	AT2G11225//AT2G11225	NA	NA	NA	NA	gi|685336677|ref|XP_009105612.1|//PREDICTED: uncharacterized protein LOC103831484 [Brassica rapa]
AT4G17970	2101	209.054	291.206	0.478163	0.0106784	0.000447767	ALMT12	GO:0016020//membrane;GO:0044464//cell part	GO:0015075//ion transmembrane transporter activity	GO:0044763//single-organism cellular process;GO:0015740//C4-dicarboxylate transport	NA	gi|15236718|ref|NP_193531.1|//aluminum-activated, malate transporter 12 [Arabidopsis thaliana]
AT3G26740	1068	13197.9	18342.5	0.474881	7.03415e-11	5.14864e-13	CCL	GO:0009536//plastid	NA	GO:0006873//cellular ion homeostasis;GO:0030001//metal ion transport	K12198//charged multivesicular body protein 5	gi|15231613|ref|NP_189308.1|//CCR-like protein [Arabidopsis thaliana]
AT1G12780	2028	1230.78	1707.62	0.472415	2.48426e-06	3.6719e-08	UGE1	GO:0016020//membrane;GO:0043231//intracellular membrane-bounded organelle;GO:0044444//cytoplasmic part	GO:0005515//protein binding;GO:0048037//cofactor binding;GO:0016857//racemase and epimerase activity, acting on carbohydrates and derivatives;GO:0036094//small molecule binding	GO:0006012//galactose metabolic process	K01784//UDP-glucose 4-epimerase [EC:5.1.3.2]	gi|15222072|ref|NP_172738.1|//bifunctional UDP-glucose 4-epimerase and UDP-xylose 4-epimerase 1 [Arabidopsis thaliana]
AT2G46270	1920	128.616	178.435	0.472332	0.0491916	0.00317541	GBF3	GO:0043231//intracellular membrane-bounded organelle;GO:0044444//cytoplasmic part	GO:0003677//DNA binding;GO:0005515//protein binding;GO:0001071//nucleic acid binding transcription factor activity	GO:0006972//hyperosmotic response;GO:0000160//phosphorelay signal transduction system;GO:0006984//ER-nucleus signaling pathway;GO:0006351//transcription, DNA-templated;GO:0009755//hormone-mediated signaling pathway;GO:0000302//response to reactive oxygen species	K09060//plant G-box-binding factor	gi|15225953|ref|NP_182150.1|//G-box binding factor 3 [Arabidopsis thaliana];gi|30690290|ref|NP_850449.1|//G-box binding factor 3 [Arabidopsis thaliana]
AT1G55860	11404	538.204	745.731	0.470501	0.00937054	0.000382463	UPL1	NA	NA	NA	K10592//E3 ubiquitin-protein ligase HUWE1 [EC:2.3.2.26]	gi|8778329|gb|AAF79338.1|AC002304_31//F14J16.10 [Arabidopsis thaliana]
AT4G01130	1524	222.53	308.299	0.470335	0.0114779	0.000492207	AT4G01130//AT4G01130	NA	GO:0016787//hydrolase activity	GO:0044238//primary metabolic process	K01206//alpha-L-fucosidase [EC:3.2.1.51]	gi|15234074|ref|NP_192022.1|//GDSL esterase/lipase [Arabidopsis thaliana]
AT5G24620	1368	850.834	1178.41	0.469888	4.88955e-05	9.49164e-07	AT5G24620//AT5G24620	NA	NA	GO:0009607//response to biotic stimulus	K14297//nuclear pore complex protein Nup98-Nup96;K12173//BRCA1-A complex subunit BRE	gi|42568067|ref|NP_197850.2|//pathogenesis-related thaumatin-like protein [Arabidopsis thaliana]
AT4G12720	1433	749.655	1038.27	0.469883	1.55056e-05	2.75718e-07	NUDT7	GO:0043231//intracellular membrane-bounded organelle;GO:0016020//membrane;GO:0044444//cytoplasmic part	GO:0004551//nucleotide diphosphatase activity;GO:0019144//ADP-sugar diphosphatase activity;GO:0000166//nucleotide binding	GO:0006605//protein targeting;GO:0010243//response to organonitrogen compound;GO:0002218//activation of innate immune response;GO:0006970//response to osmotic stress;GO:0010962//regulation of glucan biosynthetic process;GO:0042743//hydrogen peroxide metabolic process;GO:0006091//generation of precursor metabolites and energy;GO:0009627//systemic acquired resistance;GO:0002252//immune effector pro…	K12613//mRNA-decapping enzyme subunit 2 [EC:3.6.1.62]	gi|15235458|ref|NP_193008.1|//nudix hydrolase 7 [Arabidopsis thaliana];gi|334186460|ref|NP_001190707.1|//nudix hydrolase 7 [Arabidopsis thaliana]
AT5G25050	2260	130.656	180.899	0.46942	0.0464836	0.00294777	AT5G25050//AT5G25050	NA	NA	GO:0051234//establishment of localization	NA	gi|15238691|ref|NP_197887.1|//probable folate-biopterin transporter 2 [Arabidopsis thaliana]
AT5G67480	1630	286.038	395.87	0.46882	0.00312545	0.000101976	BT4	GO:0043231//intracellular membrane-bounded organelle;GO:0031090//organelle membrane	GO:0000989//transcription factor activity, transcription factor binding;GO:0005515//protein binding;GO:0046914//transition metal ion binding;GO:0008080//N-acetyltransferase activity	GO:0014070//response to organic cyclic compound;GO:0003006//developmental process involved in reproduction;GO:0006970//response to osmotic stress;GO:0003002//regionalization;GO:0006351//transcription, DNA-templated;GO:0000302//response to reactive oxygen species;GO:0016570//histone modification;GO:0009725//response to hormone	K00517//null	gi|42573822|ref|NP_975007.1|//BTB and TAZ domain protein 4 [Arabidopsis thaliana]
AT3G10040	2073	180.858	250.246	0.468488	0.0237127	0.00119828	AT3G10040//AT3G10040	NA	GO:0001071//nucleic acid binding transcription factor activity	GO:0042743//hydrogen peroxide metabolic process;GO:0009943//adaxial/abaxial axis specification;GO:0006351//transcription, DNA-templated;GO:0009627//systemic acquired resistance;GO:0010073//meristem maintenance;GO:0009799//specification of symmetry;GO:0009933//meristem structural organization	NA	gi|30681119|ref|NP_187615.2|//sequence-specific DNA binding transcription factor [Arabidopsis thaliana]
AT1G21310	1654	50117.1	69321.3	0.467994	3.09997e-05	5.75587e-07	EXT3	NA	NA	NA	NA	gi|147857446|emb|CAN78649.1|//hypothetical protein VITISV_036363 [Vitis vinifera]
AT5G59780	1508	451.727	624.758	0.467847	0.00133884	3.75549e-05	MYB59	GO:0043231//intracellular membrane-bounded organelle	GO:0001071//nucleic acid binding transcription factor activity;GO:0003676//nucleic acid binding	GO:0014070//response to organic cyclic compound;GO:0010243//response to organonitrogen compound;GO:0006970//response to osmotic stress;GO:0009725//response to hormone;GO:0006351//transcription, DNA-templated;GO:0010038//response to metal ion	K09422//myb proto-oncogene protein, plant	gi|15238519|ref|NP_200786.1|//transcription factor MYB59 [Arabidopsis thaliana]
AT5G46510	4883	164.353	226.878	0.465117	0.0491428	0.00316521	AT5G46510//AT5G46510	GO:0005911//cell-cell junction;GO:0005622//intracellular	GO:0097159//organic cyclic compound binding;GO:1901363//heterocyclic compound binding;GO:0036094//small molecule binding	GO:0006950//response to stress	K19613//leucine-rich repeat protein SHOC2	gi|15237452|ref|NP_199463.1|//TIR-NBS-LRR class disease resistance protein [Arabidopsis thaliana]
AT1G73460	4209	248.433	342.872	0.464816	0.0129303	0.00056505	AT1G73460//AT1G73460	GO:0016020//membrane;GO:0043231//intracellular membrane-bounded organelle;GO:0044444//cytoplasmic part	GO:0004672//protein kinase activity;GO:0032550//purine ribonucleoside binding	GO:0006464//cellular protein modification process;GO:0006796//phosphate-containing compound metabolic process	K18669//dual specificity tyrosine-phosphorylation-regulated kinase 2/3/4 [EC:2.7.12.1];K18670//dual specificity protein kinase YAK1 [EC:2.7.12.1]	gi|42563204|ref|NP_177488.2|//putative serine/threonine kinase [Arabidopsis thaliana]
AT1G13300	1336	560.509	773.193	0.464092	5.40191e-05	1.06515e-06	HRS1	GO:0009536//plastid	GO:0004812//aminoacyl-tRNA ligase activity;GO:0003676//nucleic acid binding;GO:0001071//nucleic acid binding transcription factor activity;GO:0032550//purine ribonucleoside binding	GO:0009267//cellular response to starvation;GO:0006418//tRNA aminoacylation for protein translation;GO:0006351//transcription, DNA-templated;GO:0030001//metal ion transport;GO:0048364//root development	K14491//two-component response regulator ARR-B family;K03921//acyl-[acyl-carrier-protein] desaturase [EC:1.14.19.2 1.14.19.11 1.14.19.26]	gi|18391499|ref|NP_563926.1|//protein HRS1 [Arabidopsis thaliana]
AT1G21400	2047	715.29	986.547	0.463859	4.71161e-05	9.06004e-07	AT1G21400//AT1G21400	GO:0043231//intracellular membrane-bounded organelle	GO:0016903//oxidoreductase activity, acting on the aldehyde or oxo group of donors	NA	K00166//2-oxoisovalerate dehydrogenase E1 component alpha subunit [EC:1.2.4.4]	gi|15218984|ref|NP_173562.1|//thiamin diphosphate-binding fold protein [Arabidopsis thaliana]
AT5G04290	4798	330.296	455.31	0.463089	0.0101087	0.000418028	KTF1	GO:0043231//intracellular membrane-bounded organelle	NA	GO:0016070//RNA metabolic process;GO:0016246//RNA interference;GO:0006305//DNA alkylation	K15172//transcription elongation factor SPT5	gi|15237667|ref|NP_196049.1|//kow domain-containing transcription factor 1 [Arabidopsis thaliana]
AT2G41310	2370	360.987	497.603	0.463049	0.000577184	1.42494e-05	RR3	GO:0043231//intracellular membrane-bounded organelle	GO:0004871//signal transducer activity;GO:0005488//binding	GO:0010565//regulation of cellular ketone metabolic process;GO:0009845//seed germination;GO:0006351//transcription, DNA-templated;GO:0009755//hormone-mediated signaling pathway;GO:0048511//rhythmic process;GO:0048367//shoot system development	K14492//two-component response regulator ARR-A family	gi|15227325|ref|NP_181663.1|//response regulator 3 [Arabidopsis thaliana]
AT1G70060	4518	345.661	476.154	0.462072	0.0139019	0.000620301	SNL4	GO:0043231//intracellular membrane-bounded organelle	NA	GO:0048437//floral organ development;GO:0009409//response to cold;GO:0006351//transcription, DNA-templated;GO:0043479//pigment accumulation in tissues in response to UV light	K11644//paired amphipathic helix protein Sin3a	gi|334183798|ref|NP_177163.3|//paired amphipathic helix protein Sin3-like 4 [Arabidopsis thaliana]
AT1G30490	3079	172.949	238.175	0.461678	0.0170099	0.000792042	PHV	GO:0043231//intracellular membrane-bounded organelle	GO:0003677//DNA binding;GO:0001071//nucleic acid binding transcription factor activity	GO:0007059//chromosome segregation;GO:0007015//actin filament organization;GO:0048827//phyllome development;GO:0010876//lipid localization;GO:0009756//carbohydrate mediated signaling;GO:0010073//meristem maintenance;GO:0000904//cell morphogenesis involved in differentiation;GO:0048764//trichoblast maturation;GO:0007127//meiosis I;GO:0022610//biological adhesion;GO:0009409//response to cold;GO:003…	K09338//homeobox-leucine zipper protein	gi|15220758|ref|NP_174337.1|//homeobox-leucine zipper protein ATHB-9 [Arabidopsis thaliana]
AT1G53440	3198	441.718	608.304	0.461668	0.00398578	0.00013598	AT1G53440//AT1G53440	GO:0016020//membrane	GO:0004672//protein kinase activity;GO:0032550//purine ribonucleoside binding	GO:0006464//cellular protein modification process	K04733//interleukin-1 receptor-associated kinase 4 [EC:2.7.11.1]	gi|15220790|ref|NP_175749.1|//putative LRR receptor-like serine/threonine-protein kinase [Arabidopsis thaliana]
AT4G11830	4050	305.594	420.239	0.459592	0.0275543	0.0014585	PLDGAMMA2	GO:0016020//membrane;GO:0005840//ribosome;GO:0009536//plastid	GO:0004620//phospholipase activity;GO:0046872//metal ion binding;GO:0043168//anion binding	GO:0006650//glycerophospholipid metabolic process;GO:0003006//developmental process involved in reproduction;GO:0042742//defense response to bacterium;GO:0010038//response to metal ion	K01115//phospholipase D1/2 [EC:3.1.4.4]	gi|30681908|ref|NP_849539.1|//phospholipase D gamma 2 [Arabidopsis thaliana];gi|42566498|ref|NP_192920.3|//phospholipase D gamma 2 [Arabidopsis thaliana]
AT1G14780	2374	145.403	199.799	0.458487	0.0395916	0.00233469	AT1G14780//AT1G14780	GO:0043231//intracellular membrane-bounded organelle	NA	GO:0006812//cation transport	K07119//uncharacterized protein;K01183//chitinase [EC:3.2.1.14];K14638//solute carrier family 15 (peptide/histidine transporter), member 3/4	gi|15223887|ref|NP_172931.1|//MAC/Perforin domain-containing protein [Arabidopsis thaliana]
AT5G47500	1454	397.126	544.873	0.456326	0.00453563	0.000157552	PME5	GO:0030312//external encapsulating structure	GO:0052689//carboxylic ester hydrolase activity	GO:0071555//cell wall organization	K01051//pectinesterase [EC:3.1.1.11]	gi|15238111|ref|NP_199561.1|//pectin methylesterase 5 [Arabidopsis thaliana]
AT5G11700	5258	515.284	706.647	0.455622	0.00133884	3.75929e-05	AT5G11700//AT5G11700	GO:0043231//intracellular membrane-bounded organelle;GO:0005911//cell-cell junction	NA	GO:0006464//cellular protein modification process	NA	gi|334187625|ref|NP_001154709.2|//uncharacterized protein [Arabidopsis thaliana];gi|334187623|ref|NP_196731.2|//uncharacterized protein [Arabidopsis thaliana]
AT1G19270	2237	146.845	201.253	0.454715	0.0409493	0.00245434	DA1	NA	GO:0046914//transition metal ion binding;GO:0032182//ubiquitin-like protein binding	GO:0035265//organ growth;GO:0003006//developmental process involved in reproduction	NA	gi|15221983|ref|NP_173361.1|//protein DA1 [Arabidopsis thaliana]
AT5G56870	3812	1752.87	2402.11	0.454589	8.45355e-06	1.42279e-07	BGAL4	NA	GO:0015925//galactosidase activity;GO:0043167//ion binding	GO:0044238//primary metabolic process	K12309//beta-galactosidase [EC:3.2.1.23]	gi|15241969|ref|NP_200498.1|//beta-galactosidase 4 [Arabidopsis thaliana]
AT5G12400	5771	320.856	439.227	0.45304	0.00858475	0.000343646	AT5G12400//AT5G12400	GO:0043231//intracellular membrane-bounded organelle	GO:0046914//transition metal ion binding;GO:0003676//nucleic acid binding	GO:0044085//cellular component biogenesis;GO:0070646//protein modification by small protein removal;GO:0022610//biological adhesion;GO:0007165//signal transduction;GO:0003006//developmental process involved in reproduction;GO:0042743//hydrogen peroxide metabolic process;GO:0006351//transcription, DNA-templated;GO:0006402//mRNA catabolic process;GO:0007015//actin filament organization;GO:0045229//…	K10896//fanconi anemia group M protein;K11643//chromodomain-helicase-DNA-binding protein 4 [EC:3.6.4.12];K03580//ATP-dependent helicase HepA [EC:3.6.4.-]	gi|334187637|ref|NP_568273.2|//PHD-finger and DNA binding domain-containing protein [Arabidopsis thaliana]
AT5G46690	1422	147.094	201.325	0.452785	0.0427169	0.00261261	bHLH071	GO:0043231//intracellular membrane-bounded organelle	GO:0001071//nucleic acid binding transcription factor activity	GO:0006351//transcription, DNA-templated	K18485//myogenic factor 6;K13422//transcription factor MYC2	gi|9758505|dbj|BAB08913.1|//unnamed protein product [Arabidopsis thaliana];gi|18422702|ref|NP_568666.1|//transcription factor bHLH71 [Arabidopsis thaliana]
AT5G24090	1268	385.839	527.095	0.450063	0.000880291	2.28609e-05	CHIA	NA	GO:0043167//ion binding;GO:0016798//hydrolase activity, acting on glycosyl bonds	GO:0070646//protein modification by small protein removal;GO:0003006//developmental process involved in reproduction;GO:0009414//response to water deprivation;GO:0042743//hydrogen peroxide metabolic process;GO:0006970//response to osmotic stress;GO:0009416//response to light stimulus	K01183//chitinase [EC:3.2.1.14]	gi|15237886|ref|NP_197797.1|//chitinase A [Arabidopsis thaliana]
AT1G60200	3173	564.079	769.791	0.448569	0.013964	0.000624229	AT1G60200//AT1G60200	GO:0016020//membrane	GO:0097159//organic cyclic compound binding	NA	K12822//RNA-binding protein 25	gi|42562828|ref|NP_176226.3|//splicing factor PWI and RNA recognition motif-containing protein [Arabidopsis thaliana]
AT1G50040	1769	188.345	257.009	0.448444	0.0210587	0.00103488	AT1G50040//AT1G50040	GO:0043231//intracellular membrane-bounded organelle	NA	NA	NA	gi|15222861|ref|NP_175426.1|//uncharacterized protein [Arabidopsis thaliana]
AT4G24230	1514	851.906	1160.92	0.446505	0.000144265	3.15591e-06	ACBP3	GO:0044421//extracellular region part	GO:0043168//anion binding	GO:0006869//lipid transport;GO:0006952//defense response;GO:0051707//response to other organism;GO:0009642//response to light intensity	K08762//diazepam-binding inhibitor (GABA receptor modulator, acyl-CoA-binding protein)	gi|186513080|ref|NP_001119041.1|//acyl-CoA-binding domain 3 [Arabidopsis thaliana];gi|30686450|ref|NP_849432.1|//acyl-CoA-binding domain 3 [Arabidopsis thaliana];gi|15233749|ref|NP_194154.1|//acyl-CoA-binding domain 3 [Arabidopsis thaliana]
AT1G09460	1466	760.76	1035.88	0.445349	4.24762e-05	8.07999e-07	AT1G09460//AT1G09460	NA	NA	GO:0044260//cellular macromolecule metabolic process	K19891//glucan endo-1,3-beta-glucosidase 1/2/3 [EC:3.2.1.39]	gi|22329437|ref|NP_172417.2|//carbohydrate-binding X8 domain-containing protein [Arabidopsis thaliana]
AT2G22300	3600	480.151	653.491	0.444679	0.00492261	0.000173713	SR1	GO:0016020//membrane;GO:0043231//intracellular membrane-bounded organelle;GO:0005911//cell-cell junction	GO:0005515//protein binding;GO:0004672//protein kinase activity;GO:0003676//nucleic acid binding;GO:0032550//purine ribonucleoside binding	GO:0010260//animal organ senescence;GO:0006464//cellular protein modification process;GO:0019932//second-messenger-mediated signaling;GO:0006952//defense response;GO:0006351//transcription, DNA-templated	K20032//palmitoyltransferase ZDHHC13/17 [EC:2.3.1.225];K12271//signal recognition particle 43 kDa protein;K14674//TAG lipase / steryl ester hydrolase / phospholipase A2 / LPA acyltransferase [EC:3.1.1.3 3.1.1.13 3.1.1.4 2.3.1.51];K01803//triosephosphate isomerase (TIM) [EC:5.3.1.1]	gi|30681670|ref|NP_850023.1|//calmodulin-binding transcription activator 3 [Arabidopsis thaliana]
AT1G76510	1827	183.084	249.044	0.443893	0.0212424	0.00104974	AT1G76510//AT1G76510	GO:0043231//intracellular membrane-bounded organelle	GO:0001071//nucleic acid binding transcription factor activity;GO:0003676//nucleic acid binding	GO:0003006//developmental process involved in reproduction;GO:0006464//cellular protein modification process;GO:0006351//transcription, DNA-templated	K11446//histone demethylase JARID1 [EC:1.14.11.-]	gi|334183941|ref|NP_001185411.1|//ARID/BRIGHT DNA-binding domain-containing protein [Arabidopsis thaliana];gi|42563264|ref|NP_177777.3|//ARID/BRIGHT DNA-binding domain-containing protein [Arabidopsis thaliana]
AT2G21140	1331	2510.18	3413.84	0.443605	7.98088e-05	1.65017e-06	PRP2	NA	NA	GO:0071555//cell wall organization	NA	gi|15226468|ref|NP_179710.1|//proline-rich protein 2 [Arabidopsis thaliana]
AT5G41800	1743	169	229.683	0.44262	0.0272297	0.00143794	AT5G41800//AT5G41800	GO:0031224//intrinsic component of membrane	GO:0046943//carboxylic acid transmembrane transporter activity	GO:0046942//carboxylic acid transport;GO:0006812//cation transport	K14209//solute carrier family 36 (proton-coupled amino acid transporter);K15015//solute carrier family 32 (vesicular inhibitory amino acid transporter)	gi|18422139|ref|NP_568597.1|//transmembrane amino acid transporter family protein [Arabidopsis thaliana]
AT2G34930	2839	261.295	354.933	0.441865	0.00689052	0.000263858	AT2G34930//AT2G34930	GO:0030312//external encapsulating structure	NA	GO:0006952//defense response;GO:0007154//cell communication	K13466//EIX receptor 1/2;K13420//LRR receptor-like serine/threonine-protein kinase FLS2 [EC:2.7.11.1]	gi|15226862|ref|NP_181039.1|//disease resistance family protein / LRR family protein [Arabidopsis thaliana]
AT4G16280	2942	279.77	379.998	0.441751	0.00780263	0.000306852	FCA	GO:0043231//intracellular membrane-bounded organelle;GO:0044427//chromosomal part	GO:0019840//isoprenoid binding;GO:0036094//small molecule binding;GO:0003676//nucleic acid binding	GO:0009908//flower development;GO:0006342//chromatin silencing;GO:0007059//chromosome segregation;GO:0048229//gametophyte development	K13207//CUG-BP- and ETR3-like factor	gi|186511881|ref|NP_193363.4|//flowering time control protein FCA [Arabidopsis thaliana];gi|186511879|ref|NP_849543.2|//flowering time control protein FCA [Arabidopsis thaliana];gi|332658328|gb|AEE83728.1|//RNA binding / abscisic acid binding protein [Arabidopsis thaliana]
AT5G18860	3452	506.429	687.477	0.440951	0.000716893	1.81135e-05	NSH3	NA	NA	NA	NA	gi|15239586|ref|NP_197387.1|//nucleoside hydrolase 3 [Arabidopsis thaliana]
AT5G01730	3353	220.863	299.224	0.438071	0.0286782	0.00154237	SCAR4	GO:0043234//protein complex;GO:0009570//chloroplast stroma	NA	GO:0045010//actin nucleation	K01595//phosphoenolpyruvate carboxylase [EC:4.1.1.31]	gi|7327832|emb|CAB82289.1|//putative protein [Arabidopsis thaliana];gi|79503843|ref|NP_195793.3|//protein SCAR4 [Arabidopsis thaliana]
AT5G56750	1708	353.417	478.766	0.437947	0.0132251	0.000580338	NDL1	GO:0044424//intracellular part	NA	GO:0009914//hormone transport;GO:0048869//cellular developmental process	K18266//protein NDRG1	gi|15241926|ref|NP_200486.1|//N-MYC downregulated-like 1 protein [Arabidopsis thaliana]
AT1G55020	3049	629.131	851.915	0.43735	0.000444908	1.07446e-05	LOX1	GO:0043231//intracellular membrane-bounded organelle	GO:0016702//oxidoreductase activity, acting on single donors with incorporation of molecular oxygen, incorporation of two atoms of oxygen;GO:0046914//transition metal ion binding	GO:0009791//post-embryonic development;GO:0009725//response to hormone;GO:0042742//defense response to bacterium;GO:0006633//fatty acid biosynthetic process;GO:0022622//root system development;GO:0055114//oxidation-reduction process;GO:0009694//jasmonic acid metabolic process	K15718//linoleate 9S-lipoxygenase [EC:1.13.11.58]	gi|15221970|ref|NP_175900.1|//lipoxygenase 1 [Arabidopsis thaliana]
AT1G55350	7404	483.864	654.877	0.436621	0.0100969	0.000416701	DEK1	GO:0043231//intracellular membrane-bounded organelle;GO:0016020//membrane	GO:0004197//cysteine-type endopeptidase activity	GO:0045165//cell fate commitment;GO:0022610//biological adhesion;GO:0007059//chromosome segregation;GO:0003006//developmental process involved in reproduction;GO:0035264//multicellular organism growth;GO:0044702//single organism reproductive process;GO:0007015//actin filament organization;GO:0019538//protein metabolic process;GO:0009790//embryo development;GO:0045229//external encapsulating struc…	K08582//calpain-15 [EC:3.4.22.-]	gi|22330261|ref|NP_175932.2|//calpain-type cysteine protease DEK1 [Arabidopsis thaliana];gi|334183339|ref|NP_001185238.1|//calpain-type cysteine protease DEK1 [Arabidopsis thaliana]
AT3G20300	2068	253.019	342.273	0.435904	0.00736861	0.000286127	AT3G20300//AT3G20300	NA	NA	GO:0006972//hyperosmotic response;GO:0009725//response to hormone	NA	gi|18402564|ref|NP_566658.1|//uncharacterized protein [Arabidopsis thaliana]
AT4G36980	2068	377.269	510.197	0.435461	0.024357	0.00124394	AT4G36980//AT4G36980	GO:0043231//intracellular membrane-bounded organelle	NA	NA	K13168//splicing factor, arginine/serine-rich 16	gi|145334249|ref|NP_001078505.1|//uncharacterized protein [Arabidopsis thaliana];gi|334187230|ref|NP_001190940.1|//uncharacterized protein [Arabidopsis thaliana]
AT2G19110	3785	530.258	717.005	0.43529	0.00575725	0.000210701	HMA4	GO:0031224//intrinsic component of membrane;GO:0005911//cell-cell junction	GO:0043169//cation binding;GO:0019829//cation-transporting ATPase activity;GO:0015086//cadmium ion transmembrane transporter activity;GO:0032550//purine ribonucleoside binding	GO:0000041//transition metal ion transport;GO:0072507//divalent inorganic cation homeostasis;GO:0009152//purine ribonucleotide biosynthetic process;GO:0010038//response to metal ion	K01534//Cd2+/Zn2+-exporting ATPase [EC:3.6.3.3 3.6.3.5]	gi|15224717|ref|NP_179501.1|//putative cadmium/zinc-transporting ATPase HMA4 [Arabidopsis thaliana]
AT1G28420	5853	410.375	554.767	0.434942	0.017995	0.000850562	HB-1	GO:0043231//intracellular membrane-bounded organelle	GO:0003677//DNA binding;GO:0042802//identical protein binding;GO:0001071//nucleic acid binding transcription factor activity	GO:0003006//developmental process involved in reproduction;GO:0006970//response to osmotic stress;GO:0006787//porphyrin-containing compound catabolic process;GO:0009416//response to light stimulus;GO:0006351//transcription, DNA-templated;GO:0009606//tropism;GO:0009887//animal organ morphogenesis;GO:0010035//response to inorganic substance;GO:0015698//inorganic anion transport	K00863//triose/dihydroxyacetone kinase / FAD-AMP lyase (cyclizing) [EC:2.7.1.28 2.7.1.29 4.6.1.15];K18730//PERQ amino acid-rich with GYF domain-containing protein	gi|186478960|ref|NP_174164.2|//homeobox-1 [Arabidopsis thaliana]
AT5G06300	1277	169.3	228.851	0.434822	0.0312214	0.00171587	LOG7	NA	GO:0003824//catalytic activity	NA	K06966//uncharacterized protein	gi|79507209|ref|NP_196248.3|//cytokinin riboside 5'-monophosphate phosphoribohydrolase LOG7 [Arabidopsis thaliana]
AT4G32280	1173	284.704	384.423	0.43323	0.00546589	0.000197099	IAA29	GO:0043231//intracellular membrane-bounded organelle	GO:0005515//protein binding;GO:0001071//nucleic acid binding transcription factor activity;GO:0005543//phospholipid binding	GO:0050794//regulation of cellular process;GO:0044763//single-organism cellular process;GO:0014070//response to organic cyclic compound;GO:0009725//response to hormone;GO:0006351//transcription, DNA-templated;GO:0009639//response to red or far red light	K14484//auxin-responsive protein IAA	gi|18417976|ref|NP_567891.1|//auxin-responsive protein IAA29 [Arabidopsis thaliana]
AT1G53780	3443	218.99	295.658	0.433063	0.02535	0.00130828	AT1G53780//AT1G53780	GO:0016020//membrane;GO:0043231//intracellular membrane-bounded organelle;GO:0005838//proteasome regulatory particle;GO:0044444//cytoplasmic part	GO:0017111//nucleoside-triphosphatase activity;GO:0016859//cis-trans isomerase activity;GO:0032550//purine ribonucleoside binding	GO:0018208//peptidyl-proline modification;GO:0019941//modification-dependent protein catabolic process	K03061//26S proteasome regulatory subunit T1	gi|334183287|ref|NP_001185217.1|//26S protease regulatory subunit 7-like B [Arabidopsis thaliana]
AT4G22470	1317	1446.92	1951.86	0.431866	0.00291423	9.33972e-05	AT4G22470//AT4G22470	NA	GO:0005488//binding	GO:0010876//lipid localization;GO:0046942//carboxylic acid transport;GO:0006812//cation transport	K02883//large subunit ribosomal protein L18e;K11855//ubiquitin carboxyl-terminal hydrolase 36/42 [EC:3.4.19.12]	gi|42567033|ref|NP_193978.2|//protease inhibitor/seed storage/lipid transfer protein (LTP) family protein [Arabidopsis thaliana]
AT5G07740	5828	479.002	646	0.431501	0.027063	0.00142542	AT5G07740//AT5G07740	GO:0044424//intracellular part	GO:0008092//cytoskeletal protein binding	GO:0007010//cytoskeleton organization	K18080//tensin;K02184//formin 2	gi|334302903|sp|Q9FLQ7.3|FH20_ARATH//RecName: Full=Formin-like protein 20; Short=AtFH20
AT5G65730	1470	790.292	1064.8	0.430129	0.000687078	1.71613e-05	XTH6	GO:0030312//external encapsulating structure;GO:0005576//extracellular region	GO:0016758//transferase activity, transferring hexosyl groups;GO:0016798//hydrolase activity, acting on glycosyl bonds	GO:0009414//response to water deprivation;GO:0006970//response to osmotic stress;GO:0009725//response to hormone;GO:0044042//glucan metabolic process	K08235//xyloglucan:xyloglucosyl transferase [EC:2.4.1.207]	gi|18424986|ref|NP_569019.1|//probable xyloglucan endotransglucosylase/hydrolase protein 6 [Arabidopsis thaliana]
AT4G15610	1287	1526.3	2056.34	0.43004	1.21967e-05	2.10826e-07	AT4G15610//AT4G15610	GO:0016020//membrane;GO:0043231//intracellular membrane-bounded organelle	NA	GO:0014070//response to organic cyclic compound;GO:0009404//toxin metabolic process;GO:0010035//response to inorganic substance;GO:0046942//carboxylic acid transport;GO:0015698//inorganic anion transport	NA	gi|18414489|ref|NP_567472.1|//uncharacterized protein [Arabidopsis thaliana]
AT4G00700	3474	288.853	388.878	0.428981	0.005543	0.000200568	AT4G00700//AT4G00700	NA	NA	GO:0009814//defense response, incompatible interaction;GO:0033554//cellular response to stress	K01652//acetolactate synthase I/II/III large subunit [EC:2.2.1.6]	gi|22328187|ref|NP_191979.2|//C2 calcium/lipid-binding plant phosphoribosyltransferase family protein [Arabidopsis thaliana]
AT3G06850	1854	419.873	565.227	0.428878	0.00114901	3.12174e-05	BCE2	GO:0043231//intracellular membrane-bounded organelle	GO:0046914//transition metal ion binding;GO:0030523//dihydrolipoamide S-acyltransferase activity	GO:0009746//response to hexose;GO:0034285//response to disaccharide;GO:0035337//fatty-acyl-CoA metabolic process	K09699//2-oxoisovalerate dehydrogenase E2 component (dihydrolipoyl transacylase) [EC:2.3.1.168]	gi|15231314|ref|NP_187341.1|//dihydrolipoamide branched chain acyltransferase [Arabidopsis thaliana]
AT1G65580	3787	359.084	483.389	0.428863	0.00377121	0.000127724	FRA3	NA	NA	GO:0046488//phosphatidylinositol metabolic process	K20279//synaptojanin [EC:3.1.3.36];K01099//inositol polyphosphate 5-phosphatase INPP5B/F [EC:3.1.3.36]	gi|42562979|ref|NP_176736.2|//Type II inositol-1,4,5-trisphosphate 5-phosphatase FRA3 [Arabidopsis thaliana]
AT2G42890	3024	382.96	514.833	0.426912	0.00162172	4.70113e-05	ML2	GO:0043231//intracellular membrane-bounded organelle	GO:0036094//small molecule binding;GO:0003676//nucleic acid binding	GO:0007126//meiotic nuclear division;GO:0040007//growth	K17579//protein phosphatase 1 regulatory subunit 42;K11294//nucleolin	gi|18406092|ref|NP_565990.1|//MEI2-like 2 protein [Arabidopsis thaliana]
AT2G47410	4900	270.956	363.833	0.425217	0.0451257	0.00283272	AT2G47410//AT2G47410	GO:0043231//intracellular membrane-bounded organelle;GO:0031461//cullin-RING ubiquitin ligase complex	NA	GO:0009606//tropism	K11797//PH-interacting protein	gi|79596176|ref|NP_850474.3|//WD40 domain-containing protein [Arabidopsis thaliana];gi|334184967|ref|NP_001189770.1|//WD40 domain-containing protein [Arabidopsis thaliana]
AT5G01040	2115	1019.74	1369.05	0.424974	5.62089e-05	1.11572e-06	LAC8	GO:0005576//extracellular region	GO:0016682//oxidoreductase activity, acting on diphenols and related substances as donors, oxygen as acceptor;GO:0046914//transition metal ion binding	GO:0003006//developmental process involved in reproduction;GO:0010038//response to metal ion;GO:0009808//lignin metabolic process	K05909//laccase [EC:1.10.3.2]	gi|15240880|ref|NP_195724.1|//laccase 8 [Arabidopsis thaliana]
AT2G25170	4436	525.116	703.892	0.422717	0.0280174	0.00148881	PKL	GO:0043231//intracellular membrane-bounded organelle	GO:0046914//transition metal ion binding;GO:0004386//helicase activity;GO:0003676//nucleic acid binding;GO:0032550//purine ribonucleoside binding	GO:0035194//posttranscriptional gene silencing by RNA;GO:0006342//chromatin silencing;GO:2000069//regulation of post-embryonic root development;GO:0009738//abscisic acid-activated signaling pathway;GO:0006325//chromatin organization	K11643//chromodomain-helicase-DNA-binding protein 4 [EC:3.6.4.12]	gi|18400745|ref|NP_565587.1|//CHD3-type chromatin-remodeling factor PICKLE [Arabidopsis thaliana]
AT5G63280	1207	175.042	234.622	0.422631	0.0373963	0.00216658	AT5G63280//AT5G63280	GO:0044464//cell part	GO:0046914//transition metal ion binding	NA	NA	gi|18424689|ref|NP_568969.1|//C2H2-like zinc finger protein [Arabidopsis thaliana]
AT4G36730	1505	741.885	994.222	0.422372	0.00163703	4.76583e-05	GBF1	GO:0043231//intracellular membrane-bounded organelle	GO:0003677//DNA binding;GO:0005515//protein binding;GO:0001071//nucleic acid binding transcription factor activity	GO:0042743//hydrogen peroxide metabolic process;GO:0006351//transcription, DNA-templated;GO:0050793//regulation of developmental process	K09060//plant G-box-binding factor	gi|15234506|ref|NP_195391.1|//G-box binding factor 1 [Arabidopsis thaliana];gi|30690752|ref|NP_849510.1|//G-box binding factor 1 [Arabidopsis thaliana]
AT1G15380	990	1565.82	2096.06	0.420763	6.16077e-05	1.23817e-06	GLYI4	NA	GO:0003824//catalytic activity	NA	K14611//solute carrier family 23 (nucleobase transporter), member 1/2;K08234//glyoxylase I family protein	gi|18394235|ref|NP_563973.1|//Lactoylglutathione lyase / glyoxalase I family protein [Arabidopsis thaliana]
AT4G28940	1167	412.515	552.197	0.420738	0.00240753	7.41646e-05	AT4G28940//AT4G28940	GO:0016020//membrane	NA	GO:0055086//nucleobase-containing small molecule metabolic process	NA	gi|145348229|ref|NP_194623.2|//phosphorylase superfamily protein [Arabidopsis thaliana]
AT2G46740	1951	206.594	276.324	0.419564	0.0237245	0.00119986	GulLO5	NA	GO:0016616//oxidoreductase activity, acting on the CH-OH group of donors, NAD or NADP as acceptor;GO:0000166//nucleotide binding;GO:0016899//oxidoreductase activity, acting on the CH-OH group of donors, oxygen as acceptor	GO:0044710//single-organism metabolic process	K00225//L-galactono-1,4-lactone dehydrogenase [EC:1.3.2.3]	gi|15226431|ref|NP_182197.1|//D-arabinono-1,4-lactone oxidase-like protein [Arabidopsis thaliana]
AT3G25830	2660	383.753	512.293	0.41679	0.00812166	0.000323093	TPS-CIN	GO:0009536//plastid	GO:0046872//metal ion binding;GO:0009975//cyclase activity;GO:0010333//terpene synthase activity	GO:0016098//monoterpenoid metabolic process;GO:0043692//monoterpene metabolic process	K07385//1,8-cineole synthase [EC:4.2.3.108]	gi|15230902|ref|NP_189212.1|//1,8-cineole synthase [Arabidopsis thaliana]
AT4G22212	790	581.282	774.99	0.414939	0.0135563	0.000600396	AT4G22212//AT4G22212	NA	NA	GO:0006950//response to stress;GO:0030001//metal ion transport;GO:0048588//developmental cell growth	NA	gi|18415868|ref|NP_567653.1|//defensin-like protein 98 [Arabidopsis thaliana]
AT5G03260	1937	724.401	964.834	0.413492	0.0100495	0.000413914	LAC11	GO:0005576//extracellular region	GO:0016682//oxidoreductase activity, acting on diphenols and related substances as donors, oxygen as acceptor;GO:0046914//transition metal ion binding	GO:0045491//xylan metabolic process;GO:0009808//lignin metabolic process	K05909//laccase [EC:1.10.3.2]	gi|22326581|ref|NP_195946.2|//laccase 11 [Arabidopsis thaliana]
AT1G02880	1178	262.435	349.298	0.412502	0.0187159	0.000893148	TPK1	GO:0044444//cytoplasmic part	GO:0016778//diphosphotransferase activity;GO:0032550//purine ribonucleoside binding	GO:0009108//coenzyme biosynthetic process;GO:0042723//thiamine-containing compound metabolic process	K00949//thiamine pyrophosphokinase [EC:2.7.6.2]	gi|30678415|ref|NP_849580.1|//thiamin pyrophosphokinase1 [Arabidopsis thaliana];gi|565494390|ref|XP_006304834.1|//hypothetical protein CARUB_v10012506mg, partial [Capsella rubella]
AT3G58010	1231	238.783	317.657	0.411771	0.0165485	0.000764397	PGL34	GO:0044436//thylakoid part;GO:0009534//chloroplast thylakoid;GO:0009570//chloroplast stroma	NA	GO:0006090//pyruvate metabolic process;GO:0009668//plastid membrane organization	K06268//serine/threonine-protein phosphatase 2B regulatory subunit	gi|15230933|ref|NP_191360.1|//plastoglobulin 34kD [Arabidopsis thaliana]
AT4G34138	2082	495.441	658.845	0.411227	0.00418304	0.000143575	UGT73B1	GO:0009536//plastid	GO:0035251//UDP-glucosyltransferase activity	NA	K13496//UDP-glucosyl transferase 73C [EC:2.4.1.-]	gi|18418382|ref|NP_567955.1|//UDP-glucosyl transferase 73B1 [Arabidopsis thaliana]
AT3G24740	1862	233.071	309.776	0.410454	0.0346395	0.00196962	AT3G24740//AT3G24740	GO:0043231//intracellular membrane-bounded organelle	NA	GO:0006402//mRNA catabolic process	K01191//alpha-mannosidase [EC:3.2.1.24]	gi|15230170|ref|NP_189118.1|//uncharacterized protein [Arabidopsis thaliana]
AT1G70700	1305	469.513	623.268	0.408687	0.00142394	4.05712e-05	TIFY7	NA	GO:0005488//binding	GO:0006950//response to stress;GO:0051707//response to other organism;GO:0009755//hormone-mediated signaling pathway;GO:0009694//jasmonic acid metabolic process	K13464//jasmonate ZIM domain-containing protein	gi|240254344|ref|NP_177227.5|//putative jasmonate signaling protein JAZ9 [Arabidopsis thaliana];gi|240254346|ref|NP_001031264.4|//putative jasmonate signaling protein JAZ9 [Arabidopsis thaliana]
AT1G13570	1545	218.309	289.739	0.408378	0.0405554	0.00240731	AT1G13570//AT1G13570	GO:0043231//intracellular membrane-bounded organelle	NA	NA	K06911//uncharacterized protein;K05350//beta-glucosidase [EC:3.2.1.21]	gi|15222887|ref|NP_172814.1|//F-box/FBD/LRR-repeat protein containing protein [Arabidopsis thaliana]
AT1G08920	1990	338.915	449.422	0.407145	0.00483661	0.000169607	ESL1	GO:0031224//intrinsic component of membrane;GO:0000325//plant-type vacuole	GO:0005402//cation:sugar symporter activity	GO:0044763//single-organism cellular process;GO:0008643//carbohydrate transport;GO:0006970//response to osmotic stress;GO:0009725//response to hormone	K08145//MFS transporter, SP family, solute carrier family 2 (facilitated glucose transporter), member 8	gi|30680865|ref|NP_849618.1|//sugar transporter ERD6-like 3 [Arabidopsis thaliana];gi|79317414|ref|NP_001031005.1|//sugar transporter ERD6-like 3 [Arabidopsis thaliana];gi|18390957|ref|NP_563829.1|//sugar transporter ERD6-like 3 [Arabidopsis thaliana]
AT3G51400	1106	204.739	270.827	0.403589	0.0364453	0.00209641	AT3G51400//AT3G51400	GO:0043231//intracellular membrane-bounded organelle	NA	GO:0048511//rhythmic process	K18932//palmitoyltransferase [EC:2.3.1.225]	gi|15230473|ref|NP_190708.1|//uncharacterized protein [Arabidopsis thaliana]
AT3G59220	1545	344.169	454.82	0.402179	0.00918794	0.000373491	PRN	GO:0016020//membrane	GO:0005515//protein binding	GO:0030522//intracellular receptor signaling pathway;GO:0000041//transition metal ion transport;GO:0009267//cellular response to starvation;GO:0009637//response to blue light;GO:0010035//response to inorganic substance;GO:0015698//inorganic anion transport;GO:0009755//hormone-mediated signaling pathway	K06911//uncharacterized protein	gi|15231656|ref|NP_191481.1|//pirin-1 [Arabidopsis thaliana]
AT2G16370	2015	245.097	323.877	0.402092	0.0354365	0.00202959	THY-1	GO:0009536//plastid;GO:0044444//cytoplasmic part	GO:0016646//oxidoreductase activity, acting on the CH-NH group of donors, NAD or NADP as acceptor;GO:0042083//5,10-methylenetetrahydrofolate-dependent methyltransferase activity	GO:0009256//10-formyltetrahydrofolate metabolic process;GO:0006544//glycine metabolic process;GO:0009396//folic acid-containing compound biosynthetic process;GO:0009177//pyrimidine deoxyribonucleoside monophosphate biosynthetic process;GO:0009117//nucleotide metabolic process	K13998//dihydrofolate reductase / thymidylate synthase [EC:1.5.1.3 2.1.1.45]	gi|15227185|ref|NP_179230.1|//bifunctional dihydrofolate reductase-thymidylate synthase 1 [Arabidopsis thaliana];gi|566187608|ref|XP_002313034.2|//hypothetical protein POPTR_0009s12200g [Populus trichocarpa]
AT5G61820	1944	1521.92	2008.35	0.400117	3.67734e-06	5.7026e-08	AT5G61820//AT5G61820	GO:0009536//plastid	NA	GO:0009072//aromatic amino acid family metabolic process;GO:0009608//response to symbiont;GO:0009755//hormone-mediated signaling pathway	NA	gi|22328003|ref|NP_200990.2|//uncharacterized protein [Arabidopsis thaliana]
AT5G51150	2162	403.852	532.91	0.400067	0.00687307	0.000262906	AT5G51150//AT5G51150	GO:0031224//intrinsic component of membrane	NA	NA	NA	gi|15241391|ref|NP_199928.1|//mitochondrial import inner membrane translocase subunit Tim17/Tim22/Tim23 family protein [Arabidopsis thaliana]
AT2G05510	654	640.113	844.625	0.399984	0.00117416	3.2095e-05	AT2G05510//AT2G05510	NA	NA	NA	NA	gi|79322055|ref|NP_001031334.1|//glycine-rich protein [Arabidopsis thaliana]
AT5G43900	5131	525.093	692.719	0.399696	0.0405554	0.00241247	MYA2	GO:0015629//actin cytoskeleton;GO:0042579//microbody	GO:0008092//cytoskeletal protein binding;GO:0017111//nucleoside-triphosphatase activity;GO:0017016//Ras GTPase binding;GO:0032550//purine ribonucleoside binding	GO:0051640//organelle localization;GO:0006928//movement of cell or subcellular component;GO:0048438//floral whorl development;GO:0048588//developmental cell growth;GO:0000904//cell morphogenesis involved in differentiation;GO:0016192//vesicle-mediated transport	K10357//myosin V	gi|334188182|ref|NP_001190466.1|//myosin 2 [Arabidopsis thaliana];gi|334188180|ref|NP_001190465.1|//myosin 2 [Arabidopsis thaliana]
AT3G62860	1496	329.697	434.724	0.398958	0.0167473	0.000776081	AT3G62860//AT3G62860	GO:0016020//membrane	NA	NA	K01054//acylglycerol lipase [EC:3.1.1.23]	gi|30695682|ref|NP_191845.2|//alpha/beta-Hydrolases superfamily protein [Arabidopsis thaliana]
AT4G12480	930	11282.8	14875.7	0.398835	3.08927e-06	4.70123e-08	EARLI1	GO:0005911//cell-cell junction	GO:0005488//binding	GO:0006605//protein targeting;GO:0009814//defense response, incompatible interaction;GO:0007165//signal transduction;GO:0006091//generation of precursor metabolites and energy;GO:0009696//salicylic acid metabolic process;GO:0009626//plant-type hypersensitive response;GO:0010876//lipid localization;GO:0010035//response to inorganic substance;GO:0046942//carboxylic acid transport;GO:0015698//inorga…	K02883//large subunit ribosomal protein L18e;K11855//ubiquitin carboxyl-terminal hydrolase 36/42 [EC:3.4.19.12]	gi|15235386|ref|NP_192985.1|//putative lipid transfer protein [Arabidopsis thaliana]
AT5G07080	1715	279.746	368.569	0.39782	0.0220406	0.00110011	AT5G07080//AT5G07080	NA	GO:0016746//transferase activity, transferring acyl groups	GO:0010035//response to inorganic substance;GO:0045491//xylan metabolic process;GO:0015698//inorganic anion transport	K20239//spermidine disinapoyl transferase [EC:2.3.1.248];K15400//omega-hydroxypalmitate O-feruloyl transferase [EC:2.3.1.188];K20240//spermidine dicoumaroyl transferase [EC:2.3.1.249]	gi|15240694|ref|NP_196325.1|//HXXXD-type acyl-transferase family protein [Arabidopsis thaliana]
AT5G13590	5183	343.817	452.92	0.397616	0.023527	0.00118695	AT5G13590//AT5G13590	GO:0043231//intracellular membrane-bounded organelle;GO:0005911//cell-cell junction	NA	NA	NA	gi|334187666|ref|NP_196863.5|//uncharacterized protein [Arabidopsis thaliana]
AT4G23270	2393	692.76	912.39	0.397296	0.00160493	4.63918e-05	CRK19	GO:0016020//membrane;GO:0009536//plastid	GO:0004672//protein kinase activity;GO:0032550//purine ribonucleoside binding	GO:0014070//response to organic cyclic compound;GO:0006464//cellular protein modification process;GO:0010035//response to inorganic substance;GO:0006952//defense response;GO:0008219//cell death;GO:0015698//inorganic anion transport	K04733//interleukin-1 receptor-associated kinase 4 [EC:2.7.11.1];K04730//interleukin-1 receptor-associated kinase 1 [EC:2.7.11.1]	gi|42567054|ref|NP_194058.2|//cysteine-rich receptor-like protein kinase 19 [Arabidopsis thaliana]
AT2G33770	4176	906.241	1193.07	0.39671	0.00286918	9.18348e-05	PHO2	GO:0043231//intracellular membrane-bounded organelle	GO:0019787//ubiquitin-like protein transferase activity	GO:0072506//trivalent inorganic anion homeostasis;GO:0009267//cellular response to starvation;GO:0006281//DNA repair;GO:0015698//inorganic anion transport;GO:0009639//response to red or far red light	K10581//ubiquitin-conjugating enzyme E2 O [EC:2.3.2.24]	gi|30685832|ref|NP_850218.1|//putative ubiquitin-conjugating enzyme E2 24 [Arabidopsis thaliana]
AT2G43400	2348	259.202	341.119	0.396195	0.0365421	0.00210349	ETFQO	GO:0043231//intracellular membrane-bounded organelle;GO:0031967//organelle envelope	GO:0016649//oxidoreductase activity, acting on the CH-NH group of donors, quinone or similar compound as acceptor	GO:0006089//lactate metabolic process;GO:0006551//leucine metabolic process;GO:0006772//thiamine metabolic process;GO:0009642//response to light intensity	K00311//electron-transferring-flavoprotein dehydrogenase [EC:1.5.5.1]	gi|15224277|ref|NP_181868.1|//electron-transfer flavoprotein--ubiquinone oxidoreductase [Arabidopsis thaliana]
AT1G76520	2347	1120.41	1474.31	0.396011	2.8669e-05	5.26384e-07	AT1G76520//AT1G76520	GO:0031224//intrinsic component of membrane	NA	GO:0044763//single-organism cellular process;GO:0000097//sulfur amino acid biosynthetic process;GO:0015851//nucleobase transport;GO:0006812//cation transport;GO:0060918//auxin transport	K07088//uncharacterized protein	gi|18411126|ref|NP_565133.1|//auxin efflux carrier family protein [Arabidopsis thaliana]
AT5G18630	1671	599.973	789.33	0.395732	0.00275151	8.71581e-05	AT5G18630//AT5G18630	NA	GO:0016298//lipase activity	GO:0044238//primary metabolic process	K16818//phospholipase A1 [EC:3.1.1.32];K14304//nuclear pore complex protein Nup85	gi|42570528|ref|NP_850848.2|//putative class 3 lipase [Arabidopsis thaliana];gi|145362642|ref|NP_974805.2|//putative class 3 lipase [Arabidopsis thaliana];gi|18418946|ref|NP_568366.1|//putative class 3 lipase [Arabidopsis thaliana]
AT3G26440	2599	344.516	453.142	0.395392	0.022452	0.00112622	AT3G26440//AT3G26440	GO:0043231//intracellular membrane-bounded organelle	GO:0016740//transferase activity	NA	K03252//translation initiation factor 3 subunit C;K00737//beta-1,4-mannosyl-glycoprotein beta-1,4-N-acetylglucosaminyltransferase [EC:2.4.1.144];K19995//secretory carrier-associated membrane protein	gi|18404941|ref|NP_566793.1|//uncharacterized protein [Arabidopsis thaliana];gi|334185642|ref|NP_001189981.1|//uncharacterized protein [Arabidopsis thaliana]
AT5G63600	1658	2542.75	3343.75	0.395079	5.39126e-06	8.5611e-08	FLS5	NA	GO:0016706//oxidoreductase activity, acting on paired donors, with incorporation or reduction of molecular oxygen, 2-oxoglutarate as one donor, and incorporation of one atom each of oxygen into both donors	GO:0000041//transition metal ion transport;GO:0009267//cellular response to starvation;GO:0009813//flavonoid biosynthetic process;GO:0010035//response to inorganic substance;GO:0009411//response to UV;GO:0034285//response to disaccharide;GO:0015698//inorganic anion transport	K05278//flavonol synthase [EC:1.14.11.23]	gi|79332035|ref|NP_001032131.1|//flavonol synthase 5 [Arabidopsis thaliana];gi|15242828|ref|NP_201165.1|//flavonol synthase 5 [Arabidopsis thaliana]
AT1G20840	2666	2267.22	2981.04	0.394893	4.09074e-05	7.74775e-07	TMT1	GO:0031224//intrinsic component of membrane;GO:0031090//organelle membrane;GO:0000325//plant-type vacuole	GO:0005402//cation:sugar symporter activity;GO:0015932//nucleobase-containing compound transmembrane transporter activity	GO:0006970//response to osmotic stress;GO:0009746//response to hexose;GO:0051707//response to other organism;GO:0034285//response to disaccharide;GO:0006996//organelle organization;GO:0070838//divalent metal ion transport	K08150//MFS transporter, SP family, solute carrier family 2 (myo-inositol transporter), member 13	gi|15218044|ref|NP_173508.1|//tonoplast monosaccharide transporter1 [Arabidopsis thaliana]
AT4G34150	1427	4684.05	6156.48	0.394347	7.88046e-05	1.62289e-06	AT4G34150//AT4G34150	GO:0005911//cell-cell junction;GO:0044444//cytoplasmic part	NA	GO:0006605//protein targeting;GO:0009605//response to external stimulus;GO:0010243//response to organonitrogen compound;GO:0009626//plant-type hypersensitive response;GO:0006984//ER-nucleus signaling pathway;GO:0009642//response to light intensity	K12486//stromal membrane-associated protein;K13412//calcium-dependent protein kinase [EC:2.7.11.1]	gi|18418388|ref|NP_567956.1|//calcium-dependent lipid-binding domain-containing protein [Arabidopsis thaliana]
AT3G01650	2073	369.469	485.597	0.394308	0.0253538	0.00131057	RGLG1	GO:0016020//membrane	GO:0019787//ubiquitin-like protein transferase activity;GO:0046914//transition metal ion binding	GO:0042445//hormone metabolic process;GO:0048585//negative regulation of response to stimulus;GO:0006725//cellular aromatic compound metabolic process	K16280//E3 ubiquitin-protein ligase RGLG [EC:2.3.2.27]	gi|15232157|ref|NP_186814.1|//E3 ubiquitin-protein ligase RGLG1 [Arabidopsis thaliana]
AT5G51060	3289	223.602	293.566	0.39275	0.0407618	0.00242899	RHD2	GO:0043231//intracellular membrane-bounded organelle;GO:0016021//integral component of membrane	GO:0016209//antioxidant activity;GO:0050664//oxidoreductase activity, acting on NAD(P)H, oxygen as acceptor;GO:0000166//nucleotide binding;GO:0046914//transition metal ion binding	GO:0009913//epidermal cell differentiation;GO:0046683//response to organophosphorus;GO:0006952//defense response;GO:0032412//regulation of ion transmembrane transporter activity;GO:0045333//cellular respiration;GO:0048588//developmental cell growth	K13447//respiratory burst oxidase [EC:1.6.3.- 1.11.1.-]	gi|15241361|ref|NP_199919.1|//Respiratory burst oxidase homolog protein C [Arabidopsis thaliana]
AT5G02260	1361	467.426	613.302	0.391858	0.0256106	0.00132703	EXPA9	GO:0009536//plastid	NA	GO:0000902//cell morphogenesis;GO:0042221//response to chemical;GO:0009827//plant-type cell wall modification	NA	gi|15241741|ref|NP_195846.1|//expansin A9 [Arabidopsis thaliana]
AT2G47060	1416	657.833	862.708	0.391151	0.000531461	1.30547e-05	PTI1-4	NA	GO:0004702//signal transducer, downstream of receptor, with serine/threonine kinase activity;GO:0032550//purine ribonucleoside binding	GO:0006468//protein phosphorylation	K13436//pto-interacting protein 1 [EC:2.7.11.1]	gi|79324937|ref|NP_001031553.1|//Pto-interacting 1-4 [Arabidopsis thaliana];gi|15226492|ref|NP_182229.1|//Pto-interacting 1-4 [Arabidopsis thaliana]
AT1G22440	1783	400.203	524.804	0.391047	0.00713239	0.000275775	AT1G22440//AT1G22440	GO:0044444//cytoplasmic part	GO:0046914//transition metal ion binding;GO:0003824//catalytic activity;GO:0036094//small molecule binding	GO:0000041//transition metal ion transport;GO:0009267//cellular response to starvation;GO:0016129//phytosteroid biosynthetic process;GO:0010035//response to inorganic substance;GO:0032412//regulation of ion transmembrane transporter activity;GO:0015698//inorganic anion transport	K00121//S-(hydroxymethyl)glutathione dehydrogenase / alcohol dehydrogenase [EC:1.1.1.284 1.1.1.1]	gi|15219884|ref|NP_173660.1|//alcohol dehydrogenase-like 2 [Arabidopsis thaliana]
AT5G49730	2676	815.973	1069.77	0.390707	0.00140751	3.98704e-05	FRO6	GO:0031224//intrinsic component of membrane;GO:0009536//plastid	GO:0000166//nucleotide binding;GO:0016723//oxidoreductase activity, oxidizing metal ions, NAD or NADP as acceptor	GO:0022900//electron transport chain;GO:0009314//response to radiation	K13447//respiratory burst oxidase [EC:1.6.3.- 1.11.1.-]	gi|22327672|ref|NP_199784.2|//ferric reduction oxidase 6 [Arabidopsis thaliana]
AT5G26240	2975	227.147	297.624	0.389867	0.0357633	0.00205274	CLC-D	GO:0031224//intrinsic component of membrane;GO:0043231//intracellular membrane-bounded organelle	GO:0005254//chloride channel activity	GO:0022610//biological adhesion;GO:0006873//cellular ion homeostasis;GO:0007015//actin filament organization;GO:0010035//response to inorganic substance;GO:0045229//external encapsulating structure organization;GO:0015698//inorganic anion transport;GO:0048764//trichoblast maturation;GO:0000904//cell morphogenesis involved in differentiation	K05016//chloride channel 7	gi|6382041|gb|AAC26247.2|//Arabidopsis thaliana CLC-d chloride channel protein (GB:Z71450) [Arabidopsis thaliana];gi|15240276|ref|NP_197996.1|//chloride channel protein CLC-d [Arabidopsis thaliana]
AT2G03730	1881	258.433	338.273	0.388397	0.0376922	0.00218995	ACR5	GO:0009536//plastid	GO:0031406//carboxylic acid binding	NA	K00688//glycogen phosphorylase [EC:2.4.1.1];K03978//GTP-binding protein	gi|18395601|ref|NP_565304.1|//ACT domain-containing protein 5 [Arabidopsis thaliana]
AT3G23890	4989	446.966	584.649	0.387405	0.0407247	0.00242509	TOPII	NA	NA	NA	K03164//DNA topoisomerase II [EC:5.99.1.3]	gi|15229538|ref|NP_189031.1|//DNA topoisomerase 2 [Arabidopsis thaliana];gi|186510360|ref|NP_001118686.1|//DNA topoisomerase 2 [Arabidopsis thaliana]
AT3G51740	3234	413.17	540.323	0.387088	0.00974652	0.00040063	IMK2	GO:0031224//intrinsic component of membrane;GO:0005618//cell wall;GO:0005911//cell-cell junction	GO:0004672//protein kinase activity;GO:0016491//oxidoreductase activity;GO:0032550//purine ribonucleoside binding	GO:0006464//cellular protein modification process;GO:0007167//enzyme linked receptor protein signaling pathway	K20359//PRA1 family protein 1;K13415//protein brassinosteroid insensitive 1 [EC:2.7.10.1 2.7.11.1]	gi|15231029|ref|NP_190742.1|//probably inactive leucine-rich repeat receptor-like protein kinase IMK2 [Arabidopsis thaliana]
AT2G38390	1387	453.327	592.666	0.386666	0.00437581	0.000151277	AT2G38390//AT2G38390	GO:0005618//cell wall	GO:0016209//antioxidant activity;GO:0043169//cation binding;GO:0003824//catalytic activity;GO:0046906//tetrapyrrole binding	GO:0006970//response to osmotic stress;GO:0010038//response to metal ion;GO:0044710//single-organism metabolic process	K00430//peroxidase [EC:1.11.1.7]	gi|15224497|ref|NP_181373.1|//peroxidase 23 [Arabidopsis thaliana]
AT5G11800	2318	239.524	313.059	0.386264	0.0448169	0.00280036	KEA6	GO:0031224//intrinsic component of membrane	GO:0005451//monovalent cation:proton antiporter activity;GO:0046873//metal ion transmembrane transporter activity	GO:0044763//single-organism cellular process;GO:0030001//metal ion transport	NA	gi|42567794|ref|NP_196741.2|//K(+) efflux antiporter 6 [Arabidopsis thaliana]
AT5G27350	2125	940.242	1228.7	0.386025	0.000351995	8.31152e-06	SFP1	GO:0031224//intrinsic component of membrane	GO:0005402//cation:sugar symporter activity	GO:0044763//single-organism cellular process;GO:0010035//response to inorganic substance;GO:0051707//response to other organism;GO:0015698//inorganic anion transport	K08145//MFS transporter, SP family, solute carrier family 2 (facilitated glucose transporter), member 8	gi|18421106|ref|NP_568493.1|//sugar transporter ERD6-like 17 [Arabidopsis thaliana]
AT5G10030	1592	253.635	331.339	0.385554	0.0422351	0.00257322	TGA4	GO:0043231//intracellular membrane-bounded organelle	GO:0003677//DNA binding;GO:0005515//protein binding;GO:0001071//nucleic acid binding transcription factor activity	GO:0042221//response to chemical;GO:0006952//defense response;GO:0006984//ER-nucleus signaling pathway;GO:0006351//transcription, DNA-templated;GO:0015833//peptide transport	K14431//transcription factor TGA	gi|15238046|ref|NP_196565.1|//transcription factor TGA4 [Arabidopsis thaliana]
AT3G14990	1497	4280.9	5591.55	0.385336	9.25973e-06	1.57379e-07	DJ1A	NA	NA	NA	K03152//4-methyl-5(b-hydroxyethyl)-thiazole monophosphate biosynthesis	gi|15232455|ref|NP_188117.1|//protein DJ-1-like A [Arabidopsis thaliana]
AT5G13330	1506	331.556	432.594	0.383763	0.0256681	0.00133106	Rap2.6L	GO:0043231//intracellular membrane-bounded organelle	GO:0001071//nucleic acid binding transcription factor activity;GO:0003676//nucleic acid binding	GO:0009072//aromatic amino acid family metabolic process;GO:0014070//response to organic cyclic compound;GO:0009404//toxin metabolic process;GO:0006970//response to osmotic stress;GO:0006351//transcription, DNA-templated;GO:0050826//response to freezing;GO:0007568//aging;GO:0009725//response to hormone	K09286//EREBP-like factor	gi|565461102|ref|XP_006288550.1|//hypothetical protein CARUB_v10001831mg, partial [Capsella rubella]
AT3G06080	2265	541.405	705.776	0.382502	0.00239836	7.36904e-05	TBL10	NA	NA	NA	K04427//mitogen-activated protein kinase kinase kinase 7 [EC:2.7.11.25]	gi|18397465|ref|NP_566270.1|//protein TRICHOME BIREFRINGENCE-LIKE 10 [Arabidopsis thaliana];gi|42572279|ref|NP_974235.1|//protein TRICHOME BIREFRINGENCE-LIKE 10 [Arabidopsis thaliana]
AT1G17420	3086	273.031	355.773	0.381892	0.0428502	0.00262431	LOX3	NA	GO:0016702//oxidoreductase activity, acting on single donors with incorporation of molecular oxygen, incorporation of two atoms of oxygen;GO:0046914//transition metal ion binding	GO:0003006//developmental process involved in reproduction;GO:0010243//response to organonitrogen compound;GO:0006950//response to stress;GO:0009692//ethylene metabolic process;GO:0055114//oxidation-reduction process;GO:0048229//gametophyte development;GO:0009725//response to hormone;GO:0009642//response to light intensity;GO:0051707//response to other organism;GO:0006633//fatty acid biosynthetic…	K00454//lipoxygenase [EC:1.13.11.12]	gi|18394479|ref|NP_564021.1|//lipoxygenase 3 [Arabidopsis thaliana]
AT2G15880	2709	2516.67	3278.62	0.381573	4.88955e-05	9.48174e-07	AT2G15880//AT2G15880	NA	GO:0005198//structural molecule activity	NA	K02984//small subunit ribosomal protein S3Ae;K13420//LRR receptor-like serine/threonine-protein kinase FLS2 [EC:2.7.11.1]	gi|15226640|ref|NP_179188.1|//pollen-specific leucine-rich repeat extensin-like protein 3 [Arabidopsis thaliana]
AT2G16405	2327	231.021	300.891	0.38122	0.0440268	0.00273096	AT2G16405//AT2G16405	GO:0044424//intracellular part	NA	NA	K14963//COMPASS component SWD3	gi|30679647|ref|NP_671857.2|//transducin/WD-40 repeat-containing protein [Arabidopsis thaliana]
AT5G21170	1296	2721.87	3544.5	0.380981	5.77768e-06	9.29418e-08	AKINBETA1	GO:0044424//intracellular part	GO:0005488//binding;GO:0016772//transferase activity, transferring phosphorus-containing groups	GO:0009746//response to hexose;GO:0034285//response to disaccharide;GO:0031669//cellular response to nutrient levels;GO:0006796//phosphate-containing compound metabolic process	K07199//5'-AMP-activated protein kinase, regulatory beta subunit	gi|145323627|ref|NP_001031918.2|//SNF1-related protein kinase regulatory subunit beta-1 [Arabidopsis thaliana];gi|15242175|ref|NP_197615.1|//SNF1-related protein kinase regulatory subunit beta-1 [Arabidopsis thaliana]
AT4G19160	2031	1591.99	2071.92	0.380135	0.00126289	3.51993e-05	AT4G19160//AT4G19160	GO:0009536//plastid	NA	NA	NA	gi|42572951|ref|NP_974572.1|//uncharacterized protein [Arabidopsis thaliana];gi|79609198|ref|NP_974573.2|//uncharacterized protein [Arabidopsis thaliana]
AT1G24996	450	542.394	705.883	0.380089	0.0217562	0.00108322	AT1G24996//AT1G24996	NA	NA	NA	NA	gi|15221837|ref|NP_173882.1|//uncharacterized protein [Arabidopsis thaliana]
AT5G26570	3897	477.697	621.644	0.379994	0.00872212	0.000351669	PWD	NA	GO:0030247//polysaccharide binding;GO:0016772//transferase activity, transferring phosphorus-containing groups;GO:0032550//purine ribonucleoside binding	GO:0006796//phosphate-containing compound metabolic process	K15535//phosphoglucan, water dikinase [EC:2.7.9.5]	gi|79521972|ref|NP_198009.3|//phosphoglucan, water dikinase [Arabidopsis thaliana];gi|186525893|ref|NP_001119280.1|//phosphoglucan, water dikinase [Arabidopsis thaliana]
AT5G10180	2560	1565.16	2036.41	0.379722	0.000150666	3.31462e-06	SULTR2%3B1	GO:0031224//intrinsic component of membrane	GO:0015291//secondary active transmembrane transporter activity;GO:0015103//inorganic anion transmembrane transporter activity	GO:0009683//indoleacetic acid metabolic process;GO:0000097//sulfur amino acid biosynthetic process;GO:0019758//glycosinolate biosynthetic process;GO:0006873//cellular ion homeostasis;GO:0030001//metal ion transport;GO:0015698//inorganic anion transport	K17469//sulfate transporter 2, low-affinity	gi|15238085|ref|NP_196580.1|//sulfate transporter 2;1 [Arabidopsis thaliana]
AT1G65610	2265	439.989	571.597	0.377531	0.00596966	0.000219956	KOR2	GO:0016020//membrane	GO:0004553//hydrolase activity, hydrolyzing O-glycosyl compounds	GO:0044238//primary metabolic process	K01179//endoglucanase [EC:3.2.1.4];K08472//mlo protein	gi|15218745|ref|NP_176738.1|//glycosyl hydrolase 9A2 [Arabidopsis thaliana]
AT1G28380	2347	787.369	1022.15	0.376499	0.00234131	7.16471e-05	NSL1	GO:0043231//intracellular membrane-bounded organelle	NA	GO:0006605//protein targeting;GO:0015748//organophosphate ester transport;GO:0010243//response to organonitrogen compound;GO:0006970//response to osmotic stress;GO:0042743//hydrogen peroxide metabolic process;GO:0009627//systemic acquired resistance;GO:0002252//immune effector process;GO:0009696//salicylic acid metabolic process;GO:0006865//amino acid transport;GO:0009626//plant-type hypersensiti…	K07119//uncharacterized protein;K14638//solute carrier family 15 (peptide/histidine transporter), member 3/4;K01183//chitinase [EC:3.2.1.14]	gi|18396768|ref|NP_564307.1|//protein necrotic spotted lesions 1 [Arabidopsis thaliana]
AT5G23020	1829	800.501	1039.04	0.376276	0.00103559	2.76221e-05	IMS2	GO:0009536//plastid	GO:0046912//transferase activity, transferring acyl groups, acyl groups converted into alkyl on transfer	GO:0009683//indoleacetic acid metabolic process;GO:0006551//leucine metabolic process;GO:0000097//sulfur amino acid biosynthetic process;GO:0019758//glycosinolate biosynthetic process	K15741//methylthioalkylmalate synthase 1 [EC:2.3.3.-];K15742//methylthioalkylmalate synthase 3 [EC:2.3.3.-]	gi|15237196|ref|NP_197693.1|//methylthioalkylmalate synthase 3 [Arabidopsis thaliana]
AT3G45300	1632	541.566	702.888	0.376158	0.011275	0.000480412	IVD	GO:0044429//mitochondrial part	GO:0000166//nucleotide binding;GO:0003995//acyl-CoA dehydrogenase activity;GO:0032550//purine ribonucleoside binding	GO:0009063//cellular amino acid catabolic process;GO:0009746//response to hexose;GO:0006551//leucine metabolic process;GO:0034285//response to disaccharide	K00253//isovaleryl-CoA dehydrogenase [EC:1.3.8.4]	gi|15230664|ref|NP_190116.1|//isovaleryl-CoA-dehydrogenase [Arabidopsis thaliana]
AT5G53590	984	260.736	338.343	0.375894	0.0443511	0.00275842	AT5G53590//AT5G53590	NA	NA	GO:0009725//response to hormone	K14488//SAUR family protein	gi|42568515|ref|NP_200171.2|//SAUR-like auxin-responsive protein [Arabidopsis thaliana]
AT4G14350	2534	420.868	545.884	0.375227	0.0464511	0.00293705	AT4G14350//AT4G14350	GO:0016020//membrane;GO:0043231//intracellular membrane-bounded organelle;GO:0044444//cytoplasmic part	GO:0004672//protein kinase activity;GO:0032550//purine ribonucleoside binding	GO:0006464//cellular protein modification process;GO:0006796//phosphate-containing compound metabolic process	K08790//serine/threonine kinase 38 [EC:2.7.11.1]	gi|145333046|ref|NP_001078388.1|//AGC (cAMP-dependent, cGMP-dependent and protein kinase C) kinase family protein [Arabidopsis thaliana]
AT2G15490	1672	318.768	413.215	0.374385	0.0400017	0.0023655	UGT73B4	GO:0044444//cytoplasmic part	GO:0035251//UDP-glucosyltransferase activity	GO:0014070//response to organic cyclic compound;GO:0009404//toxin metabolic process;GO:0009725//response to hormone;GO:0009607//response to biotic stimulus	K13496//UDP-glucosyl transferase 73C [EC:2.4.1.-];K14595//abscisate beta-glucosyltransferase [EC:2.4.1.263]	gi|42570791|ref|NP_973469.1|//UDP-glycosyltransferase 73B4 [Arabidopsis thaliana];gi|334184237|ref|NP_001189529.1|//UDP-glycosyltransferase 73B4 [Arabidopsis thaliana];gi|42569055|ref|NP_179151.2|//UDP-glycosyltransferase 73B4 [Arabidopsis thaliana]
AT2G31960	6456	723.155	937.208	0.374063	0.00276322	8.76432e-05	GSL03	GO:0016020//membrane;GO:0005911//cell-cell junction;GO:0043234//protein complex;GO:0044444//cytoplasmic part	GO:0035251//UDP-glucosyltransferase activity	GO:0070646//protein modification by small protein removal;GO:0003006//developmental process involved in reproduction;GO:0009555//pollen development;GO:0042743//hydrogen peroxide metabolic process;GO:0006074//(1->3)-beta-D-glucan metabolic process;GO:0052386//cell wall thickening	K11000//callose synthase [EC:2.4.1.-]	gi|334184624|ref|NP_850178.2|//glucan synthase-like 3 [Arabidopsis thaliana]
AT1G62660	2076	2887.4	3741.85	0.373978	4.32532e-05	8.26357e-07	AT1G62660//AT1G62660	GO:0005773//vacuole	GO:0004558//alpha-1,4-glucosidase activity	GO:0006595//polyamine metabolic process;GO:0000041//transition metal ion transport;GO:0009267//cellular response to starvation;GO:0016129//phytosteroid biosynthetic process;GO:0006970//response to osmotic stress;GO:0006575//cellular modified amino acid metabolic process;GO:0009739//response to gibberellin;GO:0006996//organelle organization;GO:0009699//phenylpropanoid biosynthetic process;GO:00100…	K01193//beta-fructofuranosidase [EC:3.2.1.26]	gi|1183868|emb|CAA64781.1|//beta-fructosidase [Arabidopsis thaliana];gi|18407630|ref|NP_564798.1|//acid beta-fructofuranosidase 3 [Arabidopsis thaliana]
AT5G22850	2104	291.243	377.392	0.373842	0.0471448	0.0030043	AT5G22850//AT5G22850	NA	GO:0004175//endopeptidase activity	GO:0019538//protein metabolic process	K00924	gi|10177232|dbj|BAB10606.1|//protease-like protein [Arabidopsis thaliana]
AT1G50740	819	625.659	810.61	0.373633	0.0196506	0.000946696	AT1G50740//AT1G50740	GO:0043231//intracellular membrane-bounded organelle	NA	GO:0006605//protein targeting;GO:0010243//response to organonitrogen compound;GO:0009626//plant-type hypersensitive response;GO:0009813//flavonoid biosynthetic process;GO:0006984//ER-nucleus signaling pathway	NA	gi|18403201|ref|NP_564579.1|//transmembrane protein 14C [Arabidopsis thaliana]
AT4G23550	1393	305.763	396.116	0.373509	0.0286782	0.00154107	WRKY29	GO:0043231//intracellular membrane-bounded organelle	GO:0003677//DNA binding;GO:0001071//nucleic acid binding transcription factor activity	GO:0010243//response to organonitrogen compound;GO:0006351//transcription, DNA-templated	K13426//WRKY transcription factor 29	gi|30686233|ref|NP_194086.3|//putative WRKY transcription factor 29 [Arabidopsis thaliana]
AT5G07440	1726	5291.42	6854.87	0.373473	7.51123e-06	1.24245e-07	GDH2	GO:0043231//intracellular membrane-bounded organelle;GO:0044429//mitochondrial part;GO:0031090//organelle membrane	GO:0046914//transition metal ion binding;GO:0016639//oxidoreductase activity, acting on the CH-NH2 group of donors, NAD or NADP as acceptor;GO:0032550//purine ribonucleoside binding	GO:0006595//polyamine metabolic process;GO:0009072//aromatic amino acid family metabolic process;GO:0006970//response to osmotic stress;GO:0006575//cellular modified amino acid metabolic process;GO:0010038//response to metal ion;GO:0016192//vesicle-mediated transport	K00261//glutamate dehydrogenase (NAD(P)+) [EC:1.4.1.3]	gi|15240793|ref|NP_196361.1|//glutamate dehydrogenase 2 [Arabidopsis thaliana];gi|595846807|ref|XP_007209199.1|//hypothetical protein PRUPE_ppa006458mg [Prunus persica]
AT1G78000	2466	2949.62	3818.25	0.372384	0.000758167	1.92854e-05	SULTR1%3B2	GO:0031224//intrinsic component of membrane	GO:0015291//secondary active transmembrane transporter activity;GO:0015103//inorganic anion transmembrane transporter activity	GO:0009267//cellular response to starvation;GO:0010035//response to inorganic substance;GO:0015833//peptide transport;GO:0030001//metal ion transport;GO:0015698//inorganic anion transport	K17470//sulfate transporter 1, high-affinity	gi|727505603|ref|XP_010428902.1|//PREDICTED: sulfate transporter 1.2-like isoform X1 [Camelina sativa];gi|18411776|ref|NP_565166.1|//sulfate transporter 1;2 [Arabidopsis thaliana]
AT3G07400	3453	350.571	453.663	0.371913	0.0212424	0.00104859	AT3G07400//AT3G07400	NA	GO:0016298//lipase activity	GO:0044238//primary metabolic process	NA	gi|15231461|ref|NP_187396.1|//lipase class 3 family protein [Arabidopsis thaliana]
AT1G07040	1774	488.188	630.358	0.368735	0.00686943	0.000262482	AT1G07040//AT1G07040	GO:0009536//plastid	NA	NA	NA	gi|18390717|ref|NP_563777.1|//uncharacterized protein [Arabidopsis thaliana]
AT2G36850	6277	448.312	578.846	0.368677	0.0491428	0.00316821	GSL8	GO:0043231//intracellular membrane-bounded organelle;GO:0016020//membrane;GO:0043234//protein complex;GO:0005911//cell-cell junction	GO:0035251//UDP-glucosyltransferase activity	GO:0022610//biological adhesion;GO:0007127//meiosis I;GO:0010212//response to ionizing radiation;GO:0009555//pollen development;GO:0007059//chromosome segregation;GO:0006074//(1->3)-beta-D-glucan metabolic process;GO:0009933//meristem structural organization;GO:0007015//actin filament organization;GO:0052386//cell wall thickening;GO:0040007//growth;GO:0000723//telomere maintenance;GO:0048764//tri…	K11000//callose synthase [EC:2.4.1.-]	gi|334184733|ref|NP_850271.5|//glucan synthase-like 8 [Arabidopsis thaliana]
AT4G08500	2591	367.781	474.837	0.368586	0.0185173	0.000879843	MEKK1	GO:0043231//intracellular membrane-bounded organelle	GO:0004702//signal transducer, downstream of receptor, with serine/threonine kinase activity;GO:0019899//enzyme binding;GO:0003676//nucleic acid binding;GO:0032550//purine ribonucleoside binding	GO:0006605//protein targeting;GO:0009555//pollen development;GO:0006970//response to osmotic stress;GO:0006468//protein phosphorylation;GO:0009627//systemic acquired resistance;GO:0009696//salicylic acid metabolic process;GO:0009626//plant-type hypersensitive response;GO:0006984//ER-nucleus signaling pathway;GO:0052386//cell wall thickening;GO:0009755//hormone-mediated signaling pathway;GO:001003…	K13414//mitogen-activated protein kinase kinase kinase 1 [EC:2.7.11.25]	gi|15236515|ref|NP_192590.1|//mitogen-activated protein kinase kinase kinase 1 [Arabidopsis thaliana]
AT5G65380	1973	1250.89	1613.35	0.36711	0.000134264	2.91492e-06	AT5G65380//AT5G65380	GO:0016020//membrane	GO:0015291//secondary active transmembrane transporter activity	GO:0044763//single-organism cellular process;GO:0015893//drug transport;GO:0003006//developmental process involved in reproduction	K03327//multidrug resistance protein, MATE family	gi|15238439|ref|NP_201341.1|//MATE efflux family protein [Arabidopsis thaliana]
AT1G61560	2121	346.408	446.641	0.366642	0.0327292	0.00182039	MLO6	GO:0031224//intrinsic component of membrane;GO:0043231//intracellular membrane-bounded organelle	GO:0005515//protein binding	GO:0050832//defense response to fungus	K08472//mlo protein	gi|922417816|ref|XP_013606288.1|//PREDICTED: MLO-like protein 6 [Brassica oleracea var. oleracea];gi|15220529|ref|NP_176350.1|//MLO-like protein 6 [Arabidopsis thaliana]
AT2G30250	1776	371.334	478.703	0.366414	0.0321869	0.00178624	WRKY25	GO:0043231//intracellular membrane-bounded organelle	GO:0003677//DNA binding;GO:0001071//nucleic acid binding transcription factor activity	GO:0006605//protein targeting;GO:0009626//plant-type hypersensitive response;GO:0010286//heat acclimation;GO:0006970//response to osmotic stress;GO:0006468//protein phosphorylation;GO:0009627//systemic acquired resistance;GO:0006351//transcription, DNA-templated	K13423//WRKY transcription factor 25	gi|15227728|ref|NP_180584.1|//WRKY transcription factor 25 [Arabidopsis thaliana]
AT4G19880	1534	1803.79	2324.85	0.36611	4.88955e-05	9.47757e-07	AT4G19880//AT4G19880	GO:0044444//cytoplasmic part	NA	GO:0010038//response to metal ion	K07393//putative glutathione S-transferase	gi|79325173|ref|NP_001031671.1|//Glutathione S-transferase family protein [Arabidopsis thaliana];gi|79478363|ref|NP_193723.3|//Glutathione S-transferase family protein [Arabidopsis thaliana]
AT4G33270	2097	327.405	421.385	0.364061	0.0439813	0.00272633	CDC20.1	GO:0043231//intracellular membrane-bounded organelle;GO:0031234//extrinsic component of cytoplasmic side of plasma membrane;GO:0043234//protein complex	GO:0005488//binding	GO:0007154//cell communication	K03363//cell division cycle 20, cofactor of APC complex	gi|15234128|ref|NP_195053.1|//cell division cycle 20.1, cofactor of APC complex [Arabidopsis thaliana]
AT1G22690	506	2410.16	3101.25	0.363721	0.0143119	0.000644515	AT1G22690//AT1G22690	NA	NA	GO:0009725//response to hormone	K03860//phosphatidylinositol glycan, class Q	gi|15219934|ref|NP_173683.1|//gibberellin-regulated protein 9 [Arabidopsis thaliana]
AT4G01330	2096	1010.99	1300.63	0.363441	0.0027254	8.5993e-05	AT4G01330//AT4G01330	GO:0016020//membrane;GO:0043231//intracellular membrane-bounded organelle	GO:0004672//protein kinase activity;GO:0032550//purine ribonucleoside binding	GO:0006464//cellular protein modification process;GO:0009725//response to hormone	K04733//interleukin-1 receptor-associated kinase 4 [EC:2.7.11.1];K04730//interleukin-1 receptor-associated kinase 1 [EC:2.7.11.1]	gi|334186273|ref|NP_001190651.1|//protein kinase family protein [Arabidopsis thaliana];gi|240255713|ref|NP_192042.5|//protein kinase family protein [Arabidopsis thaliana]
AT1G22930	3701	850.969	1093.63	0.361941	0.0295211	0.00159923	AT1G22930//AT1G22930	GO:0005911//cell-cell junction	NA	NA	NA	gi|15219971|ref|NP_173706.1|//T-complex protein 11 [Arabidopsis thaliana]
AT4G04570	2528	452.474	581.421	0.361749	0.0176719	0.000832367	CRK40	NA	GO:0004672//protein kinase activity;GO:0032550//purine ribonucleoside binding	GO:0006464//cellular protein modification process;GO:0006796//phosphate-containing compound metabolic process	K04733//interleukin-1 receptor-associated kinase 4 [EC:2.7.11.1];K04730//interleukin-1 receptor-associated kinase 1 [EC:2.7.11.1]	gi|15233561|ref|NP_192366.1|//cysteine-rich receptor-like protein kinase 40 [Arabidopsis thaliana];gi|145332971|ref|NP_001078351.1|//cysteine-rich receptor-like protein kinase 40 [Arabidopsis thaliana]
AT1G21980	3114	474.147	608.916	0.360909	0.0125486	0.000544868	PIP5K1	GO:0016020//membrane;GO:0043231//intracellular membrane-bounded organelle	GO:0003779//actin binding;GO:0016307//phosphatidylinositol phosphate kinase activity;GO:0032550//purine ribonucleoside binding	GO:0009630//gravitropism;GO:0009791//post-embryonic development;GO:0046488//phosphatidylinositol metabolic process;GO:0022414//reproductive process	K00889//1-phosphatidylinositol-4-phosphate 5-kinase [EC:2.7.1.68]	gi|15219152|ref|NP_173617.1|//phosphatidylinositol-4-phosphate 5-kinase 1 [Arabidopsis thaliana]
AT1G70320	11639	908.094	1166.09	0.36076	0.0409493	0.00245217	UPL2	NA	NA	NA	K10592//E3 ubiquitin-protein ligase HUWE1 [EC:2.3.2.26]	gi|15223117|ref|NP_177189.1|//ubiquitin-protein ligase 2 [Arabidopsis thaliana]
AT5G64240	1491	618.306	793.922	0.360676	0.014529	0.000657294	MC3	GO:0043231//intracellular membrane-bounded organelle	GO:0004175//endopeptidase activity	GO:0019538//protein metabolic process	NA	gi|15237654|ref|NP_201229.1|//metacaspase 3 [Arabidopsis thaliana]
AT5G44070	1815	1350.15	1733.47	0.36054	0.00116455	3.16878e-05	CAD1	GO:0009536//plastid	GO:0016614//oxidoreductase activity, acting on CH-OH group of donors;GO:0042887//amide transmembrane transporter activity;GO:0019829//cation-transporting ATPase activity;GO:0046914//transition metal ion binding;GO:0016755//transferase activity, transferring amino-acyl groups	GO:0009072//aromatic amino acid family metabolic process;GO:0002252//immune effector process;GO:0043043//peptide biosynthetic process;GO:0009699//phenylpropanoid biosynthetic process;GO:0019762//glucosinolate catabolic process;GO:0052482//defense response by cell wall thickening;GO:0009755//hormone-mediated signaling pathway;GO:0010038//response to metal ion;GO:0006605//protein targeting;GO:00102…	K05941//glutathione gamma-glutamylcysteinyltransferase [EC:2.3.2.15]	gi|15240084|ref|NP_199220.1|//glutathione gamma-glutamylcysteinyltransferase 1 [Arabidopsis thaliana]
AT2G34770	1142	1229.66	1577.87	0.359721	0.00186089	5.51756e-05	FAH1	GO:0043231//intracellular membrane-bounded organelle	GO:0046914//transition metal ion binding;GO:0004497//monooxygenase activity;GO:0046906//tetrapyrrole binding	GO:0048193//Golgi vesicle transport;GO:0009699//phenylpropanoid biosynthetic process;GO:0006631//fatty acid metabolic process;GO:0012501//programmed cell death;GO:0009411//response to UV	K19706//dihydroceramide fatty acyl 2-hydroxylase [EC:1.14.18.7]	gi|15226828|ref|NP_181023.1|//fatty acid hydroxylase 1 [Arabidopsis thaliana]
AT2G30990	2195	446.602	572.837	0.359134	0.0150911	0.00068834	AT2G30990//AT2G30990	GO:0043231//intracellular membrane-bounded organelle	NA	GO:0009683//indoleacetic acid metabolic process;GO:0006568//tryptophan metabolic process	NA	gi|186504431|ref|NP_001118422.1|//uncharacterized protein [Arabidopsis thaliana];gi|79323548|ref|NP_001031451.1|//uncharacterized protein [Arabidopsis thaliana]
AT5G63800	2636	594.635	762.646	0.35901	0.0030453	9.8731e-05	MUM2	GO:0030312//external encapsulating structure;GO:0005576//extracellular region	GO:0015925//galactosidase activity;GO:0043167//ion binding	GO:0009664//plant-type cell wall organization;GO:0010192//mucilage biosynthetic process;GO:0044238//primary metabolic process	K12309//beta-galactosidase [EC:3.2.1.23]	gi|30697899|ref|NP_568978.2|//beta-galactosidase 6 [Arabidopsis thaliana]
AT3G62270	2948	1046.1	1341.54	0.35888	0.00108236	2.92274e-05	AT3G62270//AT3G62270	GO:0043231//intracellular membrane-bounded organelle;GO:0031224//intrinsic component of membrane;GO:0044459//plasma membrane part;GO:0043673//sexine	GO:0015301//anion:anion antiporter activity;GO:0015562//efflux transmembrane transporter activity;GO:0015103//inorganic anion transmembrane transporter activity	GO:0009664//plant-type cell wall organization;GO:0000041//transition metal ion transport;GO:0009267//cellular response to starvation;GO:0010035//response to inorganic substance;GO:0015698//inorganic anion transport	K13855;K13862//solute carrier family 4 (sodium borate transporter), member 11	gi|15228719|ref|NP_191786.1|//putative boron transporter 2 [Arabidopsis thaliana]
AT4G02600	2195	339.71	435.649	0.35886	0.031914	0.0017645	MLO1	GO:0031224//intrinsic component of membrane	GO:0005515//protein binding	GO:0006950//response to stress	K08472//mlo protein	gi|15235429|ref|NP_192169.1|//MLO-like protein 1 [Arabidopsis thaliana]
AT1G61100	2883	830.176	1064.56	0.358765	0.0282877	0.00150668	AT1G61100//AT1G61100	NA	NA	GO:0006950//response to stress	K02184//formin 2	gi|334183462|ref|NP_001185276.1|//TIR class disease resistance protein [Arabidopsis thaliana];gi|30696524|ref|NP_176305.2|//TIR class disease resistance protein [Arabidopsis thaliana]
AT1G17110	3325	495.787	635.472	0.358109	0.0320109	0.0017725	UBP15	GO:0043231//intracellular membrane-bounded organelle	GO:0019783//ubiquitin-like protein-specific protease activity;GO:0016790//thiolester hydrolase activity;GO:0046914//transition metal ion binding	GO:0048608//reproductive structure development;GO:0070646//protein modification by small protein removal;GO:0048827//phyllome development;GO:0009791//post-embryonic development;GO:0019941//modification-dependent protein catabolic process;GO:0022622//root system development	K11855//ubiquitin carboxyl-terminal hydrolase 36/42 [EC:3.4.19.12]	gi|18394440|ref|NP_564014.1|//ubiquitin carboxyl-terminal hydrolase 15 [Arabidopsis thaliana];gi|334182643|ref|NP_001185019.1|//ubiquitin carboxyl-terminal hydrolase 15 [Arabidopsis thaliana]
AT5G24470	1677	409.824	525.24	0.357975	0.0149623	0.000681849	PRR5	GO:0043231//intracellular membrane-bounded organelle	GO:0004871//signal transducer activity;GO:0003676//nucleic acid binding	GO:0007623//circadian rhythm;GO:0007165//signal transduction;GO:0006913//nucleocytoplasmic transport;GO:0048571//long-day photoperiodism;GO:0006073//cellular glucan metabolic process;GO:0006351//transcription, DNA-templated;GO:0009639//response to red or far red light	K12130//pseudo-response regulator 5	gi|18420797|ref|NP_568446.1|//pseudo-response regulator 5 [Arabidopsis thaliana]
AT1G20510	2076	378.681	485.128	0.357383	0.0204111	0.000993459	OPCL1	GO:0009536//plastid;GO:0042579//microbody	GO:0016703//oxidoreductase activity, acting on single donors with incorporation of molecular oxygen, incorporation of one atom of oxygen (internal monooxygenases or internal mixed function oxidases);GO:0016405//CoA-ligase activity	GO:0010243//response to organonitrogen compound;GO:0006950//response to stress;GO:0006725//cellular aromatic compound metabolic process;GO:0009725//response to hormone;GO:0051707//response to other organism;GO:0009694//jasmonic acid metabolic process	K10526//OPC-8:0 CoA ligase 1 [EC:6.2.1.-]	gi|8778603|gb|AAF79611.1|AC027665_12//F5M15.17 [Arabidopsis thaliana];gi|18394871|ref|NP_564115.1|//OPC-8:0 CoA ligase1 [Arabidopsis thaliana]
AT5G40910	3755	518.152	663.792	0.357356	0.0185173	0.000879097	AT5G40910//AT5G40910	GO:0043231//intracellular membrane-bounded organelle;GO:0044464//cell part	GO:0016462//pyrophosphatase activity;GO:0032550//purine ribonucleoside binding	GO:0007154//cell communication;GO:0006950//response to stress	K19613//leucine-rich repeat protein SHOC2	gi|39104560|dbj|BAC41800.2|//putative disease resistance protein [Arabidopsis thaliana];gi|15237516|ref|NP_198907.1|//TIR-NBS-LRR class disease resistance protein [Arabidopsis thaliana]
AT4G16563	2027	442.01	566.089	0.356949	0.013231	0.000582009	AT4G16563//AT4G16563	GO:0005618//cell wall	GO:0008233//peptidase activity	GO:0019538//protein metabolic process	K02882//large subunit ribosomal protein L18Ae;K01381//saccharopepsin [EC:3.4.23.25]	gi|18414692|ref|NP_567506.1|//aspartyl protease family protein [Arabidopsis thaliana]
AT5G64250	1387	945.433	1210.64	0.356724	0.00103648	2.76886e-05	AT5G64250//AT5G64250	GO:0043231//intracellular membrane-bounded organelle;GO:0044444//cytoplasmic part	GO:0016616//oxidoreductase activity, acting on the CH-OH group of donors, NAD or NADP as acceptor;GO:0016703//oxidoreductase activity, acting on single donors with incorporation of molecular oxygen, incorporation of one atom of oxygen (internal monooxygenases or internal mixed function oxidases)	GO:0009072//aromatic amino acid family metabolic process;GO:0009608//response to symbiont;GO:0010038//response to metal ion	NA	gi|30697982|ref|NP_568988.2|//Aldolase-type TIM barrel family protein [Arabidopsis thaliana]
AT4G04830	755	1945.61	2490.74	0.356351	0.00254309	7.90838e-05	MSRB5	GO:0009536//plastid	GO:0016671//oxidoreductase activity, acting on a sulfur group of donors, disulfide as acceptor	GO:0000097//sulfur amino acid biosynthetic process	K07305//peptide-methionine (R)-S-oxide reductase [EC:1.8.4.12]	gi|15234471|ref|NP_192392.1|//peptide methionine sulfoxide reductase B5 [Arabidopsis thaliana];gi|334186360|ref|NP_001190674.1|//peptide methionine sulfoxide reductase B5 [Arabidopsis thaliana]
AT1G51830	2376	832.618	1065.82	0.356236	0.0103504	0.000429303	AT1G51830//AT1G51830	GO:0016020//membrane;GO:0043231//intracellular membrane-bounded organelle;GO:0005911//cell-cell junction	GO:0004672//protein kinase activity;GO:0032550//purine ribonucleoside binding	GO:0000041//transition metal ion transport;GO:0009267//cellular response to starvation;GO:0010243//response to organonitrogen compound;GO:0002252//immune effector process;GO:0006464//cellular protein modification process;GO:0010035//response to inorganic substance;GO:0046942//carboxylic acid transport;GO:0015833//peptide transport;GO:0007167//enzyme linked receptor protein signaling pathway;GO:00…	K04733//interleukin-1 receptor-associated kinase 4 [EC:2.7.11.1];K16224//senescence-induced receptor-like serine/threonine-protein kinase	gi|145336639|ref|NP_175595.2|//putative leucine-rich repeat protein kinase [Arabidopsis thaliana]
AT1G32090	2797	517.845	662.841	0.356143	0.0374137	0.00216913	AT1G32090//AT1G32090	GO:0016020//membrane;GO:0005911//cell-cell junction;GO:0009536//plastid	NA	NA	K03021//DNA-directed RNA polymerase III subunit RPC2 [EC:2.7.7.6];K15601//lysine-specific demethylase 3 [EC:1.14.11.-]	gi|15222569|ref|NP_174489.1|//early-responsive to dehydration stress protein (ERD4) [Arabidopsis thaliana]
AT4G15760	1598	1839.37	2353.07	0.355334	6.94449e-05	1.41003e-06	MO1	GO:0043231//intracellular membrane-bounded organelle	GO:0016491//oxidoreductase activity	GO:0051707//response to other organism;GO:0044710//single-organism metabolic process	K00480//salicylate hydroxylase [EC:1.14.13.1];K09838//zeaxanthin epoxidase [EC:1.14.15.21]	gi|240255870|ref|NP_193311.6|//monooxygenase 1 [Arabidopsis thaliana]
AT2G39400	1354	965.001	1234.37	0.355169	0.00103227	2.74909e-05	AT2G39400//AT2G39400	NA	GO:0003824//catalytic activity	NA	K01054//acylglycerol lipase [EC:3.1.1.23]	gi|18405038|ref|NP_565903.1|//alpha/beta-Hydrolases superfamily protein [Arabidopsis thaliana]
AT1G18470	2323	583.833	746.783	0.355133	0.00489405	0.000171824	AT1G18470//AT1G18470	GO:0043231//intracellular membrane-bounded organelle;GO:0044444//cytoplasmic part	GO:0046914//transition metal ion binding	NA	K11498//centromeric protein E	gi|18394611|ref|NP_564052.1|//transmembrane Fragile-X-F-associated protein [Arabidopsis thaliana]
AT5G47990	1910	1049.41	1341.96	0.354765	0.00710646	0.000274478	CYP705A5	GO:0043231//intracellular membrane-bounded organelle	GO:0016627//oxidoreductase activity, acting on the CH-CH group of donors;GO:0046914//transition metal ion binding;GO:0046906//tetrapyrrole binding	GO:0048528//post-embryonic root development;GO:0009630//gravitropism;GO:0040007//growth;GO:0051552//flavone metabolic process;GO:0010683//tricyclic triterpenoid metabolic process;GO:0048764//trichoblast maturation	K00517//null;K00512//steroid 17alpha-monooxygenase / 17alpha-hydroxyprogesterone deacetylase [EC:1.14.14.19 1.14.14.32]	gi|15238866|ref|NP_199610.1|//cytochrome P450 705A5 [Arabidopsis thaliana]
AT1G53430	3654	741.203	947.701	0.354563	0.0112854	0.000482088	AT1G53430//AT1G53430	GO:0016020//membrane	GO:0004672//protein kinase activity;GO:0032550//purine ribonucleoside binding	GO:0006464//cellular protein modification process	K04733//interleukin-1 receptor-associated kinase 4 [EC:2.7.11.1]	gi|264664531|sp|C0LGG8.1|Y5343_ARATH//RecName: Full=Probable LRR receptor-like serine/threonine-protein kinase At1g53430; Flags: Precursor;gi|186490677|ref|NP_001117479.1|//Leucine-rich repeat transmembrane protein kinase [Arabidopsis thaliana]
AT5G44380	1932	2542.88	3247.41	0.352827	7.51417e-05	1.53813e-06	AT5G44380//AT5G44380	GO:0044424//intracellular part;GO:0030312//external encapsulating structure;GO:0005911//cell-cell junction	GO:0016616//oxidoreductase activity, acting on the CH-OH group of donors, NAD or NADP as acceptor;GO:0000166//nucleotide binding	GO:0010035//response to inorganic substance;GO:0046942//carboxylic acid transport;GO:0006950//response to stress;GO:0044710//single-organism metabolic process;GO:0015698//inorganic anion transport	NA	gi|15241476|ref|NP_199251.1|//FAD-binding and BBE domain-containing protein [Arabidopsis thaliana]
AT5G24160	1781	406.155	518.563	0.352491	0.0329284	0.00184181	SQE6	GO:0031224//intrinsic component of membrane	GO:0016709//oxidoreductase activity, acting on paired donors, with incorporation or reduction of molecular oxygen, NAD(P)H as one donor, and incorporation of one atom of oxygen;GO:0000166//nucleotide binding	GO:0006694//steroid biosynthetic process;GO:0016104//triterpenoid biosynthetic process	K00511//squalene monooxygenase [EC:1.14.14.17]	gi|15237903|ref|NP_197804.1|//Squalene monooxygenase 6 [Arabidopsis thaliana]
AT1G28330	814	4428.33	5651.55	0.351884	0.000294884	6.81664e-06	DYL1	GO:0043231//intracellular membrane-bounded organelle	NA	GO:0009746//response to hexose;GO:0034285//response to disaccharide	NA	gi|334182913|ref|NP_001185105.1|//dormancy-associated protein-like 1 [Arabidopsis thaliana];gi|238478661|ref|NP_001154378.1|//dormancy-associated protein-like 1 [Arabidopsis thaliana];gi|18396748|ref|NP_564305.1|//dormancy-associated protein-like 1 [Arabidopsis thaliana]
AT2G17480	2473	495.731	632.413	0.351311	0.0498572	0.0032287	MLO8	GO:0031224//intrinsic component of membrane	GO:0005515//protein binding	GO:0006950//response to stress	K08472//mlo protein	gi|18398444|ref|NP_565416.1|//MLO-like protein 8 [Arabidopsis thaliana]
AT5G13180	1509	2145.97	2735.51	0.350181	0.0001196	2.56194e-06	NAC083	GO:0043231//intracellular membrane-bounded organelle	GO:0003676//nucleic acid binding;GO:0001071//nucleic acid binding transcription factor activity	GO:0006605//protein targeting;GO:0009626//plant-type hypersensitive response;GO:0010260//animal organ senescence;GO:0006970//response to osmotic stress;GO:0009813//flavonoid biosynthetic process;GO:0009725//response to hormone;GO:0006351//transcription, DNA-templated;GO:0010087//phloem or xylem histogenesis	K12581//CCR4-NOT transcription complex subunit 7/8;K13126//polyadenylate-binding protein;K05941//glutathione gamma-glutamylcysteinyltransferase [EC:2.3.2.15];K01054//acylglycerol lipase [EC:3.1.1.23]	gi|297807335|ref|XP_002871551.1|//ANAC083 [Arabidopsis lyrata subsp. lyrata]
AT5G27730	2830	318.302	405.466	0.349182	0.0451014	0.00282933	AT5G27730//AT5G27730	NA	NA	GO:0009451//RNA modification	K10532//heparan-alpha-glucosaminide N-acetyltransferase [EC:2.3.1.78]	gi|18421151|ref|NP_568500.1|//uncharacterized protein [Arabidopsis thaliana]
AT5G65210	1661	1085.13	1381.63	0.348509	0.00614631	0.000227227	TGA1	GO:0043231//intracellular membrane-bounded organelle	GO:0003677//DNA binding;GO:0005515//protein binding;GO:0001071//nucleic acid binding transcription factor activity	GO:0006984//ER-nucleus signaling pathway;GO:0006351//transcription, DNA-templated;GO:0009627//systemic acquired resistance;GO:0015698//inorganic anion transport;GO:0010038//response to metal ion;GO:0007568//aging	K14431//transcription factor TGA	gi|15238367|ref|NP_201324.1|//transcription factor TGA1 [Arabidopsis thaliana]
AT1G14540	1265	430.109	547.452	0.34803	0.0140974	0.000633689	PER4	NA	GO:0016209//antioxidant activity;GO:0043169//cation binding;GO:0003824//catalytic activity;GO:0046906//tetrapyrrole binding	GO:0044710//single-organism metabolic process;GO:0001666//response to hypoxia	K00430//peroxidase [EC:1.11.1.7]	gi|15223798|ref|NP_172906.1|//peroxidase 4 [Arabidopsis thaliana]
AT5G49360	2890	9806.51	12459.6	0.345447	3.02639e-06	4.568e-08	BXL1	GO:0005618//cell wall;GO:0005576//extracellular region	GO:0004553//hydrolase activity, hydrolyzing O-glycosyl compounds	GO:0003006//developmental process involved in reproduction;GO:0044238//primary metabolic process	K15920//beta-D-xylosidase 4 [EC:3.2.1.37]	gi|15239867|ref|NP_199747.1|//bifunctional {beta}-D-xylosidase/{alpha}-L-arabinofuranosidase [Arabidopsis thaliana]
AT3G14680	1869	504.122	640.5	0.345426	0.0224143	0.0011234	CYP72A14	NA	GO:0046914//transition metal ion binding;GO:0046906//tetrapyrrole binding;GO:0016491//oxidoreductase activity	GO:0030001//metal ion transport;GO:0044710//single-organism metabolic process	K07428//cytochrome P450 family 4 subfamily X [EC:1.14.14.1]	gi|15231906|ref|NP_188086.1|//cytochrome P450, family 72, subfamily A, polypeptide 14 [Arabidopsis thaliana]
AT3G51000	1327	352.494	447.585	0.344566	0.0327509	0.00182663	AT3G51000//AT3G51000	GO:0043231//intracellular membrane-bounded organelle;GO:0044444//cytoplasmic part	GO:0016803//ether hydrolase activity	NA	K08726//soluble epoxide hydrolase / lipid-phosphate phosphatase [EC:3.3.2.10 3.1.3.76]	gi|15230367|ref|NP_190669.1|//alpha/beta-Hydrolases superfamily protein [Arabidopsis thaliana]
AT3G62010	4334	896.231	1137.86	0.344374	0.0327052	0.00181771	AT3G62010//AT3G62010	GO:0044444//cytoplasmic part	NA	NA	NA	gi|334186196|ref|NP_001190158.1|//uncharacterized protein [Arabidopsis thaliana];gi|30695529|ref|NP_191760.2|//uncharacterized protein [Arabidopsis thaliana]
AT1G78280	3355	318.552	404.22	0.343611	0.0459033	0.00289482	AT1G78280//AT1G78280	GO:0044444//cytoplasmic part	GO:0016740//transferase activity	GO:0007165//signal transduction;GO:0010243//response to organonitrogen compound;GO:0006952//defense response;GO:0006351//transcription, DNA-templated	K11323//histone arginine demethylase JMJD6 [EC:1.14.11.-]	gi|240254396|ref|NP_177951.6|//F-box protein [Arabidopsis thaliana]
AT1G22570	1851	461.838	585.663	0.342684	0.0187473	0.000895422	AT1G22570//AT1G22570	GO:0031224//intrinsic component of membrane	NA	GO:0015833//peptide transport	K14638//solute carrier family 15 (peptide/histidine transporter), member 3/4	gi|15219907|ref|NP_173672.1|//putative peptide/nitrate transporter [Arabidopsis thaliana]
AT3G21770	1237	847.131	1073.89	0.342194	0.00537802	0.000193486	AT3G21770//AT3G21770	GO:0043231//intracellular membrane-bounded organelle;GO:0005618//cell wall;GO:0005911//cell-cell junction	GO:0016209//antioxidant activity;GO:0043169//cation binding;GO:0016740//transferase activity;GO:0046906//tetrapyrrole binding	GO:0006950//response to stress;GO:0044710//single-organism metabolic process	K00430//peroxidase [EC:1.11.1.7]	gi|15233153|ref|NP_188814.1|//peroxidase 30 [Arabidopsis thaliana]
AT2G05440	630	3037.93	3850.64	0.34201	0.00343956	0.000114216	GRP9	NA	NA	NA	NA	NA
AT1G10760	4682	1411.18	1788.6	0.341923	0.0165121	0.000761353	SEX1	GO:0009532//plastid stroma;GO:0009526//plastid envelope	GO:0016301//kinase activity;GO:0032550//purine ribonucleoside binding	GO:0005982//starch metabolic process;GO:0009409//response to cold;GO:0009608//response to symbiont;GO:0006796//phosphate-containing compound metabolic process;GO:0048511//rhythmic process	K08244//alpha-glucan, water dikinase [EC:2.7.9.4]	gi|18391200|ref|NP_563877.1|//alpha-glucan water dikinase 1 [Arabidopsis thaliana]
AT1G66270	1802	3281.71	4158.93	0.341763	0.00188269	5.59776e-05	BGLU21	GO:0005911//cell-cell junction;GO:0042579//microbody;GO:0009536//plastid	GO:0015926//glucosidase activity;GO:0046914//transition metal ion binding;GO:0019899//enzyme binding	GO:0009267//cellular response to starvation;GO:0009409//response to cold;GO:0009608//response to symbiont;GO:0006996//organelle organization;GO:0006952//defense response;GO:0044238//primary metabolic process;GO:0009651//response to salt stress;GO:0009698//phenylpropanoid metabolic process	K01188//beta-glucosidase [EC:3.2.1.21]	gi|30697327|ref|NP_849848.1|//beta-glucosidase 21 [Arabidopsis thaliana];gi|15219605|ref|NP_176801.1|//beta-glucosidase 21 [Arabidopsis thaliana]
AT3G19860	1516	783.037	991.276	0.340207	0.0132391	0.000583609	bHLH121	GO:0043231//intracellular membrane-bounded organelle	GO:0005515//protein binding;GO:0001071//nucleic acid binding transcription factor activity	GO:0009062//fatty acid catabolic process;GO:0006625//protein targeting to peroxisome	NA	gi|79313299|ref|NP_001030729.1|//transcription factor bHLH121 [Arabidopsis thaliana]
AT1G74020	1340	847.061	1072.3	0.340174	0.00200805	6.01204e-05	SS2	GO:0005618//cell wall;GO:0031090//organelle membrane;GO:0005911//cell-cell junction;GO:0009536//plastid	GO:0046527//glucosyltransferase activity;GO:0016843//amine-lyase activity	GO:0009247//glycolipid biosynthetic process;GO:0006950//response to stress;GO:0032958//inositol phosphate biosynthetic process;GO:0007568//aging;GO:0010035//response to inorganic substance;GO:0009725//response to hormone;GO:0046942//carboxylic acid transport;GO:0009059//macromolecule biosynthetic process;GO:0015698//inorganic anion transport	K01757//strictosidine synthase [EC:4.3.3.2]	gi|15221106|ref|NP_177542.1|//strictosidine synthase 2 [Arabidopsis thaliana]
AT1G17340	3133	469.882	594.745	0.339974	0.0249444	0.00128219	AT1G17340//AT1G17340	GO:0043231//intracellular membrane-bounded organelle	GO:0016788//hydrolase activity, acting on ester bonds	GO:0043647//inositol phosphate metabolic process;GO:0046838//phosphorylated carbohydrate dephosphorylation	K12127//pseudo-response regulator 1;K04482//DNA repair protein RAD51;K02891//large subunit ribosomal protein L22e	gi|22329625|ref|NP_173177.2|//protein SUPPRESSOR OF ACTIN 5 [Arabidopsis thaliana]
AT4G30210	2657	2202.98	2784.74	0.338086	0.00097906	2.58713e-05	ATR2	GO:0031090//organelle membrane;GO:0009536//plastid	GO:0016653//oxidoreductase activity, acting on NAD(P)H, heme protein as acceptor;GO:0046914//transition metal ion binding;GO:0032553//ribonucleotide binding	GO:0006725//cellular aromatic compound metabolic process;GO:0044710//single-organism metabolic process	K00327//NADPH-ferrihemoprotein reductase [EC:1.6.2.4]	gi|15234668|ref|NP_194750.1|//NADPH--cytochrome P450 reductase 2 [Arabidopsis thaliana];gi|145361356|ref|NP_849472.2|//NADPH--cytochrome P450 reductase 2 [Arabidopsis thaliana]
AT1G52060	1355	499.967	631.969	0.338022	0.029659	0.00160916	AT1G52060//AT1G52060	NA	NA	NA	K03695//ATP-dependent Clp protease ATP-binding subunit ClpB	gi|145336647|ref|NP_175618.2|//jacalin-like lectin domain-containing protein [Arabidopsis thaliana]
AT3G28345	4221	846.429	1069.62	0.337638	0.0147502	0.000669742	ABCB15	GO:0031224//intrinsic component of membrane	GO:0015405//P-P-bond-hydrolysis-driven transmembrane transporter activity;GO:0017111//nucleoside-triphosphatase activity;GO:0032550//purine ribonucleoside binding	GO:0044763//single-organism cellular process;GO:0009154//purine ribonucleotide catabolic process;GO:0051234//establishment of localization	K05658//ATP-binding cassette, subfamily B (MDR/TAP), member 1 [EC:3.6.3.44]	gi|15229473|ref|NP_189475.1|//ABC transporter B family member 15 [Arabidopsis thaliana]
AT3G61310	4959	518.565	654.974	0.336914	0.0105229	0.000438201	AT3G61310//AT3G61310	GO:0043231//intracellular membrane-bounded organelle	NA	NA	NA	gi|15233076|ref|NP_191689.1|//C2 calcium/lipid-binding and phosphoribosyltransferase C-terminal domain-containing protein [Arabidopsis thaliana]
AT1G70820	2252	947.294	1195.23	0.335408	0.00848791	0.000339418	AT1G70820//AT1G70820	GO:0009532//plastid stroma	GO:0016866//intramolecular transferase activity	GO:0009414//response to water deprivation;GO:0005982//starch metabolic process;GO:0005984//disaccharide metabolic process	NA	gi|15223252|ref|NP_177239.1|//phosphoglucomutase-like protein [Arabidopsis thaliana]
AT2G28900	964	728.848	919.183	0.334734	0.0143513	0.000647477	OEP16-1	GO:0031224//intrinsic component of membrane;GO:0009527//plastid outer membrane	GO:0008320//protein transmembrane transporter activity;GO:0046943//carboxylic acid transmembrane transporter activity	GO:0009746//response to hexose;GO:0006952//defense response;GO:0044743//intracellular protein transmembrane import;GO:0009725//response to hormone;GO:0034285//response to disaccharide	K17790//mitochondrial import inner membrane translocase subunit TIM22;K17795//mitochondrial import inner membrane translocase subunit TIM17	gi|15226998|ref|NP_180456.1|//outer plastid envelope protein 16-1 [Arabidopsis thaliana]
AT5G35190	1222	1744.43	2199.83	0.334632	0.0490501	0.00315614	EXT13	NA	NA	NA	NA	gi|297805074|ref|XP_002870421.1|//hypothetical protein ARALYDRAFT_355525 [Arabidopsis lyrata subsp. lyrata]
AT5G37990	1089	725.651	914.043	0.332984	0.00870855	0.000350402	AT5G37990//AT5G37990	GO:0009536//plastid	GO:0008168//methyltransferase activity	GO:0008152//metabolic process;GO:0030001//metal ion transport	K12844//U4/U6 small nuclear ribonucleoprotein PRP31;K18848//indole-3-acetate O-methyltransferase [EC:2.1.1.278]	gi|79527254|ref|NP_198615.2|//probable S-adenosylmethionine-dependent methyltransferase [Arabidopsis thaliana]
AT3G58120	1751	2009.96	2531.04	0.332565	0.00234897	7.20757e-05	BZIP61	GO:0043231//intracellular membrane-bounded organelle	GO:0003677//DNA binding;GO:0005515//protein binding;GO:0001071//nucleic acid binding transcription factor activity	GO:0048229//gametophyte development;GO:0042221//response to chemical;GO:0006984//ER-nucleus signaling pathway;GO:0006351//transcription, DNA-templated	K04374//cyclic AMP-dependent transcription factor ATF-4	gi|15230964|ref|NP_191371.1|//transcription factor BZIP61 [Arabidopsis thaliana]
AT3G45640	1858	3172.64	3994.38	0.332288	0.00162873	4.72817e-05	MPK3	NA	GO:0004702//signal transducer, downstream of receptor, with serine/threonine kinase activity;GO:0032550//purine ribonucleoside binding	GO:0009700//indole phytoalexin biosynthetic process;GO:0003006//developmental process involved in reproduction;GO:0006470//protein dephosphorylation;GO:0009755//hormone-mediated signaling pathway;GO:0006605//protein targeting;GO:0010243//response to organonitrogen compound;GO:0000187//activation of MAPK activity;GO:0009411//response to UV;GO:0042743//hydrogen peroxide metabolic process;GO:0006091…	K04371//mitogen-activated protein kinase 1/3 [EC:2.7.11.24]	gi|15231196|ref|NP_190150.1|//mitogen-activated protein kinase 3 [Arabidopsis thaliana]
AT1G68410	2276	437.648	550.796	0.331746	0.0213909	0.00106149	AT1G68410//AT1G68410	NA	GO:0004721//phosphoprotein phosphatase activity	NA	K17500//integrin-linked kinase-associated serine/threonine phosphatase 2C [EC:3.1.3.16];K14803//protein phosphatase PTC2/3 [EC:3.1.3.16];K17506//protein phosphatase 1L [EC:3.1.3.16]	gi|15221404|ref|NP_177008.1|//putative protein phosphatase 2C 15 [Arabidopsis thaliana]
AT1G76680	1535	6785.41	8533.43	0.330689	3.98675e-05	7.53429e-07	OPR1	GO:0044444//cytoplasmic part	GO:0016628//oxidoreductase activity, acting on the CH-CH group of donors, NAD or NADP as acceptor;GO:0032553//ribonucleotide binding	GO:0014070//response to organic cyclic compound;GO:0010260//animal organ senescence;GO:0006631//fatty acid metabolic process;GO:0006950//response to stress;GO:0010038//response to metal ion;GO:0009694//jasmonic acid metabolic process	K05894//12-oxophytodienoic acid reductase [EC:1.3.1.42]	gi|15223138|ref|NP_177794.1|//12-oxophytodienoate reductase 1 [Arabidopsis thaliana];gi|42572133|ref|NP_974157.1|//12-oxophytodienoate reductase 1 [Arabidopsis thaliana]
AT5G63160	1667	1470.97	1849.84	0.330631	0.00152054	4.35752e-05	BT1	GO:0043231//intracellular membrane-bounded organelle	GO:0000989//transcription factor activity, transcription factor binding;GO:0005515//protein binding;GO:0046914//transition metal ion binding;GO:0008080//N-acetyltransferase activity	GO:0014070//response to organic cyclic compound;GO:0048229//gametophyte development;GO:0009725//response to hormone;GO:0006351//transcription, DNA-templated;GO:0016570//histone modification;GO:0000302//response to reactive oxygen species	K00517//null	gi|15242656|ref|NP_201121.1|//BTB and TAZ domain protein 1 [Arabidopsis thaliana]
AT1G21100	1545	1428.72	1795.24	0.329448	0.00164838	4.81929e-05	IGMT1	NA	GO:0005515//protein binding;GO:0008168//methyltransferase activity	GO:0008152//metabolic process	K13066//caffeic acid 3-O-methyltransferase [EC:2.1.1.68]	gi|15218133|ref|NP_173534.1|//indole glucosinolate o-methyltransferase 1 [Arabidopsis thaliana]
AT5G06150	1737	382.167	480.024	0.328901	0.0432469	0.00265951	CYC1BAT	GO:0043231//intracellular membrane-bounded organelle	GO:0019887//protein kinase regulator activity;GO:0019900//kinase binding	GO:0010212//response to ionizing radiation;GO:0051726//regulation of cell cycle	K05868//cyclin B	gi|15239938|ref|NP_196233.1|//cyclin-B1-2 [Arabidopsis thaliana];gi|685269262|ref|XP_009125634.1|//PREDICTED: cyclin-B1-2 [Brassica rapa]
AT3G07160	5955	819.95	1029.2	0.327918	0.0219507	0.00109472	GSL10	GO:0043231//intracellular membrane-bounded organelle;GO:0016020//membrane;GO:0043234//protein complex	GO:0035251//UDP-glucosyltransferase activity	GO:0009856//pollination;GO:0009555//pollen development;GO:0006074//(1->3)-beta-D-glucan metabolic process;GO:0007067//mitotic nuclear division;GO:0006886//intracellular protein transport;GO:0010769//regulation of cell morphogenesis involved in differentiation;GO:0040007//growth;GO:0052386//cell wall thickening	K11000//callose synthase [EC:2.4.1.-]	gi|334185158|ref|NP_187372.5|//callose synthase 9 [Arabidopsis thaliana]
AT5G48000	1692	583.125	731.565	0.327182	0.0158907	0.000728099	CYP708A2	GO:0009536//plastid	GO:0046914//transition metal ion binding;GO:0004497//monooxygenase activity;GO:0046906//tetrapyrrole binding	GO:0000041//transition metal ion transport;GO:0009267//cellular response to starvation;GO:0010683//tricyclic triterpenoid metabolic process;GO:0048528//post-embryonic root development;GO:0010035//response to inorganic substance;GO:0040007//growth;GO:0015698//inorganic anion transport;GO:0048764//trichoblast maturation	K07437//cytochrome P450 family 26 subfamily A	gi|30695347|ref|NP_851152.1|//cytochrome P450 708A2 [Arabidopsis thaliana]
AT3G47730	3489	869.448	1088.07	0.323605	0.0056126	0.000204479	ABCA2	NA	GO:0015405//P-P-bond-hydrolysis-driven transmembrane transporter activity;GO:0017111//nucleoside-triphosphatase activity;GO:0032550//purine ribonucleoside binding	GO:0014070//response to organic cyclic compound;GO:0009404//toxin metabolic process;GO:0009154//purine ribonucleotide catabolic process	K05643//ATP-binding cassette, subfamily A (ABC1), member 3	gi|22331647|ref|NP_190357.2|//ABC transporter A family member 2 [Arabidopsis thaliana]
AT2G18700	2945	1325.54	1658.56	0.323347	0.00671086	0.000254481	TPS11	GO:0043231//intracellular membrane-bounded organelle;GO:0044444//cytoplasmic part	GO:0019203//carbohydrate phosphatase activity;GO:0035251//UDP-glucosyltransferase activity	GO:0005991//trehalose metabolic process	K16055//trehalose 6-phosphate synthase/phosphatase [EC:2.4.1.15 3.1.3.12]	gi|15224213|ref|NP_179460.1|//putative alpha,alpha-trehalose-phosphate synthase [UDP-forming] 11 [Arabidopsis thaliana]
AT2G02860	2354	397.75	497.462	0.322725	0.0464969	0.00295148	SUT2	GO:0043231//intracellular membrane-bounded organelle;GO:0042995//cell projection;GO:0016021//integral component of membrane	GO:0015154//disaccharide transmembrane transporter activity;GO:0005351//sugar:proton symporter activity	GO:0044763//single-organism cellular process;GO:0010243//response to organonitrogen compound;GO:0006950//response to stress;GO:0009725//response to hormone;GO:0051707//response to other organism;GO:0015766//disaccharide transport;GO:0009694//jasmonic acid metabolic process	K15378//solute carrier family 45, member 1/2/4	gi|15227049|ref|NP_178389.1|//sucrose transport protein SUC3 [Arabidopsis thaliana]
AT4G35780	2288	377.938	471.979	0.320573	0.0480254	0.00308227	STY17	NA	GO:0004672//protein kinase activity;GO:0031406//carboxylic acid binding;GO:0032550//purine ribonucleoside binding	GO:0006464//cellular protein modification process;GO:0006796//phosphate-containing compound metabolic process	K04424//sterile alpha motif and leucine zipper containing kinase AZK [EC:2.7.11.25];K17535//serine/threonine-protein kinase TNNI3K [EC:2.7.11.1];K04365//B-Raf proto-oncogene serine/threonine-protein kinase [EC:2.7.11.1]	gi|22329194|ref|NP_195303.2|//ACT-like protein tyrosine kinase family protein [Arabidopsis thaliana]
AT3G11420	2367	388.107	484.545	0.320176	0.0472768	0.00301663	AT3G11420//AT3G11420	NA	GO:0016740//transferase activity	NA	K08176//MFS transporter, PHS family, inorganic phosphate transporter;K03509//DNA polymerase eta [EC:2.7.7.7]	gi|15229746|ref|NP_187749.1|//uncharacterized protein [Arabidopsis thaliana]
AT4G30170	1235	2889.42	3606.56	0.319844	0.0059145	0.000217434	AT4G30170//AT4G30170	NA	GO:0016209//antioxidant activity;GO:0043169//cation binding;GO:0003824//catalytic activity;GO:0046906//tetrapyrrole binding	GO:0000041//transition metal ion transport;GO:0009267//cellular response to starvation;GO:0010035//response to inorganic substance;GO:0032412//regulation of ion transmembrane transporter activity;GO:0015698//inorganic anion transport;GO:0009755//hormone-mediated signaling pathway;GO:0044710//single-organism metabolic process	K00430//peroxidase [EC:1.11.1.7]	gi|15234648|ref|NP_194746.1|//peroxidase 45 [Arabidopsis thaliana]
AT1G31770	2680	982.144	1225.64	0.319528	0.00632319	0.000236904	ABCG14	NA	GO:0015405//P-P-bond-hydrolysis-driven transmembrane transporter activity;GO:0017111//nucleoside-triphosphatase activity;GO:0032550//purine ribonucleoside binding	GO:0009154//purine ribonucleotide catabolic process	K05681//ATP-binding cassette, subfamily G (WHITE), member 2	gi|18398110|ref|NP_564383.1|//ABC transporter G family member 14 [Arabidopsis thaliana]
AT1G24880	661	2412.83	3010.83	0.319437	0.00690622	0.000264745	LpxC2	NA	NA	NA	NA	gi|15221837|ref|NP_173882.1|//uncharacterized protein [Arabidopsis thaliana];gi|334182841|ref|NP_001185089.1|//UDP-3-O-[3-hydroxymyristoyl] N-acetylglucosamine deacetylase [Arabidopsis thaliana]
AT2G41430	985	16743.7	20885.5	0.318889	1.80988e-05	3.25572e-07	ERD15	GO:0044424//intracellular part	GO:0005488//binding	GO:0006007//glucose catabolic process;GO:0042743//hydrogen peroxide metabolic process;GO:0006970//response to osmotic stress;GO:0008104//protein localization;GO:0009642//response to light intensity;GO:0010038//response to metal ion;GO:0006996//organelle organization;GO:0042044//fluid transport	NA	gi|15227351|ref|NP_181674.1|//dehydration-induced protein ERD15 [Arabidopsis thaliana]
AT3G01190	1358	1703.02	2123.07	0.318055	0.0069537	0.000267141	AT3G01190//AT3G01190	NA	GO:0016209//antioxidant activity;GO:0043169//cation binding;GO:0003824//catalytic activity;GO:0046906//tetrapyrrole binding	GO:0000041//transition metal ion transport;GO:0009267//cellular response to starvation;GO:0044710//single-organism metabolic process;GO:0048528//post-embryonic root development;GO:0010035//response to inorganic substance;GO:0032412//regulation of ion transmembrane transporter activity;GO:0040007//growth;GO:0015698//inorganic anion transport;GO:0048764//trichoblast maturation	K00430//peroxidase [EC:1.11.1.7]	gi|15232058|ref|NP_186768.1|//peroxidase 27 [Arabidopsis thaliana]
AT4G30270	1210	9419.52	11728.8	0.316324	3.07364e-05	5.68158e-07	XTH24	GO:0016020//membrane;GO:0043231//intracellular membrane-bounded organelle;GO:0005618//cell wall;GO:0005576//extracellular region	GO:0016758//transferase activity, transferring hexosyl groups;GO:0016798//hydrolase activity, acting on glycosyl bonds	GO:0009827//plant-type cell wall modification;GO:0010476//gibberellin mediated signaling pathway;GO:0044767//single-organism developmental process;GO:0044042//glucan metabolic process	K08235//xyloglucan:xyloglucosyl transferase [EC:2.4.1.207]	gi|15234678|ref|NP_194756.1|//xyloglucan endotransglucosylase/hydrolase protein 24 [Arabidopsis thaliana]
AT3G57530	2412	735.557	915.849	0.316274	0.0349643	0.00199531	CPK32	GO:0043231//intracellular membrane-bounded organelle;GO:0016020//membrane;GO:0005911//cell-cell junction	GO:0046872//metal ion binding;GO:0004697//protein kinase C activity;GO:0032550//purine ribonucleoside binding	GO:0006605//protein targeting;GO:0010243//response to organonitrogen compound;GO:0009813//flavonoid biosynthetic process;GO:0009627//systemic acquired resistance;GO:0006972//hyperosmotic response;GO:0009626//plant-type hypersensitive response;GO:0006464//cellular protein modification process;GO:0006984//ER-nucleus signaling pathway;GO:0009755//hormone-mediated signaling pathway;GO:0006796//phosph…	K13412//calcium-dependent protein kinase [EC:2.7.11.1]	gi|30694663|ref|NP_191312.2|//calcium-dependent protein kinase 32 [Arabidopsis thaliana]
AT3G59350	1778	763.694	950.873	0.316259	0.0110117	0.00046584	AT3G59350//AT3G59350	GO:0016020//membrane;GO:0043231//intracellular membrane-bounded organelle	GO:0004672//protein kinase activity;GO:0019900//kinase binding;GO:0032550//purine ribonucleoside binding	GO:0006464//cellular protein modification process;GO:0010243//response to organonitrogen compound;GO:0006796//phosphate-containing compound metabolic process	K13436//pto-interacting protein 1 [EC:2.7.11.1]	gi|7801685|emb|CAB91605.1|//protein kinase-like protein [Arabidopsis thaliana];gi|30694970|ref|NP_567082.2|//PTI1-like tyrosine-protein kinase 3 [Arabidopsis thaliana]
AT4G34030	2185	590.989	735.635	0.31586	0.0409298	0.00244746	MCCB	GO:0044429//mitochondrial part	GO:0046914//transition metal ion binding;GO:0003824//catalytic activity	GO:0009791//post-embryonic development;GO:0006551//leucine metabolic process;GO:0045087//innate immune response	K01969//3-methylcrotonyl-CoA carboxylase beta subunit [EC:6.4.1.4]	gi|14423378|gb|AAK62371.1|AF386926_1//Unknown protein [Arabidopsis thaliana]
AT2G24570	1536	636.705	792.296	0.315415	0.0140817	0.000632106	WRKY17	GO:0043231//intracellular membrane-bounded organelle	GO:0003677//DNA binding;GO:0005515//protein binding;GO:0001071//nucleic acid binding transcription factor activity	GO:0010243//response to organonitrogen compound;GO:0006952//defense response;GO:0046942//carboxylic acid transport;GO:0006351//transcription, DNA-templated	K13425//WRKY transcription factor 22	gi|18400580|ref|NP_565574.1|//putative WRKY transcription factor 17 [Arabidopsis thaliana]
AT5G37740	849	966.318	1200.97	0.313631	0.00531342	0.00019053	AT5G37740//AT5G37740	NA	NA	NA	K12486//stromal membrane-associated protein;K01537//Ca2+-transporting ATPase [EC:3.6.3.8]	gi|15240322|ref|NP_198590.1|//calcium-dependent lipid-binding domain-containing protein [Arabidopsis thaliana];gi|334188056|ref|NP_001190431.1|//calcium-dependent lipid-binding domain-containing protein [Arabidopsis thaliana]
AT2G28520	3225	522.187	648.333	0.312168	0.027238	0.00143951	VHA-A1	GO:0030658//transport vesicle membrane;GO:0016471//vacuolar proton-transporting V-type ATPase complex	GO:0015077//monovalent inorganic cation transmembrane transporter activity;GO:0017111//nucleoside-triphosphatase activity	GO:0015988//energy coupled proton transmembrane transport, against electrochemical gradient;GO:0070071//proton-transporting two-sector ATPase complex assembly	K02154//V-type H+-transporting ATPase subunit a	gi|30683925|ref|NP_850122.1|//vacuolar proton ATPase A1 [Arabidopsis thaliana]
AT5G41080	1448	767.885	952.078	0.310188	0.0187159	0.0008925	GDPD2	NA	GO:0008081//phosphoric diester hydrolase activity	GO:0019400//alditol metabolic process	K18696//glycerophosphodiester phosphodiesterase [EC:3.1.4.46]	gi|15237552|ref|NP_198924.1|//glycerophosphoryl diester phosphodiesterase family protein [Arabidopsis thaliana]
AT2G20630	1441	1013.93	1255.31	0.308087	0.0140817	0.0006324	PIA1	NA	GO:0004721//phosphoprotein phosphatase activity	GO:0009683//indoleacetic acid metabolic process;GO:0006568//tryptophan metabolic process	K17506//protein phosphatase 1L [EC:3.1.3.16]	gi|42570833|ref|NP_973490.1|//putative protein phosphatase 2C 20 [Arabidopsis thaliana];gi|18399423|ref|NP_565480.1|//putative protein phosphatase 2C 20 [Arabidopsis thaliana]
AT2G43010	1777	1621.8	2004.81	0.305865	0.00364321	0.000122635	PIF4	GO:0043231//intracellular membrane-bounded organelle	GO:0005515//protein binding;GO:0003676//nucleic acid binding;GO:0001071//nucleic acid binding transcription factor activity	GO:0010017//red or far-red light signaling pathway;GO:0006605//protein targeting;GO:0042743//hydrogen peroxide metabolic process;GO:0009734//auxin-activated signaling pathway;GO:0009627//systemic acquired resistance;GO:0006873//cellular ion homeostasis;GO:0006351//transcription, DNA-templated;GO:0009851//auxin biosynthetic process;GO:0048511//rhythmic process;GO:0009606//tropism;GO:0009626//plant…	K16189//phytochrome-interacting factor 4	gi|30689224|ref|NP_850381.1|//transcription factor PIF4 [Arabidopsis thaliana];gi|30689218|ref|NP_565991.2|//transcription factor PIF4 [Arabidopsis thaliana]
AT2G17440	2321	940.592	1161.62	0.304499	0.00615192	0.000227689	PIRL5	NA	NA	NA	K19613//leucine-rich repeat protein SHOC2	gi|15227838|ref|NP_179336.1|//plant intracellular Ras-group-related LRR protein 5 [Arabidopsis thaliana]
AT1G15670	1721	995.561	1228.77	0.303633	0.0129303	0.000565722	AT1G15670//AT1G15670	GO:0043231//intracellular membrane-bounded organelle	NA	NA	NA	gi|18394269|ref|NP_563979.1|//F-box protein KMD [Arabidopsis thaliana]
AT4G18205	1578	1439.75	1776.61	0.303305	0.00241193	7.45062e-05	AT4G18205//AT4G18205	GO:0031224//intrinsic component of membrane	NA	GO:0015851//nucleobase transport	NA	gi|79325159|ref|NP_001031664.1|//nucleotide-sugar transporter family protein [Arabidopsis thaliana]
AT5G66880	1480	791.903	977.049	0.303106	0.0136163	0.000605143	SNRK2.3	GO:0043231//intracellular membrane-bounded organelle;GO:0016020//membrane;GO:0044444//cytoplasmic part	GO:0004672//protein kinase activity;GO:0032550//purine ribonucleoside binding	GO:0009738//abscisic acid-activated signaling pathway;GO:0006464//cellular protein modification process;GO:0006007//glucose catabolic process;GO:0006970//response to osmotic stress;GO:0009845//seed germination;GO:0010038//response to metal ion;GO:0006996//organelle organization;GO:0042044//fluid transport	K14498//serine/threonine-protein kinase SRK2 [EC:2.7.11.1]	gi|15240124|ref|NP_201489.1|//serine/threonine-protein kinase SRK2I [Arabidopsis thaliana]
AT1G11820	2033	675.132	832.7	0.302627	0.020668	0.00101105	AT1G11820//AT1G11820	GO:0016020//membrane	GO:0043167//ion binding;GO:0016798//hydrolase activity, acting on glycosyl bonds	GO:0044238//primary metabolic process	K19891//glucan endo-1,3-beta-glucosidase 1/2/3 [EC:3.2.1.39]	gi|334182485|ref|NP_001184967.1|//O-glycosyl hydrolases family 17 protein [Arabidopsis thaliana];gi|3157949|gb|AAC17632.1|//Similar to glucan endo-1,3-beta-D-glucosidase precursor gb|Z28697 from Nicotiana tabacum. ESTs gb|Z18185 and gb|AA605362 come from this gene [Arabidopsis thaliana];gi|79342176|ref|NP_172647.2|//O-glycosyl hydrolases family 17 protein [Arabidopsis thaliana]
AT3G15450	959	16156.1	19903.4	0.300939	0.000202423	4.55371e-06	AT3G15450//AT3G15450	GO:0009536//plastid	NA	GO:0009746//response to hexose;GO:0034285//response to disaccharide	K01953//asparagine synthase (glutamine-hydrolysing) [EC:6.3.5.4]	gi|18400774|ref|NP_566513.1|//aluminum induced protein with YGL and LRDR motif [Arabidopsis thaliana]
AT5G47240	1523	485.943	598.565	0.300722	0.0381192	0.00222333	NUDT8	GO:0044444//cytoplasmic part	GO:0003824//catalytic activity	GO:0006950//response to stress	K16911//ATP-dependent RNA helicase DDX21 [EC:3.6.4.13]	gi|18422772|ref|NP_568680.1|//nudix hydrolase 8 [Arabidopsis thaliana]
AT5G18170	1851	1227.13	1509.78	0.299056	0.0078792	0.000311167	GDH1	GO:0043231//intracellular membrane-bounded organelle	GO:0046914//transition metal ion binding;GO:0016639//oxidoreductase activity, acting on the CH-NH2 group of donors, NAD or NADP as acceptor;GO:0032550//purine ribonucleoside binding	GO:0019752//carboxylic acid metabolic process;GO:0006807//nitrogen compound metabolic process;GO:0006970//response to osmotic stress;GO:0009642//response to light intensity;GO:0010038//response to metal ion	K00261//glutamate dehydrogenase (NAD(P)+) [EC:1.4.1.3]	gi|15238762|ref|NP_197318.1|//glutamate dehydrogenase 1 [Arabidopsis thaliana]
AT5G21160	3254	744.537	915.629	0.298419	0.0307977	0.00168749	LARP1a	NA	NA	NA	K18757//la-related protein 1	gi|18420415|ref|NP_568409.1|//LA RNA-binding protein [Arabidopsis thaliana]
AT3G19553	1992	592.427	728.369	0.298031	0.0303205	0.00165382	PUT5	GO:0031224//intrinsic component of membrane	GO:0046943//carboxylic acid transmembrane transporter activity	GO:0006865//amino acid transport	K03294//basic amino acid/polyamine antiporter, APA family;K11584//serine/threonine-protein phosphatase 2A regulatory subunit B'	gi|15230886|ref|NP_188589.1|//polyamine uptake transporter 5 [Arabidopsis thaliana]
AT3G32980	1541	10891.1	13386.4	0.297627	0.00100657	2.66816e-05	AT3G32980//AT3G32980	GO:0043231//intracellular membrane-bounded organelle;GO:0005618//cell wall;GO:0031090//organelle membrane;GO:0005576//extracellular region;GO:0044444//cytoplasmic part	GO:0016209//antioxidant activity;GO:0043169//cation binding;GO:0003824//catalytic activity;GO:0046906//tetrapyrrole binding	GO:0000902//cell morphogenesis;GO:0009314//response to radiation;GO:0044237//cellular metabolic process;GO:0052166//positive regulation by symbiont of host innate immune response;GO:0044710//single-organism metabolic process	K00430//peroxidase [EC:1.11.1.7]	gi|30690396|ref|NP_850652.1|//Peroxidase family protein [Arabidopsis thaliana]
AT4G37520	1288	754.594	927.447	0.297563	0.02788	0.00148035	AT4G37520//AT4G37520	GO:0044424//intracellular part	GO:0016209//antioxidant activity;GO:0043169//cation binding;GO:0046906//tetrapyrrole binding;GO:0003824//catalytic activity	GO:0006970//response to osmotic stress;GO:0044710//single-organism metabolic process	K00430//peroxidase [EC:1.11.1.7]	gi|334187243|ref|NP_001190944.1|//peroxidase 50 [Arabidopsis thaliana];gi|15235597|ref|NP_195468.1|//peroxidase 50 [Arabidopsis thaliana]
AT5G04040	3145	886.752	1088.35	0.295535	0.0222008	0.00111086	SDP1	GO:0043231//intracellular membrane-bounded organelle	GO:0016298//lipase activity	GO:0006641//triglyceride metabolic process;GO:0009062//fatty acid catabolic process;GO:0006625//protein targeting to peroxisome;GO:0009057//macromolecule catabolic process	K14674//TAG lipase / steryl ester hydrolase / phospholipase A2 / LPA acyltransferase [EC:3.1.1.3 3.1.1.13 3.1.1.4 2.3.1.51]	gi|15237603|ref|NP_196024.1|//triacylglycerol lipase SDP1 [Arabidopsis thaliana]
AT2G39570	1840	2683.38	3289.9	0.293992	0.00140056	3.95525e-05	ACR9	NA	GO:0031406//carboxylic acid binding	NA	NA	gi|18405098|ref|NP_565908.1|//ACT domain-containing protein [Arabidopsis thaliana]
AT5G13190	1578	913.157	1117.07	0.290784	0.0194766	0.000936701	GILP	NA	NA	NA	K19363//lipopolysaccharide-induced tumor necrosis factor-alpha factor	gi|18416986|ref|NP_568286.1|//GSH-induced LITAF domain protein [Arabidopsis thaliana];gi|7529274|emb|CAB86626.1|//putative protein [Arabidopsis thaliana]
AT3G05680	6931	989.693	1210.34	0.290366	0.0124665	0.00054079	EMB2016	GO:0043231//intracellular membrane-bounded organelle	NA	GO:0003006//developmental process involved in reproduction	NA	gi|240255290|ref|NP_187219.5|//embryo defective 2016 protein [Arabidopsis thaliana]
AT4G27860	2141	862.472	1053.78	0.289028	0.04137	0.0024937	MEB1	NA	NA	NA	NA	gi|4972117|emb|CAB43974.1|//putative protein [Arabidopsis thaliana];gi|18417079|ref|NP_567788.1|//vacuolar iron transporter-like protein [Arabidopsis thaliana];gi|334186984|ref|NP_001190855.1|//vacuolar iron transporter-like protein [Arabidopsis thaliana]
AT3G18280	604	1058.92	1293.72	0.288936	0.017346	0.000812773	AT3G18280//AT3G18280	NA	GO:0005488//binding	GO:0006605//protein targeting;GO:0010876//lipid localization;GO:0009626//plant-type hypersensitive response;GO:0009813//flavonoid biosynthetic process	K18857//alcohol dehydrogenase class-P [EC:1.1.1.1];K12396//AP-3 complex subunit delta	gi|15229614|ref|NP_188456.1|//Bifunctional inhibitor/lipid-transfer protein/seed storage 2S albumin superfamily protein [Arabidopsis thaliana]
AT4G15390	1570	2356.53	2875.61	0.287203	0.00359143	0.000120299	AT4G15390//AT4G15390	NA	GO:0016746//transferase activity, transferring acyl groups	GO:0030001//metal ion transport	K13065//shikimate O-hydroxycinnamoyltransferase [EC:2.3.1.133];K15400//omega-hydroxypalmitate O-feruloyl transferase [EC:2.3.1.188]	gi|110740348|dbj|BAF02069.1|//HSR201 like protein [Arabidopsis thaliana]
AT3G21070	2039	862.009	1051.69	0.286933	0.018533	0.000881355	NADK1	GO:0044424//intracellular part	GO:0005515//protein binding;GO:0016301//kinase activity	GO:0006739//NADP metabolic process;GO:0009108//coenzyme biosynthetic process	K00858//NAD+ kinase [EC:2.7.1.23]	gi|42565070|ref|NP_188744.3|//NAD(H) kinase 1 [Arabidopsis thaliana];gi|20259322|gb|AAM13987.1|//unknown protein [Arabidopsis thaliana]
AT5G65110	2505	1167.73	1423.92	0.286161	0.0376423	0.00218394	ACX2	GO:0042579//microbody	GO:0016634//oxidoreductase activity, acting on the CH-CH group of donors, oxygen as acceptor;GO:0000166//nucleotide binding	GO:0006511//ubiquitin-dependent protein catabolic process;GO:0035966//response to topologically incorrect protein;GO:0009725//response to hormone;GO:0009062//fatty acid catabolic process;GO:0048588//developmental cell growth;GO:0043623//cellular protein complex assembly	K00232//acyl-CoA oxidase [EC:1.3.3.6]	gi|79332306|ref|NP_001032145.1|//acyl-coenzyme A oxidase 2 [Arabidopsis thaliana];gi|15238348|ref|NP_201316.1|//acyl-coenzyme A oxidase 2 [Arabidopsis thaliana]
AT3G01310	3718	794.784	968.732	0.285535	0.0385236	0.00225654	AT3G01310//AT3G01310	GO:0016020//membrane;GO:0044424//intracellular part	GO:0046872//metal ion binding;GO:0016791//phosphatase activity	GO:0048511//rhythmic process;GO:0044710//single-organism metabolic process	K13024//inositol-hexakisphosphate/diphosphoinositol-pentakisphosphate 1-kinase [EC:2.7.4.24]	gi|79295367|ref|NP_001030614.1|//phosphoglycerate mutase-like protein [Arabidopsis thaliana];gi|42563399|ref|NP_186780.3|//phosphoglycerate mutase-like protein [Arabidopsis thaliana]
AT5G28770	1266	739.109	899.457	0.283266	0.0310175	0.00170082	BZO2H3	GO:0043231//intracellular membrane-bounded organelle	GO:0003677//DNA binding;GO:0046983//protein dimerization activity;GO:0001071//nucleic acid binding transcription factor activity	GO:0001678//cellular glucose homeostasis;GO:0006984//ER-nucleus signaling pathway;GO:0006351//transcription, DNA-templated;GO:0009737//response to abscisic acid	NA	gi|30691973|ref|NP_851088.1|//basic leucine zipper 63 [Arabidopsis thaliana];gi|30691978|ref|NP_568508.2|//basic leucine zipper 63 [Arabidopsis thaliana]
AT1G32460	659	1113.28	1354.72	0.283178	0.0248761	0.00127662	AT1G32460//AT1G32460	GO:0043231//intracellular membrane-bounded organelle	NA	GO:0010243//response to organonitrogen compound	NA	gi|18398442|ref|NP_564403.1|//uncharacterized protein [Arabidopsis thaliana]
AT2G14170	1930	1043.49	1269.74	0.28312	0.0164052	0.000755063	ALDH6B2	GO:0043231//intracellular membrane-bounded organelle	GO:0016620//oxidoreductase activity, acting on the aldehyde or oxo group of donors, NAD or NADP as acceptor;GO:0046914//transition metal ion binding	GO:0006787//porphyrin-containing compound catabolic process;GO:0006950//response to stress;GO:0044710//single-organism metabolic process	K00140//malonate-semialdehyde dehydrogenase (acetylating) / methylmalonate-semialdehyde dehydrogenase [EC:1.2.1.18 1.2.1.27]	gi|145328284|ref|NP_001077888.1|//Methylmalonate-semialdehyde dehydrogenase [acylating] [Arabidopsis thaliana];gi|15225601|ref|NP_179032.1|//Methylmalonate-semialdehyde dehydrogenase [acylating] [Arabidopsis thaliana]
AT1G25450	2102	1226.43	1491.25	0.282062	0.0186346	0.000886957	KCS5	GO:0043231//intracellular membrane-bounded organelle	GO:0004312//fatty acid synthase activity	GO:0006790//sulfur compound metabolic process;GO:0003006//developmental process involved in reproduction;GO:0065008//regulation of biological quality;GO:0006779//porphyrin-containing compound biosynthetic process;GO:0006732//coenzyme metabolic process;GO:0009668//plastid membrane organization;GO:0006544//glycine metabolic process;GO:0006633//fatty acid biosynthetic process;GO:0015992//proton tran…	K15397//3-ketoacyl-CoA synthase [EC:2.3.1.199]	gi|15222592|ref|NP_173916.1|//3-ketoacyl-CoA synthase 5 [Arabidopsis thaliana]
AT1G22330	1539	1066.14	1296.26	0.281958	0.0139754	0.000625316	AT1G22330//AT1G22330	GO:0043231//intracellular membrane-bounded organelle	GO:0003676//nucleic acid binding	NA	K12741//heterogeneous nuclear ribonucleoprotein A1/A3	gi|186478756|ref|NP_564168.2|//RNA recognition motif-containing protein [Arabidopsis thaliana]
AT5G19230	1130	1935.92	2352.87	0.281401	0.0051865	0.00018488	AT5G19230//AT5G19230	GO:0031225//anchored component of membrane	NA	GO:0009683//indoleacetic acid metabolic process;GO:0006970//response to osmotic stress;GO:0006568//tryptophan metabolic process;GO:0009746//response to hexose;GO:0006873//cellular ion homeostasis;GO:0030001//metal ion transport;GO:0042044//fluid transport	NA	gi|15239685|ref|NP_197424.1|//GPI-anchored glycoprotein membrane precursor [Arabidopsis thaliana]
AT1G53580	1364	885.891	1076.54	0.281196	0.0208142	0.00101911	GLY3	GO:0043231//intracellular membrane-bounded organelle	GO:0016702//oxidoreductase activity, acting on single donors with incorporation of molecular oxygen, incorporation of two atoms of oxygen;GO:0016790//thiolester hydrolase activity	GO:0009791//post-embryonic development;GO:0003006//developmental process involved in reproduction;GO:0006089//lactate metabolic process;GO:0006970//response to osmotic stress	K17725//sulfur dioxygenase [EC:1.13.11.18]	gi|145362330|ref|NP_974018.3|//persulfide dioxygenase ETHE1-like protein [Arabidopsis thaliana];gi|145336707|ref|NP_564636.2|//persulfide dioxygenase ETHE1-like protein [Arabidopsis thaliana]
AT3G10720	2264	3388.77	4116.21	0.280555	0.00462896	0.000161673	AT3G10720//AT3G10720	GO:0005618//cell wall	GO:0052689//carboxylic ester hydrolase activity;GO:0030234//enzyme regulator activity	GO:0006694//steroid biosynthetic process;GO:0044092//negative regulation of molecular function;GO:0000272//polysaccharide catabolic process;GO:0071555//cell wall organization	K01051//pectinesterase [EC:3.1.1.11]	gi|30681457|ref|NP_187683.2|//pectinesterase 25 [Arabidopsis thaliana]
AT5G51070	3504	1238.29	1502.99	0.279485	0.0316119	0.00174126	ERD1	GO:0009532//plastid stroma;GO:0009526//plastid envelope	GO:0042802//identical protein binding;GO:0017111//nucleoside-triphosphatase activity;GO:0032550//purine ribonucleoside binding	GO:0043170//macromolecule metabolic process;GO:0009642//response to light intensity;GO:0051259//protein oligomerization	K03696//ATP-dependent Clp protease ATP-binding subunit ClpC	gi|18423233|ref|NP_568750.1|//chaperone protein ClpD [Arabidopsis thaliana]
AT3G26730	2780	939.635	1140.34	0.279293	0.0356007	0.00204194	AT3G26730//AT3G26730	NA	GO:0046914//transition metal ion binding	GO:0007127//meiosis I;GO:0007059//chromosome segregation;GO:0051276//chromosome organization	K10666//E3 ubiquitin-protein ligase RNF5 [EC:2.3.2.27]	gi|22331355|ref|NP_189307.2|//RING/U-box domain-containing protein [Arabidopsis thaliana]
AT1G72150	2361	7433.41	9002.82	0.276352	0.00703585	0.000270878	PATL1	GO:0031224//intrinsic component of membrane;GO:0005911//cell-cell junction;GO:0005576//extracellular region;GO:0009536//plastid	GO:0019899//enzyme binding	GO:0006007//glucose catabolic process;GO:0006970//response to osmotic stress;GO:0048588//developmental cell growth;GO:0010038//response to metal ion;GO:0006996//organelle organization;GO:0000904//cell morphogenesis involved in differentiation;GO:0042044//fluid transport	K19996//phosphatidylinositol transfer protein SFH5	gi|15218382|ref|NP_177360.1|//patellin-1 [Arabidopsis thaliana]
AT1G69870	2420	788.694	952.906	0.272868	0.0443777	0.00276191	NRT1.7	GO:0016020//membrane	GO:0015112//nitrate transmembrane transporter activity	GO:0019758//glycosinolate biosynthetic process;GO:0015833//peptide transport;GO:0015706//nitrate transport	K14638//solute carrier family 15 (peptide/histidine transporter), member 3/4	gi|18409391|ref|NP_564979.1|//nitrate transporter 1.7 [Arabidopsis thaliana]
AT2G47240	2174	878.269	1059.84	0.271105	0.0286782	0.00154278	LACS1	GO:0043231//intracellular membrane-bounded organelle	GO:0015645//fatty acid ligase activity	GO:0009814//defense response, incompatible interaction;GO:0033554//cellular response to stress;GO:0009059//macromolecule biosynthetic process;GO:0006633//fatty acid biosynthetic process;GO:0009886//post-embryonic animal morphogenesis	K01897//long-chain acyl-CoA synthetase [EC:6.2.1.3]	gi|15226536|ref|NP_182246.1|//long chain acyl-CoA synthetase 1 [Arabidopsis thaliana]
AT2G31810	1723	1201.51	1449.54	0.270742	0.0387331	0.00227446	AT2G31810//AT2G31810	GO:0009536//plastid	GO:0031406//carboxylic acid binding;GO:0016744//transferase activity, transferring aldehyde or ketonic groups	GO:0006006//glucose metabolic process;GO:0008652//cellular amino acid biosynthetic process;GO:0051603//proteolysis involved in cellular protein catabolic process;GO:0006996//organelle organization	K01653//acetolactate synthase I/III small subunit [EC:2.2.1.6]	gi|30685076|ref|NP_850174.1|//ACT domain-containing small subunit of acetolactate synthase protein [Arabidopsis thaliana];gi|30685071|ref|NP_850172.1|//ACT domain-containing small subunit of acetolactate synthase protein [Arabidopsis thaliana]
AT5G54940	835	4148.16	5003.25	0.270394	0.0140817	0.000631866	AT5G54940//AT5G54940	NA	GO:0008135//translation factor activity, RNA binding	GO:0006412//translation	K03113//translation initiation factor 1	gi|18423691|ref|NP_568818.1|//translation initiation factor SUI1 family protein [Arabidopsis thaliana]
AT5G58350	2552	895.195	1078.48	0.26872	0.0278443	0.00147616	WNK4	GO:0043231//intracellular membrane-bounded organelle	GO:0004672//protein kinase activity;GO:0032550//purine ribonucleoside binding	GO:0009247//glycolipid biosynthetic process;GO:0009267//cellular response to starvation;GO:0009414//response to water deprivation;GO:0006468//protein phosphorylation;GO:0007568//aging	K08867//WNK lysine deficient protein kinase [EC:2.7.11.1]	gi|15237174|ref|NP_200643.1|//putative serine/threonine-protein kinase WNK4 [Arabidopsis thaliana]
AT5G06860	1169	5565.48	6700.02	0.26766	0.00259377	8.07669e-05	PGIP1	GO:0043231//intracellular membrane-bounded organelle;GO:0005618//cell wall;GO:0005911//cell-cell junction;GO:0044444//cytoplasmic part	GO:0004857//enzyme inhibitor activity	GO:0006605//protein targeting;GO:0009626//plant-type hypersensitive response;GO:0006984//ER-nucleus signaling pathway;GO:0046942//carboxylic acid transport;GO:0009627//systemic acquired resistance;GO:0009755//hormone-mediated signaling pathway	K01188//beta-glucosidase [EC:3.2.1.21];K13420//LRR receptor-like serine/threonine-protein kinase FLS2 [EC:2.7.11.1]	gi|15240182|ref|NP_196304.1|//polygalacturonase inhibitor 1 [Arabidopsis thaliana]
AT1G19110	2692	707.256	851.367	0.26755	0.0424647	0.00259192	AT1G19110//AT1G19110	GO:0016020//membrane	NA	GO:0006725//cellular aromatic compound metabolic process	NA	gi|30686226|ref|NP_173345.2|//inter-alpha-trypsin inhibitor heavy chain-like protein [Arabidopsis thaliana]
AT3G44190	1620	793.268	954.469	0.266889	0.0338114	0.00190855	AT3G44190//AT3G44190	GO:0016020//membrane;GO:0043231//intracellular membrane-bounded organelle;GO:0005911//cell-cell junction	GO:0000166//nucleotide binding;GO:0003824//catalytic activity	GO:0009072//aromatic amino acid family metabolic process;GO:0014070//response to organic cyclic compound;GO:0010243//response to organonitrogen compound;GO:0042743//hydrogen peroxide metabolic process;GO:0009404//toxin metabolic process	K17872//NADH:ubiquinone reductase (non-electrogenic) [EC:1.6.5.9];K17871//NADH:ubiquinone reductase (non-electrogenic) [EC:1.6.5.9]	gi|15229901|ref|NP_190005.1|//FAD/NAD(P)-binding oxidoreductase family protein [Arabidopsis thaliana]
AT1G54100	2017	1020.04	1227.05	0.266567	0.0451261	0.0028352	ALDH7B4	GO:0044444//cytoplasmic part	GO:0016903//oxidoreductase activity, acting on the aldehyde or oxo group of donors	GO:0009414//response to water deprivation;GO:0000160//phosphorelay signal transduction system;GO:0006970//response to osmotic stress;GO:0006787//porphyrin-containing compound catabolic process;GO:0009725//response to hormone;GO:0044710//single-organism metabolic process;GO:0000302//response to reactive oxygen species	K14085//aldehyde dehydrogenase family 7 member A1 [EC:1.2.1.31 1.2.1.8 1.2.1.3]	gi|15221042|ref|NP_175812.1|//aldehyde dehydrogenase 7B4 [Arabidopsis thaliana]
AT2G37130	1319	5180.29	6226.6	0.265412	0.010948	0.000462696	AT2G37130//AT2G37130	GO:0044444//cytoplasmic part	GO:0016209//antioxidant activity;GO:0043169//cation binding;GO:0003824//catalytic activity;GO:0046906//tetrapyrrole binding	GO:0006952//defense response;GO:0044710//single-organism metabolic process	K00430//peroxidase [EC:1.11.1.7]	gi|15228090|ref|NP_181250.1|//peroxidase [Arabidopsis thaliana]
AT1G58030	2456	1171.87	1405.72	0.262501	0.0238146	0.00120934	CAT2	GO:0031224//intrinsic component of membrane;GO:0005840//ribosome;GO:0031090//organelle membrane;GO:0009526//plastid envelope;GO:0042579//microbody;GO:0000325//plant-type vacuole	GO:0004601//peroxidase activity;GO:0046914//transition metal ion binding;GO:0046906//tetrapyrrole binding;GO:0046943//carboxylic acid transmembrane transporter activity	GO:0009267//cellular response to starvation;GO:0042743//hydrogen peroxide metabolic process;GO:0006073//cellular glucan metabolic process;GO:0006865//amino acid transport;GO:0019725//cellular homeostasis;GO:0009648//photoperiodism;GO:0009062//fatty acid catabolic process;GO:0006625//protein targeting to peroxisome	K13863//solute carrier family 7 (cationic amino acid transporter), member 1	gi|30696198|ref|NP_849822.1|//cationic amino acid transporter 2 [Arabidopsis thaliana]
AT3G05880	879	3558.03	4265.77	0.26173	0.027063	0.00142578	RCI2A	GO:0031224//intrinsic component of membrane	NA	GO:0006972//hyperosmotic response;GO:0006007//glucose catabolic process;GO:0009725//response to hormone;GO:0010038//response to metal ion;GO:0006996//organelle organization;GO:0042044//fluid transport	NA	gi|15230062|ref|NP_187239.1|//Hydrophobic protein RCI2A [Arabidopsis thaliana]
AT1G60140	3300	1579.79	1892.16	0.260302	0.017251	0.000806119	TPS10	GO:0009536//plastid	GO:0019203//carbohydrate phosphatase activity;GO:0010333//terpene synthase activity;GO:0035251//UDP-glucosyltransferase activity	GO:0048437//floral organ development;GO:0016098//monoterpenoid metabolic process;GO:0009888//tissue development;GO:0006950//response to stress;GO:0009725//response to hormone;GO:0051707//response to other organism;GO:0005991//trehalose metabolic process	K16055//trehalose 6-phosphate synthase/phosphatase [EC:2.4.1.15 3.1.3.12]	gi|15219002|ref|NP_176221.1|//putative alpha,alpha-trehalose-phosphate synthase [UDP-forming] 10 [Arabidopsis thaliana]
AT1G17180	1016	801.315	959.67	0.26017	0.0442254	0.00274877	GSTU25	GO:0044424//intracellular part	NA	GO:0014070//response to organic cyclic compound;GO:0009404//toxin metabolic process	K00799//glutathione S-transferase [EC:2.5.1.18]	gi|15220041|ref|NP_173161.1|//glutathione S-transferase TAU 25 [Arabidopsis thaliana]
AT5G14120	2490	4760.92	5695.28	0.258527	0.0307125	0.00168155	AT5G14120//AT5G14120	GO:0031090//organelle membrane	NA	GO:0000097//sulfur amino acid biosynthetic process;GO:0010035//response to inorganic substance;GO:0015698//inorganic anion transport	K14794//ribosomal RNA-processing protein 12	gi|15241312|ref|NP_196916.1|//major facilitator protein [Arabidopsis thaliana]
AT1G56220	790	8724.62	10436.1	0.258422	0.00737704	0.000287567	AT1G56220//AT1G56220	GO:0043231//intracellular membrane-bounded organelle	NA	GO:0008104//protein localization;GO:0009725//response to hormone	NA	gi|18405730|ref|NP_564714.1|//dormancy/auxin associated protein [Arabidopsis thaliana];gi|30696086|ref|NP_849820.1|//dormancy/auxin associated protein [Arabidopsis thaliana];gi|565490259|ref|XP_006302769.1|//hypothetical protein CARUB_v10020890mg [Capsella rubella]
AT1G55450	1307	2145.25	2565.19	0.257921	0.0147502	0.000668865	AT1G55450//AT1G55450	GO:0044444//cytoplasmic part	GO:0016741//transferase activity, transferring one-carbon groups	GO:0008152//metabolic process;GO:0006970//response to osmotic stress;GO:0009755//hormone-mediated signaling pathway	K08869//aarF domain-containing kinase	gi|334183341|ref|NP_001185239.1|//S-adenosyl-L-methionine-dependent methyltransferases superfamily protein [Arabidopsis thaliana];gi|18405387|ref|NP_564689.1|//S-adenosyl-L-methionine-dependent methyltransferases superfamily protein [Arabidopsis thaliana]
AT1G10470	1250	1345.74	1607.98	0.256851	0.0339647	0.00192563	ARR4	GO:0043231//intracellular membrane-bounded organelle	GO:0004672//protein kinase activity;GO:0004871//signal transducer activity;GO:0005488//binding	GO:0007623//circadian rhythm;GO:0006605//protein targeting;GO:0003006//developmental process involved in reproduction;GO:0009813//flavonoid biosynthetic process;GO:0006468//protein phosphorylation;GO:0006351//transcription, DNA-templated;GO:0009626//plant-type hypersensitive response;GO:0009755//hormone-mediated signaling pathway;GO:0009639//response to red or far red light	K14492//two-component response regulator ARR-A family	gi|15218550|ref|NP_172517.1|//two-component response regulator ARR4 [Arabidopsis thaliana]
AT4G26690	2854	4000.47	4778.79	0.256475	0.033285	0.00187333	SHV3	GO:0005618//cell wall;GO:0031225//anchored component of membrane	GO:0008081//phosphoric diester hydrolase activity;GO:0016772//transferase activity, transferring phosphorus-containing groups	GO:0006694//steroid biosynthetic process;GO:0019400//alditol metabolic process;GO:0044723//single-organism carbohydrate metabolic process;GO:0009826//unidimensional cell growth;GO:0042546//cell wall biogenesis;GO:0051273//beta-glucan metabolic process;GO:0048588//developmental cell growth;GO:0009664//plant-type cell wall organization;GO:0000904//cell morphogenesis involved in differentiation;GO:0…	K01126//glycerophosphoryl diester phosphodiesterase [EC:3.1.4.46]	gi|4455192|emb|CAB36515.1|//putative protein [Arabidopsis thaliana]
AT1G08980	1573	1152.48	1376.59	0.256358	0.0284429	0.00151612	AMI1	GO:0044444//cytoplasmic part	GO:0016879//ligase activity, forming carbon-nitrogen bonds;GO:0016811//hydrolase activity, acting on carbon-nitrogen (but not peptide) bonds, in linear amides	GO:0009887//animal organ morphogenesis;GO:0009683//indoleacetic acid metabolic process;GO:0006351//transcription, DNA-templated;GO:0019758//glycosinolate biosynthetic process;GO:0048869//cellular developmental process	K02433//aspartyl-tRNA(Asn)/glutamyl-tRNA(Gln) amidotransferase subunit A [EC:6.3.5.6 6.3.5.7]	gi|18390964|ref|NP_563831.1|//amidase 1 [Arabidopsis thaliana]
AT3G47800	1450	1982	2365.16	0.254984	0.0107468	0.000451967	AT3G47800//AT3G47800	GO:0044424//intracellular part	GO:0016857//racemase and epimerase activity, acting on carbohydrates and derivatives;GO:0005488//binding	GO:0019318//hexose metabolic process	K01785//aldose 1-epimerase [EC:5.1.3.3]	gi|15228261|ref|NP_190364.1|//putative aldose 1-epimerase [Arabidopsis thaliana]
AT1G35580	2075	2888.79	3443.17	0.253271	0.0203777	0.000990993	CINV1	GO:0016020//membrane;GO:0043231//intracellular membrane-bounded organelle;GO:0044444//cytoplasmic part	GO:0004558//alpha-1,4-glucosidase activity;GO:0005488//binding	GO:0019752//carboxylic acid metabolic process;GO:0009699//phenylpropanoid biosynthetic process;GO:0005985//sucrose metabolic process;GO:0022622//root system development;GO:0010073//meristem maintenance;GO:0010038//response to metal ion;GO:0000302//response to reactive oxygen species	K02986//small subunit ribosomal protein S4;K11593//eukaryotic translation initiation factor 2C	gi|30693221|ref|NP_174791.2|//alkaline/neutral invertase CINV1 [Arabidopsis thaliana];gi|79319205|ref|NP_001031143.1|//alkaline/neutral invertase CINV1 [Arabidopsis thaliana]
AT5G64740	4172	3223.9	3838.77	0.251838	0.0409493	0.00245901	CESA6	GO:0043231//intracellular membrane-bounded organelle;GO:0031224//intrinsic component of membrane;GO:0043234//protein complex	GO:0016759//cellulose synthase activity;GO:0046914//transition metal ion binding	GO:0009826//unidimensional cell growth;GO:0065008//regulation of biological quality;GO:0048588//developmental cell growth;GO:0030243//cellulose metabolic process;GO:0030865//cortical cytoskeleton organization;GO:0071555//cell wall organization;GO:0043479//pigment accumulation in tissues in response to UV light;GO:0009832//plant-type cell wall biogenesis	K10999//cellulose synthase A [EC:2.4.1.12]	gi|15238231|ref|NP_201279.1|//cellulose synthase A catalytic subunit 6 [UDP-forming] [Arabidopsis thaliana]
AT2G29670	2343	2030.55	2414.81	0.250039	0.0201529	0.000975891	AT2G29670//AT2G29670	NA	NA	NA	NA	gi|18402115|ref|NP_565685.1|//tetratricopeptide repeat-containing protein [Arabidopsis thaliana]
AT1G69850	2440	1837.1	2184.06	0.249586	0.0422351	0.00257442	NRT1:2	GO:0016020//membrane	GO:0005319//lipid transporter activity;GO:0046872//metal ion binding	GO:0010118//stomatal movement;GO:0051707//response to other organism;GO:0015718//monocarboxylic acid transport	K14638//solute carrier family 15 (peptide/histidine transporter), member 3/4	gi|12325224|gb|AAG52554.1|AC010675_2//nitrate transporter (NTL1); 53025-56402 [Arabidopsis thaliana]
AT1G44800	1656	1327.28	1576.68	0.248419	0.0317178	0.00174971	SIAR1	NA	NA	NA	K07874//Ras-related protein Rab-1A;K01623//fructose-bisphosphate aldolase, class I [EC:4.1.2.13]	gi|15219448|ref|NP_175101.1|//bidirectional amino acid transporter SIAR1 [Arabidopsis thaliana]
AT1G14870	928	3338.04	3960.9	0.246827	0.0417069	0.0025267	PCR2	GO:0043231//intracellular membrane-bounded organelle;GO:0016020//membrane	NA	GO:0006950//response to stress	K14006//protein transport protein SEC23	gi|15223920|ref|NP_172940.1|//cadmium resistance protein 2 [Arabidopsis thaliana]
AT2G34510	1740	1117.96	1325.83	0.246033	0.0381757	0.00223225	AT2G34510//AT2G34510	GO:0043231//intracellular membrane-bounded organelle;GO:0031224//intrinsic component of membrane	NA	NA	K03097//casein kinase II subunit alpha [EC:2.7.11.1]	gi|15226760|ref|NP_180998.1|//uncharacterized protein [Arabidopsis thaliana]
AT5G02160	993	7571.09	8955.75	0.242314	0.0381192	0.00222259	AT5G02160//AT5G02160	GO:0009534//chloroplast thylakoid	GO:0005515//protein binding	GO:0009887//animal organ morphogenesis;GO:0006351//transcription, DNA-templated;GO:0006873//cellular ion homeostasis;GO:0030001//metal ion transport;GO:0044093//positive regulation of molecular function;GO:0048869//cellular developmental process	NA	gi|240256251|ref|NP_195836.5|//uncharacterized protein [Arabidopsis thaliana]
AT3G01290	1663	3770.25	4457.44	0.241558	0.0135128	0.000596883	HIR2	NA	NA	NA	NA	gi|18395770|ref|NP_566135.1|//SPFH/Band 7/PHB domain-containing membrane-associated protein [Arabidopsis thaliana]
AT4G19410	1475	2697.99	3186.96	0.240294	0.0190901	0.000916533	AT4G19410//AT4G19410	GO:0005856//cytoskeleton;GO:0005618//cell wall;GO:0005911//cell-cell junction	GO:0052689//carboxylic ester hydrolase activity	GO:0006996//organelle organization	K19882//O-palmitoleoyl-L-serine hydrolase [EC:3.1.1.98]	gi|18415308|ref|NP_567585.1|//pectinacetylesterase family protein [Arabidopsis thaliana];gi|334186694|ref|NP_001190770.1|//pectinacetylesterase family protein [Arabidopsis thaliana]
AT1G22360	1871	1651.58	1948.31	0.238373	0.0303023	0.00165152	UGT85A2	NA	GO:0008194//UDP-glycosyltransferase activity	NA	K04628//ceramide galactosyltransferase [EC:2.4.1.47];K13691//pathogen-inducible salicylic acid glucosyltransferase [EC:2.4.1.-];K00699//glucuronosyltransferase [EC:2.4.1.17];K13030//cyanohydrin beta-glucosyltransferase [EC:2.4.1.85]	gi|15219870|ref|NP_173653.1|//UDP-glucosyl transferase 85A2 [Arabidopsis thaliana];gi|79318336|ref|NP_001031078.1|//UDP-glucosyl transferase 85A2 [Arabidopsis thaliana]
AT2G46220	1365	2585.81	3048.81	0.237627	0.0131362	0.000575814	AT2G46220//AT2G46220	GO:0009536//plastid	NA	GO:0009814//defense response, incompatible interaction	K12842//U2-associated protein SR140	gi|18407008|ref|NP_566066.1|//uncharacterized protein [Arabidopsis thaliana]
AT1G21130	1505	5401.16	6360.94	0.235969	0.0113672	0.00048605	IGMT4	NA	GO:0005515//protein binding;GO:0008168//methyltransferase activity	GO:0008152//metabolic process	K13066//caffeic acid 3-O-methyltransferase [EC:2.1.1.68]	gi|922573354|ref|XP_013615004.1|//PREDICTED: caffeic acid 3-O-methyltransferase-like [Brassica oleracea var. oleracea];gi|15218138|ref|NP_173537.1|//Indole glucosinolate O-methyltransferase 4 [Arabidopsis thaliana]
AT5G51550	1533	2587.04	3044.6	0.234948	0.0291476	0.00157539	EXL3	GO:0005618//cell wall;GO:0005911//cell-cell junction	NA	GO:0000226//microtubule cytoskeleton organization;GO:0009628//response to abiotic stimulus	NA	gi|15242118|ref|NP_199968.1|//protein EXORDIUM like 3 [Arabidopsis thaliana]
AT1G78460	1050	2427.4	2848.62	0.230851	0.0478858	0.00306935	AT1G78460//AT1G78460	NA	NA	NA	NA	gi|15218357|ref|NP_177967.1|//SOUL heme-binding protein [Arabidopsis thaliana]
AT2G43820	1744	1661.07	1943.38	0.226455	0.0474878	0.00303205	UGT74F2	NA	GO:0035251//UDP-glucosyltransferase activity	GO:0032787//monocarboxylic acid metabolic process;GO:0009072//aromatic amino acid family metabolic process;GO:0010035//response to inorganic substance;GO:0015698//inorganic anion transport	K13691//pathogen-inducible salicylic acid glucosyltransferase [EC:2.4.1.-]	gi|15224368|ref|NP_181910.1|//UDP-glucosyltransferase 74F2 [Arabidopsis thaliana]
AT1G06460	1321	1645.43	1922.55	0.224556	0.0466728	0.00296651	ACD32.1	GO:0042579//microbody	NA	GO:0005982//starch metabolic process;GO:0043094//cellular metabolic compound salvage	K13993//HSP20 family protein	gi|15221505|ref|NP_172134.1|//alpha-crystallin domain 32.1 [Arabidopsis thaliana]
AT4G37870	2583	3705.39	4319.86	0.221357	0.0481219	0.00309244	PCK1	GO:0031981//nuclear lumen;GO:0044444//cytoplasmic part	GO:0000166//nucleotide binding;GO:0004611//phosphoenolpyruvate carboxykinase activity;GO:0032550//purine ribonucleoside binding	GO:0050832//defense response to fungus;GO:0006006//glucose metabolic process;GO:0009267//cellular response to starvation;GO:0010038//response to metal ion	K01610//phosphoenolpyruvate carboxykinase (ATP) [EC:4.1.1.49]	gi|15235730|ref|NP_195500.1|//phosphoenolpyruvate carboxykinase [ATP] [Arabidopsis thaliana]
AT4G32760	2653	2443.74	2838.22	0.215893	0.0410741	0.00247137	AT4G32760//AT4G32760	GO:0016020//membrane;GO:0044431//Golgi apparatus part	GO:0022892//substrate-specific transporter activity	GO:0006605//protein targeting;GO:0048193//Golgi vesicle transport;GO:0006486//protein glycosylation;GO:0032989//cellular component morphogenesis;GO:0040007//growth	NA	gi|334187098|ref|NP_001190892.1|//ENTH/VHS/GAT family protein [Arabidopsis thaliana];gi|79494763|ref|NP_195002.2|//ENTH/VHS/GAT family protein [Arabidopsis thaliana]
AT3G10020	902	4088	3555.29	-0.201427	0.0450836	0.00282635	AT3G10020//AT3G10020	GO:0043231//intracellular membrane-bounded organelle	NA	GO:0006950//response to stress;GO:0045333//cellular respiration	NA	gi|18398726|ref|NP_566365.1|//uncharacterized protein [Arabidopsis thaliana];gi|186509945|ref|NP_001118609.1|//uncharacterized protein [Arabidopsis thaliana]
AT4G13430	2056	4581.59	3973.66	-0.205382	0.0414067	0.00250166	IIL1	GO:0009532//plastid stroma	GO:0016866//intramolecular transferase activity;GO:0051536//iron-sulfur cluster binding;GO:0016835//carbon-oxygen lyase activity	GO:0005982//starch metabolic process;GO:0006007//glucose catabolic process;GO:0006970//response to osmotic stress;GO:0006520//cellular amino acid metabolic process;GO:0005984//disaccharide metabolic process;GO:0019758//glycosinolate biosynthetic process;GO:0010038//response to metal ion	K01703//3-isopropylmalate/(R)-2-methylmalate dehydratase large subunit [EC:4.2.1.33 4.2.1.35]	gi|18414006|ref|NP_567405.1|//3-isopropylmalate dehydratase [Arabidopsis thaliana]
AT1G02780	1109	9343.01	8087.38	-0.208216	0.0468428	0.00297925	emb2386	GO:0016020//membrane;GO:0031981//nuclear lumen;GO:0015934//large ribosomal subunit;GO:0005911//cell-cell junction	GO:0005198//structural molecule activity	GO:0010467//gene expression;GO:0003006//developmental process involved in reproduction;GO:0022613//ribonucleoprotein complex biogenesis;GO:0006007//glucose catabolic process;GO:0006970//response to osmotic stress;GO:0009451//RNA modification;GO:0010038//response to metal ion	K02885//large subunit ribosomal protein L19e	gi|567156249|ref|XP_006418308.1|//hypothetical protein EUTSA_v10008661mg [Eutrema salsugineum]
AT5G54160	1497	7419.03	6421.52	-0.208317	0.037133	0.00214425	OMT1	GO:0016020//membrane;GO:0043231//intracellular membrane-bounded organelle;GO:0005911//cell-cell junction;GO:0044444//cytoplasmic part	GO:0008757//S-adenosylmethionine-dependent methyltransferase activity;GO:0005515//protein binding;GO:0008171//O-methyltransferase activity	GO:0006694//steroid biosynthetic process;GO:0006595//polyamine metabolic process;GO:0006950//response to stress;GO:0006575//cellular modified amino acid metabolic process;GO:0051553//flavone biosynthetic process	K13066//caffeic acid 3-O-methyltransferase [EC:2.1.1.68]	gi|15239571|ref|NP_200227.1|//caffeic acid/5-hydroxyferulic acid O-methyltransferase [Arabidopsis thaliana]
AT5G04590	3325	5186.13	4471.77	-0.213813	0.0312117	0.00171405	SIR	GO:0009532//plastid stroma;GO:0009526//plastid envelope;GO:0005576//extracellular region	GO:0016673//oxidoreductase activity, acting on a sulfur group of donors, iron-sulfur protein as acceptor;GO:0046914//transition metal ion binding;GO:0046906//tetrapyrrole binding;GO:0051536//iron-sulfur cluster binding	GO:0006694//steroid biosynthetic process;GO:0009683//indoleacetic acid metabolic process;GO:0006007//glucose catabolic process;GO:0000097//sulfur amino acid biosynthetic process;GO:0006970//response to osmotic stress;GO:0006996//organelle organization;GO:0019758//glycosinolate biosynthetic process;GO:0010038//response to metal ion;GO:0042044//fluid transport	K00392//sulfite reductase (ferredoxin) [EC:1.8.7.1]	gi|15238217|ref|NP_196079.1|//sulfite reductase [Arabidopsis thaliana]
AT4G21960	1829	30330.3	26085.8	-0.217495	0.0237604	0.00120472	PRXR1	NA	GO:0016209//antioxidant activity;GO:0043169//cation binding;GO:0003824//catalytic activity;GO:0046906//tetrapyrrole binding	GO:0006970//response to osmotic stress;GO:0009746//response to hexose;GO:0000097//sulfur amino acid biosynthetic process;GO:0019758//glycosinolate biosynthetic process;GO:0006873//cellular ion homeostasis;GO:0030001//metal ion transport;GO:0042044//fluid transport	K00430//peroxidase [EC:1.11.1.7]	gi|2894574|emb|CAA17163.1|//peroxidase prxr1 [Arabidopsis thaliana]
AT3G05590	997	7211.8	6202.17	-0.217588	0.0301221	0.00163802	RPL18	GO:0015934//large ribosomal subunit;GO:0031090//organelle membrane;GO:0005911//cell-cell junction;GO:0009536//plastid	GO:0005198//structural molecule activity;GO:0005488//binding	GO:0010467//gene expression;GO:0006221//pyrimidine nucleotide biosynthetic process	K02883//large subunit ribosomal protein L18e	gi|15230011|ref|NP_187210.1|//60S ribosomal protein L18-2 [Arabidopsis thaliana]
AT4G18480	1608	9825.93	8439.68	-0.219405	0.0339327	0.00191925	CHLI1	GO:0030312//external encapsulating structure;GO:0043234//protein complex;GO:0009532//plastid stroma	GO:0051003//ligase activity, forming nitrogen-metal bonds, forming coordination complexes;GO:0017111//nucleoside-triphosphatase activity;GO:0032550//purine ribonucleoside binding	GO:0042254//ribosome biogenesis;GO:0046471//phosphatidylglycerol metabolic process;GO:0006090//pyruvate metabolic process;GO:0019758//glycosinolate biosynthetic process;GO:0006633//fatty acid biosynthetic process;GO:0009886//post-embryonic animal morphogenesis;GO:0006779//porphyrin-containing compound biosynthetic process;GO:0016109//tetraterpenoid biosynthetic process	K03405//magnesium chelatase subunit I [EC:6.6.1.1]	gi|15233888|ref|NP_193583.1|//magnesium-chelatase subunit chlI [Arabidopsis thaliana]
AT1G43170	1426	8186.17	7031.14	-0.219431	0.0297823	0.00161707	RP1	GO:0031981//nuclear lumen;GO:0015934//large ribosomal subunit;GO:0030312//external encapsulating structure;GO:0031090//organelle membrane;GO:0005911//cell-cell junction;GO:0009536//plastid	GO:0004672//protein kinase activity;GO:0005198//structural molecule activity;GO:0016791//phosphatase activity;GO:0032550//purine ribonucleoside binding	GO:0005982//starch metabolic process;GO:0003006//developmental process involved in reproduction;GO:0010467//gene expression;GO:0005984//disaccharide metabolic process;GO:0009451//RNA modification;GO:0019758//glycosinolate biosynthetic process;GO:0009886//post-embryonic animal morphogenesis	K02925//large subunit ribosomal protein L3e	gi|15218306|ref|NP_175009.1|//60S ribosomal protein L3-1 [Arabidopsis thaliana];gi|110740330|dbj|BAF02060.1|//hypothetical protein [Arabidopsis thaliana]
AT1G07320	1264	9218.7	7912.8	-0.220376	0.025484	0.00131941	RPL4	GO:0009532//plastid stroma;GO:0009534//chloroplast thylakoid;GO:0000315//organellar large ribosomal subunit	GO:0008187//poly-pyrimidine tract binding;GO:0005198//structural molecule activity	GO:0010467//gene expression;GO:0006090//pyruvate metabolic process;GO:0000097//sulfur amino acid biosynthetic process	K02926//large subunit ribosomal protein L4	gi|18390754|ref|NP_563786.1|//50S ribosomal protein L4 [Arabidopsis thaliana]
AT5G02480	2561	3854.03	3306.11	-0.221234	0.0261958	0.00136182	AT5G02480//AT5G02480	GO:0043231//intracellular membrane-bounded organelle	NA	GO:0006972//hyperosmotic response;GO:0009642//response to light intensity;GO:0000302//response to reactive oxygen species	NA	gi|18413934|ref|NP_568100.1|//HSP20-like chaperone [Arabidopsis thaliana]
AT5G40950	950	6898.55	5914.66	-0.221998	0.0463602	0.00292843	RPL27	GO:0030529//intracellular ribonucleoprotein complex;GO:0009532//plastid stroma;GO:0009526//plastid envelope	GO:0005198//structural molecule activity	GO:0010467//gene expression	K02899//large subunit ribosomal protein L27	gi|15237524|ref|NP_198911.1|//50S ribosomal protein L27 [Arabidopsis thaliana]
AT4G17520	1561	2950.52	2529.07	-0.222362	0.0248445	0.00127294	AT4G17520//AT4G17520	GO:0042579//microbody	NA	NA	K13199//plasminogen activator inhibitor 1 RNA-binding protein	gi|15236552|ref|NP_193485.1|//hyaluronan / mRNA binding family [Arabidopsis thaliana]
AT3G23050	1330	4788.33	4101.65	-0.223319	0.0448675	0.00280782	IAA7	GO:0043231//intracellular membrane-bounded organelle	GO:0005515//protein binding;GO:0001071//nucleic acid binding transcription factor activity	GO:0014070//response to organic cyclic compound;GO:0009826//unidimensional cell growth;GO:0009414//response to water deprivation;GO:0006970//response to osmotic stress;GO:0006351//transcription, DNA-templated;GO:0060918//auxin transport;GO:0048588//developmental cell growth;GO:0010101//post-embryonic root morphogenesis;GO:0009606//tropism;GO:0032535//regulation of cellular component size;GO:00059…	K14484//auxin-responsive protein IAA	gi|42572519|ref|NP_974355.1|//auxin-responsive protein IAA7 [Arabidopsis thaliana];gi|15228943|ref|NP_188945.1|//auxin-responsive protein IAA7 [Arabidopsis thaliana]
AT5G47110	1185	4573.81	3916.51	-0.223828	0.0409493	0.00245358	LIL3:2	NA	NA	NA	NA	gi|30695110|ref|NP_199522.2|//chlorophyll A-B binding family protein [Arabidopsis thaliana]
AT1G78040	905	7267.84	6221.08	-0.224361	0.0409772	0.00246385	AT1G78040//AT1G78040	NA	NA	GO:0044085//cellular component biogenesis;GO:0000097//sulfur amino acid biosynthetic process;GO:0006970//response to osmotic stress;GO:0006996//organelle organization;GO:0070838//divalent metal ion transport	K17893//ubiquinol oxidase [EC:1.10.3.11];K03036//26S proteasome regulatory subunit N6	gi|15218200|ref|NP_177927.1|//pollen Ole e 1 allergen and extensin family protein [Arabidopsis thaliana]
AT3G48740	1387	4220.26	3611.91	-0.22457	0.041917	0.00254636	SWEET11	GO:0031224//intrinsic component of membrane	NA	GO:0044765//single-organism transport	K15382//solute carrier family 50 (sugar transporter)	gi|15229019|ref|NP_190443.1|//bidirectional sugar transporter SWEET11 [Arabidopsis thaliana]
AT1G31710	2452	1933.42	1654.4	-0.224847	0.0451261	0.00283868	AT1G31710//AT1G31710	GO:0009536//plastid	GO:0016641//oxidoreductase activity, acting on the CH-NH2 group of donors, oxygen as acceptor;GO:0046914//transition metal ion binding;GO:0048037//cofactor binding	GO:0009699//phenylpropanoid biosynthetic process;GO:0009683//indoleacetic acid metabolic process;GO:0006568//tryptophan metabolic process;GO:0006950//response to stress	K00276//primary-amine oxidase [EC:1.4.3.21]	gi|42562448|ref|NP_174452.2|//copper amine oxidase 2 [Arabidopsis thaliana]
AT1G14720	1491	2030.86	1736.6	-0.225832	0.0387704	0.00227896	XTH28	GO:0030312//external encapsulating structure;GO:0005576//extracellular region	GO:0016758//transferase activity, transferring hexosyl groups;GO:0016798//hydrolase activity, acting on glycosyl bonds	GO:0048608//reproductive structure development;GO:0044042//glucan metabolic process	K08235//xyloglucan:xyloglucosyl transferase [EC:2.4.1.207]	gi|15223878|ref|NP_172925.1|//probable xyloglucan endotransglucosylase/hydrolase protein 28 [Arabidopsis thaliana]
AT4G24770	1425	14414.2	12315	-0.22707	0.0432469	0.00266266	RBP31	GO:0009532//plastid stroma;GO:0009526//plastid envelope;GO:0009534//chloroplast thylakoid	GO:0008187//poly-pyrimidine tract binding	GO:0006605//protein targeting;GO:0008652//cellular amino acid biosynthetic process;GO:0009409//response to cold;GO:0006351//transcription, DNA-templated;GO:0048869//cellular developmental process;GO:0009887//animal organ morphogenesis;GO:0006952//defense response;GO:0009451//RNA modification;GO:0043487//regulation of RNA stability	K11294//nucleolin	gi|15233980|ref|NP_194208.1|//ribonucleoprotein RBP31 [Arabidopsis thaliana]
AT2G39310	1593	6643.03	5674.51	-0.227346	0.0360791	0.00207385	JAL22	GO:0043231//intracellular membrane-bounded organelle;GO:0005911//cell-cell junction	NA	NA	K03695//ATP-dependent Clp protease ATP-binding subunit ClpB	gi|15225068|ref|NP_181463.1|//jacalin-related lectin 22 [Arabidopsis thaliana];gi|145330691|ref|NP_001078021.1|//jacalin-related lectin 22 [Arabidopsis thaliana]
AT2G47610	1161	6636.4	5666.22	-0.228014	0.0371191	0.00214131	AT2G47610//AT2G47610	GO:0031981//nuclear lumen;GO:0015934//large ribosomal subunit;GO:0031090//organelle membrane;GO:0005911//cell-cell junction;GO:0009536//plastid	GO:0005198//structural molecule activity	GO:0010467//gene expression;GO:0022613//ribonucleoprotein complex biogenesis;GO:0009451//RNA modification	K02936//large subunit ribosomal protein L7Ae	gi|15226635|ref|NP_182283.1|//60S ribosomal protein L7a-1 [Arabidopsis thaliana]
AT1G09340	1876	19048.6	16232.6	-0.230796	0.0168484	0.000783127	CRB	GO:0005911//cell-cell junction;GO:0030529//intracellular ribonucleoprotein complex;GO:0005576//extracellular region;GO:0009526//plastid envelope;GO:0042579//microbody;GO:0009570//chloroplast stroma	GO:0030247//polysaccharide binding;GO:0003676//nucleic acid binding;GO:0036094//small molecule binding	GO:0009414//response to water deprivation;GO:0009658//chloroplast organization;GO:0006779//porphyrin-containing compound biosynthetic process;GO:0048869//cellular developmental process;GO:0042254//ribosome biogenesis;GO:0019684//photosynthesis, light reaction;GO:0009668//plastid membrane organization;GO:0006470//protein dephosphorylation;GO:0006633//fatty acid biosynthetic process;GO:0009755//hor…	K12450//UDP-glucose 4,6-dehydratase [EC:4.2.1.76]	gi|15217485|ref|NP_172405.1|//chloroplast stem-loop binding protein [Arabidopsis thaliana]
AT5G65310	1956	2625.01	2235.65	-0.231628	0.0242852	0.00123927	HB5	GO:0043231//intracellular membrane-bounded organelle	GO:0042802//identical protein binding;GO:0044212//transcription regulatory region DNA binding;GO:0001071//nucleic acid binding transcription factor activity	GO:0009738//abscisic acid-activated signaling pathway;GO:0006351//transcription, DNA-templated	K09338//homeobox-leucine zipper protein	gi|15238405|ref|NP_201334.1|//homeobox-leucine zipper protein ATHB-5 [Arabidopsis thaliana];gi|79332441|ref|NP_001032151.1|//homeobox-leucine zipper protein ATHB-5 [Arabidopsis thaliana]
AT1G56190	1820	4086.13	3474.16	-0.234071	0.0456723	0.00287837	AT1G56190//AT1G56190	GO:0030312//external encapsulating structure;GO:0009532//plastid stroma;GO:0009526//plastid envelope;GO:0005576//extracellular region	GO:0016301//kinase activity	GO:0005982//starch metabolic process;GO:0003006//developmental process involved in reproduction;GO:0000097//sulfur amino acid biosynthetic process;GO:0009746//response to hexose;GO:0030001//metal ion transport;GO:0009668//plastid membrane organization;GO:0005984//disaccharide metabolic process;GO:0019758//glycosinolate biosynthetic process;GO:0051707//response to other organism;GO:0010038//respon…	K00927//phosphoglycerate kinase [EC:2.7.2.3]	gi|15223484|ref|NP_176015.1|//phosphoglycerate kinase [Arabidopsis thaliana]
AT4G34110	2753	12036	10232.6	-0.234191	0.0202369	0.000982154	PAB2	GO:0044444//cytoplasmic part	GO:0008135//translation factor activity, RNA binding;GO:0036094//small molecule binding	GO:0006464//cellular protein modification process;GO:0006970//response to osmotic stress;GO:0006412//translation	K13126//polyadenylate-binding protein	gi|240256156|ref|NP_195137.5|//polyadenylate-binding protein 2 [Arabidopsis thaliana]
AT4G31500	1900	4967.13	4215.5	-0.236707	0.0464796	0.00294462	CYP83B1	GO:0043231//intracellular membrane-bounded organelle;GO:0016020//membrane	GO:0046914//transition metal ion binding;GO:0046906//tetrapyrrole binding;GO:0004497//monooxygenase activity	GO:0009683//indoleacetic acid metabolic process;GO:0006090//pyruvate metabolic process;GO:0019761//glucosinolate biosynthetic process;GO:0042742//defense response to bacterium;GO:0006753//nucleoside phosphate metabolic process;GO:0048364//root development;GO:0006732//coenzyme metabolic process;GO:0006568//tryptophan metabolic process;GO:0052482//defense response by cell wall thickening;GO:0006544…	K11818//cytochrome P450 family 83 subfamily B polypeptide 1 [EC:1.14.-.-]	gi|15235968|ref|NP_194878.1|//cytochrome P450 83B1 [Arabidopsis thaliana]
AT3G16520	1901	4093.56	3473.82	-0.236832	0.0147502	0.000669301	UGT88A1	GO:0044444//cytoplasmic part	GO:0035251//UDP-glucosyltransferase activity	NA	K12938//anthocyanidin 5,3-O-glucosyltransferase [EC:2.4.1.-];K13263//isoflavone 7-O-glucosyltransferase [EC:2.4.1.170];K08237//hydroquinone glucosyltransferase [EC:2.4.1.218]	gi|30684106|ref|NP_850597.1|//UDP-glucosyl transferase 88A1 [Arabidopsis thaliana];gi|18401155|ref|NP_566549.1|//UDP-glucosyl transferase 88A1 [Arabidopsis thaliana];gi|18401158|ref|NP_566550.1|//UDP-glucosyl transferase 88A1 [Arabidopsis thaliana]
AT1G60000	1213	1689.95	1432.03	-0.23892	0.0497175	0.00321348	AT1G60000//AT1G60000	GO:0032991//macromolecular complex;GO:0009536//plastid	GO:0036094//small molecule binding;GO:0003676//nucleic acid binding	GO:0000097//sulfur amino acid biosynthetic process	K11294//nucleolin	gi|30696379|ref|NP_849831.1|//RNA recognition motif-containing protein [Arabidopsis thaliana];gi|15218972|ref|NP_176208.1|//RNA recognition motif-containing protein [Arabidopsis thaliana]
AT3G29240	1285	3380.92	2864.65	-0.239055	0.0253698	0.00131245	AT3G29240//AT3G29240	GO:0009534//chloroplast thylakoid	NA	NA	K07735//putative transcriptional regulator;K01051//pectinesterase [EC:3.1.1.11]	gi|18406113|ref|NP_566847.1|//uncharacterized protein [Arabidopsis thaliana]
AT3G22620	868	3477.84	2943.37	-0.240725	0.0423649	0.00258408	AT3G22620//AT3G22620	GO:0009526//plastid envelope	GO:0005488//binding	GO:0010876//lipid localization;GO:0010035//response to inorganic substance;GO:0015698//inorganic anion transport	NA	gi|18403457|ref|NP_566713.1|//bifunctional inhibitor/lipid-transfer protein/seed storage 2S albumin-like protein [Arabidopsis thaliana]
AT3G52800	1213	4306.13	3640.43	-0.242285	0.0136163	0.000605413	AT3G52800//AT3G52800	GO:0043231//intracellular membrane-bounded organelle	GO:0046872//metal ion binding	GO:0006605//protein targeting;GO:0007165//signal transduction;GO:0010243//response to organonitrogen compound;GO:0009626//plant-type hypersensitive response;GO:0009813//flavonoid biosynthetic process;GO:0002252//immune effector process	NA	gi|15231686|ref|NP_190848.1|//zinc finger A20 and AN1 domain-containing stress-associated protein 6 [Arabidopsis thaliana]
AT2G32480	1555	1825.78	1542.13	-0.243586	0.0448675	0.00280909	ARASP	GO:0031224//intrinsic component of membrane;GO:0009528//plastid inner membrane	GO:0004175//endopeptidase activity	GO:0009657//plastid organization;GO:0019684//photosynthesis, light reaction;GO:0019538//protein metabolic process	NA	gi|42571017|ref|NP_973582.1|//serine protease [Arabidopsis thaliana];gi|18402981|ref|NP_565745.1|//serine protease [Arabidopsis thaliana]
AT5G07000	1649	1343.91	1134.37	-0.244548	0.0360592	0.00207122	ST2B	GO:0009536//plastid	GO:0008146//sulfotransferase activity	GO:0006950//response to stress;GO:0009755//hormone-mediated signaling pathway;GO:0009694//jasmonic acid metabolic process	K01016//estrone sulfotransferase [EC:2.8.2.4];K01025//null	gi|30681703|ref|NP_196317.2|//sulfotransferase 2B [Arabidopsis thaliana]
AT3G22370	1764	1200.63	1013.24	-0.244816	0.0469872	0.00299037	AOX1A	GO:0031224//intrinsic component of membrane;GO:0043231//intracellular membrane-bounded organelle;GO:0031967//organelle envelope	GO:0043169//cation binding;GO:0016682//oxidoreductase activity, acting on diphenols and related substances as donors, oxygen as acceptor	GO:0044707//single-multicellular organism process;GO:0007165//signal transduction;GO:0006950//response to stress;GO:0015980//energy derivation by oxidation of organic compounds	K17893//ubiquinol oxidase [EC:1.10.3.11]	gi|15228734|ref|NP_188876.1|//alternative oxidase 1A [Arabidopsis thaliana]
AT3G14650	2143	2642.48	2229.88	-0.244926	0.011275	0.000479883	CYP72A11	NA	GO:0046914//transition metal ion binding;GO:0046906//tetrapyrrole binding;GO:0016491//oxidoreductase activity	GO:0044710//single-organism metabolic process	K07428//cytochrome P450 family 4 subfamily X [EC:1.14.14.1]	gi|15231901|ref|NP_188083.1|//cytochrome P450, family 72, subfamily A, polypeptide 11 [Arabidopsis thaliana]
AT3G60245	672	5903.66	4981.52	-0.245023	0.0445722	0.00277586	AT3G60245//AT3G60245	GO:0015934//large ribosomal subunit	GO:0005198//structural molecule activity	GO:0022613//ribonucleoprotein complex biogenesis;GO:0010467//gene expression	K02921//large subunit ribosomal protein L37Ae	gi|674890060|emb|CDY42684.1|//BnaC04g22220D [Brassica napus]
AT3G12780	1819	24100.9	20334.2	-0.245179	0.0351685	0.00201279	PGK1	GO:0030312//external encapsulating structure;GO:0009532//plastid stroma;GO:0009526//plastid envelope;GO:0005576//extracellular region	GO:0016301//kinase activity	GO:0005982//starch metabolic process;GO:0003006//developmental process involved in reproduction;GO:0000097//sulfur amino acid biosynthetic process;GO:0009746//response to hexose;GO:0030001//metal ion transport;GO:0009668//plastid membrane organization;GO:0005984//disaccharide metabolic process;GO:0019758//glycosinolate biosynthetic process;GO:0051707//response to other organism;GO:0010038//respon…	K00927//phosphoglycerate kinase [EC:2.7.2.3]	gi|15230595|ref|NP_187884.1|//phosphoglycerate kinase 1 [Arabidopsis thaliana]
AT5G06320	976	6889.32	5810.67	-0.245658	0.0197768	0.000954411	NHL3	GO:0043231//intracellular membrane-bounded organelle;GO:0031090//organelle membrane;GO:0005911//cell-cell junction	NA	GO:0006952//defense response;GO:0051707//response to other organism;GO:0002252//immune effector process	K08488//syntaxin 7	gi|15239999|ref|NP_196250.1|//NDR1/HIN1-Like protein 3 [Arabidopsis thaliana]
AT3G07230	636	2075.59	1750.35	-0.245883	0.0422351	0.00256976	AT3G07230//AT3G07230	GO:0043231//intracellular membrane-bounded organelle;GO:0044444//cytoplasmic part	NA	NA	NA	gi|15231427|ref|NP_187379.1|//wound-responsive-related protein [Arabidopsis thaliana]
AT2G16500	2917	2379.91	2006.59	-0.246164	0.0464796	0.00294129	ADC1	GO:0043231//intracellular membrane-bounded organelle	GO:0016831//carboxy-lyase activity	GO:0006605//protein targeting;GO:0006596//polyamine biosynthetic process;GO:0006972//hyperosmotic response;GO:0006525//arginine metabolic process;GO:0009791//post-embryonic development;GO:0009626//plant-type hypersensitive response;GO:0051707//response to other organism;GO:0009755//hormone-mediated signaling pathway;GO:0009694//jasmonic acid metabolic process	K01583//arginine decarboxylase [EC:4.1.1.19]	gi|15227223|ref|NP_179243.1|//arginine decarboxylase 1 [Arabidopsis thaliana]
AT1G78570	2572	2663.9	2245.82	-0.246298	0.0286782	0.00154527	RHM1	GO:0005911//cell-cell junction;GO:0009536//plastid	GO:0016616//oxidoreductase activity, acting on the CH-OH group of donors, NAD or NADP as acceptor;GO:0016836//hydro-lyase activity;GO:0048037//cofactor binding;GO:0036094//small molecule binding	GO:0009226//nucleotide-sugar biosynthetic process;GO:0033692//cellular polysaccharide biosynthetic process;GO:0009411//response to UV;GO:0009734//auxin-activated signaling pathway;GO:0034285//response to disaccharide;GO:0051553//flavone biosynthetic process	K12450//UDP-glucose 4,6-dehydratase [EC:4.2.1.76]	gi|15218420|ref|NP_177978.1|//UDP-L-rhamnose synthase [Arabidopsis thaliana]
AT1G09640	1894	6894.71	5809.74	-0.247017	0.0241594	0.00123185	AT1G09640//AT1G09640	GO:0016020//membrane;GO:0043231//intracellular membrane-bounded organelle;GO:0030312//external encapsulating structure;GO:0043234//protein complex;GO:0005911//cell-cell junction;GO:0044444//cytoplasmic part	GO:0008135//translation factor activity, RNA binding;GO:0046914//transition metal ion binding	GO:0006412//translation;GO:0010038//response to metal ion	K03233//elongation factor 1-gamma	gi|334182421|ref|NP_001184949.1|//elongation factor EF-1 gamma subunit [Arabidopsis thaliana];gi|18391048|ref|NP_563848.1|//elongation factor EF-1 gamma subunit [Arabidopsis thaliana]
AT1G07890	1056	16348.4	13766.7	-0.247965	0.00723545	0.000280059	APX1	GO:0016020//membrane;GO:0030312//external encapsulating structure;GO:0009532//plastid stroma;GO:0005911//cell-cell junction	GO:0004601//peroxidase activity;GO:0046906//tetrapyrrole binding	GO:0043248//proteasome assembly;GO:0033554//cellular response to stress;GO:0003006//developmental process involved in reproduction;GO:0006970//response to osmotic stress;GO:0006725//cellular aromatic compound metabolic process;GO:0019941//modification-dependent protein catabolic process;GO:0000302//response to reactive oxygen species;GO:0006498//N-terminal protein lipidation;GO:0010038//response …	K00434//L-ascorbate peroxidase [EC:1.11.1.11]	gi|15223049|ref|NP_172267.1|//L-ascorbate peroxidase 1 [Arabidopsis thaliana];gi|565495398|ref|XP_006305338.1|//hypothetical protein CARUB_v10009719mg [Capsella rubella]
AT4G16720	999	6620.19	5571.68	-0.24876	0.0409493	0.00245785	AT4G16720//AT4G16720	GO:0031981//nuclear lumen;GO:0015934//large ribosomal subunit;GO:0031090//organelle membrane	GO:0005198//structural molecule activity	GO:0006221//pyrimidine nucleotide biosynthetic process;GO:0016458//gene silencing;GO:0071555//cell wall organization;GO:0009451//RNA modification;GO:0034968//histone lysine methylation	K02877//large subunit ribosomal protein L15e	gi|674892240|emb|CDY40505.1|//BnaC01g20070D [Brassica napus]
AT4G37910	2533	2742.54	2306.08	-0.250067	0.0198262	0.000957615	mtHsc70-1	GO:0044429//mitochondrial part;GO:0031090//organelle membrane;GO:0030312//external encapsulating structure	GO:0005515//protein binding;GO:0046914//transition metal ion binding;GO:0032550//purine ribonucleoside binding	GO:0044267//cellular protein metabolic process;GO:0006089//lactate metabolic process;GO:0006007//glucose catabolic process;GO:0006970//response to osmotic stress;GO:0010038//response to metal ion;GO:0009117//nucleotide metabolic process	K04043//molecular chaperone DnaK	gi|30691626|ref|NP_195504.2|//heat shock protein 70-1 [Arabidopsis thaliana]
AT2G24200	1842	2829.68	2379.29	-0.25011	0.00977128	0.000402052	LAP1	GO:0044424//intracellular part	GO:0008238//exopeptidase activity;GO:0008237//metallopeptidase activity;GO:0046914//transition metal ion binding	GO:0019538//protein metabolic process	K01255//leucyl aminopeptidase [EC:3.4.11.1]	gi|334184403|ref|NP_001189587.1|//aminopeptidase family protein [Arabidopsis thaliana];gi|15224101|ref|NP_179997.1|//aminopeptidase family protein [Arabidopsis thaliana]
AT5G59540	1479	2704.13	2271.92	-0.251251	0.0086842	0.000349063	AT5G59540//AT5G59540	NA	GO:0016705//oxidoreductase activity, acting on paired donors, with incorporation or reduction of molecular oxygen	GO:0010035//response to inorganic substance;GO:0015698//inorganic anion transport;GO:0044710//single-organism metabolic process	K06892//feruloyl-CoA ortho-hydroxylase [EC:1.14.11.-];K13229//2,4-dihydroxy-1,4-benzoxazin-3-one-glucoside dioxygenase [EC:1.14.20.2]	gi|15238459|ref|NP_200762.1|//oxidoreductase, 2OG-Fe(II) oxygenase family protein [Arabidopsis thaliana]
AT2G19480	1656	1422.63	1195.14	-0.251384	0.0433997	0.00267771	NAP1%3B2	GO:0016020//membrane;GO:0043231//intracellular membrane-bounded organelle;GO:0044444//cytoplasmic part	NA	GO:0034728//nucleosome organization;GO:0009292//genetic transfer;GO:0010038//response to metal ion;GO:0006259//DNA metabolic process	K11279//nucleosome assembly protein 1-like 1	gi|565480330|ref|XP_006297805.1|//hypothetical protein CARUB_v10013840mg, partial [Capsella rubella]
AT3G02360	1944	3377.85	2837.3	-0.251586	0.0175501	0.000825906	AT3G02360//AT3G02360	GO:0009532//plastid stroma;GO:0042579//microbody	GO:0016616//oxidoreductase activity, acting on the CH-OH group of donors, NAD or NADP as acceptor;GO:0000166//nucleotide binding;GO:0048037//cofactor binding	GO:0006865//amino acid transport;GO:0006007//glucose catabolic process;GO:0006970//response to osmotic stress;GO:0009746//response to hexose;GO:0016482//cytosolic transport;GO:0032412//regulation of ion transmembrane transporter activity;GO:0034285//response to disaccharide;GO:0044710//single-organism metabolic process	K00033//6-phosphogluconate dehydrogenase [EC:1.1.1.44 1.1.1.343]	gi|15232888|ref|NP_186885.1|//6-phosphogluconate dehydrogenase, decarboxylating 3 [Arabidopsis thaliana]
AT4G18970	1792	5479.16	4601.46	-0.251863	0.0316317	0.00174365	AT4G18970//AT4G18970	NA	GO:0016787//hydrolase activity	GO:0044238//primary metabolic process	K01969//3-methylcrotonyl-CoA carboxylase beta subunit [EC:6.4.1.4];K17604//zinc finger SWIM domain-containing protein 3;K01188//beta-glucosidase [EC:3.2.1.21];K00679//phospholipid:diacylglycerol acyltransferase [EC:2.3.1.158];K10960//geranylgeranyl diphosphate/geranylgeranyl-bacteriochlorophyllide a reductase [EC:1.3.1.83 1.3.1.111]	gi|334186686|ref|NP_001190767.1|//GDSL esterase/lipase [Arabidopsis thaliana];gi|2832625|emb|CAA16754.1|//putative protein [Arabidopsis thaliana]
AT1G18540	1543	5873.64	4930.14	-0.252626	0.011275	0.000481178	AT1G18540//AT1G18540	GO:0016020//membrane;GO:0015934//large ribosomal subunit;GO:0005911//cell-cell junction;GO:0009536//plastid	GO:0005198//structural molecule activity	GO:0010467//gene expression;GO:0009451//RNA modification	K02934//large subunit ribosomal protein L6e	gi|15221798|ref|NP_173289.1|//60S ribosomal protein L6-1 [Arabidopsis thaliana]
AT1G48850	1758	1358.93	1140.22	-0.253165	0.0441394	0.0027416	EMB1144	GO:0031981//nuclear lumen;GO:0009532//plastid stroma	GO:0016838//carbon-oxygen lyase activity, acting on phosphates	GO:0043650//dicarboxylic acid biosynthetic process;GO:0008652//cellular amino acid biosynthetic process;GO:0003006//developmental process involved in reproduction;GO:0006950//response to stress;GO:0019632//shikimate metabolic process;GO:0009699//phenylpropanoid biosynthetic process;GO:0006498//N-terminal protein lipidation;GO:0046942//carboxylic acid transport	K01736//chorismate synthase [EC:4.2.3.5]	gi|18402389|ref|NP_564534.1|//chorismate synthase [Arabidopsis thaliana]
AT5G56710	736	3241.72	2719	-0.253685	0.0404074	0.0023945	AT5G56710//AT5G56710	GO:0016020//membrane;GO:0015934//large ribosomal subunit;GO:0030312//external encapsulating structure;GO:0005911//cell-cell junction;GO:0009536//plastid	GO:0005198//structural molecule activity	GO:0022613//ribonucleoprotein complex biogenesis;GO:0010467//gene expression	K02910//large subunit ribosomal protein L31e	gi|15241902|ref|NP_200482.1|//60S ribosomal protein L31-3 [Arabidopsis thaliana];gi|145334825|ref|NP_001078758.1|//60S ribosomal protein L31-3 [Arabidopsis thaliana]
AT3G05730	1393	10092.3	8462.93	-0.254022	0.0371674	0.00215024	AT3G05730//AT3G05730	NA	NA	GO:0019758//glycosinolate biosynthetic process	NA	gi|15230039|ref|NP_187224.1|//defensin-like protein 205 [Arabidopsis thaliana]
AT3G62870	1196	8858.29	7424.44	-0.254747	0.0270779	0.00142768	AT3G62870//AT3G62870	GO:0031981//nuclear lumen;GO:0015934//large ribosomal subunit;GO:0031090//organelle membrane;GO:0005911//cell-cell junction;GO:0009536//plastid	GO:0005198//structural molecule activity	GO:0010467//gene expression;GO:0022613//ribonucleoprotein complex biogenesis;GO:0009451//RNA modification	K02936//large subunit ribosomal protein L7Ae	gi|15229338|ref|NP_191846.1|//60S ribosomal protein L7a-2 [Arabidopsis thaliana]
AT2G30860	1001	13013	10905.6	-0.254891	0.013132	0.00057509	GSTF9	GO:0016020//membrane;GO:0030312//external encapsulating structure;GO:0009532//plastid stroma;GO:0005911//cell-cell junction;GO:0005576//extracellular region	GO:0016765//transferase activity, transferring alkyl or aryl (other than methyl) groups;GO:0072341//modified amino acid binding;GO:0004601//peroxidase activity;GO:0046914//transition metal ion binding	GO:0009414//response to water deprivation;GO:0009404//toxin metabolic process;GO:0006970//response to osmotic stress;GO:0030001//metal ion transport;GO:0009699//phenylpropanoid biosynthetic process;GO:0006732//coenzyme metabolic process;GO:0006544//glycine metabolic process;GO:0019758//glycosinolate biosynthetic process;GO:0006633//fatty acid biosynthetic process;GO:0010038//response to metal ion…	K00799//glutathione S-transferase [EC:2.5.1.18]	gi|145329995|ref|NP_001077983.1|//glutathione S-transferase PHI 9 [Arabidopsis thaliana];gi|15224581|ref|NP_180643.1|//glutathione S-transferase PHI 9 [Arabidopsis thaliana]
AT3G22970	1935	1601.4	1341.7	-0.255273	0.0317826	0.00175592	AT3G22970//AT3G22970	GO:0009536//plastid	NA	NA	NA	gi|15228917|ref|NP_188937.1|//uncharacterized protein [Arabidopsis thaliana]
AT4G09650	1151	20494.2	17167.9	-0.255505	0.0418615	0.00253952	ATPD	GO:0009526//plastid envelope;GO:0009534//chloroplast thylakoid;GO:0009570//chloroplast stroma	GO:0019829//cation-transporting ATPase activity	GO:0006605//protein targeting;GO:0006007//glucose catabolic process;GO:0005982//starch metabolic process;GO:0006090//pyruvate metabolic process;GO:0010243//response to organonitrogen compound;GO:0042743//hydrogen peroxide metabolic process;GO:0009627//systemic acquired resistance;GO:0009696//salicylic acid metabolic process;GO:0006779//porphyrin-containing compound biosynthetic process;GO:0019757…	K02113//F-type H+-transporting ATPase subunit delta	gi|18491181|gb|AAL69493.1|//putative H+-transporting ATP synthase [Arabidopsis thaliana]
AT3G48690	1189	2575.61	2157.24	-0.255725	0.0214763	0.00106662	CXE12	GO:0044444//cytoplasmic part	GO:0052689//carboxylic ester hydrolase activity	NA	K13258//2-hydroxyisoflavanone dehydratase [EC:4.2.1.105];K20506//tuliposide A-converting enzyme [EC:4.2.99.22]	gi|15228425|ref|NP_190438.1|//probable carboxylesterase 12 [Arabidopsis thaliana]
AT1G18570	1785	1194.83	999.895	-0.256961	0.0448675	0.00280588	MYB51	GO:0043231//intracellular membrane-bounded organelle	GO:0003676//nucleic acid binding;GO:0001071//nucleic acid binding transcription factor activity	GO:0006605//protein targeting;GO:0014070//response to organic cyclic compound;GO:0010243//response to organonitrogen compound;GO:0006970//response to osmotic stress;GO:0042743//hydrogen peroxide metabolic process;GO:0009581//detection of external stimulus;GO:0019761//glucosinolate biosynthetic process;GO:0009627//systemic acquired resistance;GO:0042742//defense response to bacterium;GO:0006351//t…	K09422//myb proto-oncogene protein, plant	gi|15221803|ref|NP_173292.1|//myb domain protein 51 [Arabidopsis thaliana]
AT2G20610	1782	2077.56	1738.38	-0.25715	0.0106447	0.000445032	SUR1	GO:0044424//intracellular part	GO:0016769//transferase activity, transferring nitrogenous groups;GO:0043168//anion binding;GO:0016846//carbon-sulfur lyase activity	GO:0018871//1-aminocyclopropane-1-carboxylate metabolic process;GO:0001558//regulation of cell growth;GO:0009683//indoleacetic acid metabolic process;GO:0005982//starch metabolic process;GO:0006090//pyruvate metabolic process;GO:0006007//glucose catabolic process;GO:0000097//sulfur amino acid biosynthetic process;GO:0006753//nucleoside phosphate metabolic process;GO:0048364//root development;GO:0…	K11819//S-alkyl-thiohydroximate lyase SUR1 [EC:4.4.1.-]	gi|15225387|ref|NP_179650.1|//S-alkyl-thiohydroximate lyase SUR1 [Arabidopsis thaliana]
AT1G13440	1449	29124	24355	-0.257988	0.00703585	0.000270729	GAPC2	GO:0031981//nuclear lumen;GO:0030312//external encapsulating structure;GO:0031090//organelle membrane;GO:0005911//cell-cell junction;GO:0005576//extracellular region;GO:0009536//plastid;GO:0031967//organelle envelope	GO:0016620//oxidoreductase activity, acting on the aldehyde or oxo group of donors, NAD or NADP as acceptor;GO:0000166//nucleotide binding;GO:0046914//transition metal ion binding	GO:0033554//cellular response to stress;GO:0006090//pyruvate metabolic process;GO:0006007//glucose catabolic process;GO:0051603//proteolysis involved in cellular protein catabolic process;GO:0006970//response to osmotic stress;GO:0006996//organelle organization;GO:0034285//response to disaccharide;GO:0000302//response to reactive oxygen species;GO:0048608//reproductive structure development;GO:00…	K00134//glyceraldehyde 3-phosphate dehydrogenase [EC:1.2.1.12]	gi|15222848|ref|NP_172801.1|//glyceraldehyde 3-phosphate dehydrogenase GAPC2 [Arabidopsis thaliana];gi|145323882|ref|NP_001077530.1|//glyceraldehyde 3-phosphate dehydrogenase GAPC2 [Arabidopsis thaliana]
AT2G37190	951	3274.33	2737.06	-0.258573	0.0231137	0.00116132	AT2G37190//AT2G37190	GO:0031981//nuclear lumen;GO:0015934//large ribosomal subunit;GO:0005911//cell-cell junction;GO:0009536//plastid	GO:0046914//transition metal ion binding;GO:0005198//structural molecule activity	GO:0010467//gene expression;GO:0022613//ribonucleoprotein complex biogenesis;GO:0006950//response to stress;GO:0009451//RNA modification	K02870//large subunit ribosomal protein L12e	gi|15228098|ref|NP_181256.1|//ribosomal protein L11 family protein [Arabidopsis thaliana]
AT5G56670	494	3158.72	2638.09	-0.259845	0.0119069	0.000512574	AT5G56670//AT5G56670	GO:0015935//small ribosomal subunit	GO:0005198//structural molecule activity	GO:0010467//gene expression;GO:0009451//RNA modification	K02983//small subunit ribosomal protein S30e	gi|674900075|emb|CDY32875.1|//BnaC09g33220D [Brassica napus]
AT4G02450	1125	1306.05	1090.42	-0.260328	0.0315343	0.00173568	AT4G02450//AT4G02450	GO:0016020//membrane;GO:0005911//cell-cell junction;GO:0044444//cytoplasmic part	NA	NA	K15730//cytosolic prostaglandin-E synthase [EC:5.3.99.3]	gi|11229591|emb|CAC16575.1|//p23 co-chaperone [Arabidopsis thaliana]
AT3G21055	615	60324.7	50357.8	-0.260533	0.0499027	0.00323577	PSBTN	GO:0009523//photosystem II;GO:0009534//chloroplast thylakoid	NA	GO:0042254//ribosome biogenesis;GO:0019684//photosynthesis, light reaction;GO:0006470//protein dephosphorylation;GO:0006996//organelle organization	NA	gi|18402859|ref|NP_566674.1|//photosystem II subunit T [Arabidopsis thaliana]
AT3G18000	1912	1720.39	1436.14	-0.260535	0.0257896	0.00133843	XPL1	GO:0044444//cytoplasmic part	GO:0008170//N-methyltransferase activity;GO:0016410//N-acyltransferase activity	GO:0006595//polyamine metabolic process;GO:0019695//choline metabolic process;GO:0005982//starch metabolic process;GO:0006725//cellular aromatic compound metabolic process;GO:0048868//pollen tube development;GO:0006575//cellular modified amino acid metabolic process;GO:0044093//positive regulation of molecular function;GO:0046165//alcohol biosynthetic process;GO:0009791//post-embryonic developmen…	K05929//phosphoethanolamine N-methyltransferase [EC:2.1.1.103]	gi|30684743|ref|NP_188427.2|//phosphoethanolamine N-methyltransferase 1 [Arabidopsis thaliana]
AT1G08570	1303	1289.5	1076.23	-0.260827	0.0305617	0.00167077	ACHT4	GO:0009532//plastid stroma;GO:0009941//chloroplast envelope	GO:0015036//disulfide oxidoreductase activity	GO:0018904//ether metabolic process;GO:0019725//cellular homeostasis	K03671//thioredoxin 1	gi|15223262|ref|NP_172333.1|//atypical CYS HIS rich thioredoxin 4 [Arabidopsis thaliana];gi|145323804|ref|NP_001077491.1|//atypical CYS HIS rich thioredoxin 4 [Arabidopsis thaliana]
AT5G12860	2045	10822.5	9023.28	-0.262305	0.0111472	0.000472957	DiT1	GO:0009526//plastid envelope;GO:0031976//plastid thylakoid	GO:0015140//malate transmembrane transporter activity	GO:0006694//steroid biosynthetic process;GO:0009746//response to hexose;GO:0006970//response to osmotic stress;GO:0051273//beta-glucan metabolic process;GO:0042546//cell wall biogenesis;GO:0015743//malate transport;GO:0030001//metal ion transport;GO:0006536//glutamate metabolic process;GO:0040007//growth;GO:0051707//response to other organism;GO:0042044//fluid transport	K03319//divalent anion:Na+ symporter, DASS family	gi|30684152|ref|NP_568283.2|//dicarboxylate transporter 1 [Arabidopsis thaliana];gi|186522448|ref|NP_001119216.1|//dicarboxylate transporter 1 [Arabidopsis thaliana]
AT5G49910	2467	3113.19	2595.14	-0.262583	0.0156324	0.000714973	cpHsc70-2	GO:0009532//plastid stroma;GO:0009526//plastid envelope	GO:0005515//protein binding;GO:0032550//purine ribonucleoside binding	GO:0009657//plastid organization;GO:0006605//protein targeting;GO:0044267//cellular protein metabolic process;GO:0003006//developmental process involved in reproduction;GO:0006950//response to stress;GO:0010038//response to metal ion	K03283//heat shock 70kDa protein 1/8	gi|15240578|ref|NP_199802.1|//heat shock protein 70-2 [Arabidopsis thaliana]
AT2G36620	969	2879.81	2399.15	-0.263454	0.0127132	0.000553592	RPL24A	GO:0016020//membrane;GO:0031981//nuclear lumen;GO:0015934//large ribosomal subunit;GO:0009536//plastid	GO:0005198//structural molecule activity	GO:0010467//gene expression;GO:0022613//ribonucleoprotein complex biogenesis;GO:0009451//RNA modification;GO:0048438//floral whorl development;GO:0009755//hormone-mediated signaling pathway	K02896//large subunit ribosomal protein L24e	gi|18404176|ref|NP_565851.1|//60S ribosomal protein L24-1 [Arabidopsis thaliana]
AT1G56070	3236	17225.8	14349.7	-0.263555	0.0101617	0.000421059	LOS1	GO:0031981//nuclear lumen;GO:0031090//organelle membrane;GO:0005911//cell-cell junction;GO:0005576//extracellular region;GO:0009536//plastid	GO:0003723//RNA binding;GO:0017111//nucleoside-triphosphatase activity;GO:0046914//transition metal ion binding;GO:0032550//purine ribonucleoside binding	GO:0006950//response to stress;GO:0009154//purine ribonucleotide catabolic process	K03234//elongation factor 2	gi|30696056|ref|NP_849818.1|//elongation factor EF-2-like protein LOS1 [Arabidopsis thaliana]
AT1G35680	939	6744.17	5615.79	-0.264151	0.0432469	0.00266004	RPL21C	GO:0030529//intracellular ribonucleoprotein complex	GO:0005198//structural molecule activity;GO:0003676//nucleic acid binding	GO:0010467//gene expression	K02888//large subunit ribosomal protein L21	gi|15219695|ref|NP_174808.1|//50S ribosomal protein L21 [Arabidopsis thaliana]
AT1G74060	1656	4454.12	3706.98	-0.264894	0.010673	0.000447098	AT1G74060//AT1G74060	GO:0031981//nuclear lumen;GO:0016020//membrane;GO:0015934//large ribosomal subunit;GO:0005911//cell-cell junction	GO:0005198//structural molecule activity	GO:0010467//gene expression	K02934//large subunit ribosomal protein L6e	gi|15221127|ref|NP_177546.1|//60S ribosomal protein L6-2 [Arabidopsis thaliana]
AT1G42550	3076	1356.09	1128.41	-0.265153	0.0320444	0.00177568	PMI1	GO:0016020//membrane;GO:0009536//plastid	NA	GO:0042254//ribosome biogenesis;GO:0019684//photosynthesis, light reaction;GO:0009668//plastid membrane organization;GO:0007010//cytoskeleton organization;GO:0006470//protein dephosphorylation;GO:0006351//transcription, DNA-templated;GO:0009658//chloroplast organization	NA	gi|240254220|ref|NP_174979.5|//plastid movement impaired1 [Arabidopsis thaliana]
AT4G30290	1335	1430.02	1189.7	-0.265431	0.0266646	0.00139928	XTH19	GO:0043231//intracellular membrane-bounded organelle;GO:0005618//cell wall;GO:0005576//extracellular region	GO:0046527//glucosyltransferase activity;GO:0052736//beta-glucanase activity	GO:0006073//cellular glucan metabolic process	K08235//xyloglucan:xyloglucosyl transferase [EC:2.4.1.207]	gi|15234701|ref|NP_194758.1|//xyloglucan endotransglucosylase/hydrolase 19 [Arabidopsis thaliana]
AT5G54810	1788	3706.68	3083.72	-0.265457	0.0232448	0.00116887	TSB1	GO:0016020//membrane;GO:0009532//plastid stroma;GO:0009526//plastid envelope	GO:0016836//hydro-lyase activity;GO:0043168//anion binding	GO:0009683//indoleacetic acid metabolic process;GO:0006970//response to osmotic stress;GO:0006568//tryptophan metabolic process	K01696//tryptophan synthase beta chain [EC:4.2.1.20]	gi|15239755|ref|NP_200292.1|//tryptophan synthase beta chain [Arabidopsis thaliana]
AT1G72010	1718	1201.92	999.816	-0.265606	0.0311247	0.00170799	AT1G72010//AT1G72010	GO:0043231//intracellular membrane-bounded organelle	NA	GO:0006351//transcription, DNA-templated	K16221//transcription factor TCP21 (protein CCA1 HIKING EXPEDITION)	gi|15218305|ref|NP_177346.1|//transcription factor TCP22 [Arabidopsis thaliana]
AT3G11930	1057	2520.11	2095.71	-0.26605	0.00521982	0.000186499	AT3G11930//AT3G11930	GO:0044424//intracellular part	NA	GO:0009607//response to biotic stimulus	NA	gi|30681955|ref|NP_850562.1|//universal stress protein-like protein [Arabidopsis thaliana];gi|79313191|ref|NP_001030675.1|//universal stress protein-like protein [Arabidopsis thaliana];gi|18399413|ref|NP_566406.1|//universal stress protein-like protein [Arabidopsis thaliana];gi|30681959|ref|NP_850563.1|//universal stress protein-like protein [Arabidopsis thaliana]
AT5G23060	1530	7822.48	6500.3	-0.26712	0.0263698	0.00137508	CaS	GO:0009534//chloroplast thylakoid	NA	GO:0005982//starch metabolic process;GO:0006778//porphyrin-containing compound metabolic process;GO:0006090//pyruvate metabolic process;GO:0006007//glucose catabolic process;GO:0000097//sulfur amino acid biosynthetic process;GO:0006996//organelle organization;GO:0044093//positive regulation of molecular function;GO:0042254//ribosome biogenesis;GO:0051592//response to calcium ion;GO:0005984//disac…	K17525//chitinase domain-containing protein 1	gi|15237201|ref|NP_197697.1|//calcium sensing receptor [Arabidopsis thaliana]
AT5G45930	1534	947.135	786.628	-0.267887	0.0387704	0.00227986	CHLI2	GO:0030312//external encapsulating structure;GO:0043234//protein complex;GO:0009532//plastid stroma	GO:0051003//ligase activity, forming nitrogen-metal bonds, forming coordination complexes;GO:0017111//nucleoside-triphosphatase activity;GO:0032550//purine ribonucleoside binding	GO:0046471//phosphatidylglycerol metabolic process;GO:0006090//pyruvate metabolic process;GO:0006091//generation of precursor metabolites and energy;GO:0006779//porphyrin-containing compound biosynthetic process;GO:0042254//ribosome biogenesis;GO:0006633//fatty acid biosynthetic process;GO:0019758//glycosinolate biosynthetic process;GO:0016109//tetraterpenoid biosynthetic process;GO:0009886//post…	K03405//magnesium chelatase subunit I [EC:6.6.1.1]	gi|30694853|ref|NP_199405.2|//magnesium chelatase subunit I2 [Arabidopsis thaliana]
AT4G05050	1055	13869.5	11514.5	-0.268469	0.037133	0.00214518	UBQ11	GO:0043231//intracellular membrane-bounded organelle	NA	GO:0014070//response to organic cyclic compound;GO:0036211//protein modification process;GO:0044767//single-organism developmental process	K08770//ubiquitin C	gi|593782905|ref|XP_007154493.1|//hypothetical protein PHAVU_003G123500g [Phaseolus vulgaris];gi|937902065|dbj|BAS77119.1|//Os02g0161900, partial [Oryza sativa Japonica Group];gi|731417327|ref|XP_002267206.2|//PREDICTED: polyubiquitin-C-like [Vitis vinifera]
AT2G01250	1200	5282.34	4385.04	-0.268586	0.014463	0.000653713	AT2G01250//AT2G01250	GO:0031981//nuclear lumen;GO:0015934//large ribosomal subunit;GO:0031090//organelle membrane;GO:0005911//cell-cell junction;GO:0030312//external encapsulating structure;GO:0009536//plastid	GO:0005198//structural molecule activity	GO:0010467//gene expression;GO:0009451//RNA modification	K02937//large subunit ribosomal protein L7e	gi|15226212|ref|NP_178234.1|//60S ribosomal protein L7-2 [Arabidopsis thaliana]
AT3G51260	1209	2034.6	1688.77	-0.268774	0.017346	0.000814149	PAD1	GO:0005840//ribosome;GO:0031090//organelle membrane;GO:0015630//microtubule cytoskeleton;GO:0009536//plastid;GO:0005839//proteasome core complex	GO:0004175//endopeptidase activity;GO:0005488//binding	GO:0043248//proteasome assembly;GO:0006007//glucose catabolic process;GO:0006970//response to osmotic stress;GO:0035966//response to topologically incorrect protein;GO:0042742//defense response to bacterium;GO:0006996//organelle organization;GO:0043094//cellular metabolic compound salvage;GO:0006511//ubiquitin-dependent protein catabolic process;GO:0042435//indole-containing compound biosynthetic…	K02731//20S proteasome subunit alpha 4 [EC:3.4.25.1]	gi|79314743|ref|NP_001030838.1|//20S proteasome alpha subunit PAD1 [Arabidopsis thaliana]
AT4G20260	1055	6639.89	5508.8	-0.26942	0.0317826	0.00175482	PCAP1	GO:0005874//microtubule;GO:0005911//cell-cell junction;GO:0009536//plastid;GO:0031225//anchored component of membrane	GO:0015631//tubulin binding;GO:0043168//anion binding;GO:0046914//transition metal ion binding	GO:0009267//cellular response to starvation;GO:0032026//response to magnesium ion;GO:0031111//negative regulation of microtubule polymerization or depolymerization;GO:0007019//microtubule depolymerization;GO:0002237//response to molecule of bacterial origin;GO:0030865//cortical cytoskeleton organization;GO:0009651//response to salt stress;GO:0006498//N-terminal protein lipidation;GO:0009826//unid…	NA	gi|334186727|ref|NP_001190778.1|//plasma-membrane associated cation-binding protein 1 [Arabidopsis thaliana];gi|79325185|ref|NP_001031677.1|//plasma-membrane associated cation-binding protein 1 [Arabidopsis thaliana];gi|15235363|ref|NP_193759.1|//plasma-membrane associated cation-binding protein 1 [Arabidopsis thaliana]
AT5G40770	2161	1764.77	1464.11	-0.269455	0.0167473	0.000777044	PHB3	GO:0031981//nuclear lumen;GO:0005618//cell wall;GO:0009536//plastid;GO:0005746//mitochondrial respiratory chain	NA	GO:0006605//protein targeting;GO:0033554//cellular response to stress;GO:0048528//post-embryonic root development;GO:0006970//response to osmotic stress;GO:0009725//response to hormone;GO:0040007//growth;GO:0009451//RNA modification;GO:0006996//organelle organization;GO:0000302//response to reactive oxygen species	K17080//prohibitin 1	gi|15237488|ref|NP_198893.1|//prohibitin 3 [Arabidopsis thaliana]
AT1G16400	2018	1067.3	885.395	-0.269568	0.0422351	0.00257115	CYP79F2	GO:0009536//plastid	GO:0046914//transition metal ion binding;GO:0004497//monooxygenase activity;GO:0046906//tetrapyrrole binding	GO:0051707//response to other organism;GO:0019758//glycosinolate biosynthetic process	K12154//cytochrome P450 family 79 subfamily F polypeptide 1 [EC:1.14.13.-];K12155//cytochrome P450 family 79 subfamily F polypeptide 2 [EC:1.14.13.-]	gi|30684835|ref|NP_563995.2|//Hexahomomethionine N-hydroxylase [Arabidopsis thaliana]
AT1G74070	1653	1029.55	853.713	-0.270191	0.0439358	0.00272169	AT1G74070//AT1G74070	GO:0009534//chloroplast thylakoid	GO:0016859//cis-trans isomerase activity	GO:0006090//pyruvate metabolic process;GO:0018208//peptidyl-proline modification;GO:0009451//RNA modification	K03768//peptidyl-prolyl cis-trans isomerase B (cyclophilin B) [EC:5.2.1.8]	gi|18410525|ref|NP_565079.1|//cyclophilin-like peptidyl-prolyl cis-trans isomerase family protein [Arabidopsis thaliana]
AT2G27530	1010	4685.51	3885.03	-0.270282	0.0464796	0.00294348	PGY1	GO:0016020//membrane;GO:0015934//large ribosomal subunit;GO:0005911//cell-cell junction;GO:0009536//plastid	GO:0005198//structural molecule activity;GO:0003676//nucleic acid binding	GO:0010467//gene expression;GO:0003002//regionalization;GO:0044767//single-organism developmental process	K02865//large subunit ribosomal protein L10Ae	gi|18401451|ref|NP_565654.1|//60S ribosomal protein L10a-2 [Arabidopsis thaliana];gi|674902484|emb|CDY30543.1|//BnaA04g15900D [Brassica napus]
AT2G16600	833	5731.79	4751.98	-0.270459	0.0237604	0.00120501	ROC3	GO:0016020//membrane;GO:0005911//cell-cell junction;GO:0009536//plastid	GO:0016859//cis-trans isomerase activity	GO:0007154//cell communication;GO:0018208//peptidyl-proline modification	K01802//peptidylprolyl isomerase [EC:5.2.1.8]	gi|15227259|ref|NP_179251.1|//cyclophilin ROC3 [Arabidopsis thaliana];gi|145328732|ref|NP_001077901.1|//cyclophilin ROC3 [Arabidopsis thaliana]
AT1G56280	1185	9248.41	7665.71	-0.270785	0.0479432	0.00307501	DI19	NA	NA	GO:0006605//protein targeting;GO:0006950//response to stress;GO:0009725//response to hormone;GO:0016192//vesicle-mediated transport	K15697//RING finger protein 114 [EC:2.3.2.27]	gi|334183373|ref|NP_564715.4|//drought-induced protein 19 [Arabidopsis thaliana];gi|334183375|ref|NP_849821.2|//drought-induced protein 19 [Arabidopsis thaliana]
AT3G47650	908	3536.07	2930.45	-0.271024	0.04137	0.00249773	AT3G47650//AT3G47650	GO:0009536//plastid	GO:0005515//protein binding	GO:0042254//ribosome biogenesis;GO:0006090//pyruvate metabolic process;GO:0006007//glucose catabolic process;GO:0009767//photosynthetic electron transport chain;GO:0006996//organelle organization	NA	gi|15228208|ref|NP_190349.1|//DnaJ/Hsp40 cysteine-rich domain-containing protein [Arabidopsis thaliana]
AT5G15780	1636	13058.1	10820.9	-0.271124	0.0478858	0.00306788	AT5G15780//AT5G15780	NA	NA	NA	K15889//prenylcysteine alpha-carboxyl methylesterase [EC:3.1.1.-]	gi|15242391|ref|NP_197082.1|//pollen Ole e 1 allergen and extensin family protein [Arabidopsis thaliana]
AT3G14210	1605	5277.54	4365.6	-0.273686	0.00457481	0.00015919	ESM1	GO:0005840//ribosome;GO:0005911//cell-cell junction;GO:0009526//plastid envelope;GO:0005576//extracellular region;GO:0042579//microbody	GO:0016787//hydrolase activity	GO:0005982//starch metabolic process;GO:0006090//pyruvate metabolic process;GO:0006007//glucose catabolic process;GO:0006952//defense response;GO:0019759//glycosinolate catabolic process;GO:0019758//glycosinolate biosynthetic process;GO:0051707//response to other organism	K00679//phospholipid:diacylglycerol acyltransferase [EC:2.3.1.158];K01188//beta-glucosidase [EC:3.2.1.21];K01206//alpha-L-fucosidase [EC:3.2.1.51];K10960//geranylgeranyl diphosphate/geranylgeranyl-bacteriochlorophyllide a reductase [EC:1.3.1.83 1.3.1.111]	gi|15231805|ref|NP_188037.1|//epithiospecifier modifier 1 [Arabidopsis thaliana]
AT4G01070	2030	1296.2	1072.03	-0.273945	0.0178786	0.000844321	GT72B1	NA	GO:0008194//UDP-glycosyltransferase activity	GO:0006605//protein targeting;GO:0009626//plant-type hypersensitive response;GO:0006970//response to osmotic stress;GO:0009813//flavonoid biosynthetic process;GO:0006805//xenobiotic metabolic process	K08237//hydroquinone glucosyltransferase [EC:2.4.1.218]	gi|15234056|ref|NP_192016.1|//UDP-glycosyltransferase 72B1 [Arabidopsis thaliana];gi|334186269|ref|NP_001190649.1|//UDP-glycosyltransferase 72B1 [Arabidopsis thaliana]
AT4G02530	994	2446.77	2023.49	-0.274033	0.0451261	0.00284048	AT4G02530//AT4G02530	GO:0009532//plastid stroma;GO:0009526//plastid envelope;GO:0009534//chloroplast thylakoid;GO:0044436//thylakoid part	NA	GO:0006090//pyruvate metabolic process;GO:0006007//glucose catabolic process;GO:0006091//generation of precursor metabolites and energy;GO:0009696//salicylic acid metabolic process;GO:0044093//positive regulation of molecular function;GO:0006779//porphyrin-containing compound biosynthetic process;GO:0042254//ribosome biogenesis;GO:0006952//defense response;GO:0009668//plastid membrane organizatio…	NA	gi|2262151|gb|AAC78263.1|//predicted protein of unknown function [Arabidopsis thaliana]
AT3G47620	2467	3197.98	2643.87	-0.274511	0.0414324	0.00250493	TCP14	GO:0043231//intracellular membrane-bounded organelle	GO:0005488//binding	GO:0006952//defense response;GO:0009845//seed germination;GO:0009725//response to hormone;GO:0006351//transcription, DNA-templated	K16221//transcription factor TCP21 (protein CCA1 HIKING EXPEDITION)	gi|22331641|ref|NP_190346.2|//transcription factor TCP14 [Arabidopsis thaliana]
AT5G47210	1600	5444.54	4498.84	-0.275257	0.00970832	0.000398257	AT5G47210//AT5G47210	NA	NA	NA	K13199//plasminogen activator inhibitor 1 RNA-binding protein	gi|297790933|ref|XP_002863351.1|//hypothetical protein ARALYDRAFT_494257 [Arabidopsis lyrata subsp. lyrata];gi|145334755|ref|NP_001078723.1|//Hyaluronan / mRNA binding family protein [Arabidopsis thaliana];gi|15238039|ref|NP_199532.1|//Hyaluronan / mRNA binding family protein [Arabidopsis thaliana]
AT5G51010	886	2699.31	2229.63	-0.275784	0.0440751	0.00273578	AT5G51010//AT5G51010	NA	GO:0046914//transition metal ion binding	NA	K20093//DNA excision repair protein ERCC-6-like [EC:3.6.4.12];K00366//ferredoxin-nitrite reductase [EC:1.7.7.1]	gi|18423226|ref|NP_568749.1|//rubredoxin-like protein [Arabidopsis thaliana]
AT2G47450	1815	5933.74	4900.6	-0.275984	0.00492261	0.000173547	CAO	GO:0009526//plastid envelope;GO:0009534//chloroplast thylakoid;GO:0048500//signal recognition particle	GO:0005515//protein binding	GO:0006612//protein targeting to membrane;GO:0000097//sulfur amino acid biosynthetic process;GO:0006468//protein phosphorylation;GO:0009642//response to light intensity;GO:0034285//response to disaccharide;GO:0015992//proton transport;GO:0009639//response to red or far red light	K12271//signal recognition particle 43 kDa protein	gi|15451008|gb|AAK96775.1|//Unknown protein [Arabidopsis thaliana]
AT2G31410	1047	1241.19	1024.48	-0.276836	0.0143952	0.000650051	AT2G31410//AT2G31410	GO:0043231//intracellular membrane-bounded organelle	NA	NA	K14822//rRNA-processing protein CGR1	gi|18402657|ref|NP_565723.1|//uncharacterized protein [Arabidopsis thaliana]
AT3G50740	1998	5672.38	4681.97	-0.276837	0.011275	0.000481137	UGT72E1	NA	GO:0035251//UDP-glucosyltransferase activity	GO:0009683//indoleacetic acid metabolic process;GO:0006568//tryptophan metabolic process;GO:0010035//response to inorganic substance;GO:0009698//phenylpropanoid metabolic process;GO:0015698//inorganic anion transport	K12356//coniferyl-alcohol glucosyltransferase [EC:2.4.1.111]	gi|18409172|ref|NP_566938.1|//UDP-glucosyl transferase 72E1 [Arabidopsis thaliana]
AT3G16770	1306	9231.96	7618.81	-0.277071	0.011275	0.000480827	EBP	GO:0016020//membrane;GO:0043231//intracellular membrane-bounded organelle	GO:0001071//nucleic acid binding transcription factor activity;GO:0003676//nucleic acid binding	GO:0000160//phosphorelay signal transduction system;GO:0009725//response to hormone;GO:0006351//transcription, DNA-templated;GO:0009408//response to heat;GO:0009607//response to biotic stimulus	K09286//EREBP-like factor	gi|15228312|ref|NP_188299.1|//ethylene-responsive transcription factor RAP2-3 [Arabidopsis thaliana]
AT3G49220	2141	4231.76	3491.17	-0.277547	0.00639261	0.000240267	AT3G49220//AT3G49220	GO:0005618//cell wall	GO:0052689//carboxylic ester hydrolase activity;GO:0030234//enzyme regulator activity	GO:0044092//negative regulation of molecular function;GO:0042743//hydrogen peroxide metabolic process;GO:0000272//polysaccharide catabolic process;GO:0071555//cell wall organization	K01051//pectinesterase [EC:3.1.1.11]	gi|15229105|ref|NP_190491.1|//putative pectinesterase/pectinesterase inhibitor 34 [Arabidopsis thaliana];gi|110741667|dbj|BAE98780.1|//pectinesterase like protein [Arabidopsis thaliana]
AT3G54900	1108	3607.9	2975.42	-0.278063	0.0463602	0.00292938	CXIP1	GO:0009532//plastid stroma;GO:0009526//plastid envelope	GO:0015291//secondary active transmembrane transporter activity;GO:0015037//peptide disulfide oxidoreductase activity	GO:0003006//developmental process involved in reproduction;GO:0019758//glycosinolate biosynthetic process;GO:0006873//cellular ion homeostasis;GO:0030001//metal ion transport	K07390//monothiol glutaredoxin	gi|27752305|gb|AAO19647.1|//CAXIP1 protein [Arabidopsis thaliana]
AT1G05140	1514	1299.44	1071.03	-0.278892	0.0132333	0.000582806	AT1G05140//AT1G05140	GO:0031224//intrinsic component of membrane;GO:0009528//plastid inner membrane	GO:0004175//endopeptidase activity	GO:0009657//plastid organization;GO:0019684//photosynthesis, light reaction;GO:0019538//protein metabolic process	NA	gi|18390484|ref|NP_563729.1|//peptidase M50 family protein [Arabidopsis thaliana]
AT3G61820	2056	2749.56	2265.88	-0.279127	0.0246981	0.0012634	AT3G61820//AT3G61820	GO:0005618//cell wall;GO:0005911//cell-cell junction	GO:0004175//endopeptidase activity	GO:0019538//protein metabolic process	K00924;K02882//large subunit ribosomal protein L18Ae;K01381//saccharopepsin [EC:3.4.23.25];K19025//AP-5 complex subunit zeta-1	gi|15228618|ref|NP_191741.1|//aspartyl protease [Arabidopsis thaliana]
AT3G50685	680	2837.31	2337.59	-0.2795	0.0499027	0.00323455	AT3G50685//AT3G50685	GO:0043231//intracellular membrane-bounded organelle	NA	GO:0006468//protein phosphorylation;GO:0019758//glycosinolate biosynthetic process;GO:0016109//tetraterpenoid biosynthetic process	NA	gi|18409161|ref|NP_566937.1|//uncharacterized protein [Arabidopsis thaliana]
AT4G13940	1959	22301.6	18373.4	-0.279531	0.0263664	0.00137382	HOG1	NA	GO:0016802//trialkylsulfonium hydrolase activity;GO:0036094//small molecule binding	GO:0044237//cellular metabolic process	K01251//adenosylhomocysteinase [EC:3.3.1.1]	gi|549442148|gb|AGX26665.1|//S-adenosyl-l-homocysteine hydrolase A [Populus tomentosa];gi|567222430|ref|XP_006414844.1|//hypothetical protein EUTSA_v10024750mg [Eutrema salsugineum];gi|145333043|ref|NP_001078387.1|//adenosylhomocysteinase 1 [Arabidopsis thaliana];gi|79325087|ref|NP_001031628.1|//adenosylhomocysteinase 1 [Arabidopsis thaliana]
AT1G01490	1514	1493.53	1230.3	-0.279713	0.0306771	0.00167835	AT1G01490//AT1G01490	NA	GO:0043169//cation binding	GO:0006812//cation transport	K10572//inositol-pentakisphosphate 2-kinase [EC:2.7.1.158];K12823//ATP-dependent RNA helicase DDX5/DBP2 [EC:3.6.4.13]	gi|8920587|gb|AAF81309.1|AC061957_5//Contains a weak similarity to a farnesylated protein GMFP5 mRNA from Glycine max gb|U64916. ESTs gb|AI993148, gb|T44360 come from this gene [Arabidopsis thaliana];gi|674917981|emb|CDY15173.1|//BnaC05g00520D [Brassica napus]
AT4G19170	2261	1710.23	1408.52	-0.280015	0.0237358	0.00120142	NCED4	GO:0009570//chloroplast stroma	GO:0016701//oxidoreductase activity, acting on single donors with incorporation of molecular oxygen;GO:0005488//binding	GO:0009813//flavonoid biosynthetic process	K09840//9-cis-epoxycarotenoid dioxygenase [EC:1.13.11.51]	gi|15234169|ref|NP_193652.1|//nine-cis-epoxycarotenoid dioxygenase 4 [Arabidopsis thaliana]
AT5G14200	1434	3186.71	2623.6	-0.280522	0.00296622	9.55538e-05	IMD1	GO:0009532//plastid stroma	GO:0016616//oxidoreductase activity, acting on the CH-OH group of donors, NAD or NADP as acceptor;GO:0046872//metal ion binding;GO:0000166//nucleotide binding	GO:0008652//cellular amino acid biosynthetic process;GO:0006970//response to osmotic stress;GO:0006551//leucine metabolic process;GO:0019758//glycosinolate biosynthetic process	K00052//3-isopropylmalate dehydrogenase [EC:1.1.1.85]	gi|15241338|ref|NP_196924.1|//isopropylmalate dehydrogenase 1 [Arabidopsis thaliana]
AT3G52720	1234	1368.69	1125.09	-0.28275	0.0291486	0.00157664	ACA1	GO:0009528//plastid inner membrane;GO:0009532//plastid stroma	GO:0016836//hydro-lyase activity;GO:0005515//protein binding;GO:0019829//cation-transporting ATPase activity;GO:0046914//transition metal ion binding;GO:0005261//cation channel activity;GO:0032550//purine ribonucleoside binding	GO:0072503//cellular divalent inorganic cation homeostasis;GO:0006816//calcium ion transport;GO:0009152//purine ribonucleotide biosynthetic process;GO:0051707//response to other organism	K01674//carbonic anhydrase [EC:4.2.1.1]	gi|30693687|ref|NP_566971.2|//alpha carbonic anhydrase 1 [Arabidopsis thaliana];gi|30693691|ref|NP_850685.1|//alpha carbonic anhydrase 1 [Arabidopsis thaliana]
AT3G16530	1194	6149.23	5051.49	-0.283697	0.00266733	8.3428e-05	AT3G16530//AT3G16530	GO:0043231//intracellular membrane-bounded organelle;GO:0005618//cell wall;GO:0005576//extracellular region	GO:0005488//binding	GO:0050832//defense response to fungus;GO:0010243//response to organonitrogen compound	K04730//interleukin-1 receptor-associated kinase 1 [EC:2.7.11.1]	gi|15228229|ref|NP_188274.1|//legume lectin-like protein [Arabidopsis thaliana]
AT5G18670	1989	1385.99	1138.1	-0.284281	0.00767081	0.000300717	BMY3	GO:0009536//plastid	GO:0016160//amylase activity;GO:0043167//ion binding	GO:0005976//polysaccharide metabolic process	K01177//beta-amylase [EC:3.2.1.2]	gi|15239531|ref|NP_197368.1|//putative beta-amylase BMY3 [Arabidopsis thaliana]
AT5G56030	2465	3148.44	2585.15	-0.28439	0.0018182	5.36092e-05	HSP81-2	GO:0031981//nuclear lumen;GO:0030312//external encapsulating structure;GO:0031090//organelle membrane;GO:0009532//plastid stroma;GO:0005911//cell-cell junction;GO:0005576//extracellular region	GO:0005515//protein binding;GO:0017111//nucleoside-triphosphatase activity;GO:0032550//purine ribonucleoside binding	GO:0009605//response to external stimulus;GO:0006970//response to osmotic stress;GO:0010118//stomatal movement;GO:0009845//seed germination;GO:0042742//defense response to bacterium;GO:0009408//response to heat;GO:0044267//cellular protein metabolic process;GO:0048827//phyllome development;GO:0051592//response to calcium ion;GO:0019932//second-messenger-mediated signaling;GO:0031647//regulation o…	K04079//molecular chaperone HtpG	gi|334188442|ref|NP_001190553.1|//heat shock protein 81-2 [Arabidopsis thaliana];gi|15241115|ref|NP_200414.1|//heat shock protein 81-2 [Arabidopsis thaliana]
AT2G38940	1999	1705.57	1400.3	-0.284518	0.00550125	0.000198602	PHT1%3B4	GO:0043231//intracellular membrane-bounded organelle;GO:0031224//intrinsic component of membrane;GO:0005911//cell-cell junction	GO:0005402//cation:sugar symporter activity;GO:0015103//inorganic anion transmembrane transporter activity	GO:0044763//single-organism cellular process;GO:0009725//response to hormone;GO:0015833//peptide transport;GO:0015698//inorganic anion transport	K08176//MFS transporter, PHS family, inorganic phosphate transporter	gi|15224985|ref|NP_181428.1|//inorganic phosphate transporter 1-4 [Arabidopsis thaliana]
AT5G02960	749	6117	5021.54	-0.284693	0.0491916	0.00317542	AT5G02960//AT5G02960	GO:0031981//nuclear lumen;GO:0015935//small ribosomal subunit	GO:0005198//structural molecule activity	GO:0010467//gene expression	K02973//small subunit ribosomal protein S23e	gi|674922808|emb|CDY10413.1|//BnaCnng03140D [Brassica napus]
AT3G27280	1292	746.671	612.91	-0.284797	0.0418369	0.0025363	PHB4	GO:0005618//cell wall;GO:0009536//plastid;GO:0005746//mitochondrial respiratory chain	NA	GO:0009451//RNA modification	K17080//prohibitin 1	gi|15232129|ref|NP_189364.1|//prohibitin 4 [Arabidopsis thaliana]
AT1G04250	1317	1007.03	826.4	-0.285192	0.0491428	0.00316693	AXR3	GO:0043231//intracellular membrane-bounded organelle	GO:0005515//protein binding;GO:0001071//nucleic acid binding transcription factor activity	GO:0006351//transcription, DNA-templated;GO:0009755//hormone-mediated signaling pathway	K14484//auxin-responsive protein IAA	gi|15219694|ref|NP_171921.1|//auxin-responsive protein IAA17 [Arabidopsis thaliana]
AT4G08950	1373	9585.87	7865.63	-0.285347	0.0049108	0.000172615	EXO	GO:0043231//intracellular membrane-bounded organelle;GO:0005618//cell wall;GO:0044444//cytoplasmic part	NA	GO:0006694//steroid biosynthetic process;GO:0009725//response to hormone	K14299//nucleoporin SEH1	gi|15236667|ref|NP_192634.1|//protein EXORDIUM [Arabidopsis thaliana]
AT2G14750	1622	1183.99	971.507	-0.285357	0.0140096	0.000627426	APK	GO:0009536//plastid	GO:0016301//kinase activity;GO:0032550//purine ribonucleoside binding	GO:0006796//phosphate-containing compound metabolic process;GO:0044272//sulfur compound biosynthetic process;GO:0010675//regulation of cellular carbohydrate metabolic process;GO:0007276//gamete generation	K00860//adenylylsulfate kinase [EC:2.7.1.25]	gi|15225999|ref|NP_179082.1|//Adenylyl-sulfate kinase 1 [Arabidopsis thaliana]
AT4G15550	1738	1412.73	1158.87	-0.285767	0.0446974	0.00279105	IAGLU	NA	GO:0016757//transferase activity, transferring glycosyl groups	GO:0009072//aromatic amino acid family metabolic process	K13692//UDP-glucose:(indol-3-yl)acetate beta-D-glucosyltransferase [EC:2.4.1.121];K12338//anthocyanidin 3-O-glucoside 5-O-glucosyltransferase [EC:2.4.1.298]	gi|18414478|ref|NP_567471.1|//UDP-glucose:indole-3-acetate beta-D-glucosyltransferase [Arabidopsis thaliana]
AT5G22060	1754	1636.87	1342.63	-0.285885	0.0106814	0.000448335	J2	GO:0016020//membrane;GO:0005911//cell-cell junction;GO:0044444//cytoplasmic part	GO:0043169//cation binding;GO:0005515//protein binding;GO:0032550//purine ribonucleoside binding	GO:0006498//N-terminal protein lipidation;GO:0009642//response to light intensity;GO:0000302//response to reactive oxygen species	K09503//DnaJ homolog subfamily A member 2	gi|18420428|ref|NP_568412.1|//chaperone protein dnaJ 2 [Arabidopsis thaliana]
AT4G34920	1480	1702.17	1395.85	-0.286234	0.0337819	0.00190549	AT4G34920//AT4G34920	GO:0043231//intracellular membrane-bounded organelle;GO:0044444//cytoplasmic part	GO:0042578//phosphoric ester hydrolase activity	GO:0007165//signal transduction;GO:0044238//primary metabolic process	NA	gi|15236219|ref|NP_195218.1|//PLC-like phosphodiesterases superfamily protein [Arabidopsis thaliana]
AT4G26410	1249	846.22	693.896	-0.286313	0.0407728	0.00243274	AT4G26410//AT4G26410	GO:0043231//intracellular membrane-bounded organelle	NA	NA	NA	gi|30687213|ref|NP_194371.2|//uncharacterized protein [Arabidopsis thaliana]
AT3G13110	1904	2692.6	2207.76	-0.286413	0.0369271	0.00212871	SERAT2%3B2	GO:0009536//plastid	GO:0016412//serine O-acyltransferase activity;GO:0046914//transition metal ion binding	GO:0009683//indoleacetic acid metabolic process;GO:0006568//tryptophan metabolic process;GO:0000097//sulfur amino acid biosynthetic process;GO:0019758//glycosinolate biosynthetic process;GO:0010038//response to metal ion;GO:0006563//L-serine metabolic process	K00640//serine O-acetyltransferase [EC:2.3.1.30]	gi|15231152|ref|NP_187918.1|//serine acetyltransferase 2;2 [Arabidopsis thaliana]
AT1G26880	897	2434.65	1996.25	-0.286427	0.0210587	0.00103605	AT1G26880//AT1G26880	GO:0043231//intracellular membrane-bounded organelle;GO:0031981//nuclear lumen;GO:0015934//large ribosomal subunit;GO:0031090//organelle membrane;GO:0009536//plastid	GO:0005198//structural molecule activity	GO:0010467//gene expression;GO:0022613//ribonucleoprotein complex biogenesis;GO:0009451//RNA modification	K02915//large subunit ribosomal protein L34e	gi|334182897|ref|NP_174011.2|//FBD, F-box and leucine rich repeat domain-containing protein [Arabidopsis thaliana];gi|15223377|ref|NP_174010.1|//60S ribosomal protein L34-1 [Arabidopsis thaliana]
AT5G09510	867	2404.74	1971.36	-0.286692	0.0105659	0.000440865	AT5G09510//AT5G09510	GO:0031981//nuclear lumen;GO:0031090//organelle membrane;GO:0005911//cell-cell junction;GO:0009532//plastid stroma;GO:0015935//small ribosomal subunit	GO:0005198//structural molecule activity;GO:0003676//nucleic acid binding	GO:0006351//transcription, DNA-templated;GO:0009451//RNA modification	K02958//small subunit ribosomal protein S15e	gi|15242436|ref|NP_196513.1|//40S ribosomal protein S15-4 [Arabidopsis thaliana];gi|674943419|emb|CDX89831.1|//BnaA10g02510D [Brassica napus]
AT2G44860	847	917.732	752.123	-0.287103	0.041917	0.00254597	AT2G44860//AT2G44860	GO:0031981//nuclear lumen;GO:0015934//large ribosomal subunit	GO:0005198//structural molecule activity	GO:0042254//ribosome biogenesis;GO:0010467//gene expression;GO:0009451//RNA modification	K02896//large subunit ribosomal protein L24e	gi|15225363|ref|NP_182013.1|//large subunit ribosomal protein L24e [Arabidopsis thaliana]
AT5G62470	1578	948.291	777.107	-0.287217	0.0288433	0.00155774	MYB96	GO:0043231//intracellular membrane-bounded organelle	GO:0001071//nucleic acid binding transcription factor activity;GO:0003676//nucleic acid binding	GO:0014070//response to organic cyclic compound;GO:0006970//response to osmotic stress;GO:0009725//response to hormone;GO:0006351//transcription, DNA-templated	K09422//myb proto-oncogene protein, plant	gi|30697680|ref|NP_851248.1|//Myb transcription factor [Arabidopsis thaliana];gi|30697683|ref|NP_201053.2|//Myb transcription factor [Arabidopsis thaliana]
AT5G57345	1000	2928.31	2398.56	-0.2879	0.0292294	0.00158222	AT5G57345//AT5G57345	NA	NA	GO:0006873//cellular ion homeostasis;GO:0030001//metal ion transport	NA	gi|18423968|ref|NP_568854.1|//uncharacterized protein [Arabidopsis thaliana]
AT2G24762	1067	716.432	586.436	-0.288856	0.0385236	0.00225738	GDU4	GO:0031224//intrinsic component of membrane;GO:0009536//plastid	GO:0005488//binding	GO:0006868//glutamine transport;GO:0051955//regulation of amino acid transport	NA	gi|18400628|ref|NP_565577.1|//glutamine dumper 4 [Arabidopsis thaliana]
AT5G08260	1790	855.316	700.053	-0.288994	0.0476706	0.00304767	scpl35	NA	GO:0004180//carboxypeptidase activity	GO:0019538//protein metabolic process	K16297//serine carboxypeptidase-like clade II [EC:3.4.16.-]	gi|15241571|ref|NP_196443.1|//serine carboxypeptidase-like 35 [Arabidopsis thaliana]
AT3G04790	992	5582.73	4568.81	-0.289153	0.00269701	8.47624e-05	EMB3119	NA	GO:0016861//intramolecular oxidoreductase activity, interconverting aldoses and ketoses	GO:0006098//pentose-phosphate shunt	K01807//ribose 5-phosphate isomerase A [EC:5.3.1.6]	gi|15229349|ref|NP_187130.1|//ribose 5-phosphate isomerase A [Arabidopsis thaliana]
AT1G35720	1390	4653.15	3807.52	-0.289354	0.0432469	0.0026608	ANNAT1	GO:0030312//external encapsulating structure;GO:0031090//organelle membrane;GO:0009532//plastid stroma;GO:0005911//cell-cell junction;GO:0005576//extracellular region	GO:0016209//antioxidant activity;GO:0042802//identical protein binding;GO:0046914//transition metal ion binding;GO:0005543//phospholipid binding;GO:0032550//purine ribonucleoside binding	GO:0006694//steroid biosynthetic process;GO:0009414//response to water deprivation;GO:0000097//sulfur amino acid biosynthetic process;GO:0006970//response to osmotic stress;GO:0006873//cellular ion homeostasis;GO:0006816//calcium ion transport;GO:0006325//chromatin organization;GO:0009725//response to hormone;GO:0071805//potassium ion transmembrane transport;GO:0010038//response to metal ion	K17095//annexin A7/11	gi|15220216|ref|NP_174810.1|//annexin 1 [Arabidopsis thaliana]
AT5G42020	2453	2984.14	2441.58	-0.289502	0.00799648	0.00031646	BIP2	GO:0031981//nuclear lumen;GO:0031090//organelle membrane;GO:0005911//cell-cell junction;GO:0030312//external encapsulating structure;GO:0043234//protein complex;GO:0044432//endoplasmic reticulum part;GO:0009536//plastid	GO:0032550//purine ribonucleoside binding	GO:0033554//cellular response to stress;GO:0000741//karyogamy;GO:0043161//proteasome-mediated ubiquitin-dependent protein catabolic process;GO:0010038//response to metal ion	K09490//heat shock 70kDa protein 5	gi|30693966|ref|NP_199017.2|//Luminal-binding protein 2 [Arabidopsis thaliana];gi|30693962|ref|NP_851119.1|//Luminal-binding protein 2 [Arabidopsis thaliana]
AT3G23390	624	2118.29	1733	-0.28963	0.00908263	0.000368458	AT3G23390//AT3G23390	GO:0015934//large ribosomal subunit	GO:0005198//structural molecule activity	GO:0010467//gene expression	K02929//large subunit ribosomal protein L44e	gi|565478204|ref|XP_006296742.1|//hypothetical protein CARUB_v10014940mg, partial [Capsella rubella]
AT4G34190	939	4489.81	3673.13	-0.289643	0.0331618	0.00185954	2018-09-01	GO:0009534//chloroplast thylakoid	GO:0005515//protein binding;GO:0046906//tetrapyrrole binding;GO:0003676//nucleic acid binding;GO:0001071//nucleic acid binding transcription factor activity	GO:0048437//floral organ development;GO:0009888//tissue development;GO:0006779//porphyrin-containing compound biosynthetic process;GO:0009664//plant-type cell wall organization;GO:0042254//ribosome biogenesis;GO:0015992//proton transport;GO:0043479//pigment accumulation in tissues in response to UV light;GO:0000904//cell morphogenesis involved in differentiation;GO:0006090//pyruvate metabolic pro…	K07977//Arf/Sar family, other;K07937//ADP-ribosylation factor 1	gi|18418396|ref|NP_567958.1|//stress enhanced protein 1 [Arabidopsis thaliana]
AT3G43810	1052	2219.48	1815.69	-0.2897	0.0328958	0.00183646	CAM7	GO:0016020//membrane;GO:0043231//intracellular membrane-bounded organelle;GO:0044444//cytoplasmic part	GO:0046872//metal ion binding;GO:0016628//oxidoreductase activity, acting on the CH-CH group of donors, NAD or NADP as acceptor	GO:0009856//pollination;GO:0009605//response to external stimulus;GO:0009593//detection of chemical stimulus;GO:0019932//second-messenger-mediated signaling;GO:0009640//photomorphogenesis;GO:0006637//acyl-CoA metabolic process;GO:0044710//single-organism metabolic process;GO:0009057//macromolecule catabolic process	K02183//calmodulin	gi|565474928|ref|XP_006295105.1|//hypothetical protein CARUB_v10024180mg [Capsella rubella];gi|985436881|ref|XP_015383199.1|//PREDICTED: calmodulin-related protein-like [Citrus sinensis];gi|565470008|ref|XP_006292807.1|//hypothetical protein CARUB_v10019058mg [Capsella rubella]
AT1G06190	1557	1337.51	1093.79	-0.290223	0.0167473	0.000776361	RHON1	NA	NA	GO:0006351//transcription, DNA-templated	NA	gi|8844124|gb|AAF80216.1|AC025290_5//Contains a weak similarity to an unknown protein T16B12.4 gi|3746061 from Arabidopsis thaliana BAC T16B12 gb|AC005311. ESTs gb|AI999279, gb|Z30507, gb|AI997722, gb|Z26742 come from this gene [Arabidopsis thaliana];gi|18390623|ref|NP_563761.1|//ribonucleic acid-binding protein RHON1 [Arabidopsis thaliana];gi|145323754|ref|NP_001077466.1|//ribonucleic acid-bindi…
AT2G33370	1135	1252.17	1023.33	-0.291164	0.0409493	0.00245637	AT2G33370//AT2G33370	GO:0031981//nuclear lumen;GO:0015934//large ribosomal subunit;GO:0009536//plastid	GO:0005198//structural molecule activity	GO:0010467//gene expression;GO:0003006//developmental process involved in reproduction	K02894//large subunit ribosomal protein L23e	gi|2341028|gb|AAB70426.1|//Strong similarity to 60S ribosomal protein L17 (gb|X01694). EST gb|AA042332 comes from this gene [Arabidopsis thaliana];gi|674874230|emb|CDY59177.1|//BnaC08g50110D [Brassica napus]
AT4G09800	802	4990.19	4076.96	-0.2916	0.0286782	0.00154518	RPS18C	GO:0031981//nuclear lumen;GO:0031090//organelle membrane;GO:0005911//cell-cell junction;GO:0030312//external encapsulating structure;GO:0015935//small ribosomal subunit	GO:0005198//structural molecule activity;GO:0003676//nucleic acid binding	GO:0010467//gene expression;GO:0009451//RNA modification	K02964//small subunit ribosomal protein S18e	gi|565461496|ref|XP_006288747.1|//hypothetical protein CARUB_v10002063mg, partial [Capsella rubella]
AT5G21940	1644	2936.67	2398.5	-0.292049	0.00684337	0.000260921	AT5G21940//AT5G21940	NA	GO:0005488//binding	NA	NA	gi|22326936|ref|NP_680182.1|//uncharacterized protein [Arabidopsis thaliana]
AT1G06080	1334	1447.53	1182.02	-0.292332	0.0301667	0.00164169	ADS1	GO:0031224//intrinsic component of membrane;GO:0031090//organelle membrane	GO:0015291//secondary active transmembrane transporter activity;GO:0016705//oxidoreductase activity, acting on paired donors, with incorporation or reduction of molecular oxygen	GO:0044763//single-organism cellular process;GO:0015893//drug transport;GO:0000038//very long-chain fatty acid metabolic process;GO:0006952//defense response	K20416//palmitoyl-[glycerolipid] 7-desaturase [EC:1.14.19.42]	gi|15221393|ref|NP_172098.1|//delta-9 acyl-lipid desaturase 1 [Arabidopsis thaliana]
AT5G09650	1181	4330.86	3535.55	-0.292716	0.0335802	0.00189273	PPa6	GO:0009532//plastid stroma;GO:0009526//plastid envelope	GO:0046872//metal ion binding;GO:0016462//pyrophosphatase activity	GO:0006605//protein targeting;GO:0009683//indoleacetic acid metabolic process;GO:0010243//response to organonitrogen compound;GO:0000097//sulfur amino acid biosynthetic process;GO:0006970//response to osmotic stress;GO:0042743//hydrogen peroxide metabolic process;GO:0006091//generation of precursor metabolites and energy;GO:0009627//systemic acquired resistance;GO:0006793//phosphorus metabolic pr…	K01507//inorganic pyrophosphatase [EC:3.6.1.1]	gi|15242465|ref|NP_196527.1|//soluble inorganic pyrophosphatase 1 [Arabidopsis thaliana]
AT1G07940	1909	12053.1	9839.17	-0.292799	0.00342213	0.000113495	AT1G07940//AT1G07940	GO:0031981//nuclear lumen;GO:0031090//organelle membrane;GO:0005911//cell-cell junction;GO:0009536//plastid	GO:0008135//translation factor activity, RNA binding;GO:0005515//protein binding;GO:0017111//nucleoside-triphosphatase activity;GO:0032550//purine ribonucleoside binding	GO:0009154//purine ribonucleotide catabolic process;GO:0006412//translation;GO:0010038//response to metal ion	K03231//elongation factor 1-alpha	gi|8778823|gb|AAF79822.1|AC026875_2//T6D22.2 [Arabidopsis thaliana]
AT3G24830	1018	5118.61	4177.84	-0.292993	0.0247618	0.00126768	AT3G24830//AT3G24830	GO:0015934//large ribosomal subunit;GO:0005911//cell-cell junction	GO:0005198//structural molecule activity	GO:0010467//gene expression;GO:0071555//cell wall organization	K02872//large subunit ribosomal protein L13Ae	gi|15230197|ref|NP_189127.1|//60S ribosomal protein L13a-2 [Arabidopsis thaliana]
AT1G62180	1953	2367.87	1932.66	-0.293006	0.00187376	5.56347e-05	2018-04-02	GO:0009532//plastid stroma;GO:0031976//plastid thylakoid	GO:0016671//oxidoreductase activity, acting on a sulfur group of donors, disulfide as acceptor	GO:0000103//sulfate assimilation;GO:0019725//cellular homeostasis;GO:0044710//single-organism metabolic process	K05907//adenylyl-sulfate reductase (glutathione) [EC:1.8.4.9]	gi|334183584|ref|NP_001185293.1|//5'-adenylylsulfate reductase 2 [Arabidopsis thaliana];gi|15220723|ref|NP_176409.1|//5'-adenylylsulfate reductase 2 [Arabidopsis thaliana]
AT5G44650	1232	1556.64	1269.94	-0.293672	0.00804931	0.000319216	CEST	GO:0009534//chloroplast thylakoid	NA	GO:0009657//plastid organization;GO:0006972//hyperosmotic response;GO:0006979//response to oxidative stress;GO:0019684//photosynthesis, light reaction;GO:0009408//response to heat	NA	gi|18422466|ref|NP_568637.1|//protein CHLOROPLAST PROTEIN-ENHANCING STRESS TOLERANCE [Arabidopsis thaliana]
AT4G20360	1758	28759	23461.8	-0.293703	0.0031203	0.000101633	RABE1b	GO:0031981//nuclear lumen;GO:0009532//plastid stroma;GO:0009526//plastid envelope;GO:0005576//extracellular region;GO:0009534//chloroplast thylakoid	GO:0008135//translation factor activity, RNA binding;GO:0017111//nucleoside-triphosphatase activity;GO:0032550//purine ribonucleoside binding	GO:0006631//fatty acid metabolic process;GO:0007275//multicellular organism development;GO:0009154//purine ribonucleotide catabolic process;GO:0006412//translation	K02358//elongation factor Tu	gi|15237059|ref|NP_193769.1|//RAB GTPase homolog E1b [Arabidopsis thaliana]
AT1G55530	1667	623.522	508.616	-0.293863	0.0478511	0.00306317	AT1G55530//AT1G55530	NA	GO:0046914//transition metal ion binding	NA	K11982//E3 ubiquitin-protein ligase RNF115/126 [EC:2.3.2.27]	gi|18405411|ref|NP_564693.1|//RING/U-box domain-containing protein [Arabidopsis thaliana]
AT4G34250	2104	1008.64	822.731	-0.293922	0.0285161	0.0015212	KCS16	GO:0043231//intracellular membrane-bounded organelle	GO:0016746//transferase activity, transferring acyl groups	GO:0009314//response to radiation;GO:0006633//fatty acid biosynthetic process	K15397//3-ketoacyl-CoA synthase [EC:2.3.1.199]	gi|15235309|ref|NP_195151.1|//3-ketoacyl-CoA synthase 16 [Arabidopsis thaliana]
AT4G29350	918	6723.19	5483.82	-0.293964	0.0266646	0.00139855	PFN2	GO:0016020//membrane;GO:0031981//nuclear lumen;GO:0005911//cell-cell junction;GO:0030312//external encapsulating structure;GO:0015630//microtubule cytoskeleton;GO:0005576//extracellular region;GO:0009536//plastid	GO:0008092//cytoskeletal protein binding	GO:0000902//cell morphogenesis;GO:0007015//actin filament organization	K05759//profilin	gi|15233538|ref|NP_194664.1|//profilin 2 [Arabidopsis thaliana]
AT5G20290	1117	14976.5	12209.8	-0.294669	0.00604578	0.00022326	AT5G20290//AT5G20290	GO:0016020//membrane;GO:0031981//nuclear lumen;GO:0005911//cell-cell junction;GO:0030312//external encapsulating structure;GO:0009536//plastid;GO:0015935//small ribosomal subunit	GO:0005198//structural molecule activity	GO:0010467//gene expression;GO:0022613//ribonucleoprotein complex biogenesis;GO:0009451//RNA modification	K02995//small subunit ribosomal protein S8e	gi|15241316|ref|NP_197529.1|//40S ribosomal protein S8-1 [Arabidopsis thaliana]
AT4G31700	962	7346.81	5988.61	-0.294897	0.00122675	3.37354e-05	RPS6	GO:0016020//membrane;GO:0031981//nuclear lumen;GO:0005911//cell-cell junction;GO:0009536//plastid;GO:0015935//small ribosomal subunit	GO:0005198//structural molecule activity	GO:0010467//gene expression;GO:0006952//defense response;GO:0009451//RNA modification	K02991//small subunit ribosomal protein S6e	gi|15236042|ref|NP_194898.1|//40S ribosomal protein S6-1 [Arabidopsis thaliana]
AT2G24820	1825	1642.11	1337.46	-0.296051	0.00334361	0.000110062	TIC55-II	GO:0009526//plastid envelope	GO:0043169//cation binding;GO:0016703//oxidoreductase activity, acting on single donors with incorporation of molecular oxygen, incorporation of one atom of oxygen (internal monooxygenases or internal mixed function oxidases);GO:0051536//iron-sulfur cluster binding	GO:0006605//protein targeting;GO:0044710//single-organism metabolic process	K13071//pheophorbide a oxygenase [EC:1.14.15.17]	gi|15224625|ref|NP_180055.1|//translocon at the inner envelope membrane of chloroplasts 55-II [Arabidopsis thaliana]
AT4G34200	2227	3157.74	2570.6	-0.296789	0.00844475	0.000337343	EDA9	GO:0009532//plastid stroma	GO:0016616//oxidoreductase activity, acting on the CH-OH group of donors, NAD or NADP as acceptor;GO:0000166//nucleotide binding;GO:0031406//carboxylic acid binding;GO:0032550//purine ribonucleoside binding	GO:0009553//embryo sac development;GO:0006563//L-serine metabolic process	K00058//D-3-phosphoglycerate dehydrogenase [EC:1.1.1.95]	gi|15235282|ref|NP_195146.1|//D-3-phosphoglycerate dehydrogenase [Arabidopsis thaliana]
AT1G15820	1204	108537	88352.4	-0.296846	0.0371674	0.00214888	LHCB6	GO:0009523//photosystem II;GO:0009526//plastid envelope;GO:0009534//chloroplast thylakoid;GO:0009570//chloroplast stroma	GO:0046906//tetrapyrrole binding	GO:0006970//response to osmotic stress;GO:0000097//sulfur amino acid biosynthetic process;GO:0006091//generation of precursor metabolites and energy;GO:1990066//energy quenching;GO:0006470//protein dephosphorylation;GO:0006996//organelle organization;GO:0070838//divalent metal ion transport	K08917//light-harvesting complex II chlorophyll a/b binding protein 6	gi|4741960|gb|AAD28777.1|AF134130_1//Lhcb6 protein [Arabidopsis thaliana]
AT5G07030	1895	3319.09	2701.58	-0.296983	0.00245314	7.59503e-05	AT5G07030//AT5G07030	GO:0005618//cell wall	GO:0004175//endopeptidase activity	GO:0019538//protein metabolic process	K00924;K02882//large subunit ribosomal protein L18Ae;K01381//saccharopepsin [EC:3.4.23.25]	gi|79507883|ref|NP_196320.2|//aspartyl protease family protein [Arabidopsis thaliana]
AT3G03780	2618	6332.49	5154.06	-0.297063	0.00245314	7.59823e-05	MS2	GO:0031090//organelle membrane;GO:0005911//cell-cell junction;GO:0009532//plastid stroma;GO:0005576//extracellular region;GO:0009526//plastid envelope;GO:0042579//microbody	GO:0016620//oxidoreductase activity, acting on the aldehyde or oxo group of donors, NAD or NADP as acceptor;GO:0016627//oxidoreductase activity, acting on the CH-CH group of donors;GO:0046914//transition metal ion binding;GO:0008172//S-methyltransferase activity	GO:0006970//response to osmotic stress;GO:0000097//sulfur amino acid biosynthetic process;GO:0010038//response to metal ion;GO:0010208//pollen wall assembly	K00549//5-methyltetrahydropteroyltriglutamate--homocysteine methyltransferase [EC:2.1.1.14]	gi|15228634|ref|NP_187028.1|//methionine synthase 2 [Arabidopsis thaliana]
AT1G56580	1123	3643.97	2965.35	-0.29731	0.0250104	0.00128868	SVB	GO:0005576//extracellular region	NA	GO:0044085//cellular component biogenesis;GO:0000097//sulfur amino acid biosynthetic process;GO:0000904//cell morphogenesis involved in differentiation	NA	gi|18405887|ref|NP_564720.1|//protein SMALLER WITH VARIABLE BRANCHES [Arabidopsis thaliana]
AT3G56800	1143	3655.64	2973.72	-0.297855	0.0416444	0.00252119	CAM3	GO:0043231//intracellular membrane-bounded organelle;GO:0031090//organelle membrane;GO:0044444//cytoplasmic part	GO:0046872//metal ion binding	GO:0009856//pollination;GO:0019932//second-messenger-mediated signaling;GO:0009057//macromolecule catabolic process;GO:0016192//vesicle-mediated transport	K02183//calmodulin	gi|565474928|ref|XP_006295105.1|//hypothetical protein CARUB_v10024180mg [Capsella rubella]
AT1G74270	654	2163.24	1759.38	-0.298123	0.0475295	0.00303669	AT1G74270//AT1G74270	GO:0015934//large ribosomal subunit	GO:0005198//structural molecule activity	GO:0022613//ribonucleoprotein complex biogenesis;GO:0010467//gene expression	K02917//large subunit ribosomal protein L35Ae	gi|15221191|ref|NP_177567.1|//60S ribosomal protein L35a-3 [Arabidopsis thaliana]
AT5G44580	844	3757.49	3054.94	-0.298626	0.0405554	0.00241153	AT5G44580//AT5G44580	GO:0043231//intracellular membrane-bounded organelle	NA	GO:0009814//defense response, incompatible interaction	NA	gi|18422457|ref|NP_568635.1|//uncharacterized protein [Arabidopsis thaliana]
AT4G17280	1583	671.087	545.399	-0.299187	0.0343417	0.00195126	AT4G17280//AT4G17280	GO:0031224//intrinsic component of membrane	NA	GO:0032502//developmental process;GO:0045491//xylan metabolic process	K03189//urease accessory protein	gi|240255971|ref|NP_193461.5|//putative auxin-responsive protein [Arabidopsis thaliana]
AT1G11860	1604	14309.1	11627.3	-0.299418	0.00125781	3.49527e-05	AT1G11860//AT1G11860	GO:0005840//ribosome;GO:0009532//plastid stroma;GO:0009526//plastid envelope;GO:0005576//extracellular region;GO:0031976//plastid thylakoid	GO:0016769//transferase activity, transferring nitrogenous groups;GO:0008168//methyltransferase activity	GO:0009657//plastid organization;GO:0009653//anatomical structure morphogenesis;GO:0003006//developmental process involved in reproduction;GO:0000097//sulfur amino acid biosynthetic process;GO:0042743//hydrogen peroxide metabolic process;GO:0060918//auxin transport;GO:0032535//regulation of cellular component size;GO:0006544//glycine metabolic process;GO:0010073//meristem maintenance;GO:0010038//…	K00605//aminomethyltransferase [EC:2.1.2.10]	gi|15221119|ref|NP_172650.1|//aminomethyltransferase [Arabidopsis thaliana]
AT1G07250	1850	1168.04	949.096	-0.29946	0.0265088	0.00138562	UGT71C4	NA	GO:0035251//UDP-glucosyltransferase activity	GO:0000160//phosphorelay signal transduction system	K08237//hydroquinone glucosyltransferase [EC:2.4.1.218]	gi|30680040|ref|NP_563784.2|//UDP-glucosyl transferase 71C4 [Arabidopsis thaliana]
AT4G11175	977	816.443	663.324	-0.299639	0.0286782	0.00154208	AT4G11175//AT4G11175	GO:0009536//plastid	GO:0008135//translation factor activity, RNA binding	GO:0009668//plastid membrane organization;GO:0006412//translation;GO:0006351//transcription, DNA-templated	K02518//translation initiation factor IF-1	gi|15237084|ref|NP_192856.1|//putative translation initiation factor IF-1 [Arabidopsis thaliana]
AT5G08050	925	4251.47	3453.79	-0.299778	0.0277806	0.00147163	AT5G08050//AT5G08050	GO:0009534//chloroplast thylakoid	NA	GO:0009657//plastid organization;GO:0006007//glucose catabolic process;GO:0009767//photosynthetic electron transport chain;GO:0006351//transcription, DNA-templated;GO:0009628//response to abiotic stimulus;GO:0006779//porphyrin-containing compound biosynthetic process	NA	gi|15241507|ref|NP_196422.1|//uncharacterized protein [Arabidopsis thaliana]
AT1G29920	1314	210961	171354	-0.299996	0.0380449	0.0022136	CAB2	GO:0043234//protein complex;GO:0005576//extracellular region;GO:0009534//chloroplast thylakoid;GO:0009570//chloroplast stroma	GO:0043169//cation binding;GO:0046906//tetrapyrrole binding	GO:0009746//response to hexose;GO:0006091//generation of precursor metabolites and energy;GO:0009639//response to red or far red light	K08912//light-harvesting complex II chlorophyll a/b binding protein 1	gi|18397286|ref|NP_564339.1|//chlorophyll A/B binding protein 3 [Arabidopsis thaliana]
AT2G47840	815	1593.33	1292.12	-0.302301	0.04137	0.00249575	Tic20-II	GO:0009536//plastid	NA	NA	NA	gi|18407462|ref|NP_566112.1|//protein TIC 20-II [Arabidopsis thaliana]
AT3G12610	1673	3530.87	2861.22	-0.303393	0.00341653	0.000113027	DRT100	GO:0009536//plastid	GO:0036094//small molecule binding	GO:0009411//response to UV;GO:0042221//response to chemical;GO:0007154//cell communication	K13420//LRR receptor-like serine/threonine-protein kinase FLS2 [EC:2.7.11.1]	gi|15230539|ref|NP_187867.1|//DNA-damage-repair/toleration protein DRT100 [Arabidopsis thaliana]
AT5G38420	935	127166	103023	-0.303742	0.0106086	0.000443085	RBCS2B	GO:0009536//plastid	GO:0016831//carboxy-lyase activity;GO:0016491//oxidoreductase activity	GO:0015977//carbon fixation;GO:0043094//cellular metabolic compound salvage	K01602//ribulose-bisphosphate carboxylase small chain [EC:4.1.1.39]	gi|15240903|ref|NP_198658.1|//ribulose bisphosphate carboxylase small chain 2B [Arabidopsis thaliana]
AT4G10480	943	2203.69	1784.81	-0.304151	0.0031203	0.000101644	AT4G10480//AT4G10480	NA	NA	NA	K03626//nascent polypeptide-associated complex subunit alpha	gi|145333007|ref|NP_001078369.1|//Nascent polypeptide-associated complex subunit alpha-like protein 4 [Arabidopsis thaliana];gi|565461146|ref|XP_006288572.1|//hypothetical protein CARUB_v10001862mg, partial [Capsella rubella]
AT4G27030	1150	792.333	641.691	-0.304228	0.0409493	0.00246048	FADA	GO:0009536//plastid	GO:0016879//ligase activity, forming carbon-nitrogen bonds;GO:0016705//oxidoreductase activity, acting on paired donors, with incorporation or reduction of molecular oxygen	GO:0006650//glycerophospholipid metabolic process;GO:0006633//fatty acid biosynthetic process;GO:0009628//response to abiotic stimulus	K20417//palmitoyl-[glycerolipid] 3-(E)-desaturase [EC:1.14.19.43]	gi|15236949|ref|NP_194433.1|//palmitate desaturase [Arabidopsis thaliana]
AT3G22060	1145	2380.09	1927.53	-0.304264	0.00124118	3.41834e-05	AT3G22060//AT3G22060	GO:0043231//intracellular membrane-bounded organelle;GO:0030312//external encapsulating structure	NA	GO:0009725//response to hormone;GO:0009607//response to biotic stimulus	K04730//interleukin-1 receptor-associated kinase 1 [EC:2.7.11.1]	gi|18403247|ref|NP_566697.1|//Receptor-like protein kinase-related family protein [Arabidopsis thaliana]
AT1G61870	1716	583.762	472.645	-0.304624	0.0385479	0.0022604	PPR336	GO:0043231//intracellular membrane-bounded organelle	NA	GO:0006325//chromatin organization	K17964//leucine-rich PPR motif-containing protein, mitochondrial	gi|18407365|ref|NP_564786.1|//pentatricopeptide repeat-containing protein [Arabidopsis thaliana]
AT3G51800	1554	2232.62	1807.39	-0.304826	0.0039515	0.000134647	ATG2	GO:0016020//membrane;GO:0031981//nuclear lumen;GO:0044444//cytoplasmic part	GO:0008237//metallopeptidase activity;GO:0008238//exopeptidase activity	GO:0006886//intracellular protein transport;GO:0000338//protein deneddylation;GO:0006221//pyrimidine nucleotide biosynthetic process;GO:0010260//animal organ senescence;GO:0009451//RNA modification;GO:0006163//purine nucleotide metabolic process;GO:0009639//response to red or far red light	K01265//methionyl aminopeptidase [EC:3.4.11.18]	gi|334185905|ref|NP_001190060.1|//putative nuclear DNA-binding protein G2p [Arabidopsis thaliana];gi|30693537|ref|NP_850679.1|//putative nuclear DNA-binding protein G2p [Arabidopsis thaliana];gi|15231039|ref|NP_190748.1|//putative nuclear DNA-binding protein G2p [Arabidopsis thaliana]
AT4G18100	821	2938.71	2378.86	-0.304913	0.0210215	0.00103099	AT4G18100//AT4G18100	GO:0031981//nuclear lumen;GO:0015934//large ribosomal subunit	GO:0005198//structural molecule activity	GO:0022613//ribonucleoprotein complex biogenesis;GO:0010467//gene expression	K02912//large subunit ribosomal protein L32e	gi|15236757|ref|NP_193544.1|//60S ribosomal protein L32-1 [Arabidopsis thaliana]
AT2G36430	1789	636.52	515.19	-0.3051	0.0303023	0.00165158	AT2G36430//AT2G36430	GO:0016020//membrane	NA	GO:0009725//response to hormone	K07393//putative glutathione S-transferase	gi|15227658|ref|NP_181184.1|//uncharacterized protein [Arabidopsis thaliana]
AT1G14700	1289	898.003	726.592	-0.305575	0.0167478	0.000777759	PAP3	GO:0043231//intracellular membrane-bounded organelle	GO:0016791//phosphatase activity	GO:0010035//response to inorganic substance;GO:0006796//phosphate-containing compound metabolic process;GO:0015698//inorganic anion transport	K01078//null;K14379//tartrate-resistant acid phosphatase type 5 [EC:3.1.3.2]	gi|30911094|gb|AAL49808.2|//putative purple acid phosphatase [Arabidopsis thaliana];gi|145323898|ref|NP_001077538.1|//purple acid phosphatase 3 [Arabidopsis thaliana];gi|30683951|ref|NP_172923.3|//purple acid phosphatase 3 [Arabidopsis thaliana]
AT4G14320	690	3205.53	2593.02	-0.30593	0.0436845	0.0027007	AT4G14320//AT4G14320	GO:0015934//large ribosomal subunit	GO:0005198//structural molecule activity	GO:0010467//gene expression	K02929//large subunit ribosomal protein L44e	gi|334186521|ref|NP_001190728.1|//60S ribosomal protein L36a [Arabidopsis thaliana];gi|727531259|ref|XP_010440491.1|//PREDICTED: 60S ribosomal protein L36a-like [Camelina sativa]
AT4G34870	1110	8870.99	7173.21	-0.306477	0.0331955	0.0018648	ROC5	GO:0031090//organelle membrane;GO:0005576//extracellular region;GO:0009536//plastid	GO:0016859//cis-trans isomerase activity	GO:0006007//glucose catabolic process;GO:0006970//response to osmotic stress;GO:0007154//cell communication;GO:0018208//peptidyl-proline modification;GO:0010038//response to metal ion	K01802//peptidylprolyl isomerase [EC:5.2.1.8]	gi|15236211|ref|NP_195213.1|//rotamase cyclophilin 5 [Arabidopsis thaliana]
AT5G11000	1950	860.184	695.459	-0.30668	0.0341576	0.0019384	AT5G11000//AT5G11000	GO:0016020//membrane;GO:0009536//plastid	NA	GO:0015833//peptide transport;GO:0048588//developmental cell growth	K10406//kinesin family member C2/C3	gi|15238921|ref|NP_196661.1|//uncharacterized protein [Arabidopsis thaliana]
AT3G17790	1658	685.543	554.104	-0.307089	0.0402324	0.00238195	PAP17	GO:0044464//cell part	GO:0016791//phosphatase activity	GO:0009247//glycolipid biosynthetic process;GO:0009267//cellular response to starvation;GO:0006351//transcription, DNA-templated;GO:0072502//cellular trivalent inorganic anion homeostasis;GO:0000302//response to reactive oxygen species	K14379//tartrate-resistant acid phosphatase type 5 [EC:3.1.3.2]	gi|18401643|ref|NP_566587.1|//purple acid phosphatase 17 [Arabidopsis thaliana]
AT3G52230	918	3669.17	2964.97	-0.307435	0.0215168	0.00106952	AT3G52230//AT3G52230	GO:0009527//plastid outer membrane;GO:0009534//chloroplast thylakoid	NA	NA	NA	gi|18409516|ref|NP_566963.1|//uncharacterized protein [Arabidopsis thaliana]
AT4G26130	1559	3476.67	2809.38	-0.307455	0.00498764	0.000176347	AT4G26130//AT4G26130	NA	NA	GO:0006873//cellular ion homeostasis;GO:0030001//metal ion transport	NA	gi|549977|gb|AAA50235.1|//cDNA-5-encoded protein [Arabidopsis thaliana]
AT1G72370	1289	12483.9	10085.6	-0.307763	0.0241544	0.00123059	P40	NA	NA	NA	K02998//small subunit ribosomal protein SAe	gi|79321150|ref|NP_001031267.1|//40S ribosomal protein Sa-1 [Arabidopsis thaliana]
AT3G12500	1373	823.016	664.795	-0.308011	0.0451261	0.00283786	HCHIB	GO:0043231//intracellular membrane-bounded organelle;GO:0031090//organelle membrane;GO:0044444//cytoplasmic part	GO:0004553//hydrolase activity, hydrolyzing O-glycosyl compounds;GO:0097367//carbohydrate derivative binding	GO:0009861//jasmonic acid and ethylene-dependent systemic resistance;GO:0044238//primary metabolic process;GO:0044036//cell wall macromolecule metabolic process;GO:0015698//inorganic anion transport;GO:0010038//response to metal ion;GO:0006026//aminoglycan catabolic process	K01183//chitinase [EC:3.2.1.14]	gi|334185286|ref|NP_566426.2|//basic chitinase B [Arabidopsis thaliana]
AT5G57560	1590	6864.12	5539.5	-0.309319	0.003401	0.000112261	TCH4	GO:0030312//external encapsulating structure;GO:0005576//extracellular region;GO:0009536//plastid	GO:0016758//transferase activity, transferring hexosyl groups;GO:0016798//hydrolase activity, acting on glycosyl bonds	GO:0009605//response to external stimulus;GO:0010243//response to organonitrogen compound;GO:0006950//response to stress;GO:0009725//response to hormone;GO:0071555//cell wall organization;GO:0044042//glucan metabolic process	K14504//xyloglucan:xyloglucosyl transferase TCH4 [EC:2.4.1.207]	gi|15242781|ref|NP_200564.1|//xyloglucan endotransglucosylase/hydrolase protein 22 [Arabidopsis thaliana]
AT1G09070	1606	11117.7	8970.85	-0.309543	0.00282517	8.984e-05	SRC2	GO:0016020//membrane;GO:0043231//intracellular membrane-bounded organelle	GO:0005488//binding	GO:0006605//protein targeting;GO:0009605//response to external stimulus;GO:0015748//organophosphate ester transport;GO:0010243//response to organonitrogen compound;GO:0006865//amino acid transport;GO:0009626//plant-type hypersensitive response;GO:0016482//cytosolic transport;GO:0009642//response to light intensity;GO:0015672//monovalent inorganic cation transport	NA	gi|18390977|ref|NP_563835.1|//protein SRC2 [Arabidopsis thaliana]
AT1G48630	1431	1567.13	1264.42	-0.30965	0.00618699	0.000230778	RACK1B_AT	GO:0005840//ribosome;GO:0031981//nuclear lumen;GO:0031234//extrinsic component of cytoplasmic side of plasma membrane	NA	GO:0022613//ribonucleoprotein complex biogenesis;GO:0044767//single-organism developmental process;GO:0022622//root system development;GO:0009737//response to abscisic acid;GO:0006221//pyrimidine nucleotide biosynthetic process;GO:0006412//translation;GO:0009451//RNA modification;GO:0071555//cell wall organization	K14753//guanine nucleotide-binding protein subunit beta-2-like 1 protein	gi|15221916|ref|NP_175296.1|//receptor for activated C kinase 1B [Arabidopsis thaliana]
AT2G44290	1149	803.717	648.416	-0.309768	0.04137	0.00249743	AT2G44290//AT2G44290	GO:0031224//intrinsic component of membrane	GO:0016787//hydrolase activity;GO:0005488//binding	GO:0010876//lipid localization;GO:0019538//protein metabolic process	NA	gi|15224862|ref|NP_181958.1|//bifunctional inhibitor/lipid-transfer protein/seed storage 2S albumin superfamily protein [Arabidopsis thaliana]
AT3G19030	497	2415.95	1948.38	-0.310317	0.00537478	0.000193147	AT3G19030//AT3G19030	NA	NA	GO:0006605//protein targeting;GO:0009626//plant-type hypersensitive response;GO:0009683//indoleacetic acid metabolic process;GO:0006568//tryptophan metabolic process;GO:0009813//flavonoid biosynthetic process	NA	gi|565483486|ref|XP_006299383.1|//hypothetical protein CARUB_v10015542mg [Capsella rubella]
AT2G25670	1812	1265.46	1019.94	-0.311182	0.00618408	0.000230023	AT2G25670//AT2G25670	GO:0043231//intracellular membrane-bounded organelle;GO:0044444//cytoplasmic part	GO:0046914//transition metal ion binding	NA	NA	gi|222424195|dbj|BAH20056.1|//AT2G25670 [Arabidopsis thaliana]
AT4G28270	1212	667.638	537.973	-0.311533	0.0433223	0.00266935	RMA2	GO:0043231//intracellular membrane-bounded organelle	GO:0019787//ubiquitin-like protein transferase activity;GO:0046914//transition metal ion binding	NA	K10666//E3 ubiquitin-protein ligase RNF5 [EC:2.3.2.27]	gi|15235242|ref|NP_194556.1|//E3 ubiquitin-protein ligase RMA2 [Arabidopsis thaliana]
AT4G39330	1379	3937.81	3170.61	-0.312635	0.00308623	0.000100186	CAD9	GO:0044424//intracellular part;GO:0005576//extracellular region	GO:0016616//oxidoreductase activity, acting on the CH-OH group of donors, NAD or NADP as acceptor;GO:0016746//transferase activity, transferring acyl groups;GO:0046914//transition metal ion binding;GO:0036094//small molecule binding	GO:0009699//phenylpropanoid biosynthetic process	K00083//cinnamyl-alcohol dehydrogenase [EC:1.1.1.195]	gi|15235022|ref|NP_195643.1|//putative cinnamyl alcohol dehydrogenase 9 [Arabidopsis thaliana]
AT1G04270	922	6326.87	5094.15	-0.312651	0.0209652	0.00102737	RPS15	GO:0031981//nuclear lumen;GO:0031090//organelle membrane;GO:0005911//cell-cell junction;GO:0009532//plastid stroma;GO:0015935//small ribosomal subunit	GO:0005198//structural molecule activity;GO:0003676//nucleic acid binding	GO:0006351//transcription, DNA-templated;GO:0009451//RNA modification	K02958//small subunit ribosomal protein S15e	gi|565491090|ref|XP_006303184.1|//hypothetical protein CARUB_v10010394mg, partial [Capsella rubella]
[truncated: 751 more rows]
